# Supplementary material for: MicroRNAs and their putative targets in Brassica napus seed maturation
Source: BMC Genomics. 2013 Feb 28;14:140. doi: 10.1186/1471-2164-14-140 (PMC3602245; doi:10.1186/1471-2164-14-140)
Supplement: Additional file 1: Table S1 — Conserved miRNAs in Brassica napus with sequences identical to miRNAs in miRBase (Release 18). [file 1471-2164-14-140-S1.xlsx]

## Sheet: Sheet1
Supplemental Table 1. Conserved miRNAs in Brassica napus with sequences identical to miRNAs in miRBase (Release 18)
MIRNA family	miRNAs (R18)	Sequence Name	Total Read Count	Sequence	Perfect match to miRNAs in miRBase (R18)	miRNA*
MIR156	ath-miR156a	ngs_90531808_x3282238	3282238	TGACAGAAGAGAGTGAGCAC	ath-miR156a;ath-miR156b;ath-miR156c;ath-miR156d;ath-miR156e;ath-miR156f;osa-miR156a;osa-miR156b;osa-miR156c;osa-miR156d;osa-miR156e;osa-miR156f;osa-miR156g;osa-miR156h;osa-miR156i;osa-miR156j;zma-miR156d;zma-miR156f;zma-miR156g;zma-miR156b;zma-miR156c;zma-miR156e;zma-miR156a;zma-miR156h;zma-miR156i;sbi-miR156a;sbi-miR156c;sbi-miR156b;sof-miR156;gma-miR156a;ptc-miR156a;ptc-miR156b;ptc-miR156c;ptc-…
MIR159	ath-miR159a	ngs_99473182_x1270354	1270354	TTTGGATTGAAGGGAGCTCTA	ath-miR159a;gma-miR159a-3p;ptc-miR159a;ptc-miR159b;ptc-miR159c;bna-miR159;vvi-miR159c;sly-miR159;bra-miR159a;mtr-miR159a;pvu-miR159a.1;rco-miR159;aly-miR159a;ahy-miR159;csi-miR159;gma-miR159e-3p;
MIR167	ath-miR167a	ngs_90129693_x436575	436575	TGAAGCTGCCAGCATGATCTA	ath-miR167a;ath-miR167b;osa-miR167a;osa-miR167b;osa-miR167c;zma-miR167a;zma-miR167b;zma-miR167d;zma-miR167c;sbi-miR167a;sbi-miR167b;gma-miR167a;gma-miR167b;ptc-miR167a;ptc-miR167b;ptc-miR167c;ptc-miR167d;mtr-miR167;tae-miR167;bna-miR167c;vvi-miR167b;vvi-miR167d;vvi-miR167e;sly-miR167;gma-miR167d;bra-miR167a;bra-miR167b;bra-miR167c;bra-miR167d;sbi-miR167i;bdi-miR167a;rco-miR167a;rco-miR167b;ghr-mi…
MIR172	ath-miR172c	ngs_22817336_x422468	422468	AGAATCTTGATGATGCTGCAG	ath-miR172c;ath-miR172d;aly-miR172c;aly-miR172d;
MIR166	ath-miR166a	ngs_88066411_x149247	149247	TCGGACCAGGCTTCATTCCCC	ath-miR166a;ath-miR166b;ath-miR166c;ath-miR166d;ath-miR166e;ath-miR166f;ath-miR166g;osa-miR166a;osa-miR166b;osa-miR166c;osa-miR166d;osa-miR166f;osa-miR166n;zma-miR166a;mtr-miR166;gma-miR166a-3p;gma-miR166b;ptc-miR166a;ptc-miR166b;ptc-miR166c;ptc-miR166d;ptc-miR166e;ptc-miR166f;ptc-miR166g;ptc-miR166h;ptc-miR166i;ptc-miR166j;ptc-miR166k;ptc-miR166l;ptc-miR166m;mtr-miR166e;mtr-miR166g;mtr-miR166h;g…
MIR160	ath-miR160a	ngs_92282696_x91013	91013	TGCCTGGCTCCCTGTATGCCA	ath-miR160a;ath-miR160b;ath-miR160c;osa-miR160a;osa-miR160b;osa-miR160c;osa-miR160d;zma-miR160a;zma-miR160c;zma-miR160d;zma-miR160b;zma-miR160e;sbi-miR160d;sbi-miR160a;sbi-miR160c;sbi-miR160b;sbi-miR160e;mtr-miR160;gma-miR160;ptc-miR160a;ptc-miR160b;ptc-miR160c;ptc-miR160d;mtr-miR160b;mtr-miR160d;mtr-miR160e;ppt-miR160a;ppt-miR160e;ppt-miR160f;smo-miR160a;smo-miR160b;tae-miR160;vvi-miR160c;vvi-mi…
MIR824	ath-miR824	ngs_83692009_x72249	72249	TAGACCATTTGTGAGAAGGGA	ath-miR824;bol-miR824;bra-miR824;bna-miR824;aly-miR824;
MIR156	smo-miR156c	ngs_97321394_x66413	66413	TTGACAGAAGAAAGAGAGCAC	smo-miR156c;
MIR171	ath-miR171a	ngs_91781031_x54482	54482	TGATTGAGCCGCGCCAATATC	ath-miR171a;osa-miR171a;bna-miR171f;vvi-miR171e;bra-miR171e;sbi-miR171g;sbi-miR171j;bdi-miR171a;zma-miR171n;ccl-miR171;aly-miR171a;tcc-miR171a;
MIR165	ath-miR165a	ngs_88062997_x49308	49308	TCGGACCAGGCTTCATCCCCC	ath-miR165a;ath-miR165b;
MIR319	ath-miR319a	ngs_97803862_x46441	46441	TTGGACTGAAGGGAGCTCCCT	ath-miR319a;ath-miR319b;vvi-miR319b;vvi-miR319c;vvi-miR319f;aqc-miR319;rco-miR319a;rco-miR319b;rco-miR319c;aly-miR319a;aly-miR319b;tae-miR319;gma-miR319h;gma-miR319j;gma-miR319k;gma-miR319m;aau-miR319;amg-miR319;vun-miR319a;
MIR156	bna-miR156a	ngs_90531809_x39023	39023	TGACAGAAGAGAGTGAGCACA	bna-miR156a;rco-miR156a;rco-miR156b;rco-miR156c;rco-miR156d;hvu-miR156;tae-miR156;ssp-miR156;ssl-miR156;
MIR319	mtr-miR319	ngs_97803524_x37491	37491	TTGGACTGAAGGGAGCTCCC	mtr-miR319;gma-miR319a;gma-miR319b;ptc-miR319a;ptc-miR319b;ptc-miR319c;ptc-miR319d;mtr-miR319b;ctr-miR319;gma-miR319e;
MIR403	ath-miR403	ngs_95838470_x36064	36064	TTAGATTCACGCACAAACTCG	ath-miR403;ptc-miR403a;ptc-miR403b;ptc-miR403c;vvi-miR403a;vvi-miR403b;vvi-miR403c;vvi-miR403d;vvi-miR403e;vvi-miR403f;rco-miR403a;rco-miR403b;aly-miR403;csi-miR403;tcc-miR403a;tcc-miR403b;
MIR395	ath-miR395a	ngs_56248504_x31659	31659	CTGAAGTGTTTGGGGGAACTC	ath-miR395a;ath-miR395d;ath-miR395e;ptc-miR395b;ptc-miR395c;ptc-miR395d;ptc-miR395e;ptc-miR395f;ptc-miR395g;ptc-miR395h;ptc-miR395i;ptc-miR395j;vvi-miR395a;vvi-miR395b;vvi-miR395c;vvi-miR395d;vvi-miR395e;vvi-miR395f;vvi-miR395g;vvi-miR395h;vvi-miR395i;vvi-miR395j;vvi-miR395k;vvi-miR395l;vvi-miR395m;rco-miR395a;rco-miR395b;rco-miR395c;rco-miR395d;rco-miR395e;aly-miR395d;aly-miR395e;aly-miR395g;csi…
MIR394	ath-miR394a	ngs_97905932_x19062	19062	TTGGCATTCTGTCCACCTCC	ath-miR394a;ath-miR394b;osa-miR394;sbi-miR394a;zma-miR394a;zma-miR394b;ptc-miR394a-5p;ptc-miR394b-5p;vvi-miR394b;sbi-miR394b;ghr-miR394b;ghr-miR394a;aly-miR394a;aly-miR394b;ahy-miR394;csi-miR394;tcc-miR394a;tcc-miR394b;gma-miR394c-5p;bdi-miR394;ssl-miR394;
MIR156	ptc-miR156k	ngs_90486075_x18907	18907	TGACAGAAGAGAGGGAGCAC	ptc-miR156k;vvi-miR156a;
MIR158	ath-miR158a	ngs_86827569_x18654	18654	TCCCAAATGTAGACAAAGCA	ath-miR158a;aly-miR158a;
MIR171	mtr-miR171b	ngs_91790314_x16452	16452	TGATTGAGCCGCGTCAATATC	mtr-miR171b;vvi-miR171b;
MIR162	ath-miR162a	ngs_87794252_x15091	15091	TCGATAAACCTCTGCATCCAG	ath-miR162a;ath-miR162b;osa-miR162a;mtr-miR162;ptc-miR162a;ptc-miR162b;ptc-miR162c;ghr-miR162a;cpa-miR162a;vvi-miR162;sly-miR162;sbi-miR162;csi-miR162;rco-miR162;aly-miR162a;aly-miR162b;tcc-miR162;gma-miR162b;gma-miR162c;aau-miR162;vun-miR162;
MIR167	aly-miR167a*	ngs_64334264_x13484	13484	GATCATGTTCGCAGTTTCACC	aly-miR167a*;	*
MIR390	ath-miR390a	ngs_9629650_x13211	13211	AAGCTCAGGAGGGATAGCGCC	ath-miR390a;ath-miR390b;osa-miR390;ptc-miR390a;ptc-miR390b;ptc-miR390c;ptc-miR390d;ppt-miR390a;ppt-miR390b;mtr-miR390;ghr-miR390a;ghr-miR390b;ghr-miR390c;bna-miR390a;bna-miR390b;bna-miR390c;vvi-miR390;gma-miR390a-5p;sbi-miR390;zma-miR390a;zma-miR390b;csi-miR390;rco-miR390a;rco-miR390b;aly-miR390a;aly-miR390b;tcc-miR390a;tcc-miR390b;bdi-miR390;cme-miR390;bdi-miR390b;
MIR400	ath-miR400	ngs_85043572_x10737	10737	TATGAGAGTATTATAAGTCAC	ath-miR400;aly-miR400;
MIR169	ath-miR169a	ngs_46555026_x10010	10010	CAGCCAAGGATGACTTGCCGA	ath-miR169a;osa-miR169a;zma-miR169a;zma-miR169b;sbi-miR169a;mtr-miR169a;mtr-miR169b;ptc-miR169a;ptc-miR169b;ptc-miR169c;bna-miR169a;bna-miR169b;vvi-miR169f;vvi-miR169g;gma-miR169b;sly-miR169c;aly-miR169a;tcc-miR169a;tcc-miR169c;tcc-miR169e;bdi-miR169a;
MIR157	ath-miR157a	ngs_97327014_x9274	9274	TTGACAGAAGATAGAGAGCAC	ath-miR157a;ath-miR157b;ath-miR157c;gma-miR156d;gma-miR156e;gma-miR156c;ptc-miR156g;ptc-miR156h;ptc-miR156i;ptc-miR156j;mtr-miR156e;mtr-miR156f;mtr-miR156h;gra-miR157a;gra-miR157b;bna-miR156b;bna-miR156c;vvi-miR156f;vvi-miR156g;vvi-miR156i;sly-miR156a;sly-miR156b;sly-miR156c;bra-miR157a;bol-miR157a;rco-miR156f;rco-miR156g;rco-miR156h;aly-miR157a;aly-miR157b;aly-miR157c;ahy-miR156b-5p;tcc-miR156e;…
MIR156	gma-miR156k	ngs_97325389_x9212	9212	TTGACAGAAGAGAGTGAGCAC	gma-miR156k;gma-miR156n;gma-miR156o;
MIR172	ath-miR172e	ngs_69907342_x9098	9098	GGAATCTTGATGATGCTGCAT	ath-miR172e;osa-miR172b;zma-miR172e;ptc-miR172d;ptc-miR172e;aqc-miR172b;tcc-miR172c;bdi-miR172b;
MIR165	aly-miR165a	ngs_88062954_x8234	8234	TCGGACCAGGCTTCATCCCC	aly-miR165a;aly-miR165b;
MIR156	zma-miR156k	ngs_90481118_x7663	7663	TGACAGAAGAGAGCGAGCAC	zma-miR156k;sbi-miR156e;
MIR858	ath-miR858	ngs_98995937_x7316	7316	TTTCGTTGTCTGTTCGACCTT	ath-miR858;aly-miR858;
MIR166	zma-miR166c*	ngs_69941799_x7006	7006	GGAATGTTGTCTGGCTCGAGG	zma-miR166c*;gma-miR166a-5p;csi-miR166e*;aly-miR166a*;aly-miR166c*;aly-miR166d*;	*
MIR172	ath-miR172a	ngs_22819523_x6876	6876	AGAATCTTGATGATGCTGCAT	ath-miR172a;ath-miR172b;osa-miR172a;osa-miR172d;gma-miR172a;gma-miR172b-3p;ptc-miR172a;ptc-miR172b;ptc-miR172c;ptc-miR172f;sly-miR172a;sly-miR172b;bra-miR172a;bra-miR172b;bol-miR172a;bol-miR172b;aqc-miR172a;aly-miR172a;aly-miR172b;tcc-miR172b;tcc-miR172e;bdi-miR172a;mtr-miR172b;mtr-miR172c;gma-miR172h-3p;ssl-miR172;vun-miR172;
MIR156	ath-miR156g	ngs_51446686_x6529	6529	CGACAGAAGAGAGTGAGCAC	ath-miR156g;smo-miR156a;aly-miR156g;
MIR319	ath-miR319c	ngs_97804567_x6369	6369	TTGGACTGAAGGGAGCTCCTT	ath-miR319c;pvu-miR319c;rco-miR319d;aly-miR319c;aly-miR319d;
MIR156	ath-miR156h	ngs_90466219_x5933	5933	TGACAGAAGAAAGAGAGCAC	ath-miR156h;aly-miR156h;
MIR161	bna-miR161	ngs_85752404_x5423	5423	TCAATGCACTGAAAGTGACTA	bna-miR161;
MIR156	aly-miR156a*	ngs_68730476_x5242	5242	GCTCACTGCTCTTTCTGTCAGA	aly-miR156a*;	*
MIR858	ath-miR858b	ngs_96961599_x5218	5218	TTCGTTGTCTGTTCGACCTTG	ath-miR858b;
MIR168	ath-miR168a	ngs_88007817_x5113	5113	TCGCTTGGTGCAGGTCGGGAA	ath-miR168a;ath-miR168b;gma-miR168;ptc-miR168a;ptc-miR168b;bna-miR168;vvi-miR168;ccl-miR168;crt-miR168;rco-miR168;aly-miR168a;aly-miR168b;tcc-miR168;mtr-miR168b;mtr-miR168c;vun-miR168;
MIR164	ath-miR164a	ngs_92994933_x4298	4298	TGGAGAAGCAGGGCACGTGCA	ath-miR164a;ath-miR164b;osa-miR164a;osa-miR164b;osa-miR164f;zma-miR164a;zma-miR164d;zma-miR164b;zma-miR164c;sbi-miR164;ptc-miR164a;ptc-miR164b;ptc-miR164c;ptc-miR164d;ptc-miR164e;mtr-miR164a;mtr-miR164b;mtr-miR164c;tae-miR164;bna-miR164;vvi-miR164a;vvi-miR164c;vvi-miR164d;gma-miR164;bra-miR164a;sbi-miR164d;sbi-miR164e;zma-miR164g;csi-miR164;ctr-miR164;rco-miR164a;rco-miR164b;rco-miR164c;ghr-miR16…
MIR845	ath-miR845a	ngs_53390459_x4297	4297	CGGCTCTGATACCAATTGATG	ath-miR845a;
MIR824	aly-miR824*	ngs_50976273_x4227	4227	CCTTCTCATCGATGGTCTAGA	aly-miR824*;	*
MIR172	zma-miR172a	ngs_22816606_x3850	3850	AGAATCTTGATGATGCTGCA	zma-miR172a;zma-miR172d;zma-miR172b;zma-miR172c;sbi-miR172c;sbi-miR172a;sbi-miR172d;csi-miR172a;gma-miR172f;
MIR396	ath-miR396b	ngs_96565237_x3623	3623	TTCCACAGCTTTCTTGAACTT	ath-miR396b;osa-miR396c;sbi-miR396c;gma-miR396b-5p;ptc-miR396c;ptc-miR396d;ptc-miR396e;mtr-miR396a;bna-miR396a;pta-miR396;gma-miR396c;aqc-miR396b;zma-miR396e;zma-miR396f;ccl-miR396;rco-miR396;aly-miR396b;bgy-miR396b;bcy-miR396b;tcc-miR396c;tcc-miR396e;bdi-miR396e;
MIR397	bna-miR397a	ngs_86482944_x3500	3500	TCATTGAGTGCAGCGTTGATGT	bna-miR397a;bna-miR397b;
MIR319	vvi-miR319e	ngs_99415464_x3347	3347	TTTGGACTGAAGGGAGCTCCT	vvi-miR319e;csi-miR319;tcc-miR319;
MIR166	zma-miR166h	ngs_88066319_x3039	3039	TCGGACCAGGCTTCATTCCC	zma-miR166h;zma-miR166e;zma-miR166i;zma-miR166f;zma-miR166g;zma-miR166b;zma-miR166c;zma-miR166d;sbi-miR166d;sbi-miR166c;sbi-miR166b;sbi-miR166a;sbi-miR166h;sbi-miR166i;sbi-miR166j;csi-miR166c;tcc-miR166b;
MIR156	ahy-miR156a	ngs_90474723_x2809	2809	TGACAGAAGAGAGAGAGCAC	ahy-miR156a;ath-miR156j;
MIR398	ath-miR398b	ngs_94929466_x2726	2726	TGTGTTCTCAGGTCACCCCTG	ath-miR398b;ath-miR398c;aly-miR398b;
MIR160	osa-miR160e	ngs_92283728_x2531	2531	TGCCTGGCTCCCTGTATGCCG	osa-miR160e;zma-miR160f;
MIR390	gma-miR390b	ngs_9629318_x2370	2370	AAGCTCAGGAGGGATAGCACC	gma-miR390b;
MIR1885	bra-miR1885	ngs_47448250_x2346	2346	CATCAATGAAAGGTATGATTCC	bra-miR1885;
MIR170	aly-miR170*	ngs_85381235_x2143	2143	TATTGGCCTGGTTCACTCAGA	aly-miR170*;aly-miR171a*;gma-miR171j;	*
MIR408	ath-miR408	ngs_39694700_x2125	2125	ATGCACTGCCTCTTCCCTGGC	ath-miR408;ptc-miR408;pta-miR408;vvi-miR408;aly-miR408;ahy-miR408-3p;csi-miR408;gma-miR408a;gma-miR408b-3p;gma-miR408c;mtr-miR408;vun-miR408;
MIR159	ath-miR159b	ngs_99485650_x2084	2084	TTTGGATTGAAGGGAGCTCTT	ath-miR159b;aly-miR159b;
MIR319	gma-miR319g	ngs_97804636_x2056	2056	TTGGACTGAAGGGAGCTCCTTC	gma-miR319g;gma-miR319l;
MIR156	mtr-miR156j	ngs_90582191_x2054	2054	TGACAGAAGAGGGTGAGCAC	mtr-miR156j;
MIR396	ath-miR396a	ngs_96564975_x2028	2028	TTCCACAGCTTTCTTGAACTG	ath-miR396a;osa-miR396a;osa-miR396b;sbi-miR396b;sbi-miR396a;sof-miR396;gma-miR396a-5p;zma-miR396b;zma-miR396a;ptc-miR396a;ptc-miR396b;mtr-miR396b;ghr-miR396a;ghr-miR396b;vvi-miR396d;vvi-miR396c;lja-miR396;aqc-miR396a;aly-miR396a;csi-miR396a;csi-miR396b;bgy-miR396a;bcy-miR396a;tcc-miR396a;tcc-miR396b;bdi-miR396d;bdi-miR396c;ssp-miR396;gma-miR396i-5p;aau-miR396;amg-miR396;ssl-miR396;
MIR156	vvi-miR156e	ngs_90615227_x1888	1888	TGACAGAGGAGAGTGAGCAC	vvi-miR156e;
MIR169	ath-miR169b	ngs_46555956_x1718	1718	CAGCCAAGGATGACTTGCCGG	ath-miR169b;ath-miR169c;osa-miR169b;osa-miR169c;sbi-miR169b;gma-miR169a;zma-miR169c;ptc-miR169d;ptc-miR169e;ptc-miR169f;ptc-miR169g;ptc-miR169h;mtr-miR169g;mtr-miR169j;vvi-miR169a;vvi-miR169c;vvi-miR169j;vvi-miR169k;vvi-miR169s;vvi-miR169w;sly-miR169a;sbi-miR169k;aqc-miR169c;zma-miR169r;rco-miR169a;rco-miR169b;aly-miR169b;aly-miR169c;tcc-miR169b;tcc-miR169k;tcc-miR169l;gma-miR169f;gma-miR169g;bdi…
MIR171	ath-miR171b	ngs_97427352_x1639	1639	TTGAGCCGTGCCAATATCACG	ath-miR171b;ath-miR171c;ptc-miR171a;ptc-miR171b;mtr-miR171f;bna-miR171a;bna-miR171b;bna-miR171c;bna-miR171d;bna-miR171e;sly-miR171b;bra-miR171a;bra-miR171b;bra-miR171c;bra-miR171d;bol-miR171a;rco-miR171a;rco-miR171b;aly-miR171b;aly-miR171c;tae-miR171b;gma-miR171i-3p;ssl-miR171a;
MIR160	gma-miR160b	ngs_92282695_x1604	1604	TGCCTGGCTCCCTGTATGCC	gma-miR160b;gma-miR160c;gma-miR160d;gma-miR160e;
MIR156	ghr-miR156c	ngs_94460102_x1531	1531	TGTCAGAAGAGAGTGAGCAC	ghr-miR156c;
MIR166	ctr-miR166	ngs_88067544_x1502	1502	TCGGACCAGGCTTCATTCCCCC	ctr-miR166;csi-miR166a;
MIR167	bna-miR167a	ngs_90129694_x1370	1370	TGAAGCTGCCAGCATGATCTAA	bna-miR167a;bna-miR167b;
MIR159	osa-miR159f	ngs_57599434_x1357	1357	CTTGGATTGAAGGGAGCTCTA	osa-miR159f;
MIR408	ppt-miR408b	ngs_91995960_x1263	1263	TGCACTGCCTCTTCCCTGGCT	ppt-miR408b;
MIR168	cme-miR168	ngs_88007816_x1255	1255	TCGCTTGGTGCAGGTCGGGA	cme-miR168;
MIR167	ath-miR167d	ngs_90141607_x1238	1238	TGAAGCTGCCAGCATGATCTGG	ath-miR167d;rco-miR167c;aly-miR167d;
MIR399	ath-miR399f	ngs_92142932_x1226	1226	TGCCAAAGGAGATTTGCCCGG	ath-miR399f;ptc-miR399b;ptc-miR399c;bna-miR399;vvi-miR399e;rco-miR399b;rco-miR399c;aly-miR399a;aly-miR399h;aly-miR399j;csi-miR399a;tcc-miR399b;tcc-miR399d;
MIR156	aly-miR156b*	ngs_68721767_x1186	1186	GCTCACCTCTCTTTCTGTCAGT	aly-miR156b*;	*
MIR164	ath-miR164c	ngs_92995047_x1127	1127	TGGAGAAGCAGGGCACGTGCG	ath-miR164c;aly-miR164c;
MIR1140	bna-miR1140	ngs_15664024_x1114	1114	ACAGCCTAAACCAATCGGAGC	bna-miR1140;
MIR167	ptc-miR167f	ngs_90142298_x1095	1095	TGAAGCTGCCAGCATGATCTT	ptc-miR167f;ptc-miR167g;gma-miR167e;gma-miR167f;ahy-miR167-5p;csi-miR167b;tcc-miR167c;
MIR156	aly-miR156c*	ngs_68728652_x1063	1063	GCTCACTGCTCTATCTGTCAGA	aly-miR156c*;	*
MIR395	aly-miR395e*	ngs_80501631_x1033	1033	GTTCCTCTGAGCACTTCATTG	aly-miR395e*;aly-miR395g*;	*
MIR159	osa-miR159a.1	ngs_99484731_x942	942	TTTGGATTGAAGGGAGCTCTG	osa-miR159a.1;osa-miR159b;sbi-miR159;sof-miR159a;sof-miR159b;sof-miR159d;zma-miR159a;zma-miR159b;tae-miR159a;tae-miR159b;zma-miR159f;zma-miR159j;zma-miR159k;hvu-miR159b;hvu-miR159a;far-miR159;ssp-miR159a;
MIR395	ath-miR395b	ngs_56250060_x896	896	CTGAAGTGTTTGGGGGGACTC	ath-miR395b;ath-miR395c;ath-miR395f;aly-miR395b;aly-miR395f;aly-miR395h;
MIR169	mtr-miR169i	ngs_91184611_x859	859	TGAGCCAAAGATGACTTGCCG	mtr-miR169i;mtr-miR169n;mtr-miR169o;bna-miR169m;
MIR168	aly-miR168a*	ngs_49482970_x829	829	CCCGCCTTGCATCAACTGAAT	aly-miR168a*;mtr-miR168c*;	*
MIR399	ath-miR399b	ngs_92142273_x804	804	TGCCAAAGGAGAGTTGCCCTG	ath-miR399b;ath-miR399c;osa-miR399d;sbi-miR399d;zma-miR399e;sbi-miR399i;mtr-miR399l;mtr-miR399p;vvi-miR399b;vvi-miR399c;pvu-miR399a;zma-miR399i;zma-miR399j;rco-miR399a;aly-miR399b;aly-miR399c;csi-miR399d;tcc-miR399i;vun-miR399a;
MIR395	tae-miR395b	ngs_90230677_x804	804	TGAAGTGTTTGGGGGAACTC	tae-miR395b;bdi-miR395a;bdi-miR395b;bdi-miR395c;bdi-miR395i;bdi-miR395m;bdi-miR395e;bdi-miR395f;bdi-miR395g;bdi-miR395h;bdi-miR395j;bdi-miR395k;bdi-miR395l;bdi-miR395n;
MIR319	ptc-miR319e	ngs_97804495_x745	745	TTGGACTGAAGGGAGCTCCT	ptc-miR319e;ptc-miR319f;ptc-miR319g;ptc-miR319h;
MIR319	ppt-miR319c	ngs_57588516_x695	695	CTTGGACTGAAGGGAGCTCCC	ppt-miR319c;ppt-miR319d;ppt-miR319e;
MIR399	ath-miR399d	ngs_92142839_x667	667	TGCCAAAGGAGATTTGCCCCG	ath-miR399d;ptc-miR399a;aly-miR399d;aly-miR399g;aly-miR399i;tcc-miR399h;hvu-miR399;
MIR167	vvi-miR167c	ngs_90140627_x639	639	TGAAGCTGCCAGCATGATCTC	vvi-miR167c;
MIR167	osa-miR167d	ngs_90141164_x623	623	TGAAGCTGCCAGCATGATCTG	osa-miR167d;osa-miR167e;osa-miR167f;osa-miR167g;osa-miR167h;osa-miR167i;osa-miR167j;sbi-miR167d;sbi-miR167f;sbi-miR167g;sbi-miR167e;sbi-miR167c;sof-miR167a;sof-miR167b;zma-miR167e;zma-miR167f;zma-miR167g;zma-miR167h;zma-miR167i;ptc-miR167e;vvi-miR167a;gma-miR167c;lja-miR167;sbi-miR167h;zma-miR167j;gso-miR167a;csi-miR167c;csi-miR167a;ssp-miR167b;gma-miR167j;mtr-miR167b;
MIR397	ath-miR397a	ngs_86482940_x602	602	TCATTGAGTGCAGCGTTGATG	ath-miR397a;osa-miR397a;ptc-miR397a;vvi-miR397a;sbi-miR397-5p;bdi-miR397a;rco-miR397;aly-miR397a;aly-miR397b;csi-miR397;tcc-miR397;gma-miR397a;gma-miR397b;ssl-miR397;
MIR166	aly-miR166b*	ngs_70315583_x571	571	GGACTGTTGTCTGGCTCGAGG	aly-miR166b*;	*
MIR319	aly-miR319a*	ngs_24496056_x523	523	AGAGCTTCCTTGAGTCCATTC	aly-miR319a*;	*
MIR159	aqc-miR159	ngs_99415598_x511	511	TTTGGACTGAAGGGAGCTCTA	aqc-miR159;
MIR167	ccl-miR167a	ngs_90141165_x443	443	TGAAGCTGCCAGCATGATCTGA	ccl-miR167a;ctr-miR167;ccl-miR167b;gma-miR167g;bdi-miR167c;bdi-miR167d;
MIR171	zma-miR171a	ngs_91780808_x438	438	TGATTGAGCCGCGCCAATAT	zma-miR171a;
MIR173	ath-miR173	ngs_96841161_x402	402	TTCGCTTGCAGAGAGAAATCAC	ath-miR173;aly-miR173;
MIR827	ghr-miR827a	ngs_95824907_x402	402	TTAGATGACCATCAACAAACA	ghr-miR827a;ghr-miR827b;ghr-miR827c;csi-miR827;tcc-miR827;
MIR172	ptc-miR172g	ngs_69907283_x390	390	GGAATCTTGATGATGCTGCAG	ptc-miR172g;ptc-miR172h;vvi-miR172c;gma-miR172c;rco-miR172;
MIR156	aly-miR156e*	ngs_69210093_x385	385	GCTTACTCTCTCTCTGTCACC	aly-miR156e*;	*
MIR408	gma-miR408	ngs_91995941_x378	378	TGCACTGCCTCTTCCCTGGC	gma-miR408;
MIR2111	bna-miR2111b*	ngs_37495802_x365	365	ATCCTCGGGATACAGATTACC	bna-miR2111b*;aly-miR2111b*;	*
MIR894	ppt-miR894	ngs_54508770_x320	320	CGTTTCACGTCGGGTTCACC	ppt-miR894;
MIR166	osa-miR166m	ngs_88070410_x313	313	TCGGACCAGGCTTCATTCCCT	osa-miR166m;csi-miR166d;
MIR391	aly-miR391*	ngs_19196378_x303	303	ACGGTATCTCTCCTACGTAGC	aly-miR391*;	*
MIR408	aly-miR408*	ngs_46841986_x300	300	CAGGGAACAAGCAGAGCATGG	aly-miR408*;	*
MIR157	ath-miR157d	ngs_90585109_x296	296	TGACAGAAGATAGAGAGCAC	ath-miR157d;aqc-miR156b;aqc-miR156a;aly-miR157d;
MIR319	ppt-miR319a	ngs_57588511_x254	254	CTTGGACTGAAGGGAGCTCC	ppt-miR319a;ppt-miR319b;sly-miR319;
MIR167	ath-miR167c	ngs_82456917_x243	243	TAAGCTGCCAGCATGATCTTG	ath-miR167c;aly-miR167c;
MIR396	vvi-miR396a	ngs_96564936_x242	242	TTCCACAGCTTTCTTGAACTA	vvi-miR396a;pab-miR396a;
MIR399	osa-miR399e	ngs_92142796_x215	215	TGCCAAAGGAGATTTGCCCAG	osa-miR399e;osa-miR399f;osa-miR399g;sbi-miR399e;sbi-miR399f;mtr-miR399a;mtr-miR399e;mtr-miR399f;mtr-miR399g;rco-miR399e;
MIR399	ptc-miR399j	ngs_92143131_x205	205	TGCCAAAGGAGATTTGTCCGG	ptc-miR399j;
MIR172	mtr-miR172	ngs_22757012_x200	200	AGAATCCTGATGATGCTGCAG	mtr-miR172;bdi-miR172d;ghr-miR172;
MIR393	ath-miR393a	ngs_86533990_x194	194	TCCAAAGGGATCGCATTGATCC	ath-miR393a;ath-miR393b;zma-miR393b;aly-miR393a;aly-miR393b;tcc-miR393a;
MIR157	aly-miR157a*	ngs_68892561_x175	175	GCTCTCTAGCCTTCTGTCATCA	aly-miR157a*;	*
MIR319	vvi-miR319g	ngs_97803525_x155	155	TTGGACTGAAGGGAGCTCCCA	vvi-miR319g;
MIR398	ahy-miR398	ngs_94929462_x154	154	TGTGTTCTCAGGTCACCCCT	ahy-miR398;
MIR162	zma-miR162	ngs_87794077_x142	142	TCGATAAACCTCTGCATCCA	zma-miR162;gma-miR162;
MIR169	ath-miR169d	ngs_91186096_x137	137	TGAGCCAAGGATGACTTGCCG	ath-miR169d;ath-miR169e;ath-miR169f;ath-miR169g;ptc-miR169n;rco-miR169c;aly-miR169d;aly-miR169e;aly-miR169f;aly-miR169g;tcc-miR169m;
MIR171	aly-miR171b*	ngs_25211001_x129	129	AGATATTAGTGCGGTTCAATC	aly-miR171b*;	*
MIR2111	ath-miR2111a*	ngs_77550715_x127	127	GTCCTCGGGATGCGGATTACC	ath-miR2111a*;bna-miR2111a*;aly-miR2111a*;bra-miR2111a*;	*
MIR395	mtr-miR395g	ngs_97284440_x126	126	TTGAAGTGTTTGGGGGAACTC	mtr-miR395g;
MIR160	ppt-miR160b	ngs_52538047_x125	125	CGCCTGGCTCCCTGTATGCCA	ppt-miR160b;ppt-miR160i;
MIR160	ptc-miR160h	ngs_92280934_x125	125	TGCCTGGCTCCCTGCATGCCA	ptc-miR160h;
MIR395	sly-miR395a	ngs_56248552_x116	116	CTGAAGTGTTTGGGGGAACTCC	sly-miR395a;sly-miR395b;
MIR319	vun-miR319b	ngs_57588528_x110	110	CTTGGACTGAAGGGAGCTCCT	vun-miR319b;
MIR162	aly-miR162a*	ngs_70663027_x108	108	GGAGGCAGCGGTTCATCGATC	aly-miR162a*;aly-miR162b*;	*
MIR399	osa-miR399j	ngs_92142255_x108	108	TGCCAAAGGAGAGTTGCCCTA	osa-miR399j;ptc-miR399i;sly-miR399;aqc-miR399;csi-miR399b;
MIR171	osa-miR171b	ngs_91792981_x105	105	TGATTGAGCCGTGCCAATATC	osa-miR171b;osa-miR171c;osa-miR171d;osa-miR171e;osa-miR171f;sbi-miR171b;sbi-miR171d;sbi-miR171a;zma-miR171d;zma-miR171j;zma-miR171e;zma-miR171i;ptc-miR171e;ptc-miR171f;ptc-miR171g;ptc-miR171h;ptc-miR171i;mtr-miR171d;mtr-miR171g;tae-miR171a;vvi-miR171a;vvi-miR171c;vvi-miR171d;vvi-miR171i;sly-miR171a;sbi-miR171i;sbi-miR171k;bdi-miR171c;aqc-miR171a;aqc-miR171b;aqc-miR171d;crt-miR171;rco-miR171c;rco-…
MIR2111	bra-miR2111b*	ngs_37495967_x102	102	ATCCTCGGGATACGGATTACC	bra-miR2111b*;	*
MIR399	aly-miR399h*	ngs_72677727_x101	101	GGGCAAGATCTCTATTGGCAGG	aly-miR399h*;	*
MIR167	tae-miR167b	ngs_90114887_x98	98	TGAAGCTGACAGCATGATCTA	tae-miR167b;
MIR390	aly-miR390b*	ngs_52729583_x97	97	CGCTATCCATCCTGAGTTCCA	aly-miR390b*;	*
MIR160	bra-miR160a*	ngs_68275199_x96	96	GCGTATGAGGAGCCATGCATA	bra-miR160a*;aly-miR160a*;	*
MIR164	gma-miR164b	ngs_92994932_x90	90	TGGAGAAGCAGGGCACGTGC	gma-miR164b;gma-miR164c;gma-miR164d;
MIR827	aly-miR827*	ngs_99719552_x89	89	TTTGTTGATTGACATCTATAC	aly-miR827*;	*
MIR167	aqc-miR167	ngs_85682844_x85	85	TCAAGCTGCCAGCATGATCTA	aqc-miR167;
MIR171	bna-miR171g	ngs_91781571_x85	85	TGATTGAGCCGCGCCAATATCT	bna-miR171g;
MIR398	ath-miR398a	ngs_94929621_x83	83	TGTGTTCTCAGGTCACCCCTT	ath-miR398a;osa-miR398a;gma-miR398a;gma-miR398b;ptc-miR398a;mtr-miR398a;vvi-miR398a;bol-miR398a;aqc-miR398a;csi-miR398;rco-miR398a;gra-miR398;ghr-miR398;aly-miR398a;tcc-miR398b;
MIR169	gma-miR169e	ngs_26710929_x82	82	AGCCAAGGATGACTTGCCGG	gma-miR169e;
MIR396	aly-miR396b*	ngs_68706259_x79	79	GCTCAAGAAAGCTGTGGGAAA	aly-miR396b*;	*
MIR166	osa-miR166g	ngs_88070612_x78	78	TCGGACCAGGCTTCATTCCTC	osa-miR166g;osa-miR166h;sbi-miR166f;zma-miR166l;zma-miR166m;mtr-miR166c;mtr-miR166f;aqc-miR166a;aqc-miR166d;pab-miR166a;tcc-miR166c;ssl-miR166a;
MIR319	aly-miR319c*	ngs_70546773_x70	70	GGAGATTCTTTCAGTCCAGTC	aly-miR319c*;aly-miR319d*;	*
MIR169	ath-miR169h	ngs_83985541_x70	70	TAGCCAAGGATGACTTGCCTG	ath-miR169h;ath-miR169i;ath-miR169j;ath-miR169k;ath-miR169l;ath-miR169m;ath-miR169n;osa-miR169h;osa-miR169i.1;osa-miR169j;osa-miR169k;osa-miR169l;osa-miR169m;sbi-miR169f;sbi-miR169g;zma-miR169i;zma-miR169k;zma-miR169j;ptc-miR169i;ptc-miR169j;ptc-miR169k;ptc-miR169l;ptc-miR169m;ghb-miR169a;sly-miR169b;sbi-miR169l;aqc-miR169b;aly-miR169h;aly-miR169i;aly-miR169j;aly-miR169k;aly-miR169l;aly-miR169m;t…
MIR159	ath-miR159c	ngs_99472399_x66	66	TTTGGATTGAAGGGAGCTCCT	ath-miR159c;aly-miR159c;
MIR396	aly-miR396a*	ngs_80368586_x62	62	GTTCAATAAAGCTGTGGGAAG	aly-miR396a*;gma-miR396i-3p;	*
MIR166	zma-miR166a*	ngs_69941925_x62	62	GGAATGTTGTCTGGCTCGGGG	zma-miR166a*;	*
MIR171	ptc-miR171c	ngs_25869268_x62	62	AGATTGAGCCGCGCCAATATC	ptc-miR171c;ptc-miR171d;mtr-miR171e;rco-miR171g;tcc-miR171b;tcc-miR171c;
MIR160	ppt-miR160g	ngs_92285629_x59	59	TGCCTGGCTCCTTGTATGCCA	ppt-miR160g;
MIR156	osa-miR156k	ngs_90474724_x54	54	TGACAGAAGAGAGAGAGCACA	osa-miR156k;sbi-miR156d;mtr-miR156;gma-miR156b;zma-miR156j;bdi-miR156;rco-miR156e;far-miR156a;tcc-miR156a;
MIR169	osa-miR169e	ngs_83985500_x54	54	TAGCCAAGGATGACTTGCCGG	osa-miR169e;sbi-miR169e;sbi-miR169j;bdi-miR169b;zma-miR169p;ssp-miR169;
MIR156	mtr-miR156g	ngs_97327728_x51	51	TTGACAGAAGATAGAGGGCAC	mtr-miR156g;
MIR171	zma-miR171b	ngs_97427341_x51	51	TTGAGCCGTGCCAATATCAC	zma-miR171b;
MIR395	osa-miR395b	ngs_78694425_x48	48	GTGAAGTGTTTGGGGGAACTC	osa-miR395b;osa-miR395d;osa-miR395e;osa-miR395g;osa-miR395h;osa-miR395i;osa-miR395j;osa-miR395k;osa-miR395l;osa-miR395s;sbi-miR395b;sbi-miR395a;sbi-miR395d;sbi-miR395e;zma-miR395b;zma-miR395a;osa-miR395m;osa-miR395n;osa-miR395p;osa-miR395q;osa-miR395r;sbi-miR395c;sbi-miR395g;sbi-miR395h;sbi-miR395i;sbi-miR395j;zma-miR395d;zma-miR395e;zma-miR395f;zma-miR395g;zma-miR395h;zma-miR395i;zma-miR395j;zma…
MIR166	osa-miR166e	ngs_87647509_x47	47	TCGAACCAGGCTTCATTCCCC	osa-miR166e;
MIR164	osa-miR164d	ngs_92995076_x46	46	TGGAGAAGCAGGGCACGTGCT	osa-miR164d;sbi-miR164b;zma-miR164f;bdi-miR164c;cme-miR164;
MIR171	vvi-miR171h	ngs_94086886_x46	46	TGGTTGAGCCGCGCCAATATC	vvi-miR171h;
MIR158	ath-miR158b	ngs_49310004_x45	45	CCCCAAATGTAGACAAAGCA	ath-miR158b;
MIR828	ath-miR828	ngs_89550456_x44	44	TCTTGCTTAAATGAGTATTCCA	ath-miR828;aly-miR828;
MIR2111	ath-miR2111a	ngs_82678791_x43	43	TAATCTGCATCCTGAGGTTTA	ath-miR2111a;ath-miR2111b;bna-miR2111b;bna-miR2111a;mtr-miR2111h;mtr-miR2111i;mtr-miR2111j;mtr-miR2111k;mtr-miR2111l;mtr-miR2111m;mtr-miR2111n;mtr-miR2111o;mtr-miR2111p;mtr-miR2111q;mtr-miR2111r;mtr-miR2111s;mtr-miR2111a;mtr-miR2111b;mtr-miR2111c;mtr-miR2111d;mtr-miR2111e;mtr-miR2111f;aly-miR2111a;aly-miR2111b;lja-miR2111;bra-miR2111a;bra-miR2111b;tcc-miR2111;mtr-miR2111u;mtr-miR2111v;
MIR172	aly-miR172b*	ngs_66382990_x42	42	GCAGCACCATCAAGATTCACA	aly-miR172b*;	*
MIR159	bdi-miR159	ngs_57599433_x42	42	CTTGGATTGAAGGGAGCTCT	bdi-miR159;
MIR169	aly-miR169b*	ngs_71383850_x41	41	GGCAAGTTGTCCTTCGGCTACA	aly-miR169b*;	*
MIR166	sbi-miR166k	ngs_88070592_x40	40	TCGGACCAGGCTTCATTCCT	sbi-miR166k;aqc-miR166c;
MIR156	ahy-miR156c	ngs_97324549_x38	38	TTGACAGAAGAGAGAGAGCAC	ahy-miR156c;far-miR156b;
MIR391	ath-miR391	ngs_96819055_x38	38	TTCGCAGGAGAGATAGCGCCA	ath-miR391;aly-miR391;
MIR400	aly-miR400*	ngs_61746701_x36	36	GACTTATAATAATCTCATGAA	aly-miR400*;	*
MIR395	aly-miR395b*	ngs_80480509_x35	35	GTTCCCTTTAACGCTTCATTG	aly-miR395b*;aly-miR395c*;	*
MIR172	bra-miR172b*	ngs_66383146_x35	35	GCAGCACCATTAAGATTCACA	bra-miR172b*;	*
MIR396	gma-miR396h	ngs_86613034_x35	35	TCCACAGCTTTCTTGAACTG	gma-miR396h;
MIR395	mtr-miR395a	ngs_39025251_x35	35	ATGAAGTGTTTGGGGGAACTC	mtr-miR395a;sbi-miR395f;mtr-miR395c;mtr-miR395d;mtr-miR395e;mtr-miR395f;mtr-miR395i;mtr-miR395j;mtr-miR395k;mtr-miR395l;mtr-miR395m;mtr-miR395n;mtr-miR395o;mtr-miR395q;mtr-miR395r;
MIR398	bol-miR398a*	ngs_70766762_x34	34	GGAGTGTCATGAGAACACGGA	bol-miR398a*;	*
MIR166	gma-miR166j-3p	ngs_88070291_x34	34	TCGGACCAGGCTTCATTCCCG	gma-miR166j-3p;
MIR171	ptc-miR171k	ngs_71248264_x34	34	GGATTGAGCCGCGCCAATATC	ptc-miR171k;
MIR160	ptc-miR160g	ngs_92280995_x33	33	TGCCTGGCTCCCTGGATGCCA	ptc-miR160g;aqc-miR160a;tcc-miR160c;
MIR156	gma-miR156g	ngs_15491901_x31	31	ACAGAAGATAGAGAGCACAG	gma-miR156g;
MIR162	bdi-miR162	ngs_87794861_x30	30	TCGATAAACCTCTGCATCCGG	bdi-miR162;
MIR396	gma-miR396a-3p	ngs_96338536_x30	30	TTCAATAAAGCTGTGGGAAG	gma-miR396a-3p;
MIR160	osa-miR160f	ngs_92280832_x30	30	TGCCTGGCTCCCTGAATGCCA	osa-miR160f;ptc-miR160e;ptc-miR160f;mtr-miR160c;sbi-miR160f;rco-miR160c;ahy-miR160-5p;tcc-miR160a;bdi-miR160e;
MIR403	gma-miR403a	ngs_95839254_x29	29	TTAGATTCACGCACAAACTTG	gma-miR403a;gma-miR403b;
MIR828	aly-miR828*	ngs_25590789_x28	28	AGATGCTCATTTGAGCAAGCAA	aly-miR828*;	*
MIR169	gma-miR169c	ngs_9329908_x27	27	AAGCCAAGGATGACTTGCCGA	gma-miR169c;
MIR827	ptc-miR827	ngs_95828649_x27	27	TTAGATGACCATCAACGAAAA	ptc-miR827;
MIR172	aly-miR172a*	ngs_79391460_x25	25	GTGGCATCATCAAGATTCACA	aly-miR172a*;	*
MIR166	osa-miR166k	ngs_88059640_x25	25	TCGGACCAGGCTTCAATCCCT	osa-miR166k;osa-miR166l;sbi-miR166e;zma-miR166k;zma-miR166j;sbi-miR166g;zma-miR166n;
MIR172	aly-miR172c*	ngs_70573556_x24	24	GGAGCATCATCAAGATTCACA	aly-miR172c*;	*
MIR319	osa-miR319a-3p.2	ngs_97805586_x24	24	TTGGACTGAAGGGTGCTCCC	osa-miR319a-3p.2;osa-miR319b;sbi-miR319;zma-miR319a;zma-miR319c;zma-miR319b;zma-miR319d;sbi-miR319b;
MIR396	vvi-miR396b	ngs_96564935_x24	24	TTCCACAGCTTTCTTGAACT	vvi-miR396b;
MIR160	aly-miR160b*	ngs_68256169_x21	21	GCGTACAGAGTAGTCAAGCATG	aly-miR160b*;	*
MIR166	aly-miR166e*	ngs_69941694_x21	21	GGAATGTTGTCTGGCACGAGG	aly-miR166e*;	*
MIR399	aly-miR399g*	ngs_72670832_x21	21	GGGCAAATACTCCATTGGCAGA	aly-miR399g*;aly-miR399i*;	*
MIR156	smo-miR156b	ngs_56282130_x21	21	CTGACAGAAGATAGAGAGCAC	smo-miR156b;
MIR164	aly-miR164b*	ngs_47923857_x19	19	CATGTGCCCATCTTCACCATC	aly-miR164b*;	*
MIR827	aly-miR827	ngs_95824960_x18	18	TTAGATGACCATCAACAAACG	aly-miR827;
MIR396	gma-miR396e	ngs_96565197_x18	18	TTCCACAGCTTTCTTGAACTGT	gma-miR396e;
MIR390	ppt-miR390c	ngs_62889436_x18	18	GAGCTCAGGAGGGATAGCGCC	ppt-miR390c;
MIR393	aly-miR393b*	ngs_36854021_x17	17	ATCATGCGATCTCTTTGGATT	aly-miR393b*;	*
MIR172	aly-miR172e	ngs_60184569_x17	17	GAATCTTGATGATGCTGCAT	aly-miR172e;
MIR5642	ath-miR5642a	ngs_88849827_x17	17	TCTCGCGCTTGTACGGCTTT	ath-miR5642a;ath-miR5642b;
MIR827	ath-miR827	ngs_95824977_x17	17	TTAGATGACCATCAACAAACT	ath-miR827;
MIR166	mtr-miR166d	ngs_88188668_x17	17	TCGGGCCAGGCTTCATCCCCC	mtr-miR166d;
MIR172	ath-miR172b*	ngs_66383145_x16	16	GCAGCACCATTAAGATTCAC	ath-miR172b*;aly-miR172e*;	*
MIR4995	gma-miR4995	ngs_29219523_x16	16	AGGCAGTGGCTTGGTTAAGGG	gma-miR4995;
MIR159	pta-miR159a	ngs_97875363_x16	16	TTGGATTGAAGGGAGCTCCA	pta-miR159a;
MIR172	sbi-miR172b	ngs_69907153_x16	16	GGAATCTTGATGATGCTGCA	sbi-miR172b;tcc-miR172a;
MIR161	ath-miR161.1	ngs_89789943_x15	15	TGAAAGTGACTACATCGGGGT	ath-miR161.1;
MIR319	bdi-miR319b	ngs_97805588_x15	15	TTGGACTGAAGGGTGCTCCCT	bdi-miR319b;
MIR172	csi-miR172b	ngs_22814720_x15	15	AGAATCTTGATGATGCGGCAA	csi-miR172b;
MIR161	aly-miR161.1	ngs_97224678_x14	14	TTGAAAGTGACTACATCGGGG	aly-miR161.1;
MIR399	ath-miR399e	ngs_92143048_x14	14	TGCCAAAGGAGATTTGCCTCG	ath-miR399e;aly-miR399e;
MIR5083	osa-miR5083	ngs_23557793_x14	14	AGACTACAATTATCTGATCA	osa-miR5083;
MIR171	smo-miR171a	ngs_97427381_x14	14	TTGAGCCGTGCCAATATCACT	smo-miR171a;
MIR395	aly-miR395i	ngs_56246601_x13	13	CTGAAGTGTTTGGAGGAACTC	aly-miR395i;
MIR390	gma-miR390a-3p	ngs_52729647_x13	13	CGCTATCCATCCTGAGTTTC	gma-miR390a-3p;gma-miR390c;
MIR156	vvi-miR156h	ngs_90474982_x13	13	TGACAGAAGAGAGAGAGCAT	vvi-miR156h;
MIR160	csi-miR160	ngs_67480986_x12	12	GCCTGGCTCCCTGTATGCCAT	csi-miR160;
MIR395	osa-miR395t	ngs_78694410_x12	12	GTGAAGTGTTTGGGGAAACTC	osa-miR395t;
MIR319	ptc-miR319i	ngs_97978678_x12	12	TTGGGCTGAAGGGAGCTCCC	ptc-miR319i;
MIR171	aly-miR171c*	ngs_25222723_x10	10	AGATATTGGTGCGGTTCAATC	aly-miR171c*;gma-miR171c;	*
MIR163	ath-miR163	ngs_97269314_x10	10	TTGAAGAGGACTTGGAACTTCGAT	ath-miR163;
MIR390	aly-miR390a*	ngs_52729648_x8	8	CGCTATCCATCCTGAGTTTCA	aly-miR390a*;	*
MIR170	ath-miR170	ngs_91793022_x8	8	TGATTGAGCCGTGTCAATATC	ath-miR170;aly-miR170;
MIR168	osa-miR168a	ngs_88004575_x8	8	TCGCTTGGTGCAGATCGGGAC	osa-miR168a;sbi-miR168;sof-miR168a;zma-miR168a;zma-miR168b;hvu-miR168-5p;bdi-miR168;ssp-miR168a;
MIR171	osa-miR171i	ngs_71248340_x8	8	GGATTGAGCCGCGTCAATATC	osa-miR171i;sbi-miR171h;zma-miR171l;zma-miR171m;
MIR393	osa-miR393b	ngs_86534062_x8	8	TCCAAAGGGATCGCATTGATCT	osa-miR393b;zma-miR393a;zma-miR393c;ghr-miR393;
MIR162	csi-miR162*	ngs_93062496_x7	7	TGGAGGCAGCGGTTCATCGATC	csi-miR162*;	*
MIR822	ath-miR822	ngs_92413730_x7	7	TGCGGGAAGCATTTGCACATG	ath-miR822;
MIR166	crt-miR166b	ngs_88070452_x7	7	TCGGACCAGGCTTCATTCCCTT	crt-miR166b;
MIR172	gma-miR172g	ngs_66382989_x7	7	GCAGCACCATCAAGATTCAC	gma-miR172g;
MIR393	osa-miR393	ngs_86533987_x7	7	TCCAAAGGGATCGCATTGATC	osa-miR393;sbi-miR393;mtr-miR393;ptc-miR393a;ptc-miR393b;ptc-miR393c;ptc-miR393d;mtr-miR393b;bna-miR393;vvi-miR393b;gma-miR393;vvi-miR393a;sbi-miR393b;rco-miR393;tcc-miR393b;bdi-miR393a;bdi-miR393b;
MIR166	ptc-miR166n	ngs_88070682_x7	7	TCGGACCAGGCTTCATTCCTT	ptc-miR166n;ptc-miR166o;ptc-miR166q;pab-miR166b;
MIR169	zma-miR169r*	ngs_71383976_x6	6	GGCAAGTTGTCCTTGGCTACA	zma-miR169r*;aly-miR169a*;	*
MIR1888	ath-miR1888	ngs_82564814_x6	6	TAAGTTAAGATTTGTGAAGAA	ath-miR1888;
MIR169	mtr-miR169m	ngs_62747864_x6	6	GAGCCAAGGATGACTTGCCGG	mtr-miR169m;vvi-miR169m;vvi-miR169p;vvi-miR169n;vvi-miR169q;
MIR399	ptc-miR399h	ngs_92142518_x6	6	TGCCAAAGGAGAGTTTCCCTG	ptc-miR399h;
MIR172	vvi-miR172a	ngs_90317026_x6	6	TGAATCTTGATGATGCTACAT	vvi-miR172a;
MIR399	vvi-miR399g	ngs_92142899_x6	6	TGCCAAAGGAGATTTGCCCCT	vvi-miR399g;
MIR2111	ath-miR2111b*	ngs_37495915_x5	5	ATCCTCGGGATACAGTTTACC	ath-miR2111b*;	*
MIR395	aly-miR395c	ngs_56250110_x5	5	CTGAAGTGTTTGGGGGGACTT	aly-miR395c;
MIR169	bna-miR169g	ngs_83985544_x5	5	TAGCCAAGGATGACTTGCCTGC	bna-miR169g;bna-miR169h;bna-miR169i;bna-miR169j;bna-miR169k;bna-miR169l;vvi-miR169e;
MIR166	crt-miR166a	ngs_88070398_x5	5	TCGGACCAGGCTTCATTCCCGT	crt-miR166a;csi-miR166b;
MIR169	gma-miR169k	ngs_46546238_x5	5	CAGCCAAGAATGACTTGCCGG	gma-miR169k;gma-miR169l;
MIR162	osa-miR162b	ngs_87798753_x5	5	TCGATAAGCCTCTGCATCCAG	osa-miR162b;
MIR164	osa-miR164c	ngs_92995435_x5	5	TGGAGAAGCAGGGTACGTGCA	osa-miR164c;
MIR2911	peu-miR2911	ngs_71691370_x5	5	GGCCGGGGGACGGGCTGGGA	peu-miR2911;
MIR396	ptc-miR396g	ngs_96572817_x5	5	TTCCACGGCTTTCTTGAACTT	ptc-miR396g;pab-miR396b;pab-miR396c;tcc-miR396d;
MIR171	zma-miR171f	ngs_97427342_x5	5	TTGAGCCGTGCCAATATCACA	zma-miR171f;
MIR157	aly-miR157c*	ngs_68893223_x4	4	GCTCTCTATACTTCTGTCACC	aly-miR157c*;	*
MIR161	aly-miR161.2*	ngs_77082625_x4	4	GTCACTTTCACTGCATTAATC	aly-miR161.2*;	*
MIR166	aly-miR166g*	ngs_69942276_x4	4	GGAATGTTGTTTGGCTCGAGG	aly-miR166g*;gma-miR166h-5p;gma-miR166j-5p;	*
MIR447	ath-miR447a	ngs_97985589_x4	4	TTGGGGACGAGATGTTTTGTTG	ath-miR447a;ath-miR447b;
MIR825	ath-miR825	ngs_97016877_x4	4	TTCTCAAGAAGGTGCATGAAC	ath-miR825;
MIR857	ath-miR857	ngs_100088909_x4	4	TTTTGTATGTTGAAGGTGTAT	ath-miR857;aly-miR857;
MIR5538	osa-miR5538	ngs_20606077_x4	4	ACTGAACTCAATCACTTGCTGC	osa-miR5538;
MIR845	vvi-miR845c	ngs_29486202_x4	4	AGGCTCTGATACCAATTGATG	vvi-miR845c;
MIR845	vvi-miR845d	ngs_93482463_x4	4	TGGCTCTGATACCAATTGATG	vvi-miR845d;vvi-miR845e;
MIR403	aly-miR403*	ngs_95256453_x3	3	TGTTTTGTGCGTGACTCTAATT	aly-miR403*;	*
MIR845	aly-miR845a	ngs_53390571_x3	3	CGGCTCTGATACCAGTTGATG	aly-miR845a;
MIR397	ath-miR397b	ngs_86483095_x3	3	TCATTGAGTGCATCGTTGATG	ath-miR397b;
MIR160	ppt-miR160c	ngs_52538023_x3	3	CGCCTGGCTCCCTGCATGCCA	ppt-miR160c;
MIR396	ptc-miR396f	ngs_96572816_x3	3	TTCCACGGCTTTCTTGAACTG	ptc-miR396f;
MIR172	tcc-miR172d	ngs_22757014_x3	3	AGAATCCTGATGATGCTGCAT	tcc-miR172d;
MIR399	vvi-miR399i	ngs_52376594_x3	3	CGCCAAAGGAGAGTTGCCCTG	vvi-miR399i;tcc-miR399a;
MIR399	zma-miR399g	ngs_92143298_x3	3	TGCCAAAGGGGATTTGCCCGG	zma-miR399g;sbi-miR399k;
MIR156	aly-miR156f*	ngs_68727200_x2	2	GCTCACTCTCTATCTGTCACC	aly-miR156f*;	*
MIR399	aly-miR399c*	ngs_72715485_x2	2	GGGCATCTTTCTATTGGCAGG	aly-miR399c*;	*
MIR399	aly-miR399d*	ngs_72770015_x2	2	GGGCGAATACTCCTATGGCAGA	aly-miR399d*;	*
MIR408	mtr-miR408*	ngs_15763306_x2	2	ACAGGGAACATGCAGAGCATG	mtr-miR408*;	*
MIR166	zma-miR166m*	ngs_69941399_x2	2	GGAATGTTGGCTGGCTCGAGG	zma-miR166m*;	*
MIR1886	ath-miR1886.2	ngs_91131681_x2	2	TGAGATGAAATCTTTGATTGG	ath-miR1886.2;
MIR447	ath-miR447a.2	ngs_85122161_x2	2	TATGGAAGAAATTGTAGTATT	ath-miR447a.2;
MIR166	bdi-miR166e	ngs_55848951_x2	2	CTCGGACCAGGCTTCATTCCC	bdi-miR166e;
MIR156	bgy-miR156	ngs_99182838_x2	2	TTTGACAGAAGATAGAGAGCAC	bgy-miR156;bcy-miR156;
MIR169	mtr-miR169d	ngs_9329916_x2	2	AAGCCAAGGATGACTTGCCGG	mtr-miR169d;mtr-miR169l;
MIR156	osa-miR156l	ngs_51446902_x2	2	CGACAGAAGAGAGTGAGCATA	osa-miR156l;
MIR159	osa-miR159c	ngs_42997534_x2	2	ATTGGATTGAAGGGAGCTCCA	osa-miR159c;
MIR164	osa-miR164e	ngs_92994929_x2	2	TGGAGAAGCAGGGCACGTGAG	osa-miR164e;
MIR169	osa-miR169f.1	ngs_83985536_x2	2	TAGCCAAGGATGACTTGCCTA	osa-miR169f.1;osa-miR169g;sbi-miR169c;sbi-miR169d;zma-miR169f;zma-miR169g;zma-miR169h;ptc-miR169r;bna-miR169c;bna-miR169d;bna-miR169e;bna-miR169f;vvi-miR169x;sly-miR169d;sbi-miR169h;sbi-miR169m;sbi-miR169n;aqc-miR169a;far-miR169;tcc-miR169d;bdi-miR169h;ssl-miR169;
MIR398	osa-miR398b	ngs_94929706_x2	2	TGTGTTCTCAGGTCGCCCCTG	osa-miR398b;ptc-miR398b;ptc-miR398c;mtr-miR398b;mtr-miR398c;vvi-miR398b;vvi-miR398c;aqc-miR398b;rco-miR398b;tcc-miR398a;gma-miR398c;bdi-miR398a;bdi-miR398c;
MIR399	osa-miR399i	ngs_92141959_x2	2	TGCCAAAGGAGAGCTGCCCTG	osa-miR399i;sbi-miR399b;mtr-miR399b;zma-miR399d;mtr-miR399o;rco-miR399d;
MIR164	ptc-miR164f	ngs_92994595_x2	2	TGGAGAAGCAGGGCACATGCT	ptc-miR164f;mtr-miR164d;vvi-miR164b;rco-miR164d;tcc-miR164c;
MIR159	sof-miR159e	ngs_99459858_x2	2	TTTGGATTGAAAGGAGCTCTT	sof-miR159e;
