# Supplementary material for: MicroRNAs and their putative targets in Brassica napus seed maturation
Source: BMC Genomics. 2013 Feb 28;14:140. doi: 10.1186/1471-2164-14-140 (PMC3602245; doi:10.1186/1471-2164-14-140)
Supplement: Additional file 2: Table S2 — Additional conserved miRNAs in Brassica napus with sequences homologous to miRNAs in miRBase (Release 18). [file 1471-2164-14-140-S2.xlsx]

## Sheet: Sheet1
Supplemental Table 2. Additional conserved miRNAs in Brassica napus with sequences homologous to miRNAs in miRBase (Release 18)
MIRNAs	Sequence Name	Total Read Count	Sequence	1 mismatch to miRNAs or MIRNAs in miRBase
MIR156	ngs_90492976_x187170	187170	TGACAGAAGAGAGTAAGCAC	ptc-miR156e;tcc-miR156c;sbi-miR156g;sbi-miR156a;osa-miR156h;ath-miR156d;ptc-miR156d;tcc-miR156b;sbi-miR156f;osa-miR156g;ath-miR156c;ptc-miR156c;osa-miR156f;ath-miR156b;ptc-miR156b;osa-miR156e;ath-miR156a;ptc-miR156a;osa-miR156d;osa-miR156c;osa-miR156b;osa-miR156a;vvi-miR156b;ghr-miR156a;vvi-miR156c;mtr-miR156c;zma-miR156c;ghr-miR156b;vvi-miR156d;zma-miR156l;aly-miR156f;aly-miR156e;mtr-miR156d;zma…
MIR156	ngs_90518735_x71366	71366	TGACAGAAGAGAGTGAACAC	sbi-miR156b;osa-miR156j;aly-miR156c;aly-miR156a;aly-miR156d;mtr-miR156b;ppt-miR156a;csi-miR156;ath-miR156f;ptc-miR156f;tcc-miR156d;ghr-miR156d;gma-miR156h;vun-miR156a;sbi-miR156h;sbi-miR156c;osa-miR156i;ath-miR156e;ptc-miR156e;tcc-miR156c;sbi-miR156g;sbi-miR156a;osa-miR156h;ath-miR156d;ptc-miR156d;tcc-miR156b;sbi-miR156f;osa-miR156g;ath-miR156c;ptc-miR156c;osa-miR156f;ath-miR156b;ptc-miR156b;osa-…
MIR827	ngs_95825042_x59977	59977	TTAGATGACCATCAACAAATA	ghr-miR827a;ghr-miR827b;tcc-miR827;ghr-miR827c;csi-miR827;
MIR159	ngs_99473181_x51891	51891	TTTGGATTGAAGGGAGCTCT	vvi-miR159c;gma-miR159e-3p;sly-miR159;aly-miR159b;aly-miR159a;ssp-miR159a;tae-miR159a;osa-miR159a.1;sof-miR159a;hvu-miR159b;sof-miR159b;ath-miR159b;pvu-miR159a.1;hvu-miR159a;ptc-miR159c;sof-miR159d;mtr-miR159a;zma-miR159j;zma-miR159a;zma-miR159f;ahy-miR159;ath-miR159a;rco-miR159;tae-miR159b;bra-miR159a;far-miR159;gma-miR159a-3p;zma-miR159k;osa-miR159b;ptc-miR159a;ptc-miR159b;bna-miR159;sbi-miR159…
MIR159	ngs_99462994_x46735	46735	TTTGGATTGAAGGGAACTCTA	pvu-miR159a.1;ptc-miR159c;mtr-miR159a;ahy-miR159;ath-miR159a;rco-miR159;bra-miR159a;gma-miR159a-3p;ptc-miR159a;ptc-miR159b;bna-miR159;csi-miR159;vvi-miR159c;gma-miR159e-3p;sly-miR159;aly-miR159a;
MIR156	ngs_90514170_x38941	38941	TGACAGAAGAGAGTCAGCAC	zma-miR156c;ghr-miR156b;vvi-miR156d;zma-miR156l;aly-miR156f;aly-miR156e;mtr-miR156d;zma-miR156d;zma-miR156f;zma-miR156g;ppt-miR156b;zma-miR156i;zma-miR156e;zma-miR156h;bdi-miR156d;ssl-miR156;mtr-miR156i;gma-miR156a;sof-miR156;bdi-miR156b;ssp-miR156;tae-miR156;ctr-miR156;bdi-miR156c;gma-miR156k;gma-miR156n;bna-miR156a;zma-miR156b;zma-miR156a;aly-miR156b;gma-miR156o;rco-miR156d;rco-miR156c;rco-miR1…
MIR171	ngs_91780050_x33222	33222	TGATTGAGCCGCGCCAATACC	tcc-miR171a;sbi-miR171j;sbi-miR171g;bra-miR171e;ath-miR171a;vvi-miR171e;osa-miR171a;ccl-miR171;bna-miR171f;bdi-miR171a;zma-miR171n;aly-miR171a;bna-miR171g;
MIR167	ngs_90120494_x28902	28902	TGAAGCTGCCAGCATAATCTA	bra-miR167b;ptc-miR167b;bna-miR167b;bra-miR167c;sbi-miR167a;rco-miR167a;ptc-miR167c;tcc-miR167a;aly-miR167a;bdi-miR167b;bna-miR167c;tae-miR167;vvi-miR167b;ghr-miR167;bra-miR167d;sbi-miR167b;sly-miR167;sbi-miR167i;rco-miR167b;ptc-miR167d;aly-miR167b;zma-miR167c;zma-miR167d;zma-miR167b;zma-miR167a;gma-miR167d;tcc-miR167b;osa-miR167a;ath-miR167b;vvi-miR167e;gma-miR167b;bna-miR167a;bdi-miR167a;mtr-mi…
MIR167	ngs_90125700_x18620	18620	TGAAGCTGCCAGCATGACCTA	sbi-miR167i;rco-miR167b;ptc-miR167d;aly-miR167b;zma-miR167c;zma-miR167d;zma-miR167b;zma-miR167a;gma-miR167d;tcc-miR167b;osa-miR167a;ath-miR167b;vvi-miR167e;gma-miR167b;bna-miR167a;bdi-miR167a;mtr-miR167;osa-miR167c;ath-miR167a;vvi-miR167d;gma-miR167a;osa-miR167b;bra-miR167a;ptc-miR167a;bra-miR167b;ptc-miR167b;bna-miR167b;bra-miR167c;sbi-miR167a;rco-miR167a;ptc-miR167c;tcc-miR167a;aly-miR167a;bdi-…
MIR408	ngs_15762973_x18138	18138	ACAGGGAACAAGCAGAGCATG	mtr-miR408*;
MIR156	ngs_90529884_x15166	15166	TGACAGAAGAGAGTGAGCAA	ptc-miR156d;tcc-miR156b;sbi-miR156f;osa-miR156g;ath-miR156c;ptc-miR156c;osa-miR156f;ath-miR156b;ptc-miR156b;osa-miR156e;ath-miR156a;ptc-miR156a;osa-miR156d;osa-miR156c;osa-miR156b;osa-miR156a;vvi-miR156b;ghr-miR156a;vvi-miR156c;mtr-miR156c;zma-miR156c;ghr-miR156b;vvi-miR156d;zma-miR156l;aly-miR156f;aly-miR156e;mtr-miR156d;zma-miR156d;zma-miR156f;zma-miR156g;ppt-miR156b;zma-miR156i;zma-miR156e;zma…
MIR156	ngs_90545501_x14021	14021	TGACAGAAGAGAGTGAGCAT	sbi-miR156c;osa-miR156i;ath-miR156e;ptc-miR156e;tcc-miR156c;sbi-miR156g;sbi-miR156a;osa-miR156h;ath-miR156d;ptc-miR156d;tcc-miR156b;sbi-miR156f;osa-miR156g;ath-miR156c;ptc-miR156c;osa-miR156f;ath-miR156b;ptc-miR156b;osa-miR156e;ath-miR156a;ptc-miR156a;osa-miR156d;osa-miR156c;osa-miR156b;osa-miR156a;vvi-miR156b;ghr-miR156a;vvi-miR156c;mtr-miR156c;zma-miR156c;ghr-miR156b;vvi-miR156d;zma-miR156l;aly…
MIR156	ngs_90570375_x13172	13172	TGACAGAAGAGAGTTAGCAC	gma-miR156n;bna-miR156a;zma-miR156b;zma-miR156a;aly-miR156b;gma-miR156o;rco-miR156d;rco-miR156c;rco-miR156b;rco-miR156a;hvu-miR156;tcc-miR156g;sbi-miR156i;ppt-miR156c;sbi-miR156b;osa-miR156j;aly-miR156c;aly-miR156a;aly-miR156d;mtr-miR156b;ppt-miR156a;csi-miR156;ath-miR156f;ptc-miR156f;tcc-miR156d;ghr-miR156d;gma-miR156h;vun-miR156a;sbi-miR156h;sbi-miR156c;osa-miR156i;ath-miR156e;ptc-miR156e;tcc-m…
MIR319	ngs_97802346_x12179	12179	TTGGACTGAAGGGAACTCCCT	gma-miR319m;amg-miR319;vvi-miR319c;ath-miR319a;gma-miR319j;vvi-miR319b;rco-miR319a;rco-miR319b;rco-miR319c;aau-miR319;vvi-miR319f;tae-miR319;ath-miR319b;aqc-miR319;vun-miR319a;aly-miR319a;aly-miR319b;gma-miR319k;gma-miR319h;
MIR167	ngs_90129692_x10622	10622	TGAAGCTGCCAGCATGATCT	osa-miR167h;sbi-miR167g;osa-miR167g;sbi-miR167f;osa-miR167f;sbi-miR167d;osa-miR167e;osa-miR167d;ptc-miR167d;gso-miR167a;aly-miR167b;zma-miR167c;zma-miR167d;zma-miR167b;osa-miR167j;aly-miR167d;ccl-miR167b;zma-miR167a;zma-miR167j;gma-miR167d;tcc-miR167b;csi-miR167c;gma-miR167e;ptc-miR167f;ptc-miR167e;osa-miR167a;ath-miR167b;ccl-miR167a;tcc-miR167c;vvi-miR167e;rco-miR167c;gma-miR167b;bna-miR167a;bdi…
MIR156	ngs_90525804_x10071	10071	TGACAGAAGAGAGTGAGAAC	vun-miR156a;sbi-miR156h;sbi-miR156c;osa-miR156i;ath-miR156e;ptc-miR156e;tcc-miR156c;sbi-miR156g;sbi-miR156a;osa-miR156h;ath-miR156d;ptc-miR156d;tcc-miR156b;sbi-miR156f;osa-miR156g;ath-miR156c;ptc-miR156c;osa-miR156f;ath-miR156b;ptc-miR156b;osa-miR156e;ath-miR156a;ptc-miR156a;osa-miR156d;osa-miR156c;osa-miR156b;osa-miR156a;vvi-miR156b;ghr-miR156a;vvi-miR156c;mtr-miR156c;zma-miR156c;ghr-miR156b;vvi…
MIR156	ngs_90533922_x9628	9628	TGACAGAAGAGAGTGAGCACC	ssp-miR156;tae-miR156;bna-miR156a;rco-miR156d;rco-miR156c;rco-miR156b;rco-miR156a;hvu-miR156;ssl-miR156;
MIR390	ngs_52814641_x9543	9543	CGCTGTCCATCCTGAGTTTC	gma-miR390a-3p;gma-miR390c;aly-miR390a*;
MIR172	ngs_22812633_x8479	8479	AGAATCTTGATGATGATGCAG	ath-miR172d;ath-miR172c;aly-miR172c;aly-miR172d;
MIR824	ngs_83692008_x8270	8270	TAGACCATTTGTGAGAAGGG	ath-miR824;bna-miR824;aly-miR824;bol-miR824;bra-miR824;
MIR156	ngs_92171214_x8191	8191	TGCCAGAAGAGAGTGAGCAC	tcc-miR156b;ath-miR156d;ptc-miR156d;vvi-miR156c;sbi-miR156h;osa-miR156i;sbi-miR156c;ghr-miR156a;tcc-miR156c;ath-miR156e;ptc-miR156e;vvi-miR156d;tcc-miR156g;sbi-miR156i;ppt-miR156c;osa-miR156j;sbi-miR156b;ghr-miR156b;gma-miR156a;sof-miR156;ppt-miR156a;gma-miR156n;vun-miR156a;gma-miR156h;ghr-miR156d;tcc-miR156d;gma-miR156k;ath-miR156f;ptc-miR156f;mtr-miR156i;csi-miR156;mtr-miR156d;bdi-miR156c;rco-m…
MIR159	ngs_99467886_x8153	8153	TTTGGATTGAAGGGAGCCCTA	ptc-miR159b;bna-miR159;csi-miR159;vvi-miR159c;gma-miR159e-3p;sly-miR159;aly-miR159a;pvu-miR159a.1;ptc-miR159c;mtr-miR159a;ahy-miR159;ath-miR159a;rco-miR159;bra-miR159a;gma-miR159a-3p;ptc-miR159a;
MIR158	ngs_96545386_x8078	8078	TTCCAAATGTAGACAAAGCA	ath-miR158a;aly-miR158a;
MIR159	ngs_99465042_x7927	7927	TTTGGATTGAAGGGACCTCTA	sly-miR159;aly-miR159a;pvu-miR159a.1;ptc-miR159c;mtr-miR159a;ahy-miR159;ath-miR159a;rco-miR159;bra-miR159a;gma-miR159a-3p;ptc-miR159a;ptc-miR159b;bna-miR159;csi-miR159;vvi-miR159c;gma-miR159e-3p;
MIR159	ngs_99634527_x6853	6853	TTTGTATTGAAGGGAGCTCTA	bra-miR159a;gma-miR159a-3p;rco-miR159;ath-miR159a;pvu-miR159a.1;bna-miR159;ptc-miR159b;ptc-miR159a;ptc-miR159c;aly-miR159a;gma-miR159e-3p;mtr-miR159a;sly-miR159;csi-miR159;ahy-miR159;vvi-miR159c;
MIR319	ngs_97802252_x6132	6132	TTGGACTGAAGGGAACTCCC	ppt-miR319e;ppt-miR319d;aqc-miR319;vun-miR319a;aly-miR319a;aly-miR319b;gma-miR319k;gma-miR319h;gma-miR319m;amg-miR319;vvi-miR319c;ath-miR319a;gma-miR319j;vvi-miR319b;rco-miR319a;rco-miR319b;ptc-miR319d;mtr-miR319b;ctr-miR319;rco-miR319c;gma-miR319e;aau-miR319;mtr-miR319;vvi-miR319f;tae-miR319;gma-miR319b;ppt-miR319c;gma-miR319a;ptc-miR319a;ptc-miR319b;ptc-miR319c;vvi-miR319g;ath-miR319b;
MIR156	ngs_90485984_x5778	5778	TGACAGAAGAGAGGGAGCAA	vvi-miR156a;ptc-miR156k;
MIR156	ngs_97324772_x5582	5582	TTGACAGAAGAGAGCGAGCAC	gma-miR156o;gma-miR156k;gma-miR156n;far-miR156b;gma-miR156f;ahy-miR156c;
MIR156	ngs_68731711_x5492	5492	GCTCACTGCTTTATCTGTCAGA	aly-miR156c*;
MIR168	ngs_88008265_x5401	5401	TCGCTTGGTGCAGGTCGGGAC	mtr-miR168c;aly-miR168b;gma-miR168;ath-miR168a;ptc-miR168a;bna-miR168;ccl-miR168;ath-miR168b;tcc-miR168;ptc-miR168b;crt-miR168;mtr-miR168b;vvi-miR168;rco-miR168;vun-miR168;aly-miR168a;zma-miR168b;sbi-miR168;sof-miR168a;ssp-miR168a;osa-miR168a;hvu-miR168-5p;bdi-miR168;zma-miR168a;
MIR156	ngs_90567452_x5326	5326	TGACAGAAGAGAGTGGGCAC	sbi-miR156g;sbi-miR156a;osa-miR156h;ath-miR156d;ptc-miR156d;tcc-miR156b;sbi-miR156f;osa-miR156g;ath-miR156c;ptc-miR156c;osa-miR156f;ath-miR156b;ptc-miR156b;osa-miR156e;ath-miR156a;ptc-miR156a;osa-miR156d;osa-miR156c;osa-miR156b;osa-miR156a;vvi-miR156b;ghr-miR156a;vvi-miR156c;mtr-miR156c;zma-miR156c;ghr-miR156b;vvi-miR156d;zma-miR156l;aly-miR156f;aly-miR156e;mtr-miR156d;zma-miR156d;zma-miR156f;zma…
MIR156	ngs_90548853_x5198	5198	TGACAGAAGAGAGTGAGCGC	ppt-miR156a;csi-miR156;ath-miR156f;ptc-miR156f;tcc-miR156d;ghr-miR156d;gma-miR156h;vun-miR156a;sbi-miR156h;sbi-miR156c;osa-miR156i;ath-miR156e;ptc-miR156e;tcc-miR156c;sbi-miR156g;sbi-miR156a;osa-miR156h;ath-miR156d;ptc-miR156d;tcc-miR156b;sbi-miR156f;osa-miR156g;ath-miR156c;ptc-miR156c;osa-miR156f;ath-miR156b;ptc-miR156b;osa-miR156e;ath-miR156a;ptc-miR156a;osa-miR156d;osa-miR156c;osa-miR156b;osa-…
MIR171	ngs_91790107_x5107	5107	TGATTGAGCCGCGTCAATACC	mtr-miR171b;vvi-miR171b;
MIR156	ngs_90569300_x4981	4981	TGACAGAAGAGAGTGTGCAC	sbi-miR156c;osa-miR156i;ath-miR156e;ptc-miR156e;tcc-miR156c;sbi-miR156g;sbi-miR156a;osa-miR156h;ath-miR156d;ptc-miR156d;tcc-miR156b;sbi-miR156f;osa-miR156g;ath-miR156c;ptc-miR156c;osa-miR156f;ath-miR156b;ptc-miR156b;osa-miR156e;ath-miR156a;ptc-miR156a;osa-miR156d;osa-miR156c;osa-miR156b;osa-miR156a;vvi-miR156b;ghr-miR156a;vvi-miR156c;mtr-miR156c;zma-miR156c;ghr-miR156b;vvi-miR156d;zma-miR156l;aly…
MIR156	ngs_90547440_x4782	4782	TGACAGAAGAGAGTGAGCCC	ptc-miR156d;tcc-miR156b;sbi-miR156f;osa-miR156g;ath-miR156c;ptc-miR156c;osa-miR156f;ath-miR156b;ptc-miR156b;osa-miR156e;ath-miR156a;ptc-miR156a;osa-miR156d;osa-miR156c;osa-miR156b;osa-miR156a;vvi-miR156b;ghr-miR156a;vvi-miR156c;mtr-miR156c;zma-miR156c;ghr-miR156b;vvi-miR156d;zma-miR156l;aly-miR156f;aly-miR156e;mtr-miR156d;zma-miR156d;zma-miR156f;zma-miR156g;ppt-miR156b;zma-miR156i;zma-miR156e;zma…
MIR167	ngs_90123174_x4726	4726	TGAAGCTGCCAGCATCATCTA	bdi-miR167a;mtr-miR167;osa-miR167c;ath-miR167a;vvi-miR167d;gma-miR167a;osa-miR167b;bra-miR167a;ptc-miR167a;bra-miR167b;ptc-miR167b;bna-miR167b;bra-miR167c;sbi-miR167a;rco-miR167a;ptc-miR167c;tcc-miR167a;aly-miR167a;bdi-miR167b;bna-miR167c;tae-miR167;vvi-miR167b;ghr-miR167;bra-miR167d;sbi-miR167b;sly-miR167;sbi-miR167i;rco-miR167b;ptc-miR167d;aly-miR167b;zma-miR167c;zma-miR167d;zma-miR167b;zma-miR…
MIR824	ngs_83689593_x4663	4663	TAGACCATTTGTGAGAAAGGA	bna-miR824;aly-miR824;bol-miR824;bra-miR824;ath-miR824;
MIR824	ngs_83698520_x4604	4604	TAGACCATTTGTGAGTAGGGA	ath-miR824;bna-miR824;aly-miR824;bol-miR824;bra-miR824;
MIR172	ngs_22824696_x4545	4545	AGAATCTTGATGATGTTGCAG	ath-miR172d;ath-miR172c;aly-miR172c;aly-miR172d;
MIR395	ngs_56247011_x4325	4325	CTGAAGTGTTTGGGGAAACTC	osa-miR395t;ptc-miR395c;ptc-miR395d;ptc-miR395e;ptc-miR395f;rco-miR395a;ptc-miR395g;rco-miR395b;gma-miR395a;ptc-miR395h;rco-miR395c;ath-miR395d;gma-miR395b;ptc-miR395i;tcc-miR395a;rco-miR395d;ath-miR395a;ath-miR395e;gma-miR395c;csi-miR395;ptc-miR395j;tcc-miR395b;vun-miR395;aly-miR395d;aly-miR395g;aly-miR395e;rco-miR395e;sly-miR395b;vvi-miR395m;sly-miR395a;vvi-miR395l;vvi-miR395k;vvi-miR395j;vvi-m…
MIR824	ngs_83690323_x4267	4267	TAGACCATTTGTGAGAAGAGA	ath-miR824;bna-miR824;aly-miR824;bol-miR824;bra-miR824;
MIR167	ngs_90124459_x4258	4258	TGAAGCTGCCAGCATGAACTA	sbi-miR167a;rco-miR167a;ptc-miR167c;tcc-miR167a;aly-miR167a;bdi-miR167b;bna-miR167c;tae-miR167;vvi-miR167b;ghr-miR167;bra-miR167d;sbi-miR167b;sly-miR167;sbi-miR167i;rco-miR167b;ptc-miR167d;aly-miR167b;zma-miR167c;zma-miR167d;zma-miR167b;zma-miR167a;gma-miR167d;tcc-miR167b;osa-miR167a;ath-miR167b;vvi-miR167e;gma-miR167b;bna-miR167a;bdi-miR167a;mtr-miR167;osa-miR167c;ath-miR167a;vvi-miR167d;gma-miR…
MIR167	ngs_59665478_x4011	4011	GAAGCTGCCAGCATGATCTA	bdi-miR167b;bna-miR167c;tae-miR167;vvi-miR167b;ghr-miR167;bra-miR167d;sbi-miR167b;sly-miR167;sbi-miR167i;rco-miR167b;ptc-miR167d;aly-miR167b;zma-miR167c;zma-miR167d;zma-miR167b;zma-miR167a;gma-miR167d;tcc-miR167b;osa-miR167a;ath-miR167b;vvi-miR167e;gma-miR167b;bna-miR167a;bdi-miR167a;mtr-miR167;osa-miR167c;ath-miR167a;vvi-miR167d;gma-miR167a;osa-miR167b;bra-miR167a;ptc-miR167a;bra-miR167b;ptc-miR…
MIR160	ngs_92281456_x3993	3993	TGCCTGGCTCCCTGTATACCA	vun-miR160;rco-miR160b;osa-miR160d;vvi-miR160e;bdi-miR160a;gma-miR160;mtr-miR160e;zma-miR160e;aly-miR160c;zma-miR160b;zma-miR160g;zma-miR160d;zma-miR160a;aly-miR160b;bdi-miR160c;ptc-miR160d;bdi-miR160d;tcc-miR160b;ppt-miR160a;ptc-miR160c;ptc-miR160b;ptc-miR160a;sbi-miR160d;sbi-miR160a;osa-miR160a;sbi-miR160c;ath-miR160a;osa-miR160b;vvi-miR160c;ppt-miR160e;sbi-miR160b;ath-miR160b;smo-miR160a;pab-m…
MIR159	ngs_99466198_x3935	3935	TTTGGATTGAAGGGAGATCTA	sly-miR159;aly-miR159a;pvu-miR159a.1;ptc-miR159c;mtr-miR159a;ahy-miR159;ath-miR159a;rco-miR159;bra-miR159a;gma-miR159a-3p;ptc-miR159a;ptc-miR159b;bna-miR159;csi-miR159;vvi-miR159c;gma-miR159e-3p;
MIR166	ngs_88061841_x3864	3864	TCGGACCAGGCTTCATACCCC	pta-miR166b;aly-miR166d;aly-miR166c;aly-miR166b;aly-miR166a;aly-miR166f;gma-miR166g;gma-miR166i-3p;hvu-miR166c;ghr-miR166b;bdi-miR166c;vvi-miR166h;smo-miR166c;ppt-miR166a;aqc-miR166b;hvu-miR166b;csi-miR166a;pvu-miR166a;ptc-miR166m;bdi-miR166b;mtr-miR166h;bna-miR166d;osa-miR166n;aly-miR166e;mtr-miR166;ctr-miR166;ssl-miR166b;hvu-miR166;ath-miR166g;gma-miR166b;rco-miR166e;tcc-miR166d;aly-miR166g;sly…
MIR156	ngs_97320375_x3729	3729	TTGACAGAAGAAAGAAAGCAC	smo-miR156c;
MIR166	ngs_77799407_x3710	3710	GTCGGACCAGGCTTCATTCCC	bdi-miR166e;
MIR156	ngs_90543280_x3661	3661	TGACAGAAGAGAGTGAGCACT	ssl-miR156;ssp-miR156;tae-miR156;bna-miR156a;rco-miR156d;rco-miR156c;rco-miR156b;rco-miR156a;hvu-miR156;
MIR390	ngs_52814642_x3655	3655	CGCTGTCCATCCTGAGTTTCA	aly-miR390a*;
MIR156	ngs_90563768_x3555	3555	TGACAGAAGAGAGTGCGCAC	vvi-miR156c;mtr-miR156c;zma-miR156c;ghr-miR156b;vvi-miR156d;zma-miR156l;aly-miR156f;aly-miR156e;mtr-miR156d;zma-miR156d;zma-miR156f;zma-miR156g;ppt-miR156b;zma-miR156i;zma-miR156e;zma-miR156h;bdi-miR156d;ssl-miR156;mtr-miR156i;gma-miR156a;sof-miR156;bdi-miR156b;ssp-miR156;tae-miR156;ctr-miR156;bdi-miR156c;gma-miR156k;gma-miR156n;bna-miR156a;zma-miR156b;zma-miR156a;aly-miR156b;gma-miR156o;rco-miR1…
MIR159	ngs_99466745_x3448	3448	TTTGGATTGAAGGGAGCACTA	ptc-miR159b;bna-miR159;csi-miR159;vvi-miR159c;gma-miR159e-3p;sly-miR159;aly-miR159a;pvu-miR159a.1;ptc-miR159c;mtr-miR159a;ahy-miR159;ath-miR159a;rco-miR159;bra-miR159a;gma-miR159a-3p;ptc-miR159a;
MIR156	ngs_90664074_x3082	3082	TGACATAAGAGAGTGAGCAC	osa-miR156j;sbi-miR156b;ghr-miR156b;gma-miR156a;sof-miR156;ppt-miR156a;gma-miR156n;vun-miR156a;gma-miR156h;ghr-miR156d;tcc-miR156d;gma-miR156k;ath-miR156f;ptc-miR156f;mtr-miR156i;csi-miR156;mtr-miR156d;bdi-miR156c;rco-miR156d;rco-miR156c;rco-miR156b;rco-miR156a;hvu-miR156;bna-miR156a;ssl-miR156;ssp-miR156;tae-miR156;gma-miR156o;ctr-miR156;zma-miR156b;aly-miR156b;aly-miR156f;aly-miR156d;zma-miR156…
MIR156	ngs_90523669_x3043	3043	TGACAGAAGAGAGTGACCAC	ptc-miR156c;osa-miR156f;ath-miR156b;ptc-miR156b;osa-miR156e;ath-miR156a;ptc-miR156a;osa-miR156d;osa-miR156c;osa-miR156b;osa-miR156a;vvi-miR156b;ghr-miR156a;vvi-miR156c;mtr-miR156c;zma-miR156c;ghr-miR156b;vvi-miR156d;zma-miR156l;aly-miR156f;aly-miR156e;mtr-miR156d;zma-miR156d;zma-miR156f;zma-miR156g;ppt-miR156b;zma-miR156i;zma-miR156e;zma-miR156h;bdi-miR156d;ssl-miR156;mtr-miR156i;gma-miR156a;sof-…
MIR156	ngs_90560229_x2988	2988	TGACAGAAGAGAGTGATCAC	ath-miR156b;ptc-miR156b;osa-miR156e;ath-miR156a;ptc-miR156a;osa-miR156d;osa-miR156c;osa-miR156b;osa-miR156a;vvi-miR156b;ghr-miR156a;vvi-miR156c;mtr-miR156c;zma-miR156c;ghr-miR156b;vvi-miR156d;zma-miR156l;aly-miR156f;aly-miR156e;mtr-miR156d;zma-miR156d;zma-miR156f;zma-miR156g;ppt-miR156b;zma-miR156i;zma-miR156e;zma-miR156h;bdi-miR156d;ssl-miR156;mtr-miR156i;gma-miR156a;sof-miR156;bdi-miR156b;ssp-m…
MIR827	ngs_99719585_x2861	2861	TTTGTTGATTGACATCTATGC	aly-miR827*;
MIR156	ngs_90589571_x2787	2787	TGACAGAAGGGAGTGAGCAC	osa-miR156e;ath-miR156a;ptc-miR156a;osa-miR156f;ath-miR156b;ptc-miR156b;sbi-miR156f;osa-miR156g;ath-miR156c;ptc-miR156c;vvi-miR156b;sbi-miR156g;osa-miR156h;sbi-miR156a;tcc-miR156b;ath-miR156d;ptc-miR156d;vvi-miR156c;sbi-miR156h;osa-miR156i;sbi-miR156c;ghr-miR156a;tcc-miR156c;ath-miR156e;ptc-miR156e;vvi-miR156d;tcc-miR156g;sbi-miR156i;ppt-miR156c;osa-miR156j;sbi-miR156b;ghr-miR156b;gma-miR156a;sof…
MIR159	ngs_97875409_x2757	2757	TTGGATTGAAGGGAGCTCTA	ahy-miR159;ath-miR159a;rco-miR159;bra-miR159a;gma-miR159a-3p;ptc-miR159a;ptc-miR159b;bna-miR159;csi-miR159;vvi-miR159c;gma-miR159e-3p;sly-miR159;aly-miR159a;pvu-miR159a.1;ptc-miR159c;osa-miR159f;mtr-miR159a;
MIR156	ngs_90555103_x2754	2754	TGACAGAAGAGAGTGAGTAC	aly-miR156b;gma-miR156o;rco-miR156d;rco-miR156c;rco-miR156b;rco-miR156a;hvu-miR156;tcc-miR156g;sbi-miR156i;ppt-miR156c;sbi-miR156b;osa-miR156j;aly-miR156c;aly-miR156a;aly-miR156d;mtr-miR156b;ppt-miR156a;csi-miR156;ath-miR156f;ptc-miR156f;tcc-miR156d;ghr-miR156d;gma-miR156h;vun-miR156a;sbi-miR156h;sbi-miR156c;osa-miR156i;ath-miR156e;ptc-miR156e;tcc-miR156c;sbi-miR156g;sbi-miR156a;osa-miR156h;ath-m…
MIR156	ngs_90574845_x2748	2748	TGACAGAAGAGCGTGAGCAC	osa-miR156c;osa-miR156b;osa-miR156a;vvi-miR156b;ghr-miR156a;vvi-miR156c;mtr-miR156c;zma-miR156c;ghr-miR156b;vvi-miR156d;zma-miR156l;aly-miR156f;aly-miR156e;mtr-miR156d;zma-miR156d;zma-miR156f;zma-miR156g;ppt-miR156b;zma-miR156i;zma-miR156e;zma-miR156h;bdi-miR156d;ssl-miR156;mtr-miR156i;gma-miR156a;sof-miR156;bdi-miR156b;ssp-miR156;tae-miR156;ctr-miR156;bdi-miR156c;gma-miR156k;gma-miR156n;bna-miR1…
MIR159	ngs_99490406_x2666	2666	TTTGGATTGAAGGGGGCTCTA	rco-miR159;bra-miR159a;gma-miR159a-3p;ptc-miR159a;ptc-miR159b;bna-miR159;csi-miR159;vvi-miR159c;gma-miR159e-3p;sly-miR159;aly-miR159a;pvu-miR159a.1;ptc-miR159c;mtr-miR159a;ahy-miR159;ath-miR159a;
MIR156	ngs_23111005_x2633	2633	AGACAGAAGAGAGTGAGCAC	ctr-miR156;zma-miR156b;aly-miR156b;aly-miR156f;aly-miR156d;zma-miR156l;aly-miR156c;zma-miR156i;zma-miR156e;aly-miR156a;zma-miR156h;zma-miR156a;zma-miR156g;zma-miR156f;zma-miR156d;aly-miR156e;ppt-miR156b;bdi-miR156b;bdi-miR156d;mtr-miR156b;mtr-miR156c;zma-miR156c;osa-miR156a;osa-miR156b;osa-miR156c;osa-miR156d;osa-miR156e;ath-miR156a;ptc-miR156a;osa-miR156f;ath-miR156b;ptc-miR156b;sbi-miR156f;osa-…
MIR394	ngs_97905452_x2627	2627	TTGGCATTCTGTCCACCCCC	ssl-miR394;ghr-miR394a;ptc-miR394a-5p;ptc-miR394b-5p;aly-miR394b;aly-miR394a;vvi-miR394a;tcc-miR394a;ath-miR394a;ghr-miR394b;vvi-miR394c;vvi-miR394b;tcc-miR394b;ath-miR394b;csi-miR394;sbi-miR394b;osa-miR394;sbi-miR394a;zma-miR394b;zma-miR394a;gma-miR394c-5p;bdi-miR394;ahy-miR394;
MIR156	ngs_90486283_x2626	2626	TGACAGAAGAGAGGGAGCAT	vvi-miR156h;ptc-miR156k;vvi-miR156a;
MIR156	ngs_93315043_x2566	2566	TGGCAGAAGAGAGTGAGCAC	osa-miR156j;sbi-miR156b;ghr-miR156b;gma-miR156a;sof-miR156;ppt-miR156a;gma-miR156n;vun-miR156a;gma-miR156h;ghr-miR156d;tcc-miR156d;gma-miR156k;ath-miR156f;ptc-miR156f;mtr-miR156i;csi-miR156;mtr-miR156d;bdi-miR156c;rco-miR156d;rco-miR156c;rco-miR156b;rco-miR156a;hvu-miR156;bna-miR156a;ssl-miR156;ssp-miR156;tae-miR156;gma-miR156o;ctr-miR156;zma-miR156b;aly-miR156b;aly-miR156f;aly-miR156d;zma-miR156…
MIR403	ngs_95256234_x2526	2526	TGTTTTGTGCGTGAATCTAATT	aly-miR403*;
MIR167	ngs_90128702_x2432	2432	TGAAGCTGCCAGCATGATCCA	rco-miR167b;ptc-miR167d;aly-miR167b;zma-miR167c;zma-miR167d;zma-miR167b;zma-miR167a;gma-miR167d;tcc-miR167b;osa-miR167a;ath-miR167b;vvi-miR167e;gma-miR167b;bna-miR167a;bdi-miR167a;mtr-miR167;osa-miR167c;ath-miR167a;vvi-miR167d;gma-miR167a;osa-miR167b;bra-miR167a;ptc-miR167a;bra-miR167b;ptc-miR167b;bna-miR167b;bra-miR167c;sbi-miR167a;rco-miR167a;ptc-miR167c;tcc-miR167a;aly-miR167a;bdi-miR167b;bna-…
MIR166	ngs_88061210_x2432	2432	TCGGACCAGGCTTCAGTCCCC	tcc-miR166d;aly-miR166g;sly-miR166b;osa-miR166f;mtr-miR166e;csi-miR166e;osa-miR166d;bna-miR166c;ath-miR166f;gma-miR166a-3p;rco-miR166d;sly-miR166a;osa-miR166c;bna-miR166b;ath-miR166e;rco-miR166c;osa-miR166b;bna-miR166a;ath-miR166d;rco-miR166b;osa-miR166a;ath-miR166c;rco-miR166a;ath-miR166b;ath-miR166a;ptc-miR166a;ptc-miR166b;ptc-miR166c;ptc-miR166d;ptc-miR166e;ptc-miR166f;ppt-miR166c;ptc-miR166g;…
MIR159	ngs_99488971_x2414	2414	TTTGGATTGAAGGGCGCTCTA	mtr-miR159a;ahy-miR159;ath-miR159a;rco-miR159;bra-miR159a;gma-miR159a-3p;ptc-miR159a;ptc-miR159b;bna-miR159;csi-miR159;vvi-miR159c;gma-miR159e-3p;sly-miR159;aly-miR159a;pvu-miR159a.1;ptc-miR159c;
MIR824	ngs_83697817_x2406	2406	TAGACCATTTGTGAGGAGGGA	bol-miR824;bra-miR824;ath-miR824;bna-miR824;aly-miR824;
MIR395	ngs_56248126_x2368	2368	CTGAAGTGTTTGGGGGAACCC	aly-miR395d;aly-miR395g;aly-miR395e;rco-miR395e;sly-miR395b;vvi-miR395m;sly-miR395a;vvi-miR395l;vvi-miR395k;vvi-miR395j;vvi-miR395i;vvi-miR395h;vvi-miR395g;vvi-miR395f;vvi-miR395e;vvi-miR395d;vvi-miR395c;vvi-miR395b;vvi-miR395a;ptc-miR395b;ptc-miR395c;ptc-miR395d;ptc-miR395e;ptc-miR395f;rco-miR395a;ptc-miR395g;rco-miR395b;gma-miR395a;ptc-miR395h;rco-miR395c;ath-miR395d;gma-miR395b;ptc-miR395i;tcc…
MIR167	ngs_90128310_x2348	2348	TGAAGCTGCCAGCATGATCAA	gma-miR167a;osa-miR167b;bra-miR167a;ptc-miR167a;bra-miR167b;ptc-miR167b;bna-miR167b;bra-miR167c;sbi-miR167a;rco-miR167a;ptc-miR167c;tcc-miR167a;aly-miR167a;bdi-miR167b;bna-miR167c;tae-miR167;vvi-miR167b;ghr-miR167;bra-miR167d;sbi-miR167b;sly-miR167;sbi-miR167i;rco-miR167b;ptc-miR167d;aly-miR167b;zma-miR167c;zma-miR167d;zma-miR167b;zma-miR167a;gma-miR167d;tcc-miR167b;osa-miR167a;ath-miR167b;vvi-mi…
MIR171	ngs_91779926_x2261	2261	TGATTGAGCCGCGCCAATAC	osa-miR171a;ccl-miR171;bna-miR171f;bdi-miR171a;zma-miR171n;zma-miR171a;aly-miR171a;bna-miR171g;tcc-miR171a;sbi-miR171j;sbi-miR171g;bra-miR171e;ath-miR171a;vvi-miR171e;ptc-miR171j;
MIR824	ngs_83697341_x2211	2211	TAGACCATTTGTGAGCAGGGA	bra-miR824;ath-miR824;bna-miR824;aly-miR824;bol-miR824;
MIR165	ngs_88059953_x2199	2199	TCGGACCAGGCTTCACCCCC	ath-miR165a;ath-miR165b;aly-miR165a;aly-miR165b;
MIR824	ngs_83691132_x2183	2183	TAGACCATTTGTGAGAAGGA	aly-miR824;bol-miR824;bra-miR824;ath-miR824;bna-miR824;
MIR159	ngs_99471872_x2141	2141	TTTGGATTGAAGGGAGCTCCA	mtr-miR159a;ahy-miR159;ath-miR159a;rco-miR159;bra-miR159a;gma-miR159a-3p;ptc-miR159a;ptc-miR159b;bna-miR159;csi-miR159;vvi-miR159c;gma-miR159e-3p;sly-miR159;aly-miR159a;pvu-miR159a.1;ptc-miR159c;ath-miR159c;aly-miR159c;osa-miR159c;
MIR160	ngs_92283523_x2131	2131	TGCCTGGCTCCCTGTATGCCC	mtr-miR160b;mtr-miR160;ttu-miR160;sly-miR160a;smo-miR160b;aqc-miR160b;far-miR160;pab-miR160b;vun-miR160;rco-miR160b;osa-miR160d;vvi-miR160e;bdi-miR160a;gma-miR160;mtr-miR160e;zma-miR160e;aly-miR160c;zma-miR160b;zma-miR160g;zma-miR160d;zma-miR160a;aly-miR160b;bdi-miR160c;ptc-miR160d;bdi-miR160d;tcc-miR160b;ppt-miR160a;ptc-miR160c;ptc-miR160b;ptc-miR160a;sbi-miR160d;sbi-miR160a;osa-miR160a;sbi-miR1…
MIR159	ngs_99487952_x2131	2131	TTTGGATTGAAGGGAGTTCTA	pvu-miR159a.1;ptc-miR159c;mtr-miR159a;ahy-miR159;ath-miR159a;rco-miR159;bra-miR159a;gma-miR159a-3p;ptc-miR159a;ptc-miR159b;bna-miR159;csi-miR159;vvi-miR159c;gma-miR159e-3p;sly-miR159;aly-miR159a;
MIR159	ngs_99492818_x2111	2111	TTTGGATTGACGGGAGCTCTA	ptc-miR159b;ptc-miR159a;ptc-miR159c;aly-miR159a;gma-miR159e-3p;mtr-miR159a;sly-miR159;csi-miR159;ahy-miR159;vvi-miR159c;bra-miR159a;gma-miR159a-3p;rco-miR159;ath-miR159a;pvu-miR159a.1;bna-miR159;
MIR156	ngs_90639037_x2104	2104	TGACAGGAGAGAGTGAGCAC	zma-miR156b;aly-miR156b;aly-miR156f;aly-miR156d;zma-miR156l;aly-miR156c;zma-miR156i;zma-miR156e;aly-miR156a;zma-miR156h;zma-miR156a;zma-miR156g;zma-miR156f;zma-miR156d;aly-miR156e;ppt-miR156b;bdi-miR156b;bdi-miR156d;mtr-miR156b;mtr-miR156c;zma-miR156c;osa-miR156a;osa-miR156b;osa-miR156c;osa-miR156d;osa-miR156e;ath-miR156a;ptc-miR156a;osa-miR156f;ath-miR156b;ptc-miR156b;sbi-miR156f;osa-miR156g;ath…
MIR156	ngs_90544807_x2088	2088	TGACAGAAGAGAGTGAGCAG	csi-miR156;ath-miR156f;ptc-miR156f;tcc-miR156d;ghr-miR156d;gma-miR156h;vun-miR156a;sbi-miR156h;sbi-miR156c;osa-miR156i;ath-miR156e;ptc-miR156e;tcc-miR156c;sbi-miR156g;sbi-miR156a;osa-miR156h;ath-miR156d;ptc-miR156d;tcc-miR156b;sbi-miR156f;osa-miR156g;ath-miR156c;ptc-miR156c;osa-miR156f;ath-miR156b;ptc-miR156b;osa-miR156e;ath-miR156a;ptc-miR156a;osa-miR156d;osa-miR156c;osa-miR156b;osa-miR156a;vvi-…
MIR156	ngs_97326454_x2073	2073	TTGACAGAAGATAGAAAGCAC	sly-miR156a;ath-miR157a;ptc-miR156g;ptc-miR156h;vvi-miR156f;gma-miR156d;ptc-miR156i;tcc-miR156e;gma-miR156l;vvi-miR156g;gra-miR157a;gma-miR156e;ptc-miR156j;bna-miR156c;tcc-miR156f;gma-miR156j;gma-miR156m;aly-miR157c;mtr-miR156e;gma-miR156i;bna-miR156b;ahy-miR156b-5p;mtr-miR156h;vvi-miR156i;gra-miR157b;bol-miR157a;mtr-miR156f;gma-miR156c;vun-miR156b;bcy-miR156;bgy-miR156;aly-miR157a;aly-miR157b;rc…
MIR156	ngs_90625309_x2039	2039	TGACAGCAGAGAGTGAGCAC	bdi-miR156b;bdi-miR156d;mtr-miR156b;mtr-miR156c;zma-miR156c;osa-miR156a;osa-miR156b;osa-miR156c;osa-miR156d;osa-miR156e;ath-miR156a;ptc-miR156a;osa-miR156f;ath-miR156b;ptc-miR156b;sbi-miR156f;osa-miR156g;ath-miR156c;ptc-miR156c;vvi-miR156b;sbi-miR156g;osa-miR156h;sbi-miR156a;tcc-miR156b;ath-miR156d;ptc-miR156d;vvi-miR156c;sbi-miR156h;osa-miR156i;sbi-miR156c;ghr-miR156a;tcc-miR156c;ath-miR156e;ptc…
MIR165	ngs_88059041_x2022	2022	TCGGACCAGGCTTCAACCCC	aly-miR165b;ath-miR165a;ath-miR165b;aly-miR165a;zma-miR166k;zma-miR166j;sbi-miR166e;osa-miR166l;zma-miR166n;sbi-miR166g;osa-miR166k;
MIR156	ngs_90541119_x2009	2009	TGACAGAAGAGAGTGAGCACG	rco-miR156a;hvu-miR156;ssl-miR156;ssp-miR156;tae-miR156;bna-miR156a;rco-miR156d;rco-miR156c;rco-miR156b;
MIR172	ngs_66589147_x2003	2003	GCATCATCTTCAAGATTCAGA	aly-miR172d*;
MIR156	ngs_90828952_x2002	2002	TGACGGAAGAGAGTGAGCAC	ptc-miR156e;vvi-miR156d;tcc-miR156g;sbi-miR156i;ppt-miR156c;osa-miR156j;sbi-miR156b;ghr-miR156b;gma-miR156a;sof-miR156;ppt-miR156a;gma-miR156n;vun-miR156a;gma-miR156h;ghr-miR156d;tcc-miR156d;gma-miR156k;ath-miR156f;ptc-miR156f;mtr-miR156i;csi-miR156;mtr-miR156d;bdi-miR156c;rco-miR156d;rco-miR156c;rco-miR156b;rco-miR156a;hvu-miR156;bna-miR156a;ssl-miR156;ssp-miR156;tae-miR156;gma-miR156o;ctr-miR15…
MIR172	ngs_69906114_x1999	1999	GGAATCTTGATGATGATGCAT	ptc-miR172d;aqc-miR172b;ath-miR172e;zma-miR172e;bdi-miR172b;osa-miR172b;tcc-miR172c;ptc-miR172e;
MIR160	ngs_92283973_x1971	1971	TGCCTGGCTCCCTGTATGCCT	ath-miR160b;smo-miR160a;pab-miR160a;rco-miR160a;osa-miR160c;vvi-miR160d;ppt-miR160f;bdi-miR160b;sbi-miR160e;tae-miR160;mtr-miR160d;zma-miR160c;aly-miR160a;bra-miR160a;ath-miR160c;mtr-miR160b;mtr-miR160;ttu-miR160;sly-miR160a;smo-miR160b;aqc-miR160b;far-miR160;pab-miR160b;vun-miR160;rco-miR160b;osa-miR160d;vvi-miR160e;bdi-miR160a;gma-miR160;mtr-miR160e;zma-miR160e;aly-miR160c;zma-miR160b;zma-miR16…
MIR824	ngs_83691133_x1970	1970	TAGACCATTTGTGAGAAGGAA	bna-miR824;aly-miR824;bol-miR824;bra-miR824;ath-miR824;
MIR167	ngs_64335813_x1960	1960	GATCATGTTCGTAGTTTCACC	aly-miR167a*;
MIR400	ngs_85043534_x1919	1919	TATGAGAGTATTATAAGTCA	aly-miR400;ath-miR400;
MIR172	ngs_22813530_x1892	1892	AGAATCTTGATGATGCAGCAG	ath-miR172c;aly-miR172c;aly-miR172d;ath-miR172d;
MIR156	ngs_91453502_x1823	1823	TGATAGAAGAGAGTGAGCAC	tcc-miR156g;sbi-miR156i;ppt-miR156c;osa-miR156j;sbi-miR156b;ghr-miR156b;gma-miR156a;sof-miR156;ppt-miR156a;gma-miR156n;vun-miR156a;gma-miR156h;ghr-miR156d;tcc-miR156d;gma-miR156k;ath-miR156f;ptc-miR156f;mtr-miR156i;csi-miR156;mtr-miR156d;bdi-miR156c;rco-miR156d;rco-miR156c;rco-miR156b;rco-miR156a;hvu-miR156;bna-miR156a;ssl-miR156;ssp-miR156;tae-miR156;gma-miR156o;ctr-miR156;zma-miR156b;aly-miR156…
MIR167	ngs_90144700_x1796	1796	TGAAGCTGCCAGCATGCTCTA	vvi-miR167b;ghr-miR167;bra-miR167d;sbi-miR167b;sly-miR167;sbi-miR167i;rco-miR167b;ptc-miR167d;aly-miR167b;zma-miR167c;zma-miR167d;zma-miR167b;zma-miR167a;gma-miR167d;tcc-miR167b;osa-miR167a;ath-miR167b;vvi-miR167e;gma-miR167b;bna-miR167a;bdi-miR167a;mtr-miR167;osa-miR167c;ath-miR167a;vvi-miR167d;gma-miR167a;osa-miR167b;bra-miR167a;ptc-miR167a;bra-miR167b;ptc-miR167b;bna-miR167b;bra-miR167c;sbi-mi…
MIR172	ngs_69908580_x1789	1789	GGAATCTTGATGATGTTGCAT	bdi-miR172b;osa-miR172b;tcc-miR172c;ptc-miR172e;ptc-miR172d;aqc-miR172b;ath-miR172e;zma-miR172e;
MIR159	ngs_99488429_x1787	1787	TTTGGATTGAAGGGATCTCTA	ptc-miR159a;ptc-miR159b;bna-miR159;csi-miR159;vvi-miR159c;gma-miR159e-3p;sly-miR159;aly-miR159a;pvu-miR159a.1;ptc-miR159c;mtr-miR159a;ahy-miR159;ath-miR159a;rco-miR159;bra-miR159a;gma-miR159a-3p;
MIR390	ngs_27732011_x1781	1781	AGCTCAGGAGGGATAGCGCC	ppt-miR390a;ptc-miR390c;rco-miR390a;bna-miR390b;ghr-miR390b;tcc-miR390b;ppt-miR390b;sbi-miR390;ptc-miR390d;rco-miR390b;vvi-miR390;bdi-miR390b;gma-miR390a-5p;mtr-miR390;bna-miR390c;ghr-miR390c;csi-miR390;cme-miR390;ppt-miR390c;ath-miR390b;bdi-miR390;zma-miR390a;zma-miR390b;aly-miR390b;aly-miR390a;osa-miR390;ath-miR390a;ptc-miR390a;ptc-miR390b;bna-miR390a;ghr-miR390a;tcc-miR390a;
MIR156	ngs_90600672_x1755	1755	TGACAGACGAGAGTGAGCAC	aly-miR156c;zma-miR156i;zma-miR156e;aly-miR156a;zma-miR156h;zma-miR156a;zma-miR156g;zma-miR156f;zma-miR156d;aly-miR156e;ppt-miR156b;bdi-miR156b;bdi-miR156d;mtr-miR156b;mtr-miR156c;zma-miR156c;osa-miR156a;osa-miR156b;osa-miR156c;osa-miR156d;osa-miR156e;ath-miR156a;ptc-miR156a;osa-miR156f;ath-miR156b;ptc-miR156b;sbi-miR156f;osa-miR156g;ath-miR156c;ptc-miR156c;vvi-miR156b;sbi-miR156g;osa-miR156h;sbi…
MIR159	ngs_99483445_x1720	1720	TTTGGATTGAAGGGAGCTCTC	ptc-miR159b;bna-miR159;csi-miR159;vvi-miR159c;gma-miR159e-3p;sly-miR159;aly-miR159a;pvu-miR159a.1;ptc-miR159c;mtr-miR159a;ahy-miR159;ath-miR159a;rco-miR159;bra-miR159a;gma-miR159a-3p;ptc-miR159a;sof-miR159a;hvu-miR159b;sof-miR159b;hvu-miR159a;sof-miR159d;zma-miR159j;zma-miR159a;zma-miR159f;tae-miR159b;far-miR159;zma-miR159k;osa-miR159b;sbi-miR159;zma-miR159b;ssp-miR159a;tae-miR159a;osa-miR159a.1;…
MIR167	ngs_51283498_x1720	1720	CGAAGCTGCCAGCATGATCTA	ptc-miR167b;bra-miR167b;rco-miR167a;ptc-miR167c;tcc-miR167a;bra-miR167c;vvi-miR167b;rco-miR167b;ptc-miR167d;tcc-miR167b;tae-miR167;mtr-miR167;gma-miR167d;bra-miR167d;ghr-miR167;osa-miR167a;bna-miR167a;bna-miR167b;osa-miR167c;sbi-miR167b;sly-miR167;bdi-miR167a;zma-miR167a;zma-miR167b;zma-miR167c;aly-miR167a;aly-miR167b;zma-miR167d;sbi-miR167i;gma-miR167b;vvi-miR167e;ath-miR167b;bna-miR167c;bdi-miR…
MIR156	ngs_90591200_x1699	1699	TGACAGAATAGAGTGAGCAC	osa-miR156e;ath-miR156a;ptc-miR156a;osa-miR156f;ath-miR156b;ptc-miR156b;sbi-miR156f;osa-miR156g;ath-miR156c;ptc-miR156c;vvi-miR156b;sbi-miR156g;osa-miR156h;sbi-miR156a;tcc-miR156b;ath-miR156d;ptc-miR156d;vvi-miR156c;sbi-miR156h;osa-miR156i;sbi-miR156c;ghr-miR156a;tcc-miR156c;ath-miR156e;ptc-miR156e;vvi-miR156d;tcc-miR156g;sbi-miR156i;ppt-miR156c;osa-miR156j;sbi-miR156b;ghr-miR156b;gma-miR156a;sof…
MIR319	ngs_97804017_x1695	1695	TTGGACTGAAGGGAGCTCCCTC	gma-miR319l;gma-miR319g;
MIR156	ngs_82132886_x1686	1686	TAACAGAAGAGAGTGAGCAC	tae-miR156;gma-miR156o;ctr-miR156;zma-miR156b;aly-miR156b;aly-miR156f;aly-miR156d;zma-miR156l;aly-miR156c;zma-miR156i;zma-miR156e;aly-miR156a;zma-miR156h;zma-miR156a;zma-miR156g;zma-miR156f;zma-miR156d;aly-miR156e;ppt-miR156b;bdi-miR156b;bdi-miR156d;mtr-miR156b;mtr-miR156c;zma-miR156c;osa-miR156a;osa-miR156b;osa-miR156c;osa-miR156d;osa-miR156e;ath-miR156a;ptc-miR156a;osa-miR156f;ath-miR156b;ptc-m…
MIR165	ngs_88060973_x1658	1658	TCGGACCAGGCTTCAGCCCCC	ath-miR165b;ath-miR165a;
MIR167	ngs_90145225_x1626	1626	TGAAGCTGCCAGCATGGTCTA	osa-miR167c;ath-miR167a;vvi-miR167d;gma-miR167a;osa-miR167b;bra-miR167a;ptc-miR167a;bra-miR167b;ptc-miR167b;bna-miR167b;bra-miR167c;sbi-miR167a;rco-miR167a;ptc-miR167c;tcc-miR167a;aly-miR167a;bdi-miR167b;bna-miR167c;tae-miR167;vvi-miR167b;ghr-miR167;bra-miR167d;sbi-miR167b;sly-miR167;sbi-miR167i;rco-miR167b;ptc-miR167d;aly-miR167b;zma-miR167c;zma-miR167d;zma-miR167b;zma-miR167a;gma-miR167d;tcc-mi…
MIR166	ngs_88071826_x1611	1611	TCGGACCAGGCTTCCTTCCCC	vvi-miR166e;ptc-miR166j;ppt-miR166g;gma-miR166e;vvi-miR166f;smo-miR166a;ptc-miR166k;ppt-miR166h;pta-miR166a;gma-miR166f;vvi-miR166g;smo-miR166b;ppt-miR166b;ptc-miR166l;ppt-miR166i;tcc-miR166a;zma-miR166a;bdi-miR166d;mtr-miR166g;bdi-miR166a;aqc-miR166e;pta-miR166b;aly-miR166d;aly-miR166c;aly-miR166b;aly-miR166a;aly-miR166f;gma-miR166g;gma-miR166i-3p;hvu-miR166c;ghr-miR166b;bdi-miR166c;vvi-miR166h;…
MIR824	ngs_83695133_x1610	1610	TAGACCATTTGTGAGACGGGA	bra-miR824;ath-miR824;bna-miR824;aly-miR824;bol-miR824;
MIR824	ngs_83697012_x1604	1604	TAGACCATTTGTGAGATGGGA	aly-miR824;bol-miR824;bra-miR824;ath-miR824;bna-miR824;
MIR159	ngs_99492161_x1565	1565	TTTGGATTGAAGTGAGCTCTA	gma-miR159e-3p;sly-miR159;aly-miR159a;pvu-miR159a.1;ptc-miR159c;mtr-miR159a;ahy-miR159;ath-miR159a;rco-miR159;bra-miR159a;gma-miR159a-3p;ptc-miR159a;ptc-miR159b;bna-miR159;csi-miR159;vvi-miR159c;
MIR172	ngs_69906811_x1522	1522	GGAATCTTGATGATGCTACAT	vvi-miR172a;zma-miR172e;bdi-miR172b;osa-miR172b;tcc-miR172c;ptc-miR172e;ptc-miR172d;aqc-miR172b;ath-miR172e;
MIR159	ngs_99471315_x1517	1517	TTTGGATTGAAGGGAGCTCAA	ath-miR159a;rco-miR159;bra-miR159a;gma-miR159a-3p;ptc-miR159a;ptc-miR159b;bna-miR159;csi-miR159;vvi-miR159c;gma-miR159e-3p;sly-miR159;aly-miR159a;pvu-miR159a.1;ptc-miR159c;mtr-miR159a;ahy-miR159;
MIR166	ngs_88059441_x1514	1514	TCGGACCAGGCTTCAATCCCC	sly-miR166b;osa-miR166f;mtr-miR166e;csi-miR166e;osa-miR166d;bna-miR166c;ath-miR166f;gma-miR166a-3p;rco-miR166d;sly-miR166a;osa-miR166c;bna-miR166b;ath-miR166e;rco-miR166c;osa-miR166b;bna-miR166a;ath-miR166d;rco-miR166b;osa-miR166a;ath-miR166c;rco-miR166a;ath-miR166b;ath-miR166a;ptc-miR166a;ptc-miR166b;ptc-miR166c;ptc-miR166d;ptc-miR166e;ptc-miR166f;ppt-miR166c;ptc-miR166g;ppt-miR166d;vvi-miR166c;…
MIR156	ngs_70039354_x1510	1510	GGACAGAAGAGAGTGAGCAC	tcc-miR156g;sbi-miR156i;ppt-miR156c;osa-miR156j;sbi-miR156b;ghr-miR156b;gma-miR156a;sof-miR156;ppt-miR156a;gma-miR156n;vun-miR156a;gma-miR156h;ghr-miR156d;tcc-miR156d;gma-miR156k;ath-miR156f;ptc-miR156f;mtr-miR156i;csi-miR156;mtr-miR156d;bdi-miR156c;rco-miR156d;rco-miR156c;rco-miR156b;rco-miR156a;hvu-miR156;bna-miR156a;ssl-miR156;ssp-miR156;tae-miR156;gma-miR156o;ctr-miR156;zma-miR156b;aly-miR156…
MIR172	ngs_60184557_x1505	1505	GAATCTTGATGATGCTGCAG	gma-miR172c;gma-miR172d;ptc-miR172g;vvi-miR172c;rco-miR172;csi-miR172c;gma-miR172e;aly-miR172c;aly-miR172d;ath-miR172d;ath-miR172c;ptc-miR172h;
MIR172	ngs_22820511_x1486	1486	AGAATCTTGATGATGCTGCCG	ath-miR172c;aly-miR172c;aly-miR172d;ath-miR172d;
MIR390	ngs_9628438_x1471	1471	AAGCTCAGGAGGGATAACGCC	bna-miR390a;ghr-miR390a;tcc-miR390a;ppt-miR390a;ptc-miR390c;rco-miR390a;bna-miR390b;ghr-miR390b;tcc-miR390b;ppt-miR390b;sbi-miR390;ptc-miR390d;rco-miR390b;vvi-miR390;bdi-miR390b;gma-miR390a-5p;mtr-miR390;bna-miR390c;ghr-miR390c;csi-miR390;cme-miR390;ath-miR390b;bdi-miR390;zma-miR390a;zma-miR390b;aly-miR390b;aly-miR390a;osa-miR390;ath-miR390a;ptc-miR390a;ptc-miR390b;
MIR159	ngs_99487188_x1467	1467	TTTGGATTGAAGGGAGGTCTA	csi-miR159;vvi-miR159c;gma-miR159e-3p;sly-miR159;aly-miR159a;pvu-miR159a.1;ptc-miR159c;mtr-miR159a;ahy-miR159;ath-miR159a;rco-miR159;bra-miR159a;gma-miR159a-3p;ptc-miR159a;ptc-miR159b;bna-miR159;
MIR172	ngs_22816607_x1442	1442	AGAATCTTGATGATGCTGCAA	vvi-miR172d;bol-miR172a;sly-miR172a;ptc-miR172a;ptc-miR172b;osa-miR172a;tcc-miR172b;ptc-miR172c;aqc-miR172a;vun-miR172;tcc-miR172e;aly-miR172a;gma-miR172h-3p;aly-miR172b;mtr-miR172b;bra-miR172a;mtr-miR172c;bol-miR172b;bra-miR172b;ath-miR172b;gma-miR172a;ath-miR172a;gma-miR172b-3p;ssl-miR172;sly-miR172b;osa-miR172d;ptc-miR172f;bdi-miR172a;ata-miR172;aau-miR172;csi-miR172b;aly-miR172c;aly-miR172d;a…
MIR166	ngs_69942210_x1429	1429	GGAATGTTGTTTGGCTCGAAG	gma-miR166h-5p;gma-miR166j-5p;aly-miR166g*;
MIR156	ngs_51446203_x1416	1416	CGACAGAAGAGAGTAAGCAC	smo-miR156a;aly-miR156g;ath-miR156g;
MIR159	ngs_99486748_x1393	1393	TTTGGATTGAAGGGAGCTTTA	csi-miR159;vvi-miR159c;gma-miR159e-3p;sly-miR159;aly-miR159a;pvu-miR159a.1;ptc-miR159c;mtr-miR159a;ahy-miR159;ath-miR159a;rco-miR159;bra-miR159a;gma-miR159a-3p;ptc-miR159a;ptc-miR159b;bna-miR159;
MIR167	ngs_90145806_x1361	1361	TGAAGCTGCCAGCATGTTCTA	ath-miR167b;vvi-miR167e;gma-miR167b;bna-miR167a;bdi-miR167a;mtr-miR167;osa-miR167c;ath-miR167a;vvi-miR167d;gma-miR167a;osa-miR167b;bra-miR167a;ptc-miR167a;bra-miR167b;ptc-miR167b;bna-miR167b;bra-miR167c;sbi-miR167a;rco-miR167a;ptc-miR167c;tcc-miR167a;aly-miR167a;bdi-miR167b;bna-miR167c;tae-miR167;vvi-miR167b;ghr-miR167;bra-miR167d;sbi-miR167b;sly-miR167;sbi-miR167i;rco-miR167b;ptc-miR167d;aly-miR…
MIR156	ngs_97320913_x1348	1348	TTGACAGAAGAAAGAGAACAC	smo-miR156c;
MIR395	ngs_56250334_x1310	1310	CTGAAGTGTTTGGGGTAACTC	aly-miR395e;rco-miR395e;sly-miR395b;vvi-miR395m;sly-miR395a;vvi-miR395l;vvi-miR395k;vvi-miR395j;vvi-miR395i;vvi-miR395h;vvi-miR395g;vvi-miR395f;vvi-miR395e;vvi-miR395d;vvi-miR395c;vvi-miR395b;vvi-miR395a;ptc-miR395b;ptc-miR395c;ptc-miR395d;ptc-miR395e;ptc-miR395f;rco-miR395a;ptc-miR395g;rco-miR395b;gma-miR395a;ptc-miR395h;rco-miR395c;ath-miR395d;gma-miR395b;ptc-miR395i;tcc-miR395a;rco-miR395d;ath…
MIR159	ngs_99491571_x1308	1308	TTTGGATTGAAGGGTGCTCTA	aly-miR159a;pvu-miR159a.1;ptc-miR159c;mtr-miR159a;ahy-miR159;ath-miR159a;rco-miR159;bra-miR159a;gma-miR159a-3p;ptc-miR159a;ptc-miR159b;bna-miR159;csi-miR159;vvi-miR159c;gma-miR159e-3p;sly-miR159;
MIR156	ngs_90734448_x1284	1284	TGACCGAAGAGAGTGAGCAC	zma-miR156g;zma-miR156f;zma-miR156d;aly-miR156e;ppt-miR156b;bdi-miR156b;bdi-miR156d;mtr-miR156b;mtr-miR156c;zma-miR156c;osa-miR156a;osa-miR156b;osa-miR156c;osa-miR156d;osa-miR156e;ath-miR156a;ptc-miR156a;osa-miR156f;ath-miR156b;ptc-miR156b;sbi-miR156f;osa-miR156g;ath-miR156c;ptc-miR156c;vvi-miR156b;sbi-miR156g;osa-miR156h;sbi-miR156a;tcc-miR156b;ath-miR156d;ptc-miR156d;vvi-miR156c;sbi-miR156h;osa…
MIR156	ngs_97321319_x1257	1257	TTGACAGAAGAAAGAGAGCA	smo-miR156c;
MIR158	ngs_86828714_x1211	1211	TCCCAAATGTAGACGAAGCA	ath-miR158a;aly-miR158a;
MIR403	ngs_95840420_x1174	1174	TTAGATTCACGCACAGACTCG	csi-miR403;rco-miR403b;tcc-miR403b;vvi-miR403e;ptc-miR403a;rco-miR403a;tcc-miR403a;vvi-miR403d;vvi-miR403c;vvi-miR403b;vvi-miR403a;aly-miR403;ptc-miR403c;vvi-miR403f;ath-miR403;ptc-miR403b;
MIR156	ngs_90551488_x1174	1174	TGACAGAAGAGAGTGAGCTC	vvi-miR156c;mtr-miR156c;zma-miR156c;ghr-miR156b;vvi-miR156d;zma-miR156l;aly-miR156f;aly-miR156e;mtr-miR156d;zma-miR156d;zma-miR156f;zma-miR156g;ppt-miR156b;zma-miR156i;zma-miR156e;zma-miR156h;bdi-miR156d;ssl-miR156;mtr-miR156i;gma-miR156a;sof-miR156;bdi-miR156b;ssp-miR156;tae-miR156;ctr-miR156;bdi-miR156c;gma-miR156k;gma-miR156n;bna-miR156a;zma-miR156b;zma-miR156a;aly-miR156b;gma-miR156o;rco-miR1…
MIR168	ngs_88007285_x1170	1170	TCGCTTGGTGCAGGTCGGAAA	rco-miR168;vun-miR168;aly-miR168a;mtr-miR168c;aly-miR168b;gma-miR168;ath-miR168a;ptc-miR168a;bna-miR168;ccl-miR168;ath-miR168b;tcc-miR168;ptc-miR168b;crt-miR168;mtr-miR168b;vvi-miR168;
MIR156	ngs_90585843_x1166	1166	TGACAGAAGCGAGTGAGCAC	mtr-miR156c;zma-miR156c;osa-miR156a;osa-miR156b;osa-miR156c;osa-miR156d;osa-miR156e;ath-miR156a;ptc-miR156a;osa-miR156f;ath-miR156b;ptc-miR156b;sbi-miR156f;osa-miR156g;ath-miR156c;ptc-miR156c;vvi-miR156b;sbi-miR156g;osa-miR156h;sbi-miR156a;tcc-miR156b;ath-miR156d;ptc-miR156d;vvi-miR156c;sbi-miR156h;osa-miR156i;sbi-miR156c;ghr-miR156a;tcc-miR156c;ath-miR156e;ptc-miR156e;vvi-miR156d;tcc-miR156g;sbi…
MIR161	ngs_85751826_x1162	1162	TCAATGCACTGAAAGAGACTA	bna-miR161;
MIR156	ngs_90574158_x1159	1159	TGACAGAAGAGATTGAGCAC	rco-miR156c;rco-miR156b;rco-miR156a;hvu-miR156;tcc-miR156g;sbi-miR156i;ppt-miR156c;sbi-miR156b;osa-miR156j;aly-miR156c;aly-miR156a;aly-miR156d;mtr-miR156b;ppt-miR156a;csi-miR156;ath-miR156f;ptc-miR156f;tcc-miR156d;ghr-miR156d;gma-miR156h;vun-miR156a;sbi-miR156h;sbi-miR156c;osa-miR156i;ath-miR156e;ptc-miR156e;tcc-miR156c;sbi-miR156g;sbi-miR156a;osa-miR156h;ath-miR156d;ptc-miR156d;tcc-miR156b;sbi-m…
MIR172	ngs_22824845_x1157	1157	AGAATCTTGATGATGTTGCAT	ptc-miR172c;aqc-miR172a;vun-miR172;tcc-miR172e;aly-miR172a;gma-miR172h-3p;aly-miR172b;mtr-miR172b;bra-miR172a;mtr-miR172c;bol-miR172b;bra-miR172b;ath-miR172b;gma-miR172a;ath-miR172a;gma-miR172b-3p;ssl-miR172;sly-miR172b;osa-miR172d;ptc-miR172f;bdi-miR172a;ata-miR172;aau-miR172;vvi-miR172d;bol-miR172a;sly-miR172a;ptc-miR172a;ptc-miR172b;osa-miR172a;tcc-miR172b;
MIR156	ngs_90584651_x1151	1151	TGACAGAAGAGTGTGAGCAC	ptc-miR156b;osa-miR156e;ath-miR156a;ptc-miR156a;osa-miR156d;osa-miR156c;osa-miR156b;osa-miR156a;vvi-miR156b;ghr-miR156a;vvi-miR156c;mtr-miR156c;zma-miR156c;ghr-miR156b;vvi-miR156d;zma-miR156l;aly-miR156f;aly-miR156e;mtr-miR156d;zma-miR156d;zma-miR156f;zma-miR156g;ppt-miR156b;zma-miR156i;zma-miR156e;zma-miR156h;bdi-miR156d;ssl-miR156;mtr-miR156i;gma-miR156a;sof-miR156;bdi-miR156b;ssp-miR156;tae-mi…
MIR156	ngs_90483803_x1146	1146	TGACAGAAGAGAGGAAGCAC	vvi-miR156a;ptc-miR156k;
MIR169	ngs_46552628_x1145	1145	CAGCCAAGGATGACTTACCGA	mtr-miR169a;tcc-miR169c;bna-miR169b;sly-miR169c;osa-miR169a;ath-miR169a;sbi-miR169a;tcc-miR169a;ptc-miR169c;vvi-miR169g;ptc-miR169a;mtr-miR169b;tcc-miR169e;bdi-miR169a;aly-miR169a;zma-miR169a;zma-miR169b;gma-miR169b;bna-miR169a;ptc-miR169b;vvi-miR169f;
MIR171	ngs_91779420_x1141	1141	TGATTGAGCCGCGCCAACATC	zma-miR171n;aly-miR171a;bna-miR171g;tcc-miR171a;sbi-miR171j;sbi-miR171g;bra-miR171e;ath-miR171a;vvi-miR171e;osa-miR171a;ccl-miR171;bna-miR171f;bdi-miR171a;
MIR172	ngs_22812946_x1137	1137	AGAATCTTGATGATGATGCAT	osa-miR172a;tcc-miR172b;ptc-miR172c;aqc-miR172a;vun-miR172;tcc-miR172e;aly-miR172a;gma-miR172h-3p;aly-miR172b;mtr-miR172b;bra-miR172a;mtr-miR172c;bol-miR172b;bra-miR172b;ath-miR172b;gma-miR172a;ath-miR172a;gma-miR172b-3p;ssl-miR172;sly-miR172b;osa-miR172d;ptc-miR172f;bdi-miR172a;ata-miR172;aau-miR172;vvi-miR172d;bol-miR172a;sly-miR172a;ptc-miR172a;ptc-miR172b;
MIR159	ngs_99459830_x1111	1111	TTTGGATTGAAAGGAGCTCTA	vvi-miR159c;gma-miR159e-3p;sly-miR159;aly-miR159a;pvu-miR159a.1;ptc-miR159c;mtr-miR159a;ahy-miR159;ath-miR159a;rco-miR159;bra-miR159a;gma-miR159a-3p;ptc-miR159a;ptc-miR159b;bna-miR159;csi-miR159;sof-miR159e;
MIR156	ngs_97320772_x1103	1103	TTGACAGAAGAAAGACAGCAC	smo-miR156c;
MIR167	ngs_36880093_x1098	1098	ATCATGTTCGCAGTTTCACC	aly-miR167a*;
MIR159	ngs_99491914_x1062	1062	TTTGGATTGAAGGTAGCTCTA	ahy-miR159;ath-miR159a;rco-miR159;bra-miR159a;gma-miR159a-3p;ptc-miR159a;ptc-miR159b;bna-miR159;csi-miR159;vvi-miR159c;gma-miR159e-3p;sly-miR159;aly-miR159a;pvu-miR159a.1;ptc-miR159c;mtr-miR159a;
MIR166	ngs_88060413_x1054	1054	TCGGACCAGGCTTCACTCCCC	osa-miR166b;bna-miR166a;ath-miR166d;rco-miR166b;osa-miR166a;ath-miR166c;rco-miR166a;ath-miR166b;ath-miR166a;ptc-miR166a;ptc-miR166b;ptc-miR166c;ptc-miR166d;ptc-miR166e;ptc-miR166f;ppt-miR166c;ptc-miR166g;ppt-miR166d;vvi-miR166c;ptc-miR166h;ppt-miR166e;gma-miR166c;vvi-miR166d;ptc-miR166i;ppt-miR166f;gma-miR166d;vvi-miR166e;ptc-miR166j;ppt-miR166g;gma-miR166e;vvi-miR166f;smo-miR166a;ptc-miR166k;ppt…
MIR824	ngs_83696317_x1017	1017	TAGACCATTTGTGAGAGGGGA	bra-miR824;ath-miR824;bna-miR824;aly-miR824;bol-miR824;
MIR156	ngs_90436867_x1005	1005	TGACACAAGAGAGTGAGCAC	ghr-miR156b;gma-miR156a;sof-miR156;ppt-miR156a;gma-miR156n;vun-miR156a;gma-miR156h;ghr-miR156d;tcc-miR156d;gma-miR156k;ath-miR156f;ptc-miR156f;mtr-miR156i;csi-miR156;mtr-miR156d;bdi-miR156c;rco-miR156d;rco-miR156c;rco-miR156b;rco-miR156a;hvu-miR156;bna-miR156a;ssl-miR156;ssp-miR156;tae-miR156;gma-miR156o;ctr-miR156;zma-miR156b;aly-miR156b;aly-miR156f;aly-miR156d;zma-miR156l;aly-miR156c;zma-miR156…
MIR172	ngs_22815379_x1003	1003	AGAATCTTGATGATGCTACAG	ath-miR172c;aly-miR172c;aly-miR172d;ath-miR172d;
MIR827	ngs_95826254_x1001	1001	TTAGATGACCATCAACAAATT	ath-miR827;
MIR156	ngs_90552191_x1001	1001	TGACAGAAGAGAGTGAGGAC	rco-miR156b;rco-miR156a;hvu-miR156;tcc-miR156g;sbi-miR156i;ppt-miR156c;sbi-miR156b;osa-miR156j;aly-miR156c;aly-miR156a;aly-miR156d;mtr-miR156b;ppt-miR156a;csi-miR156;ath-miR156f;ptc-miR156f;tcc-miR156d;ghr-miR156d;gma-miR156h;vun-miR156a;sbi-miR156h;sbi-miR156c;osa-miR156i;ath-miR156e;ptc-miR156e;tcc-miR156c;sbi-miR156g;sbi-miR156a;osa-miR156h;ath-miR156d;ptc-miR156d;tcc-miR156b;sbi-miR156f;osa-m…
MIR156	ngs_95576652_x973	973	TTACAGAAGAGAGTGAGCAC	vvi-miR156d;tcc-miR156g;sbi-miR156i;ppt-miR156c;osa-miR156j;sbi-miR156b;ghr-miR156b;gma-miR156a;sof-miR156;ppt-miR156a;gma-miR156n;vun-miR156a;gma-miR156h;ghr-miR156d;tcc-miR156d;gma-miR156k;ath-miR156f;ptc-miR156f;mtr-miR156i;csi-miR156;mtr-miR156d;bdi-miR156c;rco-miR156d;rco-miR156c;rco-miR156b;rco-miR156a;hvu-miR156;bna-miR156a;ssl-miR156;ssp-miR156;tae-miR156;gma-miR156o;ctr-miR156;zma-miR156…
MIR166	ngs_88066146_x951	951	TCGGACCAGGCTTCATTCCACC	csi-miR166a;ctr-miR166;
MIR167	ngs_64333345_x935	935	GATCATGTTCGCAGTATCACC	aly-miR167a*;
MIR390	ngs_52729582_x930	930	CGCTATCCATCCTGAGTTCC	aly-miR390b*;
MIR169	ngs_46550737_x918	918	CAGCCAAGGATGACTAGCCGA	tcc-miR169a;ptc-miR169c;vvi-miR169g;ptc-miR169a;mtr-miR169b;tcc-miR169e;bdi-miR169a;aly-miR169a;zma-miR169a;zma-miR169b;gma-miR169b;bna-miR169a;ptc-miR169b;vvi-miR169f;mtr-miR169a;tcc-miR169c;bna-miR169b;sly-miR169c;osa-miR169a;ath-miR169a;sbi-miR169a;
MIR156	ngs_90590685_x916	916	TGACAGAAGTGAGTGAGCAC	ppt-miR156b;bdi-miR156b;bdi-miR156d;mtr-miR156b;mtr-miR156c;zma-miR156c;osa-miR156a;osa-miR156b;osa-miR156c;osa-miR156d;osa-miR156e;ath-miR156a;ptc-miR156a;osa-miR156f;ath-miR156b;ptc-miR156b;sbi-miR156f;osa-miR156g;ath-miR156c;ptc-miR156c;vvi-miR156b;sbi-miR156g;osa-miR156h;sbi-miR156a;tcc-miR156b;ath-miR156d;ptc-miR156d;vvi-miR156c;sbi-miR156h;osa-miR156i;sbi-miR156c;ghr-miR156a;tcc-miR156c;ath…
MIR403	ngs_95838387_x916	916	TTAGATTCACGCACAAACTC	ptc-miR403b;csi-miR403;rco-miR403b;tcc-miR403b;vvi-miR403e;ptc-miR403a;rco-miR403a;tcc-miR403a;vvi-miR403d;vvi-miR403c;vvi-miR403b;vvi-miR403a;aly-miR403;ptc-miR403c;vvi-miR403f;ath-miR403;
MIR395	ngs_56247397_x906	906	CTGAAGTGTTTGGGGCAACTC	rco-miR395e;sly-miR395b;vvi-miR395m;sly-miR395a;vvi-miR395l;vvi-miR395k;vvi-miR395j;vvi-miR395i;vvi-miR395h;vvi-miR395g;vvi-miR395f;vvi-miR395e;vvi-miR395d;vvi-miR395c;vvi-miR395b;vvi-miR395a;ptc-miR395b;ptc-miR395c;ptc-miR395d;ptc-miR395e;ptc-miR395f;rco-miR395a;ptc-miR395g;rco-miR395b;gma-miR395a;ptc-miR395h;rco-miR395c;ath-miR395d;gma-miR395b;ptc-miR395i;tcc-miR395a;rco-miR395d;ath-miR395a;ath…
MIR156	ngs_90937847_x895	895	TGACTGAAGAGAGTGAGCAC	ptc-miR156c;vvi-miR156b;sbi-miR156g;osa-miR156h;sbi-miR156a;tcc-miR156b;ath-miR156d;ptc-miR156d;vvi-miR156c;sbi-miR156h;osa-miR156i;sbi-miR156c;ghr-miR156a;tcc-miR156c;ath-miR156e;ptc-miR156e;vvi-miR156d;tcc-miR156g;sbi-miR156i;ppt-miR156c;osa-miR156j;sbi-miR156b;ghr-miR156b;gma-miR156a;sof-miR156;ppt-miR156a;gma-miR156n;vun-miR156a;gma-miR156h;ghr-miR156d;tcc-miR156d;gma-miR156k;ath-miR156f;ptc-…
MIR1140	ngs_15664002_x880	880	ACAGCCTAAACCAATCGGAG	bna-miR1140;
MIR159	ngs_97875090_x880	880	TTGGATTGAAGGGAACTCTA	ptc-miR159b;bna-miR159;csi-miR159;vvi-miR159c;gma-miR159e-3p;sly-miR159;aly-miR159a;pvu-miR159a.1;ptc-miR159c;osa-miR159f;mtr-miR159a;ahy-miR159;ath-miR159a;rco-miR159;bra-miR159a;gma-miR159a-3p;ptc-miR159a;
MIR172	ngs_22815495_x878	878	AGAATCTTGATGATGCTACAT	tcc-miR172b;ptc-miR172c;aqc-miR172a;vun-miR172;tcc-miR172e;aly-miR172a;gma-miR172h-3p;aly-miR172b;mtr-miR172b;bra-miR172a;mtr-miR172c;bol-miR172b;bra-miR172b;ath-miR172b;gma-miR172a;ath-miR172a;gma-miR172b-3p;ssl-miR172;sly-miR172b;osa-miR172d;ptc-miR172f;bdi-miR172a;ata-miR172;aau-miR172;vvi-miR172d;bol-miR172a;sly-miR172a;ptc-miR172a;ptc-miR172b;osa-miR172a;vvi-miR172a;
MIR394	ngs_97907469_x860	860	TTGGCATTCTGTCCGCCTCC	bdi-miR394;ahy-miR394;ssl-miR394;ghr-miR394a;ptc-miR394a-5p;ptc-miR394b-5p;aly-miR394b;aly-miR394a;vvi-miR394a;tcc-miR394a;ath-miR394a;ghr-miR394b;vvi-miR394c;vvi-miR394b;tcc-miR394b;ath-miR394b;csi-miR394;sbi-miR394b;osa-miR394;sbi-miR394a;zma-miR394b;zma-miR394a;gma-miR394c-5p;
MIR158	ngs_86827368_x854	854	TCCCAAATGTAGACAAAACA	ath-miR158a;aly-miR158a;
MIR167	ngs_90132258_x842	842	TGAAGCTGCCAGCATGATCTAC	bna-miR167a;bna-miR167b;
MIR156	ngs_90402748_x839	839	TGACAAAAGAGAGTGAGCAC	ath-miR156a;ptc-miR156a;osa-miR156f;ath-miR156b;ptc-miR156b;sbi-miR156f;osa-miR156g;ath-miR156c;ptc-miR156c;vvi-miR156b;sbi-miR156g;osa-miR156h;sbi-miR156a;tcc-miR156b;ath-miR156d;ptc-miR156d;vvi-miR156c;sbi-miR156h;osa-miR156i;sbi-miR156c;ghr-miR156a;tcc-miR156c;ath-miR156e;ptc-miR156e;vvi-miR156d;tcc-miR156g;sbi-miR156i;ppt-miR156c;osa-miR156j;sbi-miR156b;ghr-miR156b;gma-miR156a;sof-miR156;ppt-…
MIR156	ngs_68730475_x824	824	GCTCACTGCTCTTTCTGTCAG	aly-miR156a*;
MIR156	ngs_90455604_x824	824	TGACAGAAAAGAGTGAGCAC	ath-miR156a;ptc-miR156a;osa-miR156f;ath-miR156b;ptc-miR156b;sbi-miR156f;osa-miR156g;ath-miR156c;ptc-miR156c;vvi-miR156b;sbi-miR156g;osa-miR156h;sbi-miR156a;tcc-miR156b;ath-miR156d;ptc-miR156d;vvi-miR156c;sbi-miR156h;osa-miR156i;sbi-miR156c;ghr-miR156a;tcc-miR156c;ath-miR156e;ptc-miR156e;vvi-miR156d;tcc-miR156g;sbi-miR156i;ppt-miR156c;osa-miR156j;sbi-miR156b;ghr-miR156b;gma-miR156a;sof-miR156;ppt-…
MIR161	ngs_85751934_x821	821	TCAATGCACTGAAAGCGACTA	bna-miR161;
MIR159	ngs_99557551_x819	819	TTTGGGTTGAAGGGAGCTCTA	ptc-miR159a;ptc-miR159c;aly-miR159a;gma-miR159e-3p;mtr-miR159a;sly-miR159;csi-miR159;ahy-miR159;vvi-miR159c;bra-miR159a;gma-miR159a-3p;rco-miR159;ath-miR159a;pvu-miR159a.1;bna-miR159;ptc-miR159b;
MIR167	ngs_90145974_x797	797	TGAAGCTGCCAGCATTATCTA	ath-miR167b;vvi-miR167e;gma-miR167b;bna-miR167a;bdi-miR167a;mtr-miR167;osa-miR167c;ath-miR167a;vvi-miR167d;gma-miR167a;osa-miR167b;bra-miR167a;ptc-miR167a;bra-miR167b;ptc-miR167b;bna-miR167b;bra-miR167c;sbi-miR167a;rco-miR167a;ptc-miR167c;tcc-miR167a;aly-miR167a;bdi-miR167b;bna-miR167c;tae-miR167;vvi-miR167b;ghr-miR167;bra-miR167d;sbi-miR167b;sly-miR167;sbi-miR167i;rco-miR167b;ptc-miR167d;aly-miR…
MIR166	ngs_69941664_x793	793	GGAATGTTGTCTGGATCGAGG	zma-miR166c*;csi-miR166e*;gma-miR166a-5p;aly-miR166d*;aly-miR166c*;aly-miR166a*;
MIR161	ngs_85752123_x786	786	TCAATGCACTGAAAGTAACTA	bna-miR161;
MIR156	ngs_90485810_x786	786	TGACAGAAGAGAGGGAACAC	vvi-miR156a;ptc-miR156k;
MIR171	ngs_91786888_x786	786	TGATTGAGCCGCGCCGATATC	zma-miR171n;aly-miR171a;bna-miR171g;tcc-miR171a;sbi-miR171j;sbi-miR171g;bra-miR171e;ath-miR171a;vvi-miR171e;osa-miR171a;ccl-miR171;bna-miR171f;bdi-miR171a;
MIR167	ngs_90135860_x785	785	TGAAGCTGCCAGCATGATCTAG	ath-miR167d;aly-miR167d;rco-miR167c;bna-miR167a;bna-miR167b;
MIR827	ngs_95825041_x776	776	TTAGATGACCATCAACAAAT	csi-miR827;ghr-miR827a;ghr-miR827b;aly-miR827;ath-miR827;tcc-miR827;ghr-miR827c;
MIR159	ngs_99460883_x767	767	TTTGGATTGAAGCGAGCTCTA	gma-miR159a-3p;ptc-miR159a;ptc-miR159b;bna-miR159;csi-miR159;vvi-miR159c;gma-miR159e-3p;sly-miR159;aly-miR159a;pvu-miR159a.1;ptc-miR159c;mtr-miR159a;ahy-miR159;ath-miR159a;rco-miR159;bra-miR159a;
MIR156	ngs_60655451_x755	755	GACAGAAGAGAGTGAGCACA	tae-miR156;bna-miR156a;rco-miR156d;rco-miR156c;rco-miR156b;rco-miR156a;hvu-miR156;ssl-miR156;ssp-miR156;
MIR162	ngs_87795240_x754	754	TCGATAAACCTCTGCGTCCAG	vvi-miR162;csi-miR162;ghr-miR162a;gma-miR162b;aly-miR162a;aau-miR162;ptc-miR162b;ptc-miR162a;ath-miR162a;gma-miR162c;sbi-miR162;sly-miR162;ath-miR162b;cpa-miR162a;mtr-miR162;vun-miR162;ptc-miR162c;rco-miR162;osa-miR162a;tcc-miR162;aly-miR162b;
MIR167	ngs_90142299_x750	750	TGAAGCTGCCAGCATGATCTTA	bdi-miR167d;ccl-miR167b;ccl-miR167a;gma-miR167g;ctr-miR167;bdi-miR167c;bna-miR167a;bna-miR167b;
MIR166	ngs_88065294_x746	746	TCGGACCAGGCTTCATGCCCC	rco-miR166d;sly-miR166a;osa-miR166c;bna-miR166b;ath-miR166e;rco-miR166c;osa-miR166b;bna-miR166a;ath-miR166d;rco-miR166b;osa-miR166a;ath-miR166c;rco-miR166a;ath-miR166b;ath-miR166a;ptc-miR166a;ptc-miR166b;ptc-miR166c;ptc-miR166d;ptc-miR166e;ptc-miR166f;ppt-miR166c;ptc-miR166g;ppt-miR166d;vvi-miR166c;ptc-miR166h;ppt-miR166e;gma-miR166c;vvi-miR166d;ptc-miR166i;ppt-miR166f;gma-miR166d;vvi-miR166e;ptc…
MIR161	ngs_85752027_x745	745	TCAATGCACTGAAAGGGACTA	bna-miR161;
MIR156	ngs_90469726_x724	724	TGACAGAAGAGAATGAGCAC	rco-miR156b;rco-miR156a;hvu-miR156;tcc-miR156g;sbi-miR156i;ppt-miR156c;sbi-miR156b;osa-miR156j;aly-miR156c;aly-miR156a;aly-miR156d;mtr-miR156b;ppt-miR156a;csi-miR156;ath-miR156f;ptc-miR156f;tcc-miR156d;ghr-miR156d;gma-miR156h;vun-miR156a;sbi-miR156h;sbi-miR156c;osa-miR156i;ath-miR156e;ptc-miR156e;tcc-miR156c;sbi-miR156g;sbi-miR156a;osa-miR156h;ath-miR156d;ptc-miR156d;tcc-miR156b;sbi-miR156f;osa-m…
MIR169	ngs_65992713_x715	715	GCAAGTTGACTTTGGCTCTGT	aly-miR169g*;aly-miR169e*;aly-miR169d*;
MIR171	ngs_65511229_x712	712	GATTGAGCCGCGCCAATATC	ptc-miR171c;tcc-miR171c;ptc-miR171d;rco-miR171g;mtr-miR171e;ptc-miR171k;ccl-miR171;bna-miR171f;bdi-miR171a;zma-miR171n;aly-miR171a;bna-miR171g;tcc-miR171a;sbi-miR171j;sbi-miR171g;bra-miR171e;ath-miR171a;vvi-miR171e;osa-miR171a;tcc-miR171b;
MIR156	ngs_90471437_x711	711	TGACAGAAGAGACTGAGCAC	tae-miR156;ctr-miR156;bdi-miR156c;gma-miR156k;gma-miR156n;bna-miR156a;zma-miR156b;zma-miR156a;aly-miR156b;gma-miR156o;rco-miR156d;rco-miR156c;rco-miR156b;rco-miR156a;hvu-miR156;tcc-miR156g;sbi-miR156i;ppt-miR156c;sbi-miR156b;osa-miR156j;aly-miR156c;aly-miR156a;aly-miR156d;mtr-miR156b;ppt-miR156a;csi-miR156;ath-miR156f;ptc-miR156f;tcc-miR156d;ghr-miR156d;gma-miR156h;vun-miR156a;sbi-miR156h;sbi-miR…
MIR156	ngs_97325067_x707	707	TTGACAGAAGAGAGTAAGCAC	gma-miR156k;gma-miR156n;gma-miR156o;
MIR156	ngs_91071643_x706	706	TGAGAGAAGAGAGTGAGCAC	ppt-miR156b;bdi-miR156b;bdi-miR156d;mtr-miR156b;mtr-miR156c;zma-miR156c;osa-miR156a;osa-miR156b;osa-miR156c;osa-miR156d;osa-miR156e;ath-miR156a;ptc-miR156a;osa-miR156f;ath-miR156b;ptc-miR156b;sbi-miR156f;osa-miR156g;ath-miR156c;ptc-miR156c;vvi-miR156b;sbi-miR156g;osa-miR156h;sbi-miR156a;tcc-miR156b;ath-miR156d;ptc-miR156d;vvi-miR156c;sbi-miR156h;osa-miR156i;sbi-miR156c;ghr-miR156a;tcc-miR156c;ath…
MIR390	ngs_9628320_x704	704	AAGCTCAGGAGGGATAACACC	gma-miR390b;
MIR159	ngs_99471189_x703	703	TTTGGATTGAAGGGAGCTATA	mtr-miR159a;ahy-miR159;ath-miR159a;rco-miR159;bra-miR159a;gma-miR159a-3p;ptc-miR159a;ptc-miR159b;bna-miR159;csi-miR159;vvi-miR159c;gma-miR159e-3p;sly-miR159;aly-miR159a;pvu-miR159a.1;ptc-miR159c;
MIR169	ngs_46551504_x696	696	CAGCCAAGGATGACTCGCCGA	sbi-miR169a;tcc-miR169a;ptc-miR169c;vvi-miR169g;ptc-miR169a;mtr-miR169b;tcc-miR169e;bdi-miR169a;aly-miR169a;zma-miR169a;zma-miR169b;gma-miR169b;bna-miR169a;ptc-miR169b;vvi-miR169f;mtr-miR169a;tcc-miR169c;bna-miR169b;sly-miR169c;osa-miR169a;ath-miR169a;
MIR156	ngs_97326761_x684	684	TTGACAGAAGATAGAGAACAC	gma-miR156d;ptc-miR156i;tcc-miR156e;gma-miR156l;vvi-miR156g;gra-miR157a;gma-miR156e;ptc-miR156j;bna-miR156c;tcc-miR156f;gma-miR156j;gma-miR156m;aly-miR157c;mtr-miR156e;gma-miR156i;bna-miR156b;ahy-miR156b-5p;mtr-miR156h;vvi-miR156i;gra-miR157b;bol-miR157a;mtr-miR156f;gma-miR156c;vun-miR156b;bcy-miR156;bgy-miR156;aly-miR157a;aly-miR157b;rco-miR156h;bra-miR157a;sly-miR156c;ath-miR157c;rco-miR156g;sl…
MIR156	ngs_97326674_x681	681	TTGACAGAAGATAGACAGCAC	ptc-miR156g;ptc-miR156h;vvi-miR156f;gma-miR156d;ptc-miR156i;tcc-miR156e;gma-miR156l;vvi-miR156g;gra-miR157a;gma-miR156e;ptc-miR156j;bna-miR156c;tcc-miR156f;gma-miR156j;gma-miR156m;aly-miR157c;mtr-miR156e;gma-miR156i;bna-miR156b;ahy-miR156b-5p;mtr-miR156h;vvi-miR156i;gra-miR157b;bol-miR157a;mtr-miR156f;gma-miR156c;vun-miR156b;bcy-miR156;bgy-miR156;aly-miR157a;aly-miR157b;rco-miR156h;bra-miR157a;sl…
MIR395	ngs_56248456_x679	679	CTGAAGTGTTTGGGGGAACT	rco-miR395e;sly-miR395b;vvi-miR395m;sly-miR395a;vvi-miR395l;vvi-miR395k;vvi-miR395j;vvi-miR395i;vvi-miR395h;vvi-miR395g;vvi-miR395f;vvi-miR395e;vvi-miR395d;vvi-miR395c;vvi-miR395b;vvi-miR395a;ptc-miR395b;ptc-miR395c;ptc-miR395d;ptc-miR395e;ptc-miR395f;rco-miR395a;ptc-miR395g;rco-miR395b;gma-miR395a;ptc-miR395h;rco-miR395c;ath-miR395d;gma-miR395b;ptc-miR395i;tcc-miR395a;rco-miR395d;ath-miR395a;ath…
MIR172	ngs_22814212_x674	674	AGAATCTTGATGATGCCGCAG	aly-miR172d;ath-miR172d;ath-miR172c;aly-miR172c;
MIR156	ngs_90466220_x670	670	TGACAGAAGAAAGAGAGCACA	far-miR156a;tcc-miR156a;mtr-miR156;zma-miR156j;sbi-miR156d;rco-miR156e;gma-miR156f;bdi-miR156;gma-miR156b;osa-miR156k;
MIR167	ngs_64333767_x668	668	GATCATGTTCGCAGTTACACC	aly-miR167a*;
MIR171	ngs_91790079_x667	667	TGATTGAGCCGCGTCAATAC	mtr-miR171b;vvi-miR171b;
MIR156	ngs_90650301_x663	663	TGACAGTAGAGAGTGAGCAC	ath-miR156e;ptc-miR156e;vvi-miR156d;tcc-miR156g;sbi-miR156i;ppt-miR156c;osa-miR156j;sbi-miR156b;ghr-miR156b;gma-miR156a;sof-miR156;ppt-miR156a;gma-miR156n;vun-miR156a;gma-miR156h;ghr-miR156d;tcc-miR156d;gma-miR156k;ath-miR156f;ptc-miR156f;mtr-miR156i;csi-miR156;mtr-miR156d;bdi-miR156c;rco-miR156d;rco-miR156c;rco-miR156b;rco-miR156a;hvu-miR156;bna-miR156a;ssl-miR156;ssp-miR156;tae-miR156;gma-miR15…
MIR172	ngs_22818450_x658	658	AGAATCTTGATGATGCTGCAGC	gma-miR172e;gma-miR172d;
MIR2911	ngs_71690818_x637	637	GGCCGGGGGACGGACTGGGA	peu-miR2911;
MIR159	ngs_89233310_x635	635	TCTGGATTGAAGGGAGCTCTA	rco-miR159;ath-miR159a;pvu-miR159a.1;bna-miR159;ptc-miR159b;ptc-miR159a;ptc-miR159c;aly-miR159a;gma-miR159e-3p;mtr-miR159a;sly-miR159;csi-miR159;ahy-miR159;vvi-miR159c;bra-miR159a;gma-miR159a-3p;
MIR159	ngs_99527711_x630	630	TTTGGCTTGAAGGGAGCTCTA	gma-miR159e-3p;mtr-miR159a;sly-miR159;csi-miR159;ahy-miR159;vvi-miR159c;bra-miR159a;gma-miR159a-3p;rco-miR159;ath-miR159a;pvu-miR159a.1;bna-miR159;ptc-miR159b;ptc-miR159a;ptc-miR159c;aly-miR159a;
MIR159	ngs_99495259_x630	630	TTTGGATTGGAGGGAGCTCTA	pvu-miR159a.1;bna-miR159;ptc-miR159b;ptc-miR159a;ptc-miR159c;aly-miR159a;gma-miR159e-3p;mtr-miR159a;sly-miR159;csi-miR159;ahy-miR159;vvi-miR159c;bra-miR159a;gma-miR159a-3p;rco-miR159;ath-miR159a;
MIR156	ngs_90466738_x627	627	TGACAGAAGAAAGTGAGCAC	aly-miR156h;smo-miR156c;ath-miR156h;tcc-miR156b;sbi-miR156f;osa-miR156g;ath-miR156c;ptc-miR156c;osa-miR156f;ath-miR156b;ptc-miR156b;osa-miR156e;ath-miR156a;ptc-miR156a;osa-miR156d;osa-miR156c;osa-miR156b;osa-miR156a;vvi-miR156b;ghr-miR156a;vvi-miR156c;mtr-miR156c;zma-miR156c;ghr-miR156b;vvi-miR156d;zma-miR156l;aly-miR156f;aly-miR156e;mtr-miR156d;zma-miR156d;zma-miR156f;zma-miR156g;ppt-miR156b;zma…
MIR159	ngs_42997541_x623	623	ATTGGATTGAAGGGAGCTCTA	ptc-miR159a;ptc-miR159c;aly-miR159a;gma-miR159e-3p;mtr-miR159a;sly-miR159;csi-miR159;ahy-miR159;vvi-miR159c;bra-miR159a;gma-miR159a-3p;rco-miR159;ath-miR159a;pvu-miR159a.1;bna-miR159;ptc-miR159b;osa-miR159f;osa-miR159c;
MIR159	ngs_96869608_x620	620	TTCGGATTGAAGGGAGCTCTA	gma-miR159a-3p;rco-miR159;ath-miR159a;pvu-miR159a.1;bna-miR159;ptc-miR159b;ptc-miR159a;ptc-miR159c;aly-miR159a;gma-miR159e-3p;mtr-miR159a;sly-miR159;csi-miR159;ahy-miR159;vvi-miR159c;bra-miR159a;
MIR156	ngs_90622691_x615	615	TGACAGATGAGAGTGAGCAC	tcc-miR156b;ath-miR156d;ptc-miR156d;vvi-miR156c;sbi-miR156h;osa-miR156i;sbi-miR156c;ghr-miR156a;tcc-miR156c;ath-miR156e;ptc-miR156e;vvi-miR156d;tcc-miR156g;sbi-miR156i;ppt-miR156c;osa-miR156j;sbi-miR156b;ghr-miR156b;gma-miR156a;sof-miR156;ppt-miR156a;gma-miR156n;vun-miR156a;gma-miR156h;ghr-miR156d;tcc-miR156d;gma-miR156k;ath-miR156f;ptc-miR156f;mtr-miR156i;csi-miR156;mtr-miR156d;bdi-miR156c;rco-m…
MIR319	ngs_92964149_x614	614	TGGACTGAAGGGAGCTCCTTC	gma-miR319g;gma-miR319l;
MIR156	ngs_90486872_x614	614	TGACAGAAGAGAGGTAGCAC	ptc-miR156k;vvi-miR156a;
MIR159	ngs_99461511_x611	611	TTTGGATTGAAGGCAGCTCTA	ptc-miR159c;mtr-miR159a;ahy-miR159;ath-miR159a;rco-miR159;bra-miR159a;gma-miR159a-3p;ptc-miR159a;ptc-miR159b;bna-miR159;csi-miR159;vvi-miR159c;gma-miR159e-3p;sly-miR159;aly-miR159a;pvu-miR159a.1;
MIR165	ngs_88059043_x605	605	TCGGACCAGGCTTCAACCCCC	ath-miR165a;ath-miR165b;
MIR390	ngs_9629618_x603	603	AAGCTCAGGAGGGATAGCGC	ghr-miR390c;csi-miR390;cme-miR390;ath-miR390b;bdi-miR390;zma-miR390a;zma-miR390b;aly-miR390b;aly-miR390a;osa-miR390;ath-miR390a;ptc-miR390a;ptc-miR390b;bna-miR390a;ghr-miR390a;tcc-miR390a;ppt-miR390a;ptc-miR390c;rco-miR390a;bna-miR390b;ghr-miR390b;tcc-miR390b;ppt-miR390b;sbi-miR390;ptc-miR390d;rco-miR390b;vvi-miR390;bdi-miR390b;gma-miR390a-5p;mtr-miR390;bna-miR390c;
MIR172	ngs_22823464_x602	602	AGAATCTTGATGATGGTGCAG	ath-miR172c;aly-miR172c;aly-miR172d;ath-miR172d;
MIR159	ngs_99445273_x602	602	TTTGGATCGAAGGGAGCTCTA	bna-miR159;ptc-miR159b;ptc-miR159a;ptc-miR159c;aly-miR159a;gma-miR159e-3p;mtr-miR159a;sly-miR159;csi-miR159;ahy-miR159;vvi-miR159c;bra-miR159a;gma-miR159a-3p;rco-miR159;ath-miR159a;pvu-miR159a.1;
MIR166	ngs_69941789_x596	596	GGAATGTTGTCTGGCTCGAG	aly-miR166d*;aly-miR166c*;aly-miR166a*;zma-miR166c*;csi-miR166e*;gma-miR166a-5p;
MIR156	ngs_90486076_x595	595	TGACAGAAGAGAGGGAGCACA	ssl-miR156;ssp-miR156;tae-miR156;bna-miR156a;rco-miR156d;rco-miR156c;rco-miR156b;rco-miR156a;hvu-miR156;rco-miR156e;tcc-miR156a;zma-miR156j;mtr-miR156;bdi-miR156;gma-miR156b;far-miR156a;sbi-miR156d;gma-miR156f;osa-miR156k;
MIR172	ngs_22814790_x579	579	AGAATCTTGATGATGCGGCAG	aly-miR172c;aly-miR172d;ath-miR172d;ath-miR172c;csi-miR172b;
MIR156	ngs_85816490_x578	578	TCACAGAAGAGAGTGAGCAC	ssp-miR156;tae-miR156;gma-miR156o;ctr-miR156;zma-miR156b;aly-miR156b;aly-miR156f;aly-miR156d;zma-miR156l;aly-miR156c;zma-miR156i;zma-miR156e;aly-miR156a;zma-miR156h;zma-miR156a;zma-miR156g;zma-miR156f;zma-miR156d;aly-miR156e;ppt-miR156b;bdi-miR156b;bdi-miR156d;mtr-miR156b;mtr-miR156c;zma-miR156c;osa-miR156a;osa-miR156b;osa-miR156c;osa-miR156d;osa-miR156e;ath-miR156a;ptc-miR156a;osa-miR156f;ath-mi…
MIR156	ngs_68728704_x577	577	GCTCACTGCTCTATCTGTCAGG	aly-miR156c*;
MIR159	ngs_99493618_x574	574	TTTGGATTGAGGGGAGCTCTA	ptc-miR159b;ptc-miR159a;ptc-miR159c;aly-miR159a;gma-miR159e-3p;mtr-miR159a;sly-miR159;csi-miR159;ahy-miR159;vvi-miR159c;bra-miR159a;gma-miR159a-3p;rco-miR159;ath-miR159a;pvu-miR159a.1;bna-miR159;
MIR156	ngs_68905298_x573	573	GCTCTCTTTACTTCTGCCACC	aly-miR156h*;
MIR400	ngs_85044226_x572	572	TATGAGAGTATTATAGGTCAC	aly-miR400;ath-miR400;
MIR319	ngs_99415213_x571	571	TTTGGACTGAAGGGAACTCCT	csi-miR319;vvi-miR319e;tcc-miR319;
MIR168	ngs_88006368_x566	566	TCGCTTGGTGCAGGTCAGGAA	mtr-miR168b;vvi-miR168;rco-miR168;vun-miR168;aly-miR168a;mtr-miR168c;aly-miR168b;gma-miR168;ath-miR168a;ptc-miR168a;bna-miR168;ccl-miR168;ath-miR168b;tcc-miR168;ptc-miR168b;crt-miR168;
MIR156	ngs_90467539_x562	562	TGACAGAAGACAGTGAGCAC	mtr-miR156c;zma-miR156c;ghr-miR156b;vvi-miR156d;zma-miR156l;aly-miR156f;aly-miR156e;mtr-miR156d;zma-miR156d;zma-miR156f;zma-miR156g;ppt-miR156b;zma-miR156i;zma-miR156e;zma-miR156h;bdi-miR156d;ssl-miR156;mtr-miR156i;gma-miR156a;sof-miR156;bdi-miR156b;ssp-miR156;tae-miR156;ctr-miR156;bdi-miR156c;gma-miR156k;gma-miR156n;bna-miR156a;zma-miR156b;zma-miR156a;aly-miR156b;gma-miR156o;rco-miR156d;rco-miR1…
MIR169	ngs_46555025_x562	562	CAGCCAAGGATGACTTGCCG	osa-miR169b;ptc-miR169c;ptc-miR169d;ptc-miR169e;vvi-miR169g;ptc-miR169f;vvi-miR169j;ptc-miR169g;vvi-miR169k;vvi-miR169c;gma-miR169m;ptc-miR169a;bdi-miR169f;aly-miR169c;mtr-miR169b;tcc-miR169e;sly-miR169a;sbi-miR169k;ptc-miR169h;vun-miR169;bdi-miR169a;ptc-miR169s;aly-miR169b;zma-miR169c;zma-miR169r;aly-miR169a;zma-miR169a;zma-miR169b;gma-miR169a;gma-miR169b;tcc-miR169b;bna-miR169a;sbi-miR169b;ptc-…
MIR172	ngs_22817124_x559	559	AGAATCTTGATGATGCTGCAC	osa-miR172c;sbi-miR172e;sbi-miR172f;aly-miR172a;gma-miR172h-3p;aly-miR172b;mtr-miR172b;bra-miR172a;mtr-miR172c;bol-miR172b;bra-miR172b;ath-miR172b;gma-miR172a;ath-miR172a;gma-miR172b-3p;ssl-miR172;sly-miR172b;osa-miR172d;ptc-miR172f;bdi-miR172a;ata-miR172;aau-miR172;vvi-miR172d;bol-miR172a;sly-miR172a;ptc-miR172a;ptc-miR172b;osa-miR172a;tcc-miR172b;ptc-miR172c;aqc-miR172a;vun-miR172;tcc-miR172e;a…
MIR159	ngs_99501524_x557	557	TTTGGATTTAAGGGAGCTCTA	bna-miR159;ptc-miR159b;ptc-miR159a;ptc-miR159c;aly-miR159a;gma-miR159e-3p;mtr-miR159a;sly-miR159;csi-miR159;ahy-miR159;vvi-miR159c;bra-miR159a;gma-miR159a-3p;rco-miR159;ath-miR159a;pvu-miR159a.1;
MIR166	ngs_88065716_x555	555	TCGGACCAGGCTTCATTACCC	vvi-miR166g;smo-miR166b;ppt-miR166b;ptc-miR166l;ppt-miR166i;tcc-miR166a;zma-miR166a;bdi-miR166d;mtr-miR166g;bdi-miR166a;aqc-miR166e;pta-miR166b;aly-miR166d;aly-miR166c;aly-miR166b;aly-miR166a;aly-miR166f;gma-miR166g;gma-miR166i-3p;hvu-miR166c;ghr-miR166b;bdi-miR166c;vvi-miR166h;smo-miR166c;ppt-miR166a;aqc-miR166b;hvu-miR166b;csi-miR166a;pvu-miR166a;ptc-miR166m;bdi-miR166b;mtr-miR166h;bna-miR166d;…
MIR156	ngs_90518736_x553	553	TGACAGAAGAGAGTGAACACA	bna-miR156a;rco-miR156d;rco-miR156c;rco-miR156b;rco-miR156a;hvu-miR156;ssl-miR156;ssp-miR156;tae-miR156;
MIR156	ngs_90465983_x551	551	TGACAGAAGAAAGAAAGCAC	ath-miR156h;aly-miR156h;smo-miR156c;
MIR403	ngs_95838121_x549	549	TTAGATTCACGCACAAACCCG	vvi-miR403b;vvi-miR403a;aly-miR403;ptc-miR403c;vvi-miR403f;ath-miR403;ptc-miR403b;csi-miR403;rco-miR403b;tcc-miR403b;vvi-miR403e;ptc-miR403a;rco-miR403a;tcc-miR403a;vvi-miR403d;vvi-miR403c;
MIR824	ngs_83693660_x548	548	TAGACCATTTGTGAGAAGGGG	bra-miR824;ath-miR824;bna-miR824;aly-miR824;bol-miR824;
MIR167	ngs_90127427_x547	547	TGAAGCTGCCAGCATGAGCTA	aly-miR167a;bdi-miR167b;bna-miR167c;tae-miR167;vvi-miR167b;ghr-miR167;bra-miR167d;sbi-miR167b;sly-miR167;sbi-miR167i;rco-miR167b;ptc-miR167d;aly-miR167b;zma-miR167c;zma-miR167d;zma-miR167b;zma-miR167a;gma-miR167d;tcc-miR167b;osa-miR167a;ath-miR167b;vvi-miR167e;gma-miR167b;bna-miR167a;bdi-miR167a;mtr-miR167;osa-miR167c;ath-miR167a;vvi-miR167d;gma-miR167a;osa-miR167b;bra-miR167a;ptc-miR167a;bra-miR…
MIR156	ngs_56282066_x546	546	CTGACAGAAGAGAGTGAGCAC	gma-miR156n;gma-miR156k;gma-miR156o;
MIR159	ngs_99460525_x532	532	TTTGGATTGAAGAGAGCTCTA	vvi-miR159c;gma-miR159e-3p;sly-miR159;aly-miR159a;pvu-miR159a.1;ptc-miR159c;mtr-miR159a;ahy-miR159;ath-miR159a;rco-miR159;bra-miR159a;gma-miR159a-3p;ptc-miR159a;ptc-miR159b;bna-miR159;csi-miR159;
MIR393	ngs_36853846_x530	530	ATCATGCGATCTCTTCGGATT	aly-miR393b*;
MIR156	ngs_90585223_x522	522	TGACAGAAGATAGTGAGCAC	aly-miR156b;gma-miR156o;rco-miR156d;rco-miR156c;rco-miR156b;rco-miR156a;hvu-miR156;tcc-miR156g;sbi-miR156i;ppt-miR156c;sbi-miR156b;osa-miR156j;aly-miR156c;aly-miR156a;aly-miR156d;mtr-miR156b;ppt-miR156a;csi-miR156;ath-miR156f;ptc-miR156f;tcc-miR156d;ghr-miR156d;gma-miR156h;vun-miR156a;sbi-miR156h;sbi-miR156c;osa-miR156i;ath-miR156e;ptc-miR156e;tcc-miR156c;sbi-miR156g;sbi-miR156a;osa-miR156h;ath-m…
MIR395	ngs_80501623_x512	512	GTTCCTCTGAGCACTTCATT	aly-miR395e*;aly-miR395g*;
MIR166	ngs_88065949_x512	512	TCGGACCAGGCTTCATTCACCC	csi-miR166a;ctr-miR166;
MIR167	ngs_64334229_x508	508	GATCATGTTCGCAGTTTCAC	aly-miR167a*;
MIR403	ngs_95838388_x507	507	TTAGATTCACGCACAAACTCA	tcc-miR403b;vvi-miR403e;ptc-miR403a;rco-miR403a;tcc-miR403a;vvi-miR403d;vvi-miR403c;vvi-miR403b;vvi-miR403a;aly-miR403;ptc-miR403c;vvi-miR403f;ath-miR403;ptc-miR403b;csi-miR403;rco-miR403b;
MIR159	ngs_99461110_x506	506	TTTGGATTGAAGGAAGCTCTA	mtr-miR159a;ahy-miR159;ath-miR159a;rco-miR159;bra-miR159a;gma-miR159a-3p;ptc-miR159a;ptc-miR159b;bna-miR159;csi-miR159;vvi-miR159c;gma-miR159e-3p;sly-miR159;aly-miR159a;pvu-miR159a.1;ptc-miR159c;
MIR156	ngs_51446499_x501	501	CGACAGAAGAGAGTGAACAC	aly-miR156g;ath-miR156g;smo-miR156a;
MIR171	ngs_65511192_x501	501	GATTGAGCCGCGCCAATACC	ptc-miR171j;tcc-miR171c;ptc-miR171d;rco-miR171g;mtr-miR171e;ptc-miR171k;ccl-miR171;bna-miR171f;bdi-miR171a;zma-miR171n;aly-miR171a;bna-miR171g;tcc-miR171a;sbi-miR171j;sbi-miR171g;bra-miR171e;ath-miR171a;vvi-miR171e;osa-miR171a;tcc-miR171b;ptc-miR171c;
MIR159	ngs_99594832_x495	495	TTTGGTTTGAAGGGAGCTCTA	csi-miR159;ahy-miR159;vvi-miR159c;bra-miR159a;gma-miR159a-3p;rco-miR159;ath-miR159a;pvu-miR159a.1;bna-miR159;ptc-miR159b;ptc-miR159a;ptc-miR159c;aly-miR159a;gma-miR159e-3p;mtr-miR159a;sly-miR159;
MIR156	ngs_89765785_x495	495	TGAAAGAAGAGAGTGAGCAC	ssp-miR156;tae-miR156;gma-miR156o;ctr-miR156;zma-miR156b;aly-miR156b;aly-miR156f;aly-miR156d;zma-miR156l;aly-miR156c;zma-miR156i;zma-miR156e;aly-miR156a;zma-miR156h;zma-miR156a;zma-miR156g;zma-miR156f;zma-miR156d;aly-miR156e;ppt-miR156b;bdi-miR156b;bdi-miR156d;mtr-miR156b;mtr-miR156c;zma-miR156c;osa-miR156a;osa-miR156b;osa-miR156c;osa-miR156d;osa-miR156e;ath-miR156a;ptc-miR156a;osa-miR156f;ath-mi…
MIR165	ngs_88060969_x494	494	TCGGACCAGGCTTCAGCCCC	aly-miR165b;ath-miR165a;ath-miR165b;aly-miR165a;
MIR400	ngs_85044417_x487	487	TATGAGAGTATTATATGTCAC	ath-miR400;aly-miR400;
MIR159	ngs_99492497_x487	487	TTTGGATTGAATGGAGCTCTA	vvi-miR159c;gma-miR159e-3p;sly-miR159;aly-miR159a;pvu-miR159a.1;ptc-miR159c;mtr-miR159a;ahy-miR159;ath-miR159a;rco-miR159;bra-miR159a;gma-miR159a-3p;ptc-miR159a;ptc-miR159b;bna-miR159;csi-miR159;
MIR166	ngs_88058883_x484	484	TCGGACCAGGCTTCAAACCC	osa-miR166k;zma-miR166k;zma-miR166j;sbi-miR166e;osa-miR166l;zma-miR166n;sbi-miR166g;
MIR171	ngs_91779842_x483	483	TGATTGAGCCGCGCCAATAAC	bna-miR171f;bdi-miR171a;zma-miR171n;aly-miR171a;bna-miR171g;tcc-miR171a;sbi-miR171j;sbi-miR171g;bra-miR171e;ath-miR171a;vvi-miR171e;osa-miR171a;ccl-miR171;
MIR160	ngs_92282566_x480	480	TGCCTGGCTCCCTGTATGACA	ptc-miR160c;ptc-miR160b;ptc-miR160a;sbi-miR160d;sbi-miR160a;osa-miR160a;sbi-miR160c;ath-miR160a;osa-miR160b;vvi-miR160c;ppt-miR160e;sbi-miR160b;ath-miR160b;smo-miR160a;pab-miR160a;rco-miR160a;osa-miR160c;vvi-miR160d;ppt-miR160f;bdi-miR160b;sbi-miR160e;tae-miR160;mtr-miR160d;zma-miR160c;aly-miR160a;bra-miR160a;ath-miR160c;mtr-miR160b;mtr-miR160;ttu-miR160;sly-miR160a;smo-miR160b;aqc-miR160b;far-mi…
MIR166	ngs_88066320_x476	476	TCGGACCAGGCTTCATTCCCA	mtr-miR166b;hvu-miR166;ath-miR166g;gma-miR166b;rco-miR166e;tcc-miR166d;aly-miR166g;sly-miR166b;osa-miR166f;mtr-miR166e;csi-miR166e;osa-miR166d;bna-miR166c;ath-miR166f;gma-miR166a-3p;rco-miR166d;sly-miR166a;osa-miR166c;bna-miR166b;ath-miR166e;rco-miR166c;osa-miR166b;bna-miR166a;ath-miR166d;rco-miR166b;osa-miR166a;ath-miR166c;rco-miR166a;ath-miR166b;ath-miR166a;ptc-miR166a;ptc-miR166b;ptc-miR166c;p…
MIR394	ngs_97905347_x476	476	TTGGCATTCTGTCCACCACC	vvi-miR394c;vvi-miR394b;tcc-miR394b;ath-miR394b;csi-miR394;sbi-miR394b;osa-miR394;sbi-miR394a;zma-miR394b;zma-miR394a;gma-miR394c-5p;bdi-miR394;ahy-miR394;ssl-miR394;ghr-miR394a;ptc-miR394a-5p;ptc-miR394b-5p;aly-miR394b;aly-miR394a;vvi-miR394a;tcc-miR394a;ath-miR394a;ghr-miR394b;
MIR166	ngs_88061847_x473	473	TCGGACCAGGCTTCATACCCCC	csi-miR166a;ctr-miR166;
MIR159	ngs_99486824_x470	470	TTTGGATTGAAGGGAGCTTTT	ath-miR159b;aly-miR159b;
MIR166	ngs_88061834_x469	469	TCGGACCAGGCTTCATACCC	ptc-miR166i;ppt-miR166f;gma-miR166d;vvi-miR166e;ptc-miR166j;ppt-miR166g;gma-miR166e;vvi-miR166f;smo-miR166a;ptc-miR166k;ppt-miR166h;pta-miR166a;gma-miR166f;vvi-miR166g;smo-miR166b;ppt-miR166b;ptc-miR166l;ppt-miR166i;sbi-miR166b;zma-miR166h;zma-miR166i;sbi-miR166c;sbi-miR166d;sbi-miR166h;tcc-miR166a;sbi-miR166i;csi-miR166b;zma-miR166a;bdi-miR166d;mtr-miR166g;bdi-miR166a;tcc-miR166b;aqc-miR166e;pta…
MIR167	ngs_90128178_x469	469	TGAAGCTGCCAGCATGATATA	rco-miR167b;ptc-miR167d;aly-miR167b;zma-miR167c;zma-miR167d;zma-miR167b;zma-miR167a;gma-miR167d;tcc-miR167b;osa-miR167a;ath-miR167b;vvi-miR167e;gma-miR167b;bna-miR167a;bdi-miR167a;mtr-miR167;osa-miR167c;ath-miR167a;vvi-miR167d;gma-miR167a;osa-miR167b;bra-miR167a;ptc-miR167a;bra-miR167b;ptc-miR167b;bna-miR167b;bra-miR167c;sbi-miR167a;rco-miR167a;ptc-miR167c;tcc-miR167a;aly-miR167a;bdi-miR167b;bna-…
MIR156	ngs_90462172_x466	466	TGACAGAACAGAGTGAGCAC	ath-miR156a;ptc-miR156a;osa-miR156f;ath-miR156b;ptc-miR156b;sbi-miR156f;osa-miR156g;ath-miR156c;ptc-miR156c;vvi-miR156b;sbi-miR156g;osa-miR156h;sbi-miR156a;tcc-miR156b;ath-miR156d;ptc-miR156d;vvi-miR156c;sbi-miR156h;osa-miR156i;sbi-miR156c;ghr-miR156a;tcc-miR156c;ath-miR156e;ptc-miR156e;vvi-miR156d;tcc-miR156g;sbi-miR156i;ppt-miR156c;osa-miR156j;sbi-miR156b;ghr-miR156b;gma-miR156a;sof-miR156;ppt-…
MIR162	ngs_87793655_x459	459	TCGATAAACCTCTGCACCCAG	tcc-miR162;aly-miR162b;vvi-miR162;csi-miR162;ghr-miR162a;gma-miR162b;aly-miR162a;aau-miR162;ptc-miR162b;ptc-miR162a;ath-miR162a;gma-miR162c;sbi-miR162;sly-miR162;ath-miR162b;cpa-miR162a;mtr-miR162;vun-miR162;ptc-miR162c;rco-miR162;osa-miR162a;
MIR319	ngs_99415429_x459	459	TTTGGACTGAAGGGAGCTCC	tcc-miR319;csi-miR319;vvi-miR319e;
MIR824	ngs_83689978_x456	456	TAGACCATTTGTGAGAACGGA	bna-miR824;aly-miR824;bol-miR824;bra-miR824;ath-miR824;
MIR168	ngs_88005932_x454	454	TCGCTTGGTGCAGGTAGGGAA	crt-miR168;mtr-miR168b;vvi-miR168;rco-miR168;vun-miR168;aly-miR168a;mtr-miR168c;aly-miR168b;gma-miR168;ath-miR168a;ptc-miR168a;bna-miR168;ccl-miR168;ath-miR168b;tcc-miR168;ptc-miR168b;
MIR166	ngs_88063224_x445	445	TCGGACCAGGCTTCATCCCCCC	csi-miR166a;ctr-miR166;
MIR393	ngs_36853567_x444	444	ATCATGCGATCTCATTGGATT	aly-miR393b*;
MIR824	ngs_83690947_x444	444	TAGACCATTTGTGAGAAGCGA	bol-miR824;bra-miR824;ath-miR824;bna-miR824;aly-miR824;
MIR164	ngs_92994570_x440	440	TGGAGAAGCAGGGCACATGCA	vvi-miR164b;rco-miR164d;ptc-miR164f;tcc-miR164c;mtr-miR164d;sbi-miR164e;vvi-miR164d;aly-miR164b;zma-miR164a;zma-miR164c;bdi-miR164a;ssl-miR164b;csi-miR164;gma-miR164;zma-miR164d;osa-miR164f;vvi-miR164a;rco-miR164c;ptc-miR164e;tcc-miR164b;mtr-miR164c;mtr-miR164a;bdi-miR164e;bdi-miR164d;ptc-miR164a;ptc-miR164b;rco-miR164a;ptc-miR164c;ath-miR164a;osa-miR164a;sbi-miR164d;vvi-miR164c;rco-miR164b;ptc-m…
MIR167	ngs_64333942_x437	437	GATCATGTTCGCAGTTCCACC	aly-miR167a*;
MIR164	ngs_92994835_x437	437	TGGAGAAGCAGGGCACGTACA	sbi-miR164;tae-miR164;ghr-miR164;aly-miR164a;mtr-miR164b;zma-miR164g;zma-miR164b;ath-miR164b;osa-miR164b;sbi-miR164e;vvi-miR164d;aly-miR164b;zma-miR164a;zma-miR164c;bdi-miR164a;ssl-miR164b;csi-miR164;gma-miR164;zma-miR164d;osa-miR164f;vvi-miR164a;rco-miR164c;ptc-miR164e;tcc-miR164b;mtr-miR164c;mtr-miR164a;bdi-miR164e;bdi-miR164d;ptc-miR164a;ptc-miR164b;rco-miR164a;ptc-miR164c;ath-miR164a;osa-miR1…
MIR319	ngs_42961172_x429	429	ATTGGACTGAAGGGAGCTCCC	ppt-miR319e;ppt-miR319d;ppt-miR319c;
MIR824	ngs_23276330_x424	424	AGACCATTTGTGAGAAGGGA	bol-miR824;bra-miR824;ath-miR824;bna-miR824;aly-miR824;
MIR171	ngs_91785728_x422	422	TGATTGAGCCGCGCCCATATC	ccl-miR171;bna-miR171f;bdi-miR171a;zma-miR171n;aly-miR171a;bna-miR171g;tcc-miR171a;sbi-miR171j;sbi-miR171g;bra-miR171e;ath-miR171a;vvi-miR171e;osa-miR171a;
MIR160	ngs_92281596_x419	419	TGCCTGGCTCCCTGTATACCG	osa-miR160e;zma-miR160f;
MIR159	ngs_99172774_x415	415	TTTGAATTGAAGGGAGCTCTA	ptc-miR159b;ptc-miR159a;ptc-miR159c;aly-miR159a;gma-miR159e-3p;mtr-miR159a;sly-miR159;csi-miR159;ahy-miR159;vvi-miR159c;bra-miR159a;gma-miR159a-3p;rco-miR159;ath-miR159a;pvu-miR159a.1;bna-miR159;
MIR172	ngs_69908384_x414	414	GGAATCTTGATGATGGTGCAT	ath-miR172e;zma-miR172e;bdi-miR172b;osa-miR172b;tcc-miR172c;ptc-miR172e;ptc-miR172d;aqc-miR172b;
MIR166	ngs_52984820_x414	414	CGGACCAGGCTTCATTCCCC	hvu-miR166b;csi-miR166a;pvu-miR166a;ptc-miR166m;bdi-miR166b;mtr-miR166h;bna-miR166d;osa-miR166n;aly-miR166e;mtr-miR166;ctr-miR166;ssl-miR166b;hvu-miR166;ath-miR166g;gma-miR166b;rco-miR166e;tcc-miR166d;aly-miR166g;sly-miR166b;osa-miR166f;mtr-miR166e;csi-miR166e;osa-miR166d;bna-miR166c;ath-miR166f;gma-miR166a-3p;rco-miR166d;sly-miR166a;osa-miR166c;bna-miR166b;ath-miR166e;rco-miR166c;osa-miR166b;bna…
MIR394	ngs_97907580_x408	408	TTGGCATTCTGTCCTCCTCC	ahy-miR394;ssl-miR394;ghr-miR394a;ptc-miR394a-5p;ptc-miR394b-5p;aly-miR394b;aly-miR394a;vvi-miR394a;tcc-miR394a;ath-miR394a;ghr-miR394b;vvi-miR394c;vvi-miR394b;tcc-miR394b;ath-miR394b;csi-miR394;sbi-miR394b;osa-miR394;sbi-miR394a;zma-miR394b;zma-miR394a;gma-miR394c-5p;bdi-miR394;
MIR159	ngs_100020276_x404	404	TTTTGATTGAAGGGAGCTCTA	ahy-miR159;vvi-miR159c;bra-miR159a;gma-miR159a-3p;rco-miR159;ath-miR159a;pvu-miR159a.1;bna-miR159;ptc-miR159b;ptc-miR159a;ptc-miR159c;aly-miR159a;gma-miR159e-3p;mtr-miR159a;sly-miR159;csi-miR159;
MIR169	ngs_46555795_x399	399	CAGCCAAGGATGACTTGCCGC	vvi-miR169o;aqc-miR169c;vvi-miR169a;mtr-miR169g;mtr-miR169j;gma-miR169g;bdi-miR169c;rco-miR169b;tcc-miR169l;ath-miR169c;vvi-miR169s;osa-miR169c;gma-miR169f;rco-miR169a;tcc-miR169k;ath-miR169b;osa-miR169b;ptc-miR169d;ptc-miR169e;ptc-miR169f;vvi-miR169j;ptc-miR169g;vvi-miR169k;vvi-miR169c;gma-miR169m;bdi-miR169f;aly-miR169c;sly-miR169a;sbi-miR169k;ptc-miR169h;vun-miR169;aly-miR169b;zma-miR169c;zma-…
MIR159	ngs_99455557_x398	398	TTTGGATTAAAGGGAGCTCTA	pvu-miR159a.1;bna-miR159;ptc-miR159b;ptc-miR159a;ptc-miR159c;aly-miR159a;gma-miR159e-3p;mtr-miR159a;sly-miR159;csi-miR159;ahy-miR159;vvi-miR159c;bra-miR159a;gma-miR159a-3p;rco-miR159;ath-miR159a;
MIR168	ngs_88009913_x397	397	TCGCTTGGTGCAGGTTGGGAA	gma-miR168;ath-miR168a;ptc-miR168a;bna-miR168;ccl-miR168;ath-miR168b;tcc-miR168;ptc-miR168b;crt-miR168;mtr-miR168b;vvi-miR168;rco-miR168;vun-miR168;aly-miR168a;mtr-miR168c;aly-miR168b;
MIR167	ngs_93051687_x397	397	TGGAGCTGCCAGCATGATCTA	sbi-miR167b;sly-miR167;bdi-miR167a;zma-miR167a;zma-miR167b;zma-miR167c;aly-miR167a;aly-miR167b;zma-miR167d;sbi-miR167i;gma-miR167b;vvi-miR167e;ath-miR167b;bna-miR167c;bdi-miR167b;osa-miR167b;sbi-miR167a;gma-miR167a;vvi-miR167d;ath-miR167a;ptc-miR167a;bra-miR167a;ptc-miR167b;bra-miR167b;rco-miR167a;ptc-miR167c;tcc-miR167a;bra-miR167c;vvi-miR167b;rco-miR167b;ptc-miR167d;tcc-miR167b;tae-miR167;mtr-m…
MIR158	ngs_86828823_x395	395	TCCCAAATGTAGACTAAGCA	ath-miR158a;aly-miR158a;
MIR396	ngs_96564389_x391	391	TTCCACAGCTTTCTTAAACTT	aqc-miR396b;aly-miR396b;gma-miR396b-5p;bdi-miR396e;zma-miR396e;zma-miR396f;pta-miR396;bcy-miR396b;bgy-miR396b;bna-miR396a;osa-miR396c;ath-miR396b;tcc-miR396e;rco-miR396;mtr-miR396a;ptc-miR396e;sbi-miR396c;gma-miR396c;ptc-miR396d;ptc-miR396c;tcc-miR396c;ccl-miR396;
MIR159	ngs_99467885_x390	390	TTTGGATTGAAGGGAGCCCT	hvu-miR159a;ptc-miR159c;sof-miR159d;mtr-miR159a;zma-miR159j;zma-miR159a;zma-miR159f;ahy-miR159;ath-miR159a;rco-miR159;tae-miR159b;bra-miR159a;far-miR159;gma-miR159a-3p;zma-miR159k;osa-miR159b;ptc-miR159a;ptc-miR159b;bna-miR159;sbi-miR159;csi-miR159;zma-miR159b;vvi-miR159c;gma-miR159e-3p;sly-miR159;aly-miR159b;aly-miR159a;ssp-miR159a;tae-miR159a;osa-miR159a.1;sof-miR159a;hvu-miR159b;sof-miR159b;at…
MIR167	ngs_92040823_x390	390	TGCAGCTGCCAGCATGATCTA	ptc-miR167d;tcc-miR167b;tae-miR167;mtr-miR167;gma-miR167d;bra-miR167d;ghr-miR167;osa-miR167a;bna-miR167a;bna-miR167b;osa-miR167c;sbi-miR167b;sly-miR167;bdi-miR167a;zma-miR167a;zma-miR167b;zma-miR167c;aly-miR167a;aly-miR167b;zma-miR167d;sbi-miR167i;gma-miR167b;vvi-miR167e;ath-miR167b;bna-miR167c;bdi-miR167b;osa-miR167b;sbi-miR167a;gma-miR167a;vvi-miR167d;ath-miR167a;ptc-miR167a;bra-miR167a;ptc-miR…
MIR168	ngs_88006926_x388	388	TCGCTTGGTGCAGGTCGAGAA	crt-miR168;mtr-miR168b;vvi-miR168;rco-miR168;vun-miR168;aly-miR168a;mtr-miR168c;aly-miR168b;gma-miR168;ath-miR168a;ptc-miR168a;bna-miR168;ccl-miR168;ath-miR168b;tcc-miR168;ptc-miR168b;
MIR159	ngs_98602164_x388	388	TTTAGATTGAAGGGAGCTCTA	csi-miR159;ahy-miR159;vvi-miR159c;bra-miR159a;gma-miR159a-3p;rco-miR159;ath-miR159a;pvu-miR159a.1;bna-miR159;ptc-miR159b;ptc-miR159a;ptc-miR159c;aly-miR159a;gma-miR159e-3p;mtr-miR159a;sly-miR159;
MIR159	ngs_99494563_x387	387	TTTGGATTGCAGGGAGCTCTA	ptc-miR159a;ptc-miR159c;aly-miR159a;gma-miR159e-3p;mtr-miR159a;sly-miR159;csi-miR159;ahy-miR159;vvi-miR159c;bra-miR159a;gma-miR159a-3p;rco-miR159;ath-miR159a;pvu-miR159a.1;bna-miR159;ptc-miR159b;
MIR167	ngs_22504466_x381	381	AGAAGCTGCCAGCATGATCTA	osa-miR167b;sbi-miR167a;gma-miR167a;vvi-miR167d;ath-miR167a;ptc-miR167a;bra-miR167a;ptc-miR167b;bra-miR167b;rco-miR167a;ptc-miR167c;tcc-miR167a;bra-miR167c;vvi-miR167b;rco-miR167b;ptc-miR167d;tcc-miR167b;tae-miR167;mtr-miR167;gma-miR167d;bra-miR167d;ghr-miR167;osa-miR167a;bna-miR167a;bna-miR167b;osa-miR167c;sbi-miR167b;sly-miR167;bdi-miR167a;zma-miR167a;zma-miR167b;zma-miR167c;aly-miR167a;aly-miR…
MIR159	ngs_99472571_x379	379	TTTGGATTGAAGGGAGCTCGA	vvi-miR159c;gma-miR159e-3p;sly-miR159;aly-miR159a;pvu-miR159a.1;ptc-miR159c;mtr-miR159a;ahy-miR159;ath-miR159a;rco-miR159;bra-miR159a;gma-miR159a-3p;ptc-miR159a;ptc-miR159b;bna-miR159;csi-miR159;
MIR159	ngs_80968665_x378	378	GTTGGATTGAAGGGAGCTCTA	gma-miR159e-3p;mtr-miR159a;sly-miR159;csi-miR159;ahy-miR159;vvi-miR159c;bra-miR159a;gma-miR159a-3p;rco-miR159;ath-miR159a;pvu-miR159a.1;bna-miR159;ptc-miR159b;ptc-miR159a;ptc-miR159c;aly-miR159a;osa-miR159f;
MIR167	ngs_59665159_x374	374	GAAGCTGCCAGCATAATCTA	bra-miR167d;sbi-miR167b;sly-miR167;sbi-miR167i;rco-miR167b;ptc-miR167d;aly-miR167b;zma-miR167c;zma-miR167d;zma-miR167b;zma-miR167a;gma-miR167d;tcc-miR167b;osa-miR167a;ath-miR167b;vvi-miR167e;gma-miR167b;bna-miR167a;bdi-miR167a;mtr-miR167;osa-miR167c;ath-miR167a;vvi-miR167d;gma-miR167a;osa-miR167b;bra-miR167a;ptc-miR167a;bra-miR167b;ptc-miR167b;bna-miR167b;bra-miR167c;sbi-miR167a;rco-miR167a;ptc-m…
MIR166	ngs_96851000_x372	372	TTCGGACCAGGCTTCATTCCC	ppt-miR166l;ppt-miR166j;ppt-miR166k;bdi-miR166e;
MIR319	ngs_62973133_x367	367	GAGCTTTCTTCGGTCCACTC	aly-miR319b*;
MIR169	ngs_26710842_x363	363	AGCCAAGGATGACTTGCCGA	ptc-miR169c;vvi-miR169g;ptc-miR169a;mtr-miR169b;tcc-miR169e;bdi-miR169a;gma-miR169c;aly-miR169a;zma-miR169a;zma-miR169b;gma-miR169b;bna-miR169a;ptc-miR169b;vvi-miR169f;mtr-miR169a;tcc-miR169c;bna-miR169b;sly-miR169c;osa-miR169a;ath-miR169a;sbi-miR169a;tcc-miR169a;
MIR156	ngs_90529885_x360	360	TGACAGAAGAGAGTGAGCAAA	rco-miR156c;rco-miR156b;rco-miR156a;hvu-miR156;ssl-miR156;ssp-miR156;tae-miR156;bna-miR156a;rco-miR156d;
MIR167	ngs_90138409_x356	356	TGAAGCTGCCAGCATGATCTAT	bna-miR167b;bna-miR167a;
MIR171	ngs_85381297_x356	356	TATTGGCCTGGTTCATTCAGA	gma-miR171j;aly-miR171a*;aly-miR170*;
MIR166	ngs_88059435_x351	351	TCGGACCAGGCTTCAATCCC	osa-miR166l;zma-miR166n;sbi-miR166g;osa-miR166k;zma-miR166k;zma-miR166j;sbi-miR166e;
MIR167	ngs_90119057_x345	345	TGAAGCTGCCAGCACGATCTA	bra-miR167a;ptc-miR167a;bra-miR167b;ptc-miR167b;bna-miR167b;bra-miR167c;sbi-miR167a;rco-miR167a;ptc-miR167c;tcc-miR167a;aly-miR167a;bdi-miR167b;bna-miR167c;tae-miR167;vvi-miR167b;ghr-miR167;bra-miR167d;sbi-miR167b;sly-miR167;sbi-miR167i;rco-miR167b;ptc-miR167d;aly-miR167b;zma-miR167c;zma-miR167d;zma-miR167b;zma-miR167a;gma-miR167d;tcc-miR167b;osa-miR167a;ath-miR167b;vvi-miR167e;gma-miR167b;bna-mi…
MIR403	ngs_95839706_x343	343	TTAGATTCACGCACAAGCTCG	aly-miR403;ptc-miR403c;vvi-miR403f;ath-miR403;ptc-miR403b;csi-miR403;rco-miR403b;tcc-miR403b;vvi-miR403e;ptc-miR403a;rco-miR403a;tcc-miR403a;vvi-miR403d;vvi-miR403c;vvi-miR403b;vvi-miR403a;
MIR169	ngs_46554626_x343	343	CAGCCAAGGATGACTTGCCAA	tcc-miR169c;bna-miR169b;sly-miR169c;osa-miR169a;ath-miR169a;sbi-miR169a;tcc-miR169a;ptc-miR169c;vvi-miR169g;ptc-miR169a;mtr-miR169b;tcc-miR169e;bdi-miR169a;aly-miR169a;zma-miR169a;zma-miR169b;gma-miR169b;bna-miR169a;ptc-miR169b;vvi-miR169f;mtr-miR169a;
MIR160	ngs_92290653_x340	340	TGCCTGTCTCCCTGTATGCCA	far-miR160;ptc-miR160d;bdi-miR160d;tcc-miR160b;ath-miR160b;vvi-miR160d;osa-miR160c;rco-miR160a;smo-miR160a;pab-miR160a;ptc-miR160c;ath-miR160a;vvi-miR160c;osa-miR160b;ptc-miR160b;osa-miR160a;ptc-miR160a;sbi-miR160d;sbi-miR160a;sbi-miR160c;ppt-miR160e;sbi-miR160b;ppt-miR160f;bdi-miR160a;sbi-miR160e;tae-miR160;bdi-miR160b;mtr-miR160d;bdi-miR160c;ppt-miR160a;mtr-miR160e;aly-miR160c;aly-miR160b;aly-m…
MIR171	ngs_91780647_x339	339	TGATTGAGCCGCGCCAATACT	ptc-miR171j;
MIR159	ngs_99462993_x336	336	TTTGGATTGAAGGGAACTCT	hvu-miR159b;sof-miR159b;ath-miR159b;pvu-miR159a.1;hvu-miR159a;ptc-miR159c;sof-miR159d;mtr-miR159a;zma-miR159j;zma-miR159a;zma-miR159f;ahy-miR159;ath-miR159a;rco-miR159;tae-miR159b;bra-miR159a;far-miR159;gma-miR159a-3p;zma-miR159k;osa-miR159b;ptc-miR159a;ptc-miR159b;bna-miR159;sbi-miR159;csi-miR159;zma-miR159b;vvi-miR159c;gma-miR159e-3p;sly-miR159;aly-miR159b;aly-miR159a;ssp-miR159a;tae-miR159a;os…
MIR167	ngs_59665330_x334	334	GAAGCTGCCAGCATGACCTA	gma-miR167b;bna-miR167a;bdi-miR167a;mtr-miR167;osa-miR167c;ath-miR167a;vvi-miR167d;gma-miR167a;osa-miR167b;bra-miR167a;ptc-miR167a;bra-miR167b;ptc-miR167b;bna-miR167b;bra-miR167c;sbi-miR167a;rco-miR167a;ptc-miR167c;tcc-miR167a;aly-miR167a;bdi-miR167b;bna-miR167c;tae-miR167;vvi-miR167b;ghr-miR167;bra-miR167d;sbi-miR167b;sly-miR167;sbi-miR167i;rco-miR167b;ptc-miR167d;aly-miR167b;zma-miR167c;zma-miR…
MIR159	ngs_62898480_x331	331	GAGCTCCTTTAAGTTCAAACG	aly-miR159a*;
MIR159	ngs_99324493_x330	330	TTTGCATTGAAGGGAGCTCTA	vvi-miR159c;bra-miR159a;gma-miR159a-3p;rco-miR159;ath-miR159a;pvu-miR159a.1;bna-miR159;ptc-miR159b;ptc-miR159a;ptc-miR159c;aly-miR159a;gma-miR159e-3p;mtr-miR159a;sly-miR159;csi-miR159;ahy-miR159;
MIR159	ngs_85144137_x326	326	TATGGATTGAAGGGAGCTCTA	gma-miR159e-3p;mtr-miR159a;sly-miR159;csi-miR159;ahy-miR159;vvi-miR159c;bra-miR159a;gma-miR159a-3p;rco-miR159;ath-miR159a;pvu-miR159a.1;bna-miR159;ptc-miR159b;ptc-miR159a;ptc-miR159c;aly-miR159a;
MIR824	ngs_83694385_x325	325	TAGACCATTTGTGAGAAGTGA	bol-miR824;bra-miR824;ath-miR824;bna-miR824;aly-miR824;
MIR171	ngs_91788420_x325	325	TGATTGAGCCGCGCCTATATC	zma-miR171n;aly-miR171a;bna-miR171g;tcc-miR171a;sbi-miR171j;sbi-miR171g;bra-miR171e;ath-miR171a;vvi-miR171e;osa-miR171a;ccl-miR171;bna-miR171f;bdi-miR171a;
MIR319	ngs_92964158_x323	323	TGGACTGAAGGGAGCTCCTTT	gma-miR319g;gma-miR319l;
MIR167	ngs_90148713_x321	321	TGAAGCTGCCAGCCTGATCTA	gma-miR167b;bna-miR167a;bdi-miR167a;mtr-miR167;osa-miR167c;ath-miR167a;vvi-miR167d;gma-miR167a;osa-miR167b;bra-miR167a;ptc-miR167a;bra-miR167b;ptc-miR167b;bna-miR167b;bra-miR167c;sbi-miR167a;rco-miR167a;ptc-miR167c;tcc-miR167a;aly-miR167a;bdi-miR167b;bna-miR167c;tae-miR167;vvi-miR167b;ghr-miR167;bra-miR167d;sbi-miR167b;sly-miR167;sbi-miR167i;rco-miR167b;ptc-miR167d;aly-miR167b;zma-miR167c;zma-miR…
MIR167	ngs_91275449_x320	320	TGAGGCTGCCAGCATGATCTA	aly-miR167a;aly-miR167b;zma-miR167d;sbi-miR167i;gma-miR167b;vvi-miR167e;ath-miR167b;bna-miR167c;bdi-miR167b;osa-miR167b;sbi-miR167a;gma-miR167a;vvi-miR167d;ath-miR167a;ptc-miR167a;bra-miR167a;ptc-miR167b;bra-miR167b;rco-miR167a;ptc-miR167c;tcc-miR167a;bra-miR167c;vvi-miR167b;rco-miR167b;ptc-miR167d;tcc-miR167b;tae-miR167;mtr-miR167;gma-miR167d;bra-miR167d;ghr-miR167;osa-miR167a;bna-miR167a;bna-mi…
MIR172	ngs_69906541_x319	319	GGAATCTTGATGATGCCGCAT	aqc-miR172b;ath-miR172e;zma-miR172e;bdi-miR172b;osa-miR172b;tcc-miR172c;ptc-miR172e;ptc-miR172d;
MIR156	ngs_51446438_x317	317	CGACAGAAGAGAGTCAGCAC	ath-miR156g;smo-miR156a;aly-miR156g;
MIR157	ngs_97326967_x310	310	TTGACAGAAGATAGAGAGCA	aly-miR157a;aly-miR157b;rco-miR156h;bra-miR157a;sly-miR156c;ath-miR157c;rco-miR156g;sly-miR156b;ath-miR157b;rco-miR156f;sly-miR156a;ath-miR157a;ptc-miR156g;ptc-miR156h;vvi-miR156f;gma-miR156d;ptc-miR156i;tcc-miR156e;gma-miR156l;vvi-miR156g;gra-miR157a;gma-miR156e;ptc-miR156j;bna-miR156c;tcc-miR156f;gma-miR156j;gma-miR156m;aly-miR157c;mtr-miR156e;gma-miR156i;bna-miR156b;ahy-miR156b-5p;mtr-miR156h;…
MIR396	ngs_96564873_x309	309	TTCCACAGCTTTCTTGAACCT	ptc-miR396c;tcc-miR396c;ccl-miR396;aqc-miR396b;aly-miR396b;gma-miR396b-5p;bdi-miR396e;zma-miR396e;zma-miR396f;pta-miR396;bcy-miR396b;bgy-miR396b;bna-miR396a;osa-miR396c;ath-miR396b;tcc-miR396e;rco-miR396;mtr-miR396a;ptc-miR396e;sbi-miR396c;gma-miR396c;ptc-miR396d;
MIR171	ngs_91783952_x306	306	TGATTGAGCCGCGCCAGTATC	bra-miR171e;ath-miR171a;vvi-miR171e;osa-miR171a;ccl-miR171;bna-miR171f;bdi-miR171a;zma-miR171n;aly-miR171a;bna-miR171g;tcc-miR171a;sbi-miR171j;sbi-miR171g;
MIR168	ngs_49483278_x305	305	CCCGCCTTGTATCAAGTGAA	zma-miR168b*;
MIR156	ngs_68731710_x303	303	GCTCACTGCTTTATCTGTCAG	aly-miR156c*;
MIR1885	ngs_47448046_x303	303	CATCAATGAAAGGTATAATTCC	bra-miR1885;
MIR166	ngs_88069747_x301	301	TCGGACCAGGCTTCATTCCCCT	csi-miR166a;ctr-miR166;crt-miR166b;crt-miR166a;csi-miR166b;
MIR319	ngs_92964083_x296	296	TGGACTGAAGGGAGCTCCCT	aqc-miR319;vun-miR319a;aly-miR319a;aly-miR319b;gma-miR319k;gma-miR319h;gma-miR319m;amg-miR319;vvi-miR319c;ath-miR319a;gma-miR319j;vvi-miR319b;rco-miR319a;rco-miR319b;rco-miR319c;aau-miR319;vvi-miR319f;tae-miR319;ath-miR319b;
MIR172	ngs_22821091_x295	295	AGAATCTTGATGATGCTGCGG	ath-miR172c;aly-miR172c;aly-miR172d;ath-miR172d;
MIR156	ngs_97325258_x294	294	TTGACAGAAGAGAGTGAACAC	gma-miR156o;gma-miR156k;gma-miR156n;
MIR159	ngs_99460021_x294	294	TTTGGATTGAACGGAGCTCTA	rco-miR159;bra-miR159a;gma-miR159a-3p;ptc-miR159a;ptc-miR159b;bna-miR159;csi-miR159;vvi-miR159c;gma-miR159e-3p;sly-miR159;aly-miR159a;pvu-miR159a.1;ptc-miR159c;mtr-miR159a;ahy-miR159;ath-miR159a;
MIR858	ngs_96961545_x293	293	TTCGTTGTCTGTTCGACCTT	ath-miR858;aly-miR858;ath-miR858b;
MIR162	ngs_87794078_x293	293	TCGATAAACCTCTGCATCCAA	ptc-miR162a;ath-miR162a;gma-miR162c;sbi-miR162;sly-miR162;ath-miR162b;cpa-miR162a;mtr-miR162;vun-miR162;ptc-miR162c;rco-miR162;osa-miR162a;tcc-miR162;aly-miR162b;vvi-miR162;csi-miR162;ghr-miR162a;gma-miR162b;aly-miR162a;aau-miR162;ptc-miR162b;
MIR394	ngs_97906591_x292	292	TTGGCATTCTGTCCACCTCT	ahy-miR394;ssl-miR394;ghr-miR394a;ptc-miR394a-5p;ptc-miR394b-5p;aly-miR394b;aly-miR394a;vvi-miR394a;tcc-miR394a;ath-miR394a;ghr-miR394b;vvi-miR394c;vvi-miR394b;tcc-miR394b;ath-miR394b;csi-miR394;sbi-miR394b;osa-miR394;sbi-miR394a;zma-miR394b;zma-miR394a;gma-miR394c-5p;bdi-miR394;
MIR167	ngs_90172031_x291	291	TGAAGCTGCTAGCATGATCTA	zma-miR167b;zma-miR167c;aly-miR167a;aly-miR167b;zma-miR167d;sbi-miR167i;gma-miR167b;vvi-miR167e;ath-miR167b;bna-miR167c;bdi-miR167b;osa-miR167b;sbi-miR167a;gma-miR167a;vvi-miR167d;ath-miR167a;ptc-miR167a;bra-miR167a;ptc-miR167b;bra-miR167b;rco-miR167a;ptc-miR167c;tcc-miR167a;bra-miR167c;vvi-miR167b;rco-miR167b;ptc-miR167d;tcc-miR167b;tae-miR167;mtr-miR167;gma-miR167d;bra-miR167d;ghr-miR167;osa-mi…
MIR167	ngs_90128703_x288	288	TGAAGCTGCCAGCATGATCCAA	bna-miR167b;bna-miR167a;
MIR162	ngs_87795725_x287	287	TCGATAAACCTCTGCTTCCAG	csi-miR162;ghr-miR162a;gma-miR162b;aly-miR162a;aau-miR162;ptc-miR162b;ptc-miR162a;ath-miR162a;gma-miR162c;sbi-miR162;sly-miR162;ath-miR162b;cpa-miR162a;mtr-miR162;vun-miR162;ptc-miR162c;rco-miR162;osa-miR162a;tcc-miR162;aly-miR162b;vvi-miR162;
MIR2916	ngs_93709425_x286	286	TGGGGGCTCGAAGACGATCA	peu-miR2916;
MIR396	ngs_96564804_x284	284	TTCCACAGCTTTCTTGAACAT	ptc-miR396d;ptc-miR396c;tcc-miR396c;ccl-miR396;aqc-miR396b;aly-miR396b;gma-miR396b-5p;bdi-miR396e;zma-miR396e;zma-miR396f;pta-miR396;bcy-miR396b;bgy-miR396b;bna-miR396a;osa-miR396c;ath-miR396b;tcc-miR396e;rco-miR396;mtr-miR396a;ptc-miR396e;sbi-miR396c;gma-miR396c;
MIR2111	ngs_37495545_x283	283	ATCCTCGGGACACAGATTACC	aly-miR2111b*;bna-miR2111b*;
MIR166	ngs_88065943_x282	282	TCGGACCAGGCTTCATTCACC	mtr-miR166g;bdi-miR166a;aqc-miR166e;pta-miR166b;aly-miR166d;aly-miR166c;aly-miR166b;aly-miR166a;aly-miR166f;gma-miR166g;gma-miR166i-3p;hvu-miR166c;ghr-miR166b;bdi-miR166c;vvi-miR166h;smo-miR166c;ppt-miR166a;aqc-miR166b;hvu-miR166b;csi-miR166a;pvu-miR166a;ptc-miR166m;bdi-miR166b;mtr-miR166h;bna-miR166d;osa-miR166n;aly-miR166e;mtr-miR166;ctr-miR166;ssl-miR166b;hvu-miR166;ath-miR166g;gma-miR166b;rco…
MIR403	ngs_95840752_x282	282	TTAGATTCACGCACATACTCG	vvi-miR403b;vvi-miR403a;aly-miR403;ptc-miR403c;vvi-miR403f;ath-miR403;ptc-miR403b;csi-miR403;rco-miR403b;tcc-miR403b;vvi-miR403e;ptc-miR403a;rco-miR403a;tcc-miR403a;vvi-miR403d;vvi-miR403c;
MIR160	ngs_92284324_x281	281	TGCCTGGCTCCCTGTATGTCA	smo-miR160a;pab-miR160a;rco-miR160a;osa-miR160c;vvi-miR160d;ppt-miR160f;bdi-miR160b;sbi-miR160e;tae-miR160;mtr-miR160d;zma-miR160c;aly-miR160a;bra-miR160a;ath-miR160c;mtr-miR160b;mtr-miR160;ttu-miR160;sly-miR160a;smo-miR160b;aqc-miR160b;far-miR160;pab-miR160b;vun-miR160;rco-miR160b;osa-miR160d;vvi-miR160e;bdi-miR160a;gma-miR160;mtr-miR160e;zma-miR160e;aly-miR160c;zma-miR160b;zma-miR160g;zma-miR16…
MIR172	ngs_22833658_x280	280	AGAATCTTGGTGATGCTGCAG	ath-miR172c;aly-miR172c;aly-miR172d;ath-miR172d;
MIR171	ngs_91783143_x279	279	TGATTGAGCCGCGCCACTATC	aly-miR171a;bna-miR171g;tcc-miR171a;sbi-miR171j;sbi-miR171g;bra-miR171e;ath-miR171a;vvi-miR171e;osa-miR171a;ccl-miR171;bna-miR171f;bdi-miR171a;zma-miR171n;
MIR858	ngs_98995817_x279	279	TTTCGTTGTCTGTTCGACCCT	aly-miR858;ath-miR858;
MIR167	ngs_90128311_x279	279	TGAAGCTGCCAGCATGATCAAA	bna-miR167b;bna-miR167a;
MIR172	ngs_26601440_x278	278	AGCATCTTGATGATGCTGCAG	ath-miR172d;ath-miR172c;aly-miR172c;aly-miR172d;
MIR319	ngs_97802787_x274	274	TTGGACTGAAGGGAGATCCTT	gma-miR319l;aly-miR319c;rco-miR319d;ath-miR319c;pvu-miR319c;aly-miR319d;gma-miR319g;
MIR162	ngs_87793484_x272	272	TCGATAAACCTCTGCAACCAG	gma-miR162c;sbi-miR162;sly-miR162;ath-miR162b;cpa-miR162a;mtr-miR162;vun-miR162;ptc-miR162c;rco-miR162;osa-miR162a;tcc-miR162;aly-miR162b;vvi-miR162;csi-miR162;ghr-miR162a;gma-miR162b;aly-miR162a;aau-miR162;ptc-miR162b;ptc-miR162a;ath-miR162a;
MIR319	ngs_97805275_x271	271	TTGGACTGAAGGGAGTTCCCT	gma-miR319k;gma-miR319h;gma-miR319m;amg-miR319;vvi-miR319c;ath-miR319a;gma-miR319j;vvi-miR319b;rco-miR319a;rco-miR319b;rco-miR319c;aau-miR319;vvi-miR319f;tae-miR319;ath-miR319b;aqc-miR319;vun-miR319a;aly-miR319a;aly-miR319b;
MIR166	ngs_88072790_x269	269	TCGGACCAGGCTTTATTCCCC	aly-miR166d;aly-miR166c;aly-miR166b;aly-miR166a;aly-miR166f;gma-miR166g;gma-miR166i-3p;hvu-miR166c;ghr-miR166b;bdi-miR166c;vvi-miR166h;smo-miR166c;ppt-miR166a;aqc-miR166b;hvu-miR166b;csi-miR166a;pvu-miR166a;ptc-miR166m;bdi-miR166b;mtr-miR166h;bna-miR166d;osa-miR166n;aly-miR166e;mtr-miR166;ctr-miR166;ssl-miR166b;hvu-miR166;ath-miR166g;gma-miR166b;rco-miR166e;tcc-miR166d;aly-miR166g;sly-miR166b;osa…
MIR159	ngs_98944459_x267	267	TTTCGATTGAAGGGAGCTCTA	gma-miR159e-3p;mtr-miR159a;sly-miR159;csi-miR159;ahy-miR159;vvi-miR159c;bra-miR159a;gma-miR159a-3p;rco-miR159;ath-miR159a;pvu-miR159a.1;bna-miR159;ptc-miR159b;ptc-miR159a;ptc-miR159c;aly-miR159a;
MIR166	ngs_88071173_x267	267	TCGGACCAGGCTTCATTTCCC	ptc-miR166a;ptc-miR166b;ptc-miR166c;ptc-miR166d;ptc-miR166e;ptc-miR166f;ppt-miR166c;ptc-miR166g;ppt-miR166d;vvi-miR166c;ptc-miR166h;ppt-miR166e;gma-miR166c;vvi-miR166d;ptc-miR166i;ppt-miR166f;gma-miR166d;vvi-miR166e;ptc-miR166j;ppt-miR166g;gma-miR166e;vvi-miR166f;smo-miR166a;ptc-miR166k;ppt-miR166h;pta-miR166a;gma-miR166f;vvi-miR166g;smo-miR166b;ppt-miR166b;ptc-miR166l;ppt-miR166i;tcc-miR166a;zma…
MIR319	ngs_24506134_x264	264	AGAGCTTTCTTTGGTCCACTC	aly-miR319b*;
MIR169	ngs_46557261_x263	263	CAGCCAAGGATGACTTTCCGA	bna-miR169b;sly-miR169c;osa-miR169a;ath-miR169a;sbi-miR169a;tcc-miR169a;ptc-miR169c;vvi-miR169g;ptc-miR169a;mtr-miR169b;tcc-miR169e;bdi-miR169a;aly-miR169a;zma-miR169a;zma-miR169b;gma-miR169b;bna-miR169a;ptc-miR169b;vvi-miR169f;mtr-miR169a;tcc-miR169c;
MIR827	ngs_95828691_x263	263	TTAGATGACCATCAACGAATA	ptc-miR827;
MIR390	ngs_9631474_x262	262	AAGCTCAGGAGGGATTGCGCC	rco-miR390b;vvi-miR390;bdi-miR390b;gma-miR390a-5p;mtr-miR390;bna-miR390c;ghr-miR390c;csi-miR390;cme-miR390;ath-miR390b;bdi-miR390;zma-miR390a;zma-miR390b;aly-miR390b;aly-miR390a;osa-miR390;ath-miR390a;ptc-miR390a;ptc-miR390b;bna-miR390a;ghr-miR390a;tcc-miR390a;ppt-miR390a;ptc-miR390c;rco-miR390a;bna-miR390b;ghr-miR390b;tcc-miR390b;ppt-miR390b;sbi-miR390;ptc-miR390d;
MIR399	ngs_92142635_x261	261	TGCCAAAGGAGATTTACCCGG	tcc-miR399b;ptc-miR399c;aly-miR399a;ptc-miR399b;rco-miR399b;bna-miR399;rco-miR399c;tcc-miR399d;vvi-miR399e;aly-miR399j;aly-miR399h;csi-miR399a;ath-miR399f;
MIR858	ngs_98995531_x259	259	TTTCGTTGTCTGTTCAACCTT	aly-miR858;ath-miR858;
MIR159	ngs_99457904_x259	259	TTTGGATTCAAGGGAGCTCTA	ptc-miR159b;ptc-miR159a;ptc-miR159c;aly-miR159a;gma-miR159e-3p;mtr-miR159a;sly-miR159;csi-miR159;ahy-miR159;vvi-miR159c;bra-miR159a;gma-miR159a-3p;rco-miR159;ath-miR159a;pvu-miR159a.1;bna-miR159;
MIR167	ngs_90153812_x257	257	TGAAGCTGCCCGCATGATCTA	zma-miR167d;sbi-miR167i;gma-miR167b;vvi-miR167e;ath-miR167b;bna-miR167c;bdi-miR167b;osa-miR167b;sbi-miR167a;gma-miR167a;vvi-miR167d;ath-miR167a;ptc-miR167a;bra-miR167a;ptc-miR167b;bra-miR167b;rco-miR167a;ptc-miR167c;tcc-miR167a;bra-miR167c;vvi-miR167b;rco-miR167b;ptc-miR167d;tcc-miR167b;tae-miR167;mtr-miR167;gma-miR167d;bra-miR167d;ghr-miR167;osa-miR167a;bna-miR167a;bna-miR167b;osa-miR167c;sbi-mi…
MIR172	ngs_22814253_x256	256	AGAATCTTGATGATGCCGCAT	ath-miR172a;gma-miR172b-3p;ssl-miR172;sly-miR172b;osa-miR172d;ptc-miR172f;bdi-miR172a;ata-miR172;aau-miR172;vvi-miR172d;bol-miR172a;sly-miR172a;ptc-miR172a;ptc-miR172b;osa-miR172a;tcc-miR172b;ptc-miR172c;aqc-miR172a;vun-miR172;tcc-miR172e;aly-miR172a;gma-miR172h-3p;aly-miR172b;mtr-miR172b;bra-miR172a;mtr-miR172c;bol-miR172b;bra-miR172b;ath-miR172b;gma-miR172a;
MIR167	ngs_64333578_x255	255	GATCATGTTCGCAGTCTCACC	aly-miR167a*;
MIR171	ngs_52169293_x255	255	CGATTGAGCCGCGCCAATATC	vvi-miR171e;zma-miR171n;bra-miR171e;ath-miR171a;aly-miR171a;tcc-miR171a;bna-miR171f;ccl-miR171;sbi-miR171g;bdi-miR171a;sbi-miR171j;osa-miR171a;bna-miR171g;ptc-miR171k;tcc-miR171c;ptc-miR171d;mtr-miR171e;tcc-miR171b;ptc-miR171c;rco-miR171g;
MIR157	ngs_68892560_x253	253	GCTCTCTAGCCTTCTGTCATC	aly-miR157a*;
MIR167	ngs_90129267_x251	251	TGAAGCTGCCAGCATGATCGA	bna-miR167c;tae-miR167;vvi-miR167b;ghr-miR167;bra-miR167d;sbi-miR167b;sly-miR167;sbi-miR167i;rco-miR167b;ptc-miR167d;aly-miR167b;zma-miR167c;zma-miR167d;zma-miR167b;zma-miR167a;gma-miR167d;tcc-miR167b;osa-miR167a;ath-miR167b;vvi-miR167e;gma-miR167b;bna-miR167a;bdi-miR167a;mtr-miR167;osa-miR167c;ath-miR167a;vvi-miR167d;gma-miR167a;osa-miR167b;bra-miR167a;ptc-miR167a;bra-miR167b;ptc-miR167b;bna-miR…
MIR165	ngs_88062955_x250	250	TCGGACCAGGCTTCATCCCCA	ath-miR165a;ath-miR165b;
MIR172	ngs_22823515_x250	250	AGAATCTTGATGATGGTGCAT	ath-miR172b;gma-miR172a;ath-miR172a;gma-miR172b-3p;ssl-miR172;sly-miR172b;osa-miR172d;ptc-miR172f;bdi-miR172a;ata-miR172;aau-miR172;vvi-miR172d;bol-miR172a;sly-miR172a;ptc-miR172a;ptc-miR172b;osa-miR172a;tcc-miR172b;ptc-miR172c;aqc-miR172a;vun-miR172;tcc-miR172e;aly-miR172a;gma-miR172h-3p;aly-miR172b;mtr-miR172b;bra-miR172a;mtr-miR172c;bol-miR172b;bra-miR172b;
MIR399	ngs_92142039_x250	250	TGCCAAAGGAGAGTTACCCTG	csi-miR399d;rco-miR399a;vvi-miR399b;zma-miR399j;vun-miR399a;ath-miR399b;pvu-miR399a;sbi-miR399i;vvi-miR399c;aly-miR399c;zma-miR399e;mtr-miR399l;mtr-miR399p;osa-miR399d;sbi-miR399d;ath-miR399c;tcc-miR399i;zma-miR399i;aly-miR399b;ptc-miR399h;bdi-miR399;
MIR3630	ngs_40497131_x249	249	ATGGGAATCTCTCTGATGCAC	vvi-miR3630*;
MIR169	ngs_46553230_x247	247	CAGCCAAGGATGACTTCCCGA	mtr-miR169b;tcc-miR169e;bdi-miR169a;aly-miR169a;zma-miR169a;zma-miR169b;gma-miR169b;bna-miR169a;ptc-miR169b;vvi-miR169f;mtr-miR169a;tcc-miR169c;bna-miR169b;sly-miR169c;osa-miR169a;ath-miR169a;sbi-miR169a;tcc-miR169a;ptc-miR169c;vvi-miR169g;ptc-miR169a;
MIR172	ngs_90317042_x246	246	TGAATCTTGATGATGCTGCAG	aly-miR172d;ath-miR172d;ath-miR172c;aly-miR172c;gma-miR172d;gma-miR172e;ptc-miR172g;gma-miR172c;vvi-miR172c;rco-miR172;csi-miR172c;ptc-miR172h;osa-miR172c;sbi-miR172e;
MIR159	ngs_99470469_x246	246	TTTGGATTGAAGGGAGCGCTA	rco-miR159;bra-miR159a;gma-miR159a-3p;ptc-miR159a;ptc-miR159b;bna-miR159;csi-miR159;vvi-miR159c;gma-miR159e-3p;sly-miR159;aly-miR159a;pvu-miR159a.1;ptc-miR159c;mtr-miR159a;ahy-miR159;ath-miR159a;
MIR167	ngs_59665479_x245	245	GAAGCTGCCAGCATGATCTAA	bna-miR167b;bna-miR167a;
MIR169	ngs_46554074_x245	245	CAGCCAAGGATGACTTGACGA	osa-miR169a;ath-miR169a;sbi-miR169a;tcc-miR169a;ptc-miR169c;vvi-miR169g;ptc-miR169a;mtr-miR169b;tcc-miR169e;bdi-miR169a;aly-miR169a;zma-miR169a;zma-miR169b;gma-miR169b;bna-miR169a;ptc-miR169b;vvi-miR169f;mtr-miR169a;tcc-miR169c;bna-miR169b;sly-miR169c;
MIR408	ngs_91995993_x243	243	TGCACTGCCTCTTCCCTGGCTT	smo-miR408;
MIR824	ngs_50976272_x241	241	CCTTCTCATCGATGGTCTAG	aly-miR824*;
MIR159	ngs_99292211_x241	241	TTTGATTGAAGGGAGCTCTA	ptc-miR159b;ptc-miR159a;osa-miR159f;ptc-miR159c;aly-miR159a;gma-miR159e-3p;mtr-miR159a;sly-miR159;csi-miR159;ahy-miR159;vvi-miR159c;bra-miR159a;gma-miR159a-3p;rco-miR159;ath-miR159a;pvu-miR159a.1;bna-miR159;
MIR172	ngs_22822748_x240	240	AGAATCTTGATGATGCTTCAG	aly-miR172c;aly-miR172d;ath-miR172d;ath-miR172c;
MIR167	ngs_64334056_x239	239	GATCATGTTCGCAGTTGCACC	aly-miR167a*;
MIR168	ngs_88008646_x239	239	TCGCTTGGTGCAGGTCGGGAT	crt-miR168;mtr-miR168b;vvi-miR168;rco-miR168;vun-miR168;aly-miR168a;mtr-miR168c;aly-miR168b;gma-miR168;ath-miR168a;ptc-miR168a;bna-miR168;ccl-miR168;ath-miR168b;tcc-miR168;ptc-miR168b;
MIR3630	ngs_93546845_x239	239	TGGGAATCTCTCTGATGCAC	vvi-miR3630*;
MIR827	ngs_83884286_x238	238	TAGATGACCATCAACAAATA	tcc-miR827;ghr-miR827c;csi-miR827;ghr-miR827a;ghr-miR827b;
MIR403	ngs_95837944_x236	236	TTAGATTCACGCACAAACACG	ptc-miR403c;vvi-miR403f;ath-miR403;ptc-miR403b;csi-miR403;rco-miR403b;tcc-miR403b;vvi-miR403e;ptc-miR403a;rco-miR403a;tcc-miR403a;vvi-miR403d;vvi-miR403c;vvi-miR403b;vvi-miR403a;aly-miR403;
MIR403	ngs_95839097_x235	235	TTAGATTCACGCACAAACTCT	vvi-miR403f;ath-miR403;ptc-miR403b;csi-miR403;rco-miR403b;tcc-miR403b;vvi-miR403e;ptc-miR403a;rco-miR403a;tcc-miR403a;vvi-miR403d;vvi-miR403c;vvi-miR403b;vvi-miR403a;aly-miR403;ptc-miR403c;
MIR395	ngs_56248016_x234	234	CTGAAGTGTTTGGGGGAACAC	sly-miR395b;vvi-miR395m;sly-miR395a;vvi-miR395l;vvi-miR395k;vvi-miR395j;vvi-miR395i;vvi-miR395h;vvi-miR395g;vvi-miR395f;vvi-miR395e;vvi-miR395d;vvi-miR395c;vvi-miR395b;vvi-miR395a;ptc-miR395b;ptc-miR395c;ptc-miR395d;ptc-miR395e;ptc-miR395f;rco-miR395a;ptc-miR395g;rco-miR395b;gma-miR395a;ptc-miR395h;rco-miR395c;ath-miR395d;gma-miR395b;ptc-miR395i;tcc-miR395a;rco-miR395d;ath-miR395a;ath-miR395e;gma…
MIR159	ngs_99494014_x233	233	TTTGGATTGATGGGAGCTCTA	aly-miR159a;gma-miR159e-3p;mtr-miR159a;sly-miR159;csi-miR159;ahy-miR159;vvi-miR159c;bra-miR159a;gma-miR159a-3p;rco-miR159;ath-miR159a;pvu-miR159a.1;bna-miR159;ptc-miR159b;ptc-miR159a;ptc-miR159c;
MIR158	ngs_86828596_x233	233	TCCCAAATGTAGACATAGCA	ath-miR158a;aly-miR158a;
MIR171	ngs_91790257_x232	232	TGATTGAGCCGCGTCAATAT	vvi-miR171b;mtr-miR171b;
MIR167	ngs_90101421_x231	231	TGAAGCCGCCAGCATGATCTA	bna-miR167b;osa-miR167c;sbi-miR167b;sly-miR167;bdi-miR167a;zma-miR167a;zma-miR167b;zma-miR167c;aly-miR167a;aly-miR167b;zma-miR167d;sbi-miR167i;gma-miR167b;vvi-miR167e;ath-miR167b;bna-miR167c;bdi-miR167b;osa-miR167b;sbi-miR167a;gma-miR167a;vvi-miR167d;ath-miR167a;ptc-miR167a;bra-miR167a;ptc-miR167b;bra-miR167b;rco-miR167a;ptc-miR167c;tcc-miR167a;bra-miR167c;vvi-miR167b;rco-miR167b;ptc-miR167d;tcc-…
MIR390	ngs_27731963_x231	231	AGCTCAGGAGGGATAGCACC	gma-miR390b;
MIR167	ngs_90144244_x231	231	TGAAGCTGCCAGCATGATTTA	vvi-miR167e;gma-miR167b;bna-miR167a;bdi-miR167a;mtr-miR167;osa-miR167c;ath-miR167a;vvi-miR167d;gma-miR167a;osa-miR167b;bra-miR167a;ptc-miR167a;bra-miR167b;ptc-miR167b;bna-miR167b;bra-miR167c;sbi-miR167a;rco-miR167a;ptc-miR167c;tcc-miR167a;aly-miR167a;bdi-miR167b;bna-miR167c;tae-miR167;vvi-miR167b;ghr-miR167;bra-miR167d;sbi-miR167b;sly-miR167;sbi-miR167i;rco-miR167b;ptc-miR167d;aly-miR167b;zma-miR…
MIR395	ngs_56250189_x230	230	CTGAAGTGTTTGGGGGTACTC	csi-miR395;ptc-miR395j;tcc-miR395b;vun-miR395;aly-miR395d;aly-miR395g;aly-miR395e;rco-miR395e;sly-miR395b;vvi-miR395m;sly-miR395a;vvi-miR395l;vvi-miR395k;vvi-miR395j;vvi-miR395i;vvi-miR395h;vvi-miR395g;vvi-miR395f;vvi-miR395e;vvi-miR395d;vvi-miR395c;vvi-miR395b;vvi-miR395a;ptc-miR395b;ptc-miR395c;ptc-miR395d;ptc-miR395e;ptc-miR395f;rco-miR395a;ptc-miR395g;rco-miR395b;gma-miR395a;ptc-miR395h;rco-m…
MIR398	ngs_94929655_x229	229	TGTGTTCTCAGGTCACTCCTG	aly-miR398b;ath-miR398b;ath-miR398c;
MIR172	ngs_22176983_x224	224	AGAACCTTGATGATGCTGCAG	ath-miR172c;aly-miR172c;aly-miR172d;ath-miR172d;
MIR156	ngs_97321395_x224	224	TTGACAGAAGAAAGAGAGCACA	gma-miR156f;
MIR172	ngs_69906303_x223	223	GGAATCTTGATGATGCAGCAT	ath-miR172e;zma-miR172e;bdi-miR172b;osa-miR172b;tcc-miR172c;ptc-miR172e;ptc-miR172d;aqc-miR172b;
MIR319	ngs_97803479_x223	223	TTGGACTGAAGGGAGCTCCAT	ath-miR319b;aqc-miR319;vun-miR319a;aly-miR319a;aly-miR319b;gma-miR319k;gma-miR319h;gma-miR319m;amg-miR319;vvi-miR319c;ath-miR319a;gma-miR319j;vvi-miR319b;rco-miR319a;rco-miR319b;rco-miR319c;aau-miR319;vvi-miR319f;tae-miR319;aly-miR319c;rco-miR319d;ath-miR319c;pvu-miR319c;aly-miR319d;gma-miR319g;gma-miR319l;
MIR156	ngs_90615107_x221	221	TGACAGAGGAGAGTAAGCAC	vvi-miR156e;
MIR161	ngs_85752794_x219	219	TCAATGCACTGAAAGTTACTA	bna-miR161;
MIR172	ngs_69906675_x217	217	GGAATCTTGATGATGCGGCAT	ptc-miR172d;aqc-miR172b;ath-miR172e;zma-miR172e;bdi-miR172b;osa-miR172b;tcc-miR172c;ptc-miR172e;
MIR167	ngs_90235611_x217	217	TGAAGTTGCCAGCATGATCTA	vvi-miR167e;ath-miR167b;bna-miR167c;bdi-miR167b;osa-miR167b;sbi-miR167a;gma-miR167a;vvi-miR167d;ath-miR167a;ptc-miR167a;bra-miR167a;ptc-miR167b;bra-miR167b;rco-miR167a;ptc-miR167c;tcc-miR167a;bra-miR167c;vvi-miR167b;rco-miR167b;ptc-miR167d;tcc-miR167b;tae-miR167;mtr-miR167;gma-miR167d;bra-miR167d;ghr-miR167;osa-miR167a;bna-miR167a;bna-miR167b;osa-miR167c;sbi-miR167b;sly-miR167;bdi-miR167a;zma-miR…
MIR158	ngs_86828516_x216	216	TCCCAAATGTAGACAGAGCA	ath-miR158a;aly-miR158a;
MIR167	ngs_64335052_x212	212	GATCATGTTCGCAGTTTTACC	aly-miR167a*;
MIR172	ngs_22835231_x212	212	AGAATCTTGTTGATGCTGCAG	ath-miR172c;aly-miR172c;aly-miR172d;ath-miR172d;
MIR169	ngs_71383987_x211	211	GGCAAGTTGTCCTTGGCTATA	zma-miR169r*;aly-miR169a*;
MIR156	ngs_68728651_x209	209	GCTCACTGCTCTATCTGTCAG	aly-miR156c*;
MIR167	ngs_90166790_x209	209	TGAAGCTGCCGGCATGATCTA	bdi-miR167a;zma-miR167a;zma-miR167b;zma-miR167c;aly-miR167a;aly-miR167b;zma-miR167d;sbi-miR167i;gma-miR167b;vvi-miR167e;ath-miR167b;bna-miR167c;bdi-miR167b;osa-miR167b;sbi-miR167a;gma-miR167a;vvi-miR167d;ath-miR167a;ptc-miR167a;bra-miR167a;ptc-miR167b;bra-miR167b;rco-miR167a;ptc-miR167c;tcc-miR167a;bra-miR167c;vvi-miR167b;rco-miR167b;ptc-miR167d;tcc-miR167b;tae-miR167;mtr-miR167;gma-miR167d;bra-m…
MIR159	ngs_99499533_x208	208	TTTGGATTGTAGGGAGCTCTA	ptc-miR159b;ptc-miR159a;ptc-miR159c;aly-miR159a;gma-miR159e-3p;mtr-miR159a;sly-miR159;csi-miR159;ahy-miR159;vvi-miR159c;bra-miR159a;gma-miR159a-3p;rco-miR159;ath-miR159a;pvu-miR159a.1;bna-miR159;
MIR172	ngs_22827508_x207	207	AGAATCTTGATGGTGCTGCAG	ath-miR172c;aly-miR172c;aly-miR172d;ath-miR172d;
MIR160	ngs_68275123_x206	206	GCGTATGAGGAGCCAAGCATA	aly-miR160a*;bra-miR160a*;
MIR824	ngs_83694789_x206	206	TAGACCATTTGTGAGAATGGA	aly-miR824;bol-miR824;bra-miR824;ath-miR824;bna-miR824;
MIR172	ngs_22806589_x205	205	AGAATCTTGATGACGCTGCAG	aly-miR172d;ath-miR172d;ath-miR172c;aly-miR172c;
MIR858	ngs_98995860_x205	205	TTTCGTTGTCTGTTCGACCT	ath-miR858;aly-miR858;
MIR167	ngs_90152552_x205	205	TGAAGCTGCCAGTATGATCTA	osa-miR167a;ath-miR167b;vvi-miR167e;gma-miR167b;bna-miR167a;bdi-miR167a;mtr-miR167;osa-miR167c;ath-miR167a;vvi-miR167d;gma-miR167a;osa-miR167b;bra-miR167a;ptc-miR167a;bra-miR167b;ptc-miR167b;bna-miR167b;bra-miR167c;sbi-miR167a;rco-miR167a;ptc-miR167c;tcc-miR167a;aly-miR167a;bdi-miR167b;bna-miR167c;tae-miR167;vvi-miR167b;ghr-miR167;bra-miR167d;sbi-miR167b;sly-miR167;sbi-miR167i;rco-miR167b;ptc-miR…
MIR167	ngs_90107866_x205	205	TGAAGCTACCAGCATGATCTA	sbi-miR167b;sly-miR167;bdi-miR167a;zma-miR167a;zma-miR167b;zma-miR167c;aly-miR167a;aly-miR167b;zma-miR167d;sbi-miR167i;gma-miR167b;vvi-miR167e;ath-miR167b;bna-miR167c;bdi-miR167b;osa-miR167b;sbi-miR167a;gma-miR167a;vvi-miR167d;ath-miR167a;ptc-miR167a;bra-miR167a;ptc-miR167b;bra-miR167b;rco-miR167a;ptc-miR167c;tcc-miR167a;bra-miR167c;vvi-miR167b;rco-miR167b;ptc-miR167d;tcc-miR167b;tae-miR167;mtr-m…
MIR395	ngs_56249548_x204	204	CTGAAGTGTTTGGGGGACCTC	ptc-miR395g;rco-miR395b;gma-miR395a;ptc-miR395h;rco-miR395c;ath-miR395d;gma-miR395b;ptc-miR395i;tcc-miR395a;rco-miR395d;ath-miR395a;ath-miR395e;gma-miR395c;csi-miR395;ptc-miR395j;tcc-miR395b;vun-miR395;aly-miR395d;aly-miR395g;aly-miR395e;rco-miR395e;sly-miR395b;vvi-miR395m;sly-miR395a;vvi-miR395l;vvi-miR395k;vvi-miR395j;vvi-miR395i;vvi-miR395h;vvi-miR395g;vvi-miR395f;vvi-miR395e;vvi-miR395d;vvi-m…
MIR403	ngs_95839582_x204	204	TTAGATTCACGCACAACCTCG	ptc-miR403a;rco-miR403a;tcc-miR403a;vvi-miR403d;vvi-miR403c;vvi-miR403b;vvi-miR403a;aly-miR403;ptc-miR403c;vvi-miR403f;ath-miR403;ptc-miR403b;csi-miR403;rco-miR403b;tcc-miR403b;vvi-miR403e;
MIR167	ngs_81996621_x204	204	TAAAGCTGCCAGCATGATCTA	zma-miR167b;zma-miR167c;aly-miR167a;aly-miR167b;zma-miR167d;sbi-miR167i;gma-miR167b;vvi-miR167e;ath-miR167b;bna-miR167c;bdi-miR167b;osa-miR167b;sbi-miR167a;gma-miR167a;vvi-miR167d;ath-miR167a;ptc-miR167a;bra-miR167a;ptc-miR167b;bra-miR167b;rco-miR167a;ptc-miR167c;tcc-miR167a;bra-miR167c;vvi-miR167b;rco-miR167b;ptc-miR167d;tcc-miR167b;tae-miR167;mtr-miR167;gma-miR167d;bra-miR167d;ghr-miR167;osa-mi…
MIR159	ngs_95924273_x202	202	TTAGGATTGAAGGGAGCTCTA	ptc-miR159b;ptc-miR159a;ptc-miR159c;aly-miR159a;gma-miR159e-3p;mtr-miR159a;sly-miR159;csi-miR159;ahy-miR159;vvi-miR159c;bra-miR159a;gma-miR159a-3p;rco-miR159;ath-miR159a;pvu-miR159a.1;bna-miR159;
MIR394	ngs_97905908_x202	202	TTGGCATTCTGTCCACCTCA	ptc-miR394b-5p;aly-miR394b;aly-miR394a;vvi-miR394a;tcc-miR394a;ath-miR394a;ghr-miR394b;vvi-miR394c;vvi-miR394b;tcc-miR394b;ath-miR394b;csi-miR394;sbi-miR394b;osa-miR394;sbi-miR394a;zma-miR394b;zma-miR394a;gma-miR394c-5p;bdi-miR394;ahy-miR394;ssl-miR394;ghr-miR394a;ptc-miR394a-5p;
MIR167	ngs_64333697_x201	201	GATCATGTTCGCAGTGTCACC	aly-miR167a*;
MIR824	ngs_46246592_x201	201	CAGACCATTTGTGAGAAGGGA	bra-miR824;bol-miR824;ath-miR824;bna-miR824;aly-miR824;
MIR172	ngs_22822139_x200	200	AGAATCTTGATGATGCTGTAG	ath-miR172d;ath-miR172c;aly-miR172c;aly-miR172d;
MIR166	ngs_88072095_x200	200	TCGGACCAGGCTTCGTTCCC	vvi-miR166f;smo-miR166a;ptc-miR166k;ppt-miR166h;pta-miR166a;gma-miR166f;vvi-miR166g;smo-miR166b;ppt-miR166b;ptc-miR166l;ppt-miR166i;sbi-miR166b;zma-miR166h;zma-miR166i;sbi-miR166c;sbi-miR166d;sbi-miR166h;tcc-miR166a;sbi-miR166i;csi-miR166b;zma-miR166a;bdi-miR166d;mtr-miR166g;bdi-miR166a;tcc-miR166b;aqc-miR166e;pta-miR166b;zma-miR166c;zma-miR166g;aly-miR166d;aly-miR166c;aly-miR166b;zma-miR166b;aly…
MIR160	ngs_92282648_x199	199	TGCCTGGCTCCCTGTATGCAA	ttu-miR160;sly-miR160a;smo-miR160b;aqc-miR160b;far-miR160;pab-miR160b;vun-miR160;rco-miR160b;osa-miR160d;vvi-miR160e;bdi-miR160a;gma-miR160;mtr-miR160e;zma-miR160e;aly-miR160c;zma-miR160b;zma-miR160g;zma-miR160d;zma-miR160a;aly-miR160b;bdi-miR160c;ptc-miR160d;bdi-miR160d;tcc-miR160b;ppt-miR160a;ptc-miR160c;ptc-miR160b;ptc-miR160a;sbi-miR160d;sbi-miR160a;osa-miR160a;sbi-miR160c;ath-miR160a;osa-miR…
MIR166	ngs_88066348_x198	198	TCGGACCAGGCTTCATTCCCAC	csi-miR166a;ctr-miR166;
MIR156	ngs_90582024_x197	197	TGACAGAAGAGGGTAAGCAC	mtr-miR156j;
MIR158	ngs_86828027_x196	196	TCCCAAATGTAGACAAAGCG	ath-miR158a;aly-miR158a;
MIR166	ngs_88065721_x195	195	TCGGACCAGGCTTCATTACCCC	csi-miR166a;ctr-miR166;
MIR400	ngs_61746811_x193	193	GACTTATAATGATCTCATGAA	aly-miR400*;
MIR156	ngs_90481119_x193	193	TGACAGAAGAGAGCGAGCACA	osa-miR156k;rco-miR156e;tcc-miR156a;zma-miR156j;mtr-miR156;bdi-miR156;gma-miR156b;far-miR156a;sbi-miR156d;gma-miR156f;rco-miR156b;rco-miR156a;hvu-miR156;ssl-miR156;ssp-miR156;tae-miR156;bna-miR156a;rco-miR156d;rco-miR156c;
MIR167	ngs_90175542_x192	192	TGAAGCTGTCAGCATGATCTA	sbi-miR167a;gma-miR167a;vvi-miR167d;ath-miR167a;ptc-miR167a;bra-miR167a;ptc-miR167b;bra-miR167b;rco-miR167a;ptc-miR167c;tcc-miR167a;bra-miR167c;vvi-miR167b;rco-miR167b;ptc-miR167d;tcc-miR167b;tae-miR167;mtr-miR167;gma-miR167d;bra-miR167d;ghr-miR167;osa-miR167a;bna-miR167a;bna-miR167b;osa-miR167c;sbi-miR167b;sly-miR167;bdi-miR167a;zma-miR167a;zma-miR167b;zma-miR167c;aly-miR167a;aly-miR167b;zma-miR…
MIR395	ngs_56246796_x191	191	CTGAAGTGTTTGGGAGAACT	rco-miR395e;sly-miR395b;vvi-miR395m;sly-miR395a;vvi-miR395l;vvi-miR395k;vvi-miR395j;vvi-miR395i;vvi-miR395h;vvi-miR395g;vvi-miR395f;vvi-miR395e;vvi-miR395d;vvi-miR395c;vvi-miR395b;vvi-miR395a;ptc-miR395b;ptc-miR395c;ptc-miR395d;ptc-miR395e;ptc-miR395f;rco-miR395a;ptc-miR395g;rco-miR395b;gma-miR395a;ptc-miR395h;rco-miR395c;ath-miR395d;gma-miR395b;ptc-miR395i;tcc-miR395a;rco-miR395d;ath-miR395a;ath…
MIR172	ngs_22821359_x190	190	AGAATCTTGATGATGCTGCTG	ath-miR172d;ath-miR172c;aly-miR172c;aly-miR172d;
MIR390	ngs_9631281_x190	190	AAGCTCAGGAGGGATGGCGCC	ghr-miR390b;tcc-miR390b;ppt-miR390b;sbi-miR390;ptc-miR390d;rco-miR390b;vvi-miR390;bdi-miR390b;gma-miR390a-5p;mtr-miR390;bna-miR390c;ghr-miR390c;csi-miR390;cme-miR390;ath-miR390b;bdi-miR390;zma-miR390a;zma-miR390b;aly-miR390b;aly-miR390a;osa-miR390;ath-miR390a;ptc-miR390a;ptc-miR390b;bna-miR390a;ghr-miR390a;tcc-miR390a;ppt-miR390a;ptc-miR390c;rco-miR390a;bna-miR390b;
MIR396	ngs_96564323_x190	190	TTCCACAGCTTTCTTAAACTG	sbi-miR396b;ptc-miR396a;tcc-miR396a;sof-miR396;lja-miR396;aau-miR396;bdi-miR396d;bcy-miR396a;bgy-miR396a;osa-miR396b;ath-miR396a;sbi-miR396a;ptc-miR396b;tcc-miR396b;aqc-miR396a;vvi-miR396d;zma-miR396a;zma-miR396b;amg-miR396;bdi-miR396c;ssp-miR396;gma-miR396e;gma-miR396i-5p;aly-miR396a;gma-miR396a-5p;mtr-miR396b;ghr-miR396b;ssl-miR396;vvi-miR396c;csi-miR396b;ghr-miR396a;csi-miR396a;osa-miR396a;
MIR172	ngs_22808658_x189	189	AGAATCTTGATGATACTGCAG	ath-miR172d;ath-miR172c;aly-miR172c;aly-miR172d;
MIR171	ngs_91789943_x189	189	TGATTGAGCCGCGTCAACATC	vvi-miR171b;mtr-miR171b;
MIR172	ngs_23666739_x188	188	AGACTCTTGATGATGCTGCAG	aly-miR172d;ath-miR172d;ath-miR172c;aly-miR172c;
MIR172	ngs_22792869_x186	186	AGAATCTTGACGATGCTGCAG	aly-miR172d;ath-miR172d;ath-miR172c;aly-miR172c;
MIR161	ngs_45292782_x186	186	CAATGCACTGAAAGTGACTA	bna-miR161;
MIR156	ngs_90466061_x185	185	TGACAGAAGAAAGACAGCAC	ath-miR156h;aly-miR156h;smo-miR156c;
MIR172	ngs_69907224_x185	185	GGAATCTTGATGATGCTGCAC	rco-miR172;csi-miR172c;gma-miR172e;ptc-miR172h;gma-miR172c;gma-miR172d;ptc-miR172g;vvi-miR172c;tcc-miR172c;ptc-miR172e;ptc-miR172d;aqc-miR172b;ath-miR172e;zma-miR172e;bdi-miR172b;osa-miR172b;osa-miR172c;sbi-miR172e;
MIR390	ngs_52411460_x184	184	CGCCATCCATCCTGAGTTCC	aly-miR390b*;
MIR395	ngs_56249901_x184	184	CTGAAGTGTTTGGGGGCACTC	aly-miR395f;ath-miR395f;aly-miR395b;aly-miR395h;ath-miR395c;ath-miR395b;rco-miR395e;sly-miR395b;vvi-miR395m;sly-miR395a;vvi-miR395l;vvi-miR395k;vvi-miR395j;vvi-miR395i;vvi-miR395h;vvi-miR395g;vvi-miR395f;vvi-miR395e;vvi-miR395d;vvi-miR395c;vvi-miR395b;vvi-miR395a;ptc-miR395b;ptc-miR395c;ptc-miR395d;ptc-miR395e;ptc-miR395f;rco-miR395a;ptc-miR395g;rco-miR395b;gma-miR395a;ptc-miR395h;rco-miR395c;ath…
MIR824	ngs_50976016_x184	184	CCTTCTCATCGATGGACTAGA	aly-miR824*;
MIR167	ngs_90151179_x184	184	TGAAGCTGCCAGCGTGATCTA	ath-miR167a;vvi-miR167d;gma-miR167a;osa-miR167b;bra-miR167a;ptc-miR167a;bra-miR167b;ptc-miR167b;bna-miR167b;bra-miR167c;sbi-miR167a;rco-miR167a;ptc-miR167c;tcc-miR167a;aly-miR167a;bdi-miR167b;bna-miR167c;tae-miR167;vvi-miR167b;ghr-miR167;bra-miR167d;sbi-miR167b;sly-miR167;sbi-miR167i;rco-miR167b;ptc-miR167d;aly-miR167b;zma-miR167c;zma-miR167d;zma-miR167b;zma-miR167a;gma-miR167d;tcc-miR167b;osa-mi…
MIR167	ngs_90825836_x183	183	TGACGCTGCCAGCATGATCTA	gma-miR167a;vvi-miR167d;ath-miR167a;ptc-miR167a;bra-miR167a;ptc-miR167b;bra-miR167b;rco-miR167a;ptc-miR167c;tcc-miR167a;bra-miR167c;vvi-miR167b;rco-miR167b;ptc-miR167d;tcc-miR167b;tae-miR167;mtr-miR167;gma-miR167d;bra-miR167d;ghr-miR167;osa-miR167a;bna-miR167a;bna-miR167b;osa-miR167c;sbi-miR167b;sly-miR167;bdi-miR167a;zma-miR167a;zma-miR167b;zma-miR167c;aly-miR167a;aly-miR167b;zma-miR167d;sbi-miR…
MIR167	ngs_90128965_x182	182	TGAAGCTGCCAGCATGATCCG	sof-miR167a;osa-miR167h;sbi-miR167g;osa-miR167g;sbi-miR167f;osa-miR167f;sbi-miR167d;osa-miR167e;osa-miR167d;gso-miR167a;osa-miR167j;aly-miR167d;ccl-miR167b;zma-miR167j;csi-miR167c;ptc-miR167e;ccl-miR167a;rco-miR167c;gma-miR167c;vvi-miR167a;sbi-miR167h;zma-miR167i;zma-miR167h;sbi-miR167c;sof-miR167b;ssp-miR167b;osa-miR167i;mtr-miR167b;zma-miR167f;gma-miR167g;ctr-miR167;gma-miR167j;zma-miR167e;zma-…
MIR172	ngs_22813462_x181	181	AGAATCTTGATGATGCAGCAA	csi-miR172b;
MIR171	ngs_91791921_x181	181	TGATTGAGCCGCGTCGATATC	mtr-miR171b;vvi-miR171b;
MIR167	ngs_69786888_x181	181	GGAAGCTGCCAGCATGATCTA	osa-miR167c;sbi-miR167b;sly-miR167;bdi-miR167a;zma-miR167a;zma-miR167b;zma-miR167c;aly-miR167a;aly-miR167b;zma-miR167d;sbi-miR167i;gma-miR167b;vvi-miR167e;ath-miR167b;bna-miR167c;bdi-miR167b;osa-miR167b;sbi-miR167a;gma-miR167a;vvi-miR167d;ath-miR167a;ptc-miR167a;bra-miR167a;ptc-miR167b;bra-miR167b;rco-miR167a;ptc-miR167c;tcc-miR167a;bra-miR167c;vvi-miR167b;rco-miR167b;ptc-miR167d;tcc-miR167b;tae-…
MIR403	ngs_83907016_x181	181	TAGATTCACGCACAAACTCG	tcc-miR403a;vvi-miR403d;vvi-miR403c;vvi-miR403b;vvi-miR403a;aly-miR403;ptc-miR403c;vvi-miR403f;ath-miR403;ptc-miR403b;csi-miR403;rco-miR403b;tcc-miR403b;vvi-miR403e;ptc-miR403a;rco-miR403a;
MIR167	ngs_90128966_x180	180	TGAAGCTGCCAGCATGATCCGA	ctr-miR167;bdi-miR167c;bdi-miR167d;ccl-miR167b;ccl-miR167a;gma-miR167g;
MIR156	ngs_97322139_x180	180	TTGACAGAAGAAAGAGAGCAT	smo-miR156c;
MIR156	ngs_97325377_x178	178	TTGACAGAAGAGAGTGAGCA	gma-miR156o;gma-miR156k;gma-miR156n;
MIR159	ngs_99436276_x177	177	TTTGGATAGAAGGGAGCTCTA	bna-miR159;ptc-miR159b;ptc-miR159a;ptc-miR159c;aly-miR159a;gma-miR159e-3p;mtr-miR159a;sly-miR159;csi-miR159;ahy-miR159;vvi-miR159c;bra-miR159a;gma-miR159a-3p;rco-miR159;ath-miR159a;pvu-miR159a.1;
MIR166	ngs_88065301_x177	177	TCGGACCAGGCTTCATGCCCCC	csi-miR166a;ctr-miR166;
MIR167	ngs_90128701_x177	177	TGAAGCTGCCAGCATGATCC	gma-miR167j;zma-miR167e;zma-miR167g;tae-miR167;csi-miR167b;vvi-miR167b;ghr-miR167;gma-miR167f;csi-miR167a;bra-miR167d;sbi-miR167b;ath-miR167d;sly-miR167;sbi-miR167i;rco-miR167b;lja-miR167;bdi-miR167c;bdi-miR167d;ptc-miR167g;sbi-miR167e;sof-miR167a;osa-miR167h;sbi-miR167g;osa-miR167g;sbi-miR167f;osa-miR167f;sbi-miR167d;osa-miR167e;osa-miR167d;ptc-miR167d;gso-miR167a;aly-miR167b;zma-miR167c;zma-miR…
MIR172	ngs_24809374_x176	176	AGAGTCTTGATGATGCTGCAG	aly-miR172c;aly-miR172d;ath-miR172d;ath-miR172c;
MIR172	ngs_66589146_x176	176	GCATCATCTTCAAGATTCAG	aly-miR172d*;
MIR160	ngs_92296370_x176	176	TGCCTTGCTCCCTGTATGCCA	far-miR160;ptc-miR160d;bdi-miR160d;tcc-miR160b;ath-miR160b;vvi-miR160d;osa-miR160c;rco-miR160a;smo-miR160a;pab-miR160a;ptc-miR160c;ath-miR160a;vvi-miR160c;osa-miR160b;ptc-miR160b;osa-miR160a;ptc-miR160a;sbi-miR160d;sbi-miR160a;sbi-miR160c;ppt-miR160e;sbi-miR160b;ppt-miR160f;bdi-miR160a;sbi-miR160e;tae-miR160;bdi-miR160b;mtr-miR160d;bdi-miR160c;ppt-miR160a;mtr-miR160e;aly-miR160c;aly-miR160b;aly-m…
MIR166	ngs_88072435_x172	172	TCGGACCAGGCTTCTTTCCCC	hvu-miR166b;csi-miR166a;pvu-miR166a;ptc-miR166m;bdi-miR166b;mtr-miR166h;bna-miR166d;osa-miR166n;aly-miR166e;mtr-miR166;ctr-miR166;ssl-miR166b;hvu-miR166;ath-miR166g;gma-miR166b;rco-miR166e;tcc-miR166d;aly-miR166g;sly-miR166b;osa-miR166f;mtr-miR166e;csi-miR166e;osa-miR166d;bna-miR166c;ath-miR166f;gma-miR166a-3p;rco-miR166d;sly-miR166a;osa-miR166c;bna-miR166b;ath-miR166e;rco-miR166c;osa-miR166b;bna…
MIR160	ngs_92208650_x171	171	TGCCCGGCTCCCTGTATGCCA	mtr-miR160e;aly-miR160c;aly-miR160b;aly-miR160a;bra-miR160a;zma-miR160g;zma-miR160b;zma-miR160a;zma-miR160c;zma-miR160d;gma-miR160;zma-miR160e;ath-miR160c;vvi-miR160e;osa-miR160d;rco-miR160b;vun-miR160;mtr-miR160;smo-miR160b;sly-miR160a;aqc-miR160b;ttu-miR160;mtr-miR160b;pab-miR160b;far-miR160;ptc-miR160d;bdi-miR160d;tcc-miR160b;ath-miR160b;vvi-miR160d;osa-miR160c;rco-miR160a;smo-miR160a;pab-miR1…
MIR165	ngs_88071782_x170	170	TCGGACCAGGCTTCCTCCCCC	ath-miR165b;ath-miR165a;
MIR157	ngs_68905679_x169	169	GCTCTCTTTACTTCTGTCACC	aly-miR157c*;
MIR395	ngs_56248466_x169	169	CTGAAGTGTTTGGGGGAACTAC	sly-miR395a;sly-miR395b;
MIR167	ngs_90128864_x169	169	TGAAGCTGCCAGCATGATCCC	vvi-miR167c;
MIR172	ngs_22778602_x168	168	AGAATCTCGATGATGCTGCAG	ath-miR172d;ath-miR172c;aly-miR172c;aly-miR172d;
MIR156	ngs_90544808_x167	167	TGACAGAAGAGAGTGAGCAGA	rco-miR156d;rco-miR156c;rco-miR156b;rco-miR156a;hvu-miR156;ssl-miR156;ssp-miR156;tae-miR156;bna-miR156a;
MIR156	ngs_60655494_x167	167	GACAGAAGAGAGTGAGCACC	ssl-miR156;ssp-miR156;tae-miR156;bna-miR156a;rco-miR156d;rco-miR156c;rco-miR156b;rco-miR156a;hvu-miR156;
MIR156	ngs_78738215_x166	166	GTGACAGAAGAGAGTGAGCAC	gma-miR156o;gma-miR156n;gma-miR156k;
MIR167	ngs_94324784_x166	166	TGTAGCTGCCAGCATGATCTA	mtr-miR167;gma-miR167d;bra-miR167d;ghr-miR167;osa-miR167a;bna-miR167a;bna-miR167b;osa-miR167c;sbi-miR167b;sly-miR167;bdi-miR167a;zma-miR167a;zma-miR167b;zma-miR167c;aly-miR167a;aly-miR167b;zma-miR167d;sbi-miR167i;gma-miR167b;vvi-miR167e;ath-miR167b;bna-miR167c;bdi-miR167b;osa-miR167b;sbi-miR167a;gma-miR167a;vvi-miR167d;ath-miR167a;ptc-miR167a;bra-miR167a;ptc-miR167b;bra-miR167b;rco-miR167a;ptc-mi…
MIR858	ngs_96961546_x165	165	TTCGTTGTCTGTTCGACCTTA	ath-miR858b;
MIR166	ngs_88070618_x164	164	TCGGACCAGGCTTCATTCCTCC	ctr-miR166;csi-miR166a;
MIR824	ngs_83693487_x163	163	TAGACCATTTGTGAGAAGGGC	bra-miR824;ath-miR824;bna-miR824;aly-miR824;bol-miR824;
MIR156	ngs_68730453_x163	163	GCTCACTGCTCTTTCTGTCA	zma-miR156h*;aly-miR156a*;
MIR1885	ngs_47448200_x161	161	CATCAATGAAAGGTATGATCCC	bra-miR1885;
MIR169	ngs_91186079_x161	161	TGAGCCAAGGATGACTTGCC	gma-miR169d;aly-miR169e;aly-miR169d;aly-miR169g;aly-miR169f;rco-miR169c;tcc-miR169m;ath-miR169d;ath-miR169e;ath-miR169f;ptc-miR169n;ath-miR169g;
MIR159	ngs_97875244_x161	161	TTGGATTGAAGGGAGCCCTA	osa-miR159f;mtr-miR159a;ahy-miR159;ath-miR159a;rco-miR159;bra-miR159a;gma-miR159a-3p;ptc-miR159a;ptc-miR159b;bna-miR159;csi-miR159;vvi-miR159c;gma-miR159e-3p;sly-miR159;aly-miR159a;pvu-miR159a.1;ptc-miR159c;
MIR156	ngs_97321320_x161	161	TTGACAGAAGAAAGAGAGCAA	smo-miR156c;
MIR165	ngs_88072042_x160	160	TCGGACCAGGCTTCGTCCCC	aly-miR165b;ath-miR165a;ath-miR165b;aly-miR165a;
MIR172	ngs_22969801_x160	160	AGAATTTTGATGATGCTGCAG	aly-miR172c;aly-miR172d;ath-miR172d;ath-miR172c;
MIR319	ngs_92964145_x160	160	TGGACTGAAGGGAGCTCCTT	aly-miR319c;rco-miR319d;ath-miR319c;pvu-miR319c;aly-miR319d;gma-miR319g;gma-miR319l;
MIR166	ngs_97787265_x160	160	TTGGACCAGGCTTCATTCCCC	ath-miR166d;rco-miR166b;vvi-miR166e;bna-miR166a;ptc-miR166k;ath-miR166e;rco-miR166c;vvi-miR166f;bna-miR166b;smo-miR166a;ptc-miR166l;sly-miR166a;gma-miR166a-3p;ath-miR166f;rco-miR166d;vvi-miR166g;bna-miR166c;smo-miR166b;tcc-miR166a;aqc-miR166e;aqc-miR166b;ptc-miR166m;hvu-miR166;osa-miR166f;sly-miR166b;aly-miR166g;gma-miR166b;ath-miR166g;rco-miR166e;tcc-miR166d;vvi-miR166h;aly-miR166e;mtr-miR166g;b…
MIR167	ngs_90313762_x160	160	TGAATCTGCCAGCATGATCTA	sbi-miR167b;sly-miR167;bdi-miR167a;zma-miR167a;zma-miR167b;zma-miR167c;aly-miR167a;aly-miR167b;zma-miR167d;sbi-miR167i;gma-miR167b;vvi-miR167e;ath-miR167b;bna-miR167c;bdi-miR167b;osa-miR167b;sbi-miR167a;gma-miR167a;vvi-miR167d;ath-miR167a;ptc-miR167a;bra-miR167a;ptc-miR167b;bra-miR167b;rco-miR167a;ptc-miR167c;tcc-miR167a;bra-miR167c;vvi-miR167b;rco-miR167b;ptc-miR167d;tcc-miR167b;tae-miR167;mtr-m…
MIR156	ngs_97323072_x160	160	TTGACAGAAGAAAGAGTGCAC	smo-miR156c;
MIR156	ngs_92171094_x160	160	TGCCAGAAGAGAGCGAGCAC	zma-miR156k;sbi-miR156e;
MIR166	ngs_88070497_x159	159	TCGGACCAGGCTTCATTCCGCC	csi-miR166a;ctr-miR166;
MIR159	ngs_57599310_x159	159	CTTGGATTGAAGGGAACTCTA	osa-miR159f;
MIR166	ngs_88066142_x159	159	TCGGACCAGGCTTCATTCCAC	vvi-miR166e;ptc-miR166j;ppt-miR166g;gma-miR166e;vvi-miR166f;smo-miR166a;ptc-miR166k;ppt-miR166h;pta-miR166a;gma-miR166f;vvi-miR166g;smo-miR166b;ppt-miR166b;ptc-miR166l;ppt-miR166i;tcc-miR166a;zma-miR166a;bdi-miR166d;mtr-miR166g;bdi-miR166a;aqc-miR166e;pta-miR166b;aly-miR166d;aly-miR166c;aly-miR166b;aly-miR166a;aly-miR166f;gma-miR166g;gma-miR166i-3p;hvu-miR166c;ghr-miR166b;bdi-miR166c;vvi-miR166h;…
MIR156	ngs_90476248_x158	158	TGACAGAAGAGAGATAGCAC	ahy-miR156c;sbi-miR156d;far-miR156b;gma-miR156f;osa-miR156k;rco-miR156e;ahy-miR156a;tcc-miR156a;ath-miR156j;zma-miR156j;mtr-miR156;bdi-miR156;gma-miR156b;far-miR156a;
MIR172	ngs_51381173_x158	158	CGAATCTTGATGATGCTGCAG	ptc-miR172h;gma-miR172d;gma-miR172e;ptc-miR172g;gma-miR172c;vvi-miR172c;rco-miR172;csi-miR172c;ath-miR172c;aly-miR172c;aly-miR172d;ath-miR172d;
MIR164	ngs_92995294_x157	157	TGGAGAAGCAGGGCATGTGCA	sbi-miR164d;vvi-miR164c;rco-miR164b;ptc-miR164d;tcc-miR164a;ctr-miR164;bdi-miR164b;bna-miR164;bra-miR164a;sbi-miR164;tae-miR164;ghr-miR164;aly-miR164a;mtr-miR164b;zma-miR164g;zma-miR164b;ath-miR164b;osa-miR164b;sbi-miR164e;vvi-miR164d;aly-miR164b;zma-miR164a;zma-miR164c;bdi-miR164a;ssl-miR164b;csi-miR164;gma-miR164;zma-miR164d;osa-miR164f;vvi-miR164a;rco-miR164c;ptc-miR164e;tcc-miR164b;mtr-miR164…
MIR159	ngs_94807475_x156	156	TGTGGATTGAAGGGAGCTCTA	aly-miR159a;gma-miR159e-3p;mtr-miR159a;sly-miR159;csi-miR159;ahy-miR159;vvi-miR159c;bra-miR159a;gma-miR159a-3p;rco-miR159;ath-miR159a;pvu-miR159a.1;bna-miR159;ptc-miR159b;ptc-miR159a;ptc-miR159c;
MIR172	ngs_22816067_x156	156	AGAATCTTGATGATGCTCCAG	aly-miR172c;aly-miR172d;ath-miR172d;ath-miR172c;
MIR408	ngs_15762944_x155	155	ACAGGGAACAAGCAGAGCAT	mtr-miR408*;
MIR156	ngs_90525805_x155	155	TGACAGAAGAGAGTGAGAACA	rco-miR156a;hvu-miR156;ssl-miR156;ssp-miR156;tae-miR156;bna-miR156a;rco-miR156d;rco-miR156c;rco-miR156b;
MIR164	ngs_45915442_x154	154	CACGTGTTCTACTACTCCAAC	aly-miR164c*;
MIR171	ngs_91782192_x154	154	TGATTGAGCCGCGCCAATCTC	ath-miR171a;vvi-miR171e;osa-miR171a;ccl-miR171;bna-miR171f;bdi-miR171a;zma-miR171n;aly-miR171a;bna-miR171g;tcc-miR171a;sbi-miR171j;sbi-miR171g;bra-miR171e;
MIR159	ngs_99486444_x153	153	TTTGGATTGAAGGGAGCTGTA	ahy-miR159;ath-miR159a;rco-miR159;bra-miR159a;gma-miR159a-3p;ptc-miR159a;ptc-miR159b;bna-miR159;csi-miR159;vvi-miR159c;gma-miR159e-3p;sly-miR159;aly-miR159a;pvu-miR159a.1;ptc-miR159c;mtr-miR159a;
MIR166	ngs_88064599_x153	153	TCGGACCAGGCTTCATCCCCT	csi-miR166d;crt-miR166b;osa-miR166m;ath-miR165b;ath-miR165a;
MIR400	ngs_61746810_x152	152	GACTTATAATGATCTCATGA	aly-miR400*;
MIR398	ngs_73589739_x151	151	GGGTCGACATGAGAACACATG	aly-miR398c*;
MIR165	ngs_88062833_x151	151	TCGGACCAGGCTTCATCCACC	ath-miR165b;ath-miR165a;
MIR161	ngs_85752229_x151	151	TCAATGCACTGAAAGTCACTA	bna-miR161;
MIR162	ngs_87793910_x151	151	TCGATAAACCTCTGCAGCCAG	rco-miR162;osa-miR162a;tcc-miR162;aly-miR162b;vvi-miR162;csi-miR162;ghr-miR162a;gma-miR162b;aly-miR162a;aau-miR162;ptc-miR162b;ptc-miR162a;ath-miR162a;gma-miR162c;sbi-miR162;sly-miR162;ath-miR162b;cpa-miR162a;mtr-miR162;vun-miR162;ptc-miR162c;
MIR166	ngs_60306587_x150	150	GAATGTTGTCTGGCTCGAGG	zma-miR166c*;csi-miR166e*;gma-miR166a-5p;aly-miR166d*;aly-miR166c*;aly-miR166a*;
MIR172	ngs_22814880_x149	149	AGAATCTTGATGATGCGGCAT	aly-miR172a;gma-miR172h-3p;aly-miR172b;mtr-miR172b;bra-miR172a;mtr-miR172c;bol-miR172b;bra-miR172b;ath-miR172b;gma-miR172a;ath-miR172a;gma-miR172b-3p;ssl-miR172;sly-miR172b;osa-miR172d;ptc-miR172f;bdi-miR172a;ata-miR172;aau-miR172;vvi-miR172d;bol-miR172a;sly-miR172a;ptc-miR172a;ptc-miR172b;osa-miR172a;tcc-miR172b;ptc-miR172c;aqc-miR172a;vun-miR172;tcc-miR172e;csi-miR172b;
MIR394	ngs_97905156_x149	149	TTGGCATTCTGTCCAACTCC	vvi-miR394c;vvi-miR394b;tcc-miR394b;ath-miR394b;csi-miR394;sbi-miR394b;osa-miR394;sbi-miR394a;zma-miR394b;zma-miR394a;gma-miR394c-5p;bdi-miR394;ahy-miR394;ssl-miR394;ghr-miR394a;ptc-miR394a-5p;ptc-miR394b-5p;aly-miR394b;aly-miR394a;vvi-miR394a;tcc-miR394a;ath-miR394a;ghr-miR394b;
MIR169	ngs_91184599_x148	148	TGAGCCAAAGATGACTTGCC	mtr-miR169n;mtr-miR169i;bna-miR169m;mtr-miR169o;
MIR171	ngs_91782268_x147	147	TGATTGAGCCGCGCCAATGTC	aly-miR171a;bna-miR171g;tcc-miR171a;sbi-miR171j;sbi-miR171g;bra-miR171e;ath-miR171a;vvi-miR171e;osa-miR171a;ccl-miR171;bna-miR171f;bdi-miR171a;zma-miR171n;
MIR166	ngs_50074483_x147	147	CCGGACCAGGCTTCATTCCCC	mtr-miR166;pta-miR166b;csi-miR166a;ctr-miR166;ppt-miR166a;aly-miR166d;aly-miR166c;aly-miR166b;aly-miR166f;gma-miR166i-3p;gma-miR166g;aly-miR166a;zma-miR166a;ssl-miR166b;ghr-miR166b;bdi-miR166c;ppt-miR166i;osa-miR166d;hvu-miR166c;pta-miR166a;csi-miR166e;ppt-miR166b;gma-miR166f;ppt-miR166h;osa-miR166c;gma-miR166e;ppt-miR166g;osa-miR166b;gma-miR166d;ppt-miR166f;osa-miR166a;gma-miR166c;ppt-miR166e;pp…
MIR172	ngs_69907420_x146	146	GGAATCTTGATGATGCTGCATC	gma-miR172d;gma-miR172e;
MIR167	ngs_90153365_x146	146	TGAAGCTGCCATCATGATCTA	mtr-miR167;osa-miR167c;ath-miR167a;vvi-miR167d;gma-miR167a;osa-miR167b;bra-miR167a;ptc-miR167a;bra-miR167b;ptc-miR167b;bna-miR167b;bra-miR167c;sbi-miR167a;rco-miR167a;ptc-miR167c;tcc-miR167a;aly-miR167a;bdi-miR167b;bna-miR167c;tae-miR167;vvi-miR167b;ghr-miR167;bra-miR167d;sbi-miR167b;sly-miR167;sbi-miR167i;rco-miR167b;ptc-miR167d;aly-miR167b;zma-miR167c;zma-miR167d;zma-miR167b;zma-miR167a;gma-miR…
MIR390	ngs_27731816_x146	146	AGCTCAGGAGGGATAACGCC	ppt-miR390c;ath-miR390b;bdi-miR390;zma-miR390a;zma-miR390b;aly-miR390b;aly-miR390a;osa-miR390;ath-miR390a;ptc-miR390a;ptc-miR390b;bna-miR390a;ghr-miR390a;tcc-miR390a;ppt-miR390a;ptc-miR390c;rco-miR390a;bna-miR390b;ghr-miR390b;tcc-miR390b;ppt-miR390b;sbi-miR390;ptc-miR390d;rco-miR390b;vvi-miR390;bdi-miR390b;gma-miR390a-5p;mtr-miR390;bna-miR390c;ghr-miR390c;csi-miR390;cme-miR390;
MIR165	ngs_52984747_x145	145	CGGACCAGGCTTCATCCCCC	ath-miR165a;ath-miR165b;
MIR167	ngs_90119056_x145	145	TGAAGCTGCCAGCACGATCT	sbi-miR167i;rco-miR167b;lja-miR167;bdi-miR167c;bdi-miR167d;ptc-miR167g;sbi-miR167e;sof-miR167a;osa-miR167h;sbi-miR167g;osa-miR167g;sbi-miR167f;osa-miR167f;sbi-miR167d;osa-miR167e;osa-miR167d;ptc-miR167d;gso-miR167a;aly-miR167b;zma-miR167c;zma-miR167d;zma-miR167b;osa-miR167j;aly-miR167d;ccl-miR167b;zma-miR167a;zma-miR167j;gma-miR167d;tcc-miR167b;csi-miR167c;gma-miR167e;ptc-miR167f;ptc-miR167e;osa-…
MIR156	ngs_97323117_x145	145	TTGACAGAAGAAAGATAGCAC	smo-miR156c;
MIR159	ngs_99486747_x144	144	TTTGGATTGAAGGGAGCTTT	sof-miR159d;mtr-miR159a;zma-miR159j;zma-miR159a;zma-miR159f;ahy-miR159;ath-miR159a;rco-miR159;tae-miR159b;bra-miR159a;far-miR159;gma-miR159a-3p;zma-miR159k;osa-miR159b;ptc-miR159a;ptc-miR159b;bna-miR159;sbi-miR159;csi-miR159;zma-miR159b;vvi-miR159c;gma-miR159e-3p;sly-miR159;aly-miR159b;aly-miR159a;ssp-miR159a;tae-miR159a;osa-miR159a.1;sof-miR159a;hvu-miR159b;sof-miR159b;ath-miR159b;pvu-miR159a.1;…
MIR164	ngs_47923907_x143	143	CATGTGCCCATCTTCCCCATC	aly-miR164b*;
MIR172	ngs_22816326_x143	143	AGAATCTTGATGATGCTGAAG	ath-miR172c;aly-miR172c;aly-miR172d;ath-miR172d;
MIR166	ngs_88056614_x143	143	TCGGACCAGGATTCATTCCCC	ptc-miR166e;ptc-miR166f;ptc-miR166g;ath-miR166a;ptc-miR166h;ath-miR166b;vvi-miR166c;ptc-miR166i;ath-miR166c;rco-miR166a;vvi-miR166d;ptc-miR166j;ath-miR166d;rco-miR166b;vvi-miR166e;bna-miR166a;ptc-miR166k;ath-miR166e;rco-miR166c;vvi-miR166f;bna-miR166b;smo-miR166a;ptc-miR166l;sly-miR166a;gma-miR166a-3p;ath-miR166f;rco-miR166d;vvi-miR166g;bna-miR166c;smo-miR166b;tcc-miR166a;aqc-miR166e;aqc-miR166b;…
MIR164	ngs_92994699_x143	143	TGGAGAAGCAGGGCACGAGCA	ssl-miR164b;csi-miR164;gma-miR164;zma-miR164d;osa-miR164f;vvi-miR164a;rco-miR164c;ptc-miR164e;tcc-miR164b;mtr-miR164c;mtr-miR164a;bdi-miR164e;bdi-miR164d;ptc-miR164a;ptc-miR164b;rco-miR164a;ptc-miR164c;ath-miR164a;osa-miR164a;sbi-miR164d;vvi-miR164c;rco-miR164b;ptc-miR164d;tcc-miR164a;ctr-miR164;bdi-miR164b;bna-miR164;bra-miR164a;sbi-miR164;tae-miR164;ghr-miR164;aly-miR164a;mtr-miR164b;zma-miR164…
MIR165	ngs_88064657_x141	141	TCGGACCAGGCTTCATCCCT	ath-miR165b;aly-miR165a;aly-miR165b;ath-miR165a;ptc-miR166q;mtr-miR166c;ssl-miR166a;tcc-miR166c;aqc-miR166a;aqc-miR166c;osa-miR166g;osa-miR166h;zma-miR166l;sbi-miR166k;sbi-miR166f;zma-miR166m;ptc-miR166o;pab-miR166a;ptc-miR166n;pab-miR166b;mtr-miR166b;mtr-miR166f;aqc-miR166d;
MIR168	ngs_88009118_x141	141	TCGCTTGGTGCAGGTCGGTAA	bna-miR168;ccl-miR168;ath-miR168b;tcc-miR168;ptc-miR168b;crt-miR168;mtr-miR168b;vvi-miR168;rco-miR168;vun-miR168;aly-miR168a;mtr-miR168c;aly-miR168b;gma-miR168;ath-miR168a;ptc-miR168a;
MIR166	ngs_88071824_x141	141	TCGGACCAGGCTTCCTTCCC	zma-miR166i;sbi-miR166c;sbi-miR166d;sbi-miR166h;tcc-miR166a;sbi-miR166i;csi-miR166b;zma-miR166a;bdi-miR166d;mtr-miR166g;bdi-miR166a;tcc-miR166b;aqc-miR166e;pta-miR166b;zma-miR166c;zma-miR166g;aly-miR166d;aly-miR166c;aly-miR166b;zma-miR166b;aly-miR166a;aly-miR166f;gma-miR166g;gma-miR166i-3p;gma-miR166j-3p;hvu-miR166c;ghr-miR166b;bdi-miR166c;vvi-miR166h;csi-miR166d;smo-miR166c;csi-miR166c;ppt-miR16…
MIR172	ngs_28949893_x140	140	AGGATCTTGATGATGCTGCAG	aly-miR172d;ath-miR172d;ath-miR172c;aly-miR172c;
MIR390	ngs_9630888_x139	139	AAGCTCAGGAGGGATATCGCC	aly-miR390b;aly-miR390a;osa-miR390;ath-miR390a;ptc-miR390a;ptc-miR390b;bna-miR390a;ghr-miR390a;tcc-miR390a;ppt-miR390a;ptc-miR390c;rco-miR390a;bna-miR390b;ghr-miR390b;tcc-miR390b;ppt-miR390b;sbi-miR390;ptc-miR390d;rco-miR390b;vvi-miR390;bdi-miR390b;gma-miR390a-5p;mtr-miR390;bna-miR390c;ghr-miR390c;csi-miR390;cme-miR390;ath-miR390b;bdi-miR390;zma-miR390a;zma-miR390b;
MIR164	ngs_92994454_x139	139	TGGAGAAGCAGGGCAAGTGCA	ctr-miR164;bdi-miR164b;bna-miR164;bra-miR164a;sbi-miR164;tae-miR164;ghr-miR164;aly-miR164a;mtr-miR164b;zma-miR164g;zma-miR164b;ath-miR164b;osa-miR164b;sbi-miR164e;vvi-miR164d;aly-miR164b;zma-miR164a;zma-miR164c;bdi-miR164a;ssl-miR164b;csi-miR164;gma-miR164;zma-miR164d;osa-miR164f;vvi-miR164a;rco-miR164c;ptc-miR164e;tcc-miR164b;mtr-miR164c;mtr-miR164a;bdi-miR164e;bdi-miR164d;ptc-miR164a;ptc-miR164…
MIR390	ngs_9629044_x139	139	AAGCTCAGGAGGGATAGAACC	gma-miR390b;
MIR159	ngs_99466744_x139	139	TTTGGATTGAAGGGAGCACT	ptc-miR159b;bna-miR159;sbi-miR159;csi-miR159;zma-miR159b;vvi-miR159c;gma-miR159e-3p;sly-miR159;aly-miR159b;aly-miR159a;ssp-miR159a;tae-miR159a;osa-miR159a.1;sof-miR159a;hvu-miR159b;sof-miR159b;ath-miR159b;pvu-miR159a.1;hvu-miR159a;ptc-miR159c;sof-miR159d;mtr-miR159a;zma-miR159j;zma-miR159a;zma-miR159f;ahy-miR159;ath-miR159a;rco-miR159;tae-miR159b;bra-miR159a;far-miR159;gma-miR159a-3p;zma-miR159k;…
MIR319	ngs_92963892_x139	139	TGGACTGAAGGGAACTCCCT	rco-miR319c;aau-miR319;vvi-miR319f;tae-miR319;ath-miR319b;aqc-miR319;vun-miR319a;aly-miR319a;aly-miR319b;gma-miR319k;gma-miR319h;gma-miR319m;amg-miR319;vvi-miR319c;ath-miR319a;gma-miR319j;vvi-miR319b;rco-miR319a;rco-miR319b;
MIR165	ngs_88062722_x138	138	TCGGACCAGGCTTCATCACCC	ath-miR165a;ath-miR165b;
MIR166	ngs_88073460_x138	138	TCGGACCAGTCTTCATTCCCC	ptc-miR166g;ath-miR166a;ptc-miR166h;ath-miR166b;vvi-miR166c;ptc-miR166i;ath-miR166c;rco-miR166a;vvi-miR166d;ptc-miR166j;ath-miR166d;rco-miR166b;vvi-miR166e;bna-miR166a;ptc-miR166k;ath-miR166e;rco-miR166c;vvi-miR166f;bna-miR166b;smo-miR166a;ptc-miR166l;sly-miR166a;gma-miR166a-3p;ath-miR166f;rco-miR166d;vvi-miR166g;bna-miR166c;smo-miR166b;tcc-miR166a;aqc-miR166e;aqc-miR166b;ptc-miR166m;hvu-miR166;o…
MIR167	ngs_90178617_x138	138	TGAAGCTTCCAGCATGATCTA	ptc-miR167b;bra-miR167b;rco-miR167a;ptc-miR167c;tcc-miR167a;bra-miR167c;vvi-miR167b;rco-miR167b;ptc-miR167d;tcc-miR167b;tae-miR167;mtr-miR167;gma-miR167d;bra-miR167d;ghr-miR167;osa-miR167a;bna-miR167a;bna-miR167b;osa-miR167c;sbi-miR167b;sly-miR167;bdi-miR167a;zma-miR167a;zma-miR167b;zma-miR167c;aly-miR167a;aly-miR167b;zma-miR167d;sbi-miR167i;gma-miR167b;vvi-miR167e;ath-miR167b;bna-miR167c;bdi-miR…
MIR158	ngs_86828084_x137	137	TCCCAAATGTAGACAAAGCT	ath-miR158a;aly-miR158a;
MIR156	ngs_90466096_x136	136	TGACAGAAGAAAGAGAACAC	ath-miR156h;aly-miR156h;smo-miR156c;
MIR1885	ngs_47448152_x136	136	CATCAATGAAAGGTATGACTCC	bra-miR1885;
MIR162	ngs_93062494_x136	136	TGGAGGCAGCGGTTCATCGAT	csi-miR162*;
MIR172	ngs_69907325_x136	136	GGAATCTTGATGATGCTGCAGT	gma-miR172e;gma-miR172d;
MIR172	ngs_33788047_x135	135	ATAATCTTGATGATGCTGCAG	ath-miR172c;aly-miR172c;aly-miR172d;ath-miR172d;
MIR172	ngs_22826302_x135	135	AGAATCTTGATGATTCTGCAG	ath-miR172c;aly-miR172c;aly-miR172d;ath-miR172d;
MIR168	ngs_88008785_x135	135	TCGCTTGGTGCAGGTCGGGGA	ptc-miR168b;crt-miR168;mtr-miR168b;vvi-miR168;rco-miR168;vun-miR168;aly-miR168a;mtr-miR168c;aly-miR168b;gma-miR168;ath-miR168a;ptc-miR168a;bna-miR168;ccl-miR168;ath-miR168b;tcc-miR168;
MIR167	ngs_90144243_x135	135	TGAAGCTGCCAGCATGATTT	zma-miR167b;osa-miR167j;aly-miR167d;ccl-miR167b;zma-miR167a;zma-miR167j;gma-miR167d;tcc-miR167b;csi-miR167c;gma-miR167e;ptc-miR167f;ptc-miR167e;osa-miR167a;ath-miR167b;ccl-miR167a;tcc-miR167c;vvi-miR167e;rco-miR167c;gma-miR167b;bna-miR167a;bdi-miR167a;mtr-miR167;gma-miR167c;osa-miR167c;ath-miR167a;vvi-miR167d;gma-miR167a;osa-miR167b;vvi-miR167c;bra-miR167a;ptc-miR167a;bra-miR167b;ptc-miR167b;bna-…
MIR156	ngs_97325217_x134	134	TTGACAGAAGAGAGTCAGCAC	gma-miR156o;gma-miR156k;gma-miR156n;
MIR171	ngs_65511530_x134	134	GATTGAGCCGCGTCAATATC	mtr-miR171b;zma-miR171l;zma-miR171m;sbi-miR171h;osa-miR171i;vvi-miR171b;
MIR319	ngs_97802469_x134	134	TTGGACTGAAGGGAACTCCT	ptc-miR319f;ptc-miR319e;csi-miR319;vvi-miR319e;aly-miR319c;vun-miR319b;ptc-miR319h;rco-miR319d;ath-miR319c;pvu-miR319c;aly-miR319d;gma-miR319g;gma-miR319l;tcc-miR319;ptc-miR319g;
MIR166	ngs_88060406_x134	134	TCGGACCAGGCTTCACTCCC	zma-miR166b;aly-miR166a;aly-miR166f;gma-miR166g;gma-miR166i-3p;gma-miR166j-3p;hvu-miR166c;ghr-miR166b;bdi-miR166c;vvi-miR166h;csi-miR166d;smo-miR166c;csi-miR166c;ppt-miR166a;aqc-miR166b;sbi-miR166j;hvu-miR166b;csi-miR166a;crt-miR166a;pvu-miR166a;ptc-miR166m;crt-miR166b;bdi-miR166b;mtr-miR166h;sbi-miR166a;bna-miR166d;osa-miR166n;zma-miR166d;zma-miR166e;aly-miR166e;zma-miR166f;mtr-miR166;ctr-miR166…
MIR156	ngs_51446687_x133	133	CGACAGAAGAGAGTGAGCACA	rco-miR156d;rco-miR156c;rco-miR156b;rco-miR156a;hvu-miR156;bna-miR156a;ssl-miR156;ssp-miR156;tae-miR156;osa-miR156l;
MIR156	ngs_90545502_x133	133	TGACAGAAGAGAGTGAGCATA	ssl-miR156;ssp-miR156;tae-miR156;bna-miR156a;rco-miR156d;rco-miR156c;rco-miR156b;rco-miR156a;hvu-miR156;osa-miR156l;
MIR168	ngs_88009685_x132	132	TCGCTTGGTGCAGGTGGGGAA	rco-miR168;vun-miR168;aly-miR168a;mtr-miR168c;aly-miR168b;gma-miR168;ath-miR168a;ptc-miR168a;bna-miR168;ccl-miR168;ath-miR168b;tcc-miR168;ptc-miR168b;crt-miR168;mtr-miR168b;vvi-miR168;
MIR319	ngs_97802754_x131	131	TTGGACTGAAGGGAGATCCCT	aly-miR319b;gma-miR319k;gma-miR319h;gma-miR319m;amg-miR319;vvi-miR319c;ath-miR319a;gma-miR319j;vvi-miR319b;rco-miR319a;rco-miR319b;rco-miR319c;aau-miR319;vvi-miR319f;tae-miR319;ath-miR319b;aqc-miR319;vun-miR319a;aly-miR319a;
MIR403	ngs_95256217_x131	131	TGTTTTGTGCGTGAATCTAAT	aly-miR403*;
MIR166	ngs_88066412_x131	131	TCGGACCAGGCTTCATTCCCCA	csi-miR166a;ctr-miR166;
MIR824	ngs_83693911_x130	130	TAGACCATTTGTGAGAAGGGT	bra-miR824;ath-miR824;bna-miR824;aly-miR824;bol-miR824;
MIR159	ngs_99634526_x129	129	TTTGTATTGAAGGGAGCTCT	ptc-miR159b;ptc-miR159a;osa-miR159b;zma-miR159b;zma-miR159a;zma-miR159j;zma-miR159f;ssp-miR159a;zma-miR159k;far-miR159;tae-miR159b;hvu-miR159a;sbi-miR159;sof-miR159d;osa-miR159a.1;tae-miR159a;hvu-miR159b;sof-miR159b;sof-miR159a;aly-miR159b;ath-miR159b;ptc-miR159c;aly-miR159a;gma-miR159e-3p;mtr-miR159a;sly-miR159;csi-miR159;ahy-miR159;vvi-miR159c;bra-miR159a;gma-miR159a-3p;rco-miR159;ath-miR159a;p…
MIR394	ngs_97906996_x128	128	TTGGCATTCTGTCCAGCTCC	ptc-miR394b-5p;aly-miR394b;aly-miR394a;vvi-miR394a;tcc-miR394a;ath-miR394a;ghr-miR394b;vvi-miR394c;vvi-miR394b;tcc-miR394b;ath-miR394b;csi-miR394;sbi-miR394b;osa-miR394;sbi-miR394a;zma-miR394b;zma-miR394a;gma-miR394c-5p;bdi-miR394;ahy-miR394;ssl-miR394;ghr-miR394a;ptc-miR394a-5p;
MIR824	ngs_50976085_x127	127	CCTTCTCATCGATGGCCTAGA	aly-miR824*;
MIR395	ngs_90230559_x127	127	TGAAGTGTTTGGGGAAACTC	osa-miR395t;
MIR167	ngs_90116931_x127	127	TGAAGCTGCCAGAATGATCTA	ptc-miR167c;tcc-miR167a;aly-miR167a;bdi-miR167b;bna-miR167c;tae-miR167;vvi-miR167b;ghr-miR167;bra-miR167d;sbi-miR167b;sly-miR167;sbi-miR167i;rco-miR167b;ptc-miR167d;aly-miR167b;zma-miR167c;zma-miR167d;zma-miR167b;zma-miR167a;gma-miR167d;tcc-miR167b;osa-miR167a;ath-miR167b;vvi-miR167e;gma-miR167b;bna-miR167a;bdi-miR167a;mtr-miR167;osa-miR167c;ath-miR167a;vvi-miR167d;gma-miR167a;osa-miR167b;bra-miR…
MIR156	ngs_39111837_x126	126	ATGACAGAAGAGAGTGAGCAC	gma-miR156o;gma-miR156n;gma-miR156k;
MIR169	ngs_46552884_x126	126	CAGCCAAGGATGACTTACCGG	vvi-miR169c;gma-miR169m;bdi-miR169f;aly-miR169c;sly-miR169a;sbi-miR169k;ptc-miR169h;vun-miR169;aly-miR169b;zma-miR169c;zma-miR169r;gma-miR169a;tcc-miR169b;sbi-miR169b;vvi-miR169w;aqc-miR169c;vvi-miR169a;mtr-miR169g;mtr-miR169j;gma-miR169g;bdi-miR169c;rco-miR169b;tcc-miR169l;ath-miR169c;vvi-miR169s;osa-miR169c;gma-miR169f;rco-miR169a;tcc-miR169k;ath-miR169b;osa-miR169b;ptc-miR169d;ptc-miR169e;ptc-…
MIR156	ngs_51447232_x125	125	CGACAGAAGAGAGTTAGCAC	aly-miR156g;ath-miR156g;smo-miR156a;
MIR166	ngs_88072434_x125	125	TCGGACCAGGCTTCTTTCCC	sbi-miR166c;sbi-miR166d;sbi-miR166h;tcc-miR166a;sbi-miR166i;csi-miR166b;zma-miR166a;bdi-miR166d;mtr-miR166g;bdi-miR166a;tcc-miR166b;aqc-miR166e;pta-miR166b;zma-miR166c;zma-miR166g;aly-miR166d;aly-miR166c;aly-miR166b;zma-miR166b;aly-miR166a;aly-miR166f;gma-miR166g;gma-miR166i-3p;gma-miR166j-3p;hvu-miR166c;ghr-miR166b;bdi-miR166c;vvi-miR166h;csi-miR166d;smo-miR166c;csi-miR166c;ppt-miR166a;aqc-miR16…
MIR156	ngs_90607506_x125	125	TGACAGAGAAGAGTGAGCAC	vvi-miR156e;
MIR158	ngs_86827984_x124	124	TCCCAAATGTAGACAAAGCC	aly-miR158a;ath-miR158a;
MIR159	ngs_99463635_x124	124	TTTGGATTGAAGGGAACTCTG	osa-miR159b;sbi-miR159;zma-miR159b;ssp-miR159a;tae-miR159a;osa-miR159a.1;sof-miR159a;hvu-miR159b;sof-miR159b;hvu-miR159a;sof-miR159d;zma-miR159j;zma-miR159a;zma-miR159f;tae-miR159b;far-miR159;zma-miR159k;
MIR169	ngs_65992697_x123	123	GCAAGTTGACTTTGGCTCTG	aly-miR169d*;aly-miR169f*;aly-miR169g*;aly-miR169e*;
MIR319	ngs_24496053_x123	123	AGAGCTTCCTTGAGTCCATT	aly-miR319a*;
MIR396	ngs_55396455_x123	123	CTCAAGAAAGCTGTGGGAAA	aly-miR396b*;
MIR172	ngs_22788439_x123	123	AGAATCTTAATGATGCTGCAG	ath-miR172d;ath-miR172c;aly-miR172c;aly-miR172d;
MIR166	ngs_69942192_x123	123	GGAATGTTGTTTGGCTCGAA	gma-miR166j-5p;aly-miR166g*;gma-miR166h-5p;
MIR167	ngs_95452225_x123	123	TTAAGCTGCCAGCATGATCTA	rco-miR167a;ptc-miR167c;tcc-miR167a;bra-miR167c;vvi-miR167b;rco-miR167b;ptc-miR167d;tcc-miR167b;tae-miR167;mtr-miR167;gma-miR167d;bra-miR167d;ghr-miR167;osa-miR167a;bna-miR167a;bna-miR167b;osa-miR167c;sbi-miR167b;sly-miR167;bdi-miR167a;zma-miR167a;zma-miR167b;zma-miR167c;aly-miR167a;aly-miR167b;zma-miR167d;sbi-miR167i;gma-miR167b;vvi-miR167e;ath-miR167b;bna-miR167c;bdi-miR167b;osa-miR167b;sbi-miR…
MIR160	ngs_67480981_x123	123	GCCTGGCTCCCTGTATGCCA	sly-miR160a;smo-miR160b;aqc-miR160b;far-miR160;pab-miR160b;vun-miR160;rco-miR160b;osa-miR160d;vvi-miR160e;bdi-miR160a;gma-miR160;mtr-miR160e;zma-miR160e;aly-miR160c;zma-miR160b;zma-miR160g;zma-miR160d;zma-miR160a;aly-miR160b;bdi-miR160c;csi-miR160;ppt-miR160b;ppt-miR160i;ptc-miR160d;bdi-miR160d;tcc-miR160b;ppt-miR160a;ptc-miR160c;ptc-miR160b;ptc-miR160a;sbi-miR160d;sbi-miR160a;osa-miR160a;sbi-miR…
MIR399	ngs_92142606_x122	122	TGCCAAAGGAGATTTACCCCG	aly-miR399g;ptc-miR399a;tcc-miR399h;hvu-miR399;aly-miR399i;ath-miR399d;aly-miR399d;
MIR403	ngs_95838051_x121	121	TTAGATTCACGCACAAACAT	gma-miR403a;gma-miR403b;
MIR169	ngs_46549608_x121	121	CAGCCAAGGATGACATGCCG	ptc-miR169h;vun-miR169;bdi-miR169a;ptc-miR169s;aly-miR169b;zma-miR169c;zma-miR169r;aly-miR169a;zma-miR169a;zma-miR169b;gma-miR169a;gma-miR169b;tcc-miR169b;bna-miR169a;sbi-miR169b;ptc-miR169b;vvi-miR169f;mtr-miR169a;tcc-miR169c;bna-miR169b;vvi-miR169w;sly-miR169c;aqc-miR169c;vvi-miR169a;mtr-miR169g;mtr-miR169j;osa-miR169a;ath-miR169a;gma-miR169g;bdi-miR169c;sbi-miR169a;rco-miR169b;tcc-miR169l;ath-…
MIR169	ngs_46554471_x121	121	CAGCCAAGGATGACTTGCAGA	sly-miR169c;osa-miR169a;ath-miR169a;sbi-miR169a;tcc-miR169a;ptc-miR169c;vvi-miR169g;ptc-miR169a;mtr-miR169b;tcc-miR169e;bdi-miR169a;aly-miR169a;zma-miR169a;zma-miR169b;gma-miR169b;bna-miR169a;ptc-miR169b;vvi-miR169f;mtr-miR169a;tcc-miR169c;bna-miR169b;
MIR159	ngs_97875138_x120	120	TTGGATTGAAGGGACCTCTA	sly-miR159;aly-miR159a;pvu-miR159a.1;ptc-miR159c;osa-miR159f;mtr-miR159a;ahy-miR159;ath-miR159a;rco-miR159;bra-miR159a;gma-miR159a-3p;ptc-miR159a;ptc-miR159b;bna-miR159;csi-miR159;vvi-miR159c;gma-miR159e-3p;
MIR161	ngs_85752310_x119	119	TCAATGCACTGAAAGTGACAA	bna-miR161;
MIR395	ngs_56248457_x119	119	CTGAAGTGTTTGGGGGAACTA	ptc-miR395b;ptc-miR395c;ptc-miR395d;ptc-miR395e;ptc-miR395f;rco-miR395a;ptc-miR395g;rco-miR395b;gma-miR395a;ptc-miR395h;rco-miR395c;ath-miR395d;gma-miR395b;ptc-miR395i;tcc-miR395a;rco-miR395d;ath-miR395a;ath-miR395e;gma-miR395c;csi-miR395;ptc-miR395j;tcc-miR395b;vun-miR395;aly-miR395d;aly-miR395g;aly-miR395e;rco-miR395e;sly-miR395b;vvi-miR395m;sly-miR395a;vvi-miR395l;vvi-miR395k;vvi-miR395j;vvi-m…
MIR319	ngs_97805418_x118	118	TTGGACTGAAGGGCGCTCCCT	bdi-miR319b;rco-miR319a;rco-miR319b;rco-miR319c;aau-miR319;vvi-miR319f;tae-miR319;ath-miR319b;aqc-miR319;vun-miR319a;aly-miR319a;aly-miR319b;gma-miR319k;gma-miR319h;gma-miR319m;amg-miR319;vvi-miR319c;ath-miR319a;gma-miR319j;vvi-miR319b;
MIR171	ngs_91790064_x118	118	TGATTGAGCCGCGTCAATAAC	vvi-miR171b;mtr-miR171b;
MIR319	ngs_97803001_x117	117	TTGGACTGAAGGGAGCCCCC	aqc-miR319;vun-miR319a;aly-miR319a;aly-miR319b;gma-miR319k;gma-miR319h;gma-miR319m;amg-miR319;vvi-miR319c;ath-miR319a;gma-miR319j;vvi-miR319b;rco-miR319a;rco-miR319b;ptc-miR319d;mtr-miR319b;ctr-miR319;rco-miR319c;gma-miR319e;aau-miR319;mtr-miR319;vvi-miR319f;tae-miR319;gma-miR319b;ppt-miR319c;gma-miR319a;ptc-miR319a;ptc-miR319b;ptc-miR319c;vvi-miR319g;ath-miR319b;ppt-miR319e;ppt-miR319d;
MIR172	ngs_22795548_x117	117	AGAATCTTGATAATGCTGCAG	ath-miR172d;ath-miR172c;aly-miR172c;aly-miR172d;
MIR1140	ngs_15663714_x117	117	ACAGCCTAAACCAATCAGAGC	bna-miR1140;
MIR172	ngs_91032319_x117	117	TGAGAATCTTGATGATGCTGCAG	vvi-miR172d;ata-miR172;aau-miR172;
MIR162	ngs_51908587_x116	116	CGATAAACCTCTGCATCCAG	aau-miR162;ptc-miR162b;ptc-miR162a;ath-miR162a;gma-miR162c;sbi-miR162;sly-miR162;ath-miR162b;cpa-miR162a;mtr-miR162;vun-miR162;ptc-miR162c;rco-miR162;osa-miR162a;tcc-miR162;aly-miR162b;vvi-miR162;csi-miR162;ghr-miR162a;gma-miR162b;aly-miR162a;
MIR167	ngs_89756073_x116	116	TGAAACTGCCAGCATGATCTA	sbi-miR167b;sly-miR167;bdi-miR167a;zma-miR167a;zma-miR167b;zma-miR167c;aly-miR167a;aly-miR167b;zma-miR167d;sbi-miR167i;gma-miR167b;vvi-miR167e;ath-miR167b;bna-miR167c;bdi-miR167b;osa-miR167b;sbi-miR167a;gma-miR167a;vvi-miR167d;ath-miR167a;ptc-miR167a;bra-miR167a;ptc-miR167b;bra-miR167b;rco-miR167a;ptc-miR167c;tcc-miR167a;bra-miR167c;vvi-miR167b;rco-miR167b;ptc-miR167d;tcc-miR167b;tae-miR167;mtr-m…
MIR400	ngs_85043138_x115	115	TATGAGAGTATTATAAATCAC	aly-miR400;ath-miR400;
MIR159	ngs_99490405_x114	114	TTTGGATTGAAGGGGGCTCT	far-miR159;gma-miR159a-3p;zma-miR159k;osa-miR159b;ptc-miR159a;ptc-miR159b;bna-miR159;sbi-miR159;csi-miR159;zma-miR159b;vvi-miR159c;gma-miR159e-3p;sly-miR159;aly-miR159b;aly-miR159a;ssp-miR159a;tae-miR159a;osa-miR159a.1;sof-miR159a;hvu-miR159b;sof-miR159b;ath-miR159b;pvu-miR159a.1;hvu-miR159a;ptc-miR159c;sof-miR159d;mtr-miR159a;zma-miR159j;zma-miR159a;zma-miR159f;ahy-miR159;ath-miR159a;rco-miR159;…
MIR167	ngs_90128309_x114	114	TGAAGCTGCCAGCATGATCA	sbi-miR167h;rco-miR167a;ptc-miR167c;tcc-miR167a;zma-miR167i;zma-miR167h;sbi-miR167c;sof-miR167b;ssp-miR167b;osa-miR167i;mtr-miR167b;zma-miR167f;aly-miR167a;ahy-miR167-5p;bdi-miR167b;bna-miR167c;gma-miR167g;ctr-miR167;gma-miR167j;zma-miR167e;zma-miR167g;tae-miR167;csi-miR167b;vvi-miR167b;ghr-miR167;gma-miR167f;csi-miR167a;bra-miR167d;sbi-miR167b;ath-miR167d;sly-miR167;sbi-miR167i;rco-miR167b;lja-m…
MIR159	ngs_99471314_x114	114	TTTGGATTGAAGGGAGCTCA	sof-miR159a;hvu-miR159b;sof-miR159b;ath-miR159b;pvu-miR159a.1;hvu-miR159a;ptc-miR159c;sof-miR159d;mtr-miR159a;zma-miR159j;zma-miR159a;zma-miR159f;ahy-miR159;ath-miR159a;rco-miR159;tae-miR159b;bra-miR159a;far-miR159;gma-miR159a-3p;zma-miR159k;osa-miR159b;ptc-miR159a;ptc-miR159b;bna-miR159;sbi-miR159;csi-miR159;zma-miR159b;vvi-miR159c;gma-miR159e-3p;sly-miR159;aly-miR159b;aly-miR159a;ssp-miR159a;ta…
MIR156	ngs_68730225_x113	113	GCTCACTGCTCTTTCTATCAGA	aly-miR156a*;
MIR172	ngs_22745891_x112	112	AGAATCATGATGATGCTGCAG	mtr-miR172;ghr-miR172;bdi-miR172d;aly-miR172c;aly-miR172d;ath-miR172d;ath-miR172c;
MIR156	ngs_90478310_x112	112	TGACAGAAGAGAGCAAGCAC	sbi-miR156e;zma-miR156k;
MIR398	ngs_73589733_x111	111	GGGTCGACATGAGAACACAT	aly-miR398c*;
MIR172	ngs_69907154_x111	111	GGAATCTTGATGATGCTGCAA	ath-miR172e;zma-miR172e;bdi-miR172b;osa-miR172b;tcc-miR172c;ptc-miR172e;ptc-miR172d;aqc-miR172b;gma-miR172e;ptc-miR172h;gma-miR172c;gma-miR172d;ptc-miR172g;vvi-miR172c;rco-miR172;csi-miR172c;
MIR166	ngs_88071055_x111	111	TCGGACCAGGCTTCATTGCCC	osa-miR166f;mtr-miR166e;csi-miR166e;osa-miR166d;bna-miR166c;ath-miR166f;gma-miR166a-3p;rco-miR166d;sly-miR166a;osa-miR166c;bna-miR166b;ath-miR166e;rco-miR166c;osa-miR166b;bna-miR166a;ath-miR166d;rco-miR166b;osa-miR166a;ath-miR166c;rco-miR166a;ath-miR166b;ath-miR166a;ptc-miR166a;ptc-miR166b;ptc-miR166c;ptc-miR166d;ptc-miR166e;ptc-miR166f;ppt-miR166c;ptc-miR166g;ppt-miR166d;vvi-miR166c;ptc-miR166h;…
MIR172	ngs_22813626_x110	110	AGAATCTTGATGATGCAGCAT	aau-miR172;vvi-miR172d;bol-miR172a;sly-miR172a;ptc-miR172a;ptc-miR172b;osa-miR172a;tcc-miR172b;ptc-miR172c;aqc-miR172a;vun-miR172;tcc-miR172e;aly-miR172a;gma-miR172h-3p;aly-miR172b;mtr-miR172b;bra-miR172a;mtr-miR172c;bol-miR172b;bra-miR172b;ath-miR172b;gma-miR172a;ath-miR172a;gma-miR172b-3p;ssl-miR172;sly-miR172b;osa-miR172d;ptc-miR172f;bdi-miR172a;ata-miR172;
MIR159	ngs_99491570_x110	110	TTTGGATTGAAGGGTGCTCT	mtr-miR159a;zma-miR159j;zma-miR159a;zma-miR159f;ahy-miR159;ath-miR159a;rco-miR159;tae-miR159b;bra-miR159a;far-miR159;gma-miR159a-3p;zma-miR159k;osa-miR159b;ptc-miR159a;ptc-miR159b;bna-miR159;sbi-miR159;csi-miR159;zma-miR159b;vvi-miR159c;gma-miR159e-3p;sly-miR159;aly-miR159b;aly-miR159a;ssp-miR159a;tae-miR159a;osa-miR159a.1;sof-miR159a;hvu-miR159b;sof-miR159b;ath-miR159b;pvu-miR159a.1;hvu-miR159a;…
MIR1140	ngs_15663820_x109	109	ACAGCCTAAACCAATCGAAGC	bna-miR1140;
MIR166	ngs_88062878_x109	109	TCGGACCAGGCTTCATCCCA	far-miR166;pta-miR166c;aly-miR165b;ath-miR165a;ath-miR165b;aly-miR165a;
MIR171	ngs_91780521_x108	108	TGATTGAGCCGCGCCAATACCT	bna-miR171g;
MIR159	ngs_99399494_x108	108	TTTGGAATGAAGGGAGCTCTA	ptc-miR159a;ptc-miR159c;aly-miR159a;gma-miR159e-3p;mtr-miR159a;sly-miR159;csi-miR159;ahy-miR159;vvi-miR159c;bra-miR159a;gma-miR159a-3p;rco-miR159;ath-miR159a;pvu-miR159a.1;bna-miR159;ptc-miR159b;aqc-miR159;
MIR156	ngs_97322819_x108	108	TTGACAGAAGAAAGAGCGCAC	smo-miR156c;
MIR824	ngs_8389483_x107	107	AAGACCATTTGTGAGAAGGGA	bol-miR824;ath-miR824;bna-miR824;aly-miR824;bra-miR824;
MIR156	ngs_97322281_x107	107	TTGACAGAAGAAAGAGAGCGC	smo-miR156c;
MIR172	ngs_22821434_x106	106	AGAATCTTGATGATGCTGGAG	ath-miR172d;ath-miR172c;aly-miR172c;aly-miR172d;
MIR319	ngs_99415333_x106	106	TTTGGACTGAAGGGAGCCCCT	csi-miR319;vvi-miR319e;tcc-miR319;
MIR390	ngs_9630866_x106	106	AAGCTCAGGAGGGATATCACC	gma-miR390b;
MIR167	ngs_90116359_x106	106	TGAAGCTGCCAACATGATCTA	rco-miR167b;ptc-miR167d;aly-miR167b;zma-miR167c;zma-miR167d;zma-miR167b;zma-miR167a;gma-miR167d;tcc-miR167b;osa-miR167a;ath-miR167b;vvi-miR167e;gma-miR167b;bna-miR167a;bdi-miR167a;mtr-miR167;osa-miR167c;ath-miR167a;vvi-miR167d;gma-miR167a;osa-miR167b;bra-miR167a;ptc-miR167a;bra-miR167b;ptc-miR167b;bna-miR167b;bra-miR167c;sbi-miR167a;rco-miR167a;ptc-miR167c;tcc-miR167a;aly-miR167a;bdi-miR167b;bna-…
MIR169	ngs_46550736_x106	106	CAGCCAAGGATGACTAGCCG	tcc-miR169e;sly-miR169a;sbi-miR169k;ptc-miR169h;vun-miR169;bdi-miR169a;ptc-miR169s;aly-miR169b;zma-miR169c;zma-miR169r;aly-miR169a;zma-miR169a;zma-miR169b;gma-miR169a;gma-miR169b;tcc-miR169b;bna-miR169a;sbi-miR169b;ptc-miR169b;vvi-miR169f;mtr-miR169a;tcc-miR169c;bna-miR169b;vvi-miR169w;sly-miR169c;aqc-miR169c;vvi-miR169a;mtr-miR169g;mtr-miR169j;osa-miR169a;ath-miR169a;gma-miR169g;bdi-miR169c;sbi-…
MIR156	ngs_68721490_x105	105	GCTCACCTCTCTTTCTATCAGT	aly-miR156b*;
MIR156	ngs_68721740_x105	105	GCTCACCTCTCTTTCTGTCAG	aly-miR156b*;
MIR396	ngs_96564659_x105	105	TTCCACAGCTTTCTTCAACTT	tcc-miR396c;ccl-miR396;aqc-miR396b;aly-miR396b;gma-miR396b-5p;bdi-miR396e;zma-miR396e;zma-miR396f;pta-miR396;bcy-miR396b;bgy-miR396b;bna-miR396a;osa-miR396c;ath-miR396b;tcc-miR396e;rco-miR396;mtr-miR396a;ptc-miR396e;sbi-miR396c;gma-miR396c;ptc-miR396d;ptc-miR396c;
MIR159	ngs_97965925_x103	103	TTGGGATTGAAGGGAGCTCTA	ath-miR159a;pvu-miR159a.1;bna-miR159;ptc-miR159b;ptc-miR159a;ptc-miR159c;aly-miR159a;gma-miR159e-3p;mtr-miR159a;sly-miR159;csi-miR159;ahy-miR159;vvi-miR159c;bra-miR159a;gma-miR159a-3p;rco-miR159;
MIR166	ngs_88070420_x103	103	TCGGACCAGGCTTCATTCCCTC	crt-miR166b;csi-miR166a;ctr-miR166;
MIR390	ngs_9629141_x103	103	AAGCTCAGGAGGGATAGAGCC	ghr-miR390b;tcc-miR390b;ppt-miR390b;sbi-miR390;ptc-miR390d;rco-miR390b;vvi-miR390;bdi-miR390b;gma-miR390a-5p;mtr-miR390;bna-miR390c;ghr-miR390c;csi-miR390;cme-miR390;ath-miR390b;bdi-miR390;zma-miR390a;zma-miR390b;aly-miR390b;aly-miR390a;osa-miR390;ath-miR390a;ptc-miR390a;ptc-miR390b;bna-miR390a;ghr-miR390a;tcc-miR390a;ppt-miR390a;ptc-miR390c;rco-miR390a;bna-miR390b;
MIR390	ngs_9631253_x103	103	AAGCTCAGGAGGGATGGCACC	gma-miR390b;
MIR160	ngs_92281243_x102	102	TGCCTGGCTCCCTGTACGCCA	aly-miR160c;zma-miR160b;zma-miR160g;zma-miR160d;zma-miR160a;aly-miR160b;bdi-miR160c;ptc-miR160d;bdi-miR160d;tcc-miR160b;ppt-miR160a;ptc-miR160c;ptc-miR160b;ptc-miR160a;sbi-miR160d;sbi-miR160a;osa-miR160a;sbi-miR160c;ath-miR160a;osa-miR160b;vvi-miR160c;ppt-miR160e;sbi-miR160b;ath-miR160b;smo-miR160a;pab-miR160a;rco-miR160a;osa-miR160c;vvi-miR160d;ppt-miR160f;bdi-miR160b;sbi-miR160e;tae-miR160;mtr-…
MIR165	ngs_88059958_x102	102	TCGGACCAGGCTTCACCCCCC	ath-miR165a;ath-miR165b;
MIR164	ngs_92993977_x102	102	TGGAGAAGCAGAGCACGTGCA	tcc-miR164a;ctr-miR164;bdi-miR164b;bna-miR164;bra-miR164a;sbi-miR164;tae-miR164;ghr-miR164;aly-miR164a;mtr-miR164b;zma-miR164g;zma-miR164b;ath-miR164b;osa-miR164b;sbi-miR164e;vvi-miR164d;aly-miR164b;zma-miR164a;zma-miR164c;bdi-miR164a;ssl-miR164b;csi-miR164;gma-miR164;zma-miR164d;osa-miR164f;vvi-miR164a;rco-miR164c;ptc-miR164e;tcc-miR164b;mtr-miR164c;mtr-miR164a;bdi-miR164e;bdi-miR164d;ptc-miR164…
MIR400	ngs_39286703_x101	101	ATGAGAGTATTATAAGTCAC	ath-miR400;aly-miR400;
MIR166	ngs_88068947_x101	101	TCGGACCAGGCTTCATTCCCCG	csi-miR166a;ctr-miR166;
MIR156	ngs_90484465_x101	101	TGACAGAAGAGAGGCAGCAC	ptc-miR156k;vvi-miR156a;
MIR167	ngs_90171238_x101	101	TGAAGCTGCGAGCATGATCTA	rco-miR167a;ptc-miR167c;tcc-miR167a;bra-miR167c;vvi-miR167b;rco-miR167b;ptc-miR167d;tcc-miR167b;tae-miR167;mtr-miR167;gma-miR167d;bra-miR167d;ghr-miR167;osa-miR167a;bna-miR167a;bna-miR167b;osa-miR167c;sbi-miR167b;sly-miR167;bdi-miR167a;zma-miR167a;zma-miR167b;zma-miR167c;aly-miR167a;aly-miR167b;zma-miR167d;sbi-miR167i;gma-miR167b;vvi-miR167e;ath-miR167b;bna-miR167c;bdi-miR167b;osa-miR167b;sbi-miR…
MIR166	ngs_77799401_x100	100	GTCGGACCAGGCTTCATTCC	bdi-miR166e;gma-miR166h-3p;bdi-miR166f;
MIR319	ngs_97805416_x99	99	TTGGACTGAAGGGCGCTCCC	aau-miR319;mtr-miR319;vvi-miR319f;tae-miR319;gma-miR319b;ppt-miR319c;gma-miR319a;ptc-miR319a;ptc-miR319b;ptc-miR319c;vvi-miR319g;ath-miR319b;ppt-miR319e;ppt-miR319d;aqc-miR319;vun-miR319a;aly-miR319a;aly-miR319b;gma-miR319k;gma-miR319h;gma-miR319m;amg-miR319;vvi-miR319c;ath-miR319a;gma-miR319j;vvi-miR319b;rco-miR319a;rco-miR319b;ptc-miR319d;mtr-miR319b;ctr-miR319;rco-miR319c;gma-miR319e;osa-miR31…
MIR166	ngs_86037714_x99	99	TCAGACCAGGCTTCATTCCCC	aly-miR166b;aly-miR166f;gma-miR166i-3p;gma-miR166g;aly-miR166a;zma-miR166a;ssl-miR166b;ghr-miR166b;bdi-miR166c;ppt-miR166i;osa-miR166d;hvu-miR166c;pta-miR166a;csi-miR166e;ppt-miR166b;gma-miR166f;ppt-miR166h;osa-miR166c;gma-miR166e;ppt-miR166g;osa-miR166b;gma-miR166d;ppt-miR166f;osa-miR166a;gma-miR166c;ppt-miR166e;ppt-miR166d;ppt-miR166c;ptc-miR166a;ptc-miR166b;ptc-miR166c;ptc-miR166d;ptc-miR166e;…
MIR159	ngs_99488970_x99	99	TTTGGATTGAAGGGCGCTCT	ath-miR159b;pvu-miR159a.1;hvu-miR159a;ptc-miR159c;sof-miR159d;mtr-miR159a;zma-miR159j;zma-miR159a;zma-miR159f;ahy-miR159;ath-miR159a;rco-miR159;tae-miR159b;bra-miR159a;far-miR159;gma-miR159a-3p;zma-miR159k;osa-miR159b;ptc-miR159a;ptc-miR159b;bna-miR159;sbi-miR159;csi-miR159;zma-miR159b;vvi-miR159c;gma-miR159e-3p;sly-miR159;aly-miR159b;aly-miR159a;ssp-miR159a;tae-miR159a;osa-miR159a.1;sof-miR159a;…
MIR157	ngs_68892967_x98	98	GCTCTCTAGTCTTCTGTCATC	aly-miR157a*;
MIR165	ngs_88062718_x98	98	TCGGACCAGGCTTCATCACC	aly-miR165a;aly-miR165b;ath-miR165a;ath-miR165b;
MIR390	ngs_9629305_x98	98	AAGCTCAGGAGGGATAGCAC	gma-miR390b;
MIR169	ngs_91184497_x98	98	TGAGCCAAAGATGACTAGCCG	mtr-miR169o;mtr-miR169n;mtr-miR169i;bna-miR169m;
MIR166	ngs_88072098_x98	98	TCGGACCAGGCTTCGTTCCCC	ptc-miR166b;ptc-miR166c;ptc-miR166d;ptc-miR166e;ptc-miR166f;ppt-miR166c;ptc-miR166g;ppt-miR166d;vvi-miR166c;ptc-miR166h;ppt-miR166e;gma-miR166c;vvi-miR166d;ptc-miR166i;ppt-miR166f;gma-miR166d;vvi-miR166e;ptc-miR166j;ppt-miR166g;gma-miR166e;vvi-miR166f;smo-miR166a;ptc-miR166k;ppt-miR166h;pta-miR166a;gma-miR166f;vvi-miR166g;smo-miR166b;ppt-miR166b;ptc-miR166l;ppt-miR166i;tcc-miR166a;zma-miR166a;bdi…
MIR166	ngs_88056913_x98	98	TCGGACCAGGCCTCATTCCCC	vvi-miR166f;smo-miR166a;ptc-miR166k;ppt-miR166h;pta-miR166a;gma-miR166f;vvi-miR166g;smo-miR166b;ppt-miR166b;ptc-miR166l;ppt-miR166i;tcc-miR166a;zma-miR166a;bdi-miR166d;mtr-miR166g;bdi-miR166a;aqc-miR166e;pta-miR166b;aly-miR166d;aly-miR166c;aly-miR166b;aly-miR166a;aly-miR166f;gma-miR166g;gma-miR166i-3p;hvu-miR166c;ghr-miR166b;bdi-miR166c;vvi-miR166h;smo-miR166c;ppt-miR166a;aqc-miR166b;hvu-miR166b;…
MIR160	ngs_92284090_x98	98	TGCCTGGCTCCCTGTATGCTA	zma-miR160c;aly-miR160a;bra-miR160a;ath-miR160c;mtr-miR160b;mtr-miR160;ttu-miR160;sly-miR160a;smo-miR160b;aqc-miR160b;far-miR160;pab-miR160b;vun-miR160;rco-miR160b;osa-miR160d;vvi-miR160e;bdi-miR160a;gma-miR160;mtr-miR160e;zma-miR160e;aly-miR160c;zma-miR160b;zma-miR160g;zma-miR160d;zma-miR160a;aly-miR160b;bdi-miR160c;ptc-miR160d;bdi-miR160d;tcc-miR160b;ppt-miR160a;ptc-miR160c;ptc-miR160b;ptc-miR1…
MIR1140	ngs_15664003_x97	97	ACAGCCTAAACCAATCGGAGA	bna-miR1140;
MIR156	ngs_51446931_x97	97	CGACAGAAGAGAGTGAGCCC	smo-miR156a;aly-miR156g;ath-miR156g;
MIR400	ngs_85043346_x96	96	TATGAGAGTATTATAAGCCA	aly-miR400;ath-miR400;
MIR166	ngs_88065289_x96	96	TCGGACCAGGCTTCATGCCC	mtr-miR166g;bdi-miR166a;tcc-miR166b;aqc-miR166e;pta-miR166b;zma-miR166c;zma-miR166g;aly-miR166d;aly-miR166c;aly-miR166b;zma-miR166b;aly-miR166a;aly-miR166f;gma-miR166g;gma-miR166i-3p;gma-miR166j-3p;hvu-miR166c;ghr-miR166b;bdi-miR166c;vvi-miR166h;csi-miR166d;smo-miR166c;csi-miR166c;ppt-miR166a;aqc-miR166b;sbi-miR166j;hvu-miR166b;csi-miR166a;crt-miR166a;pvu-miR166a;ptc-miR166m;crt-miR166b;bdi-miR16…
MIR156	ngs_97327772_x96	96	TTGACAGAAGATAGAGTGCAC	tcc-miR156e;gma-miR156l;vvi-miR156g;gra-miR157a;gma-miR156e;ptc-miR156j;bna-miR156c;tcc-miR156f;gma-miR156j;gma-miR156m;aly-miR157c;mtr-miR156e;gma-miR156i;bna-miR156b;ahy-miR156b-5p;mtr-miR156h;vvi-miR156i;gra-miR157b;bol-miR157a;mtr-miR156f;gma-miR156c;vun-miR156b;bcy-miR156;bgy-miR156;aly-miR157a;aly-miR157b;rco-miR156h;bra-miR157a;sly-miR156c;ath-miR157c;rco-miR156g;sly-miR156b;ath-miR157b;rc…
MIR167	ngs_64334122_x95	95	GATCATGTTCGCAGTTTAACC	aly-miR167a*;
MIR171	ngs_91779023_x95	95	TGATTGAGCCGCGCCAAAATC	bdi-miR171a;zma-miR171n;aly-miR171a;bna-miR171g;tcc-miR171a;sbi-miR171j;sbi-miR171g;bra-miR171e;ath-miR171a;vvi-miR171e;osa-miR171a;ccl-miR171;bna-miR171f;
MIR824	ngs_83688730_x95	95	TAGACCATTTGTGAAAAGGG	bna-miR824;aly-miR824;bol-miR824;bra-miR824;ath-miR824;
MIR166	ngs_88075259_x95	95	TCGGACCCGGCTTCATTCCCC	gma-miR166i-3p;gma-miR166g;aly-miR166a;zma-miR166a;ssl-miR166b;ghr-miR166b;bdi-miR166c;ppt-miR166i;osa-miR166d;hvu-miR166c;pta-miR166a;csi-miR166e;ppt-miR166b;gma-miR166f;ppt-miR166h;osa-miR166c;gma-miR166e;ppt-miR166g;osa-miR166b;gma-miR166d;ppt-miR166f;osa-miR166a;gma-miR166c;ppt-miR166e;ppt-miR166d;ppt-miR166c;ptc-miR166a;ptc-miR166b;ptc-miR166c;ptc-miR166d;ptc-miR166e;ptc-miR166f;ptc-miR166g;…
MIR167	ngs_90111310_x95	95	TGAAGCTCCCAGCATGATCTA	ptc-miR167d;tcc-miR167b;tae-miR167;mtr-miR167;gma-miR167d;bra-miR167d;ghr-miR167;osa-miR167a;bna-miR167a;bna-miR167b;osa-miR167c;sbi-miR167b;sly-miR167;bdi-miR167a;zma-miR167a;zma-miR167b;zma-miR167c;aly-miR167a;aly-miR167b;zma-miR167d;sbi-miR167i;gma-miR167b;vvi-miR167e;ath-miR167b;bna-miR167c;bdi-miR167b;osa-miR167b;sbi-miR167a;gma-miR167a;vvi-miR167d;ath-miR167a;ptc-miR167a;bra-miR167a;ptc-miR…
MIR156	ngs_90563769_x95	95	TGACAGAAGAGAGTGCGCACA	rco-miR156a;hvu-miR156;ssl-miR156;ssp-miR156;tae-miR156;bna-miR156a;rco-miR156d;rco-miR156c;rco-miR156b;
MIR166	ngs_88070832_x95	95	TCGGACCAGGCTTCATTCTCC	smo-miR166a;ptc-miR166k;ppt-miR166h;pta-miR166a;gma-miR166f;vvi-miR166g;smo-miR166b;ppt-miR166b;ptc-miR166l;ppt-miR166i;tcc-miR166a;zma-miR166a;bdi-miR166d;mtr-miR166g;bdi-miR166a;aqc-miR166e;pta-miR166b;aly-miR166d;aly-miR166c;aly-miR166b;aly-miR166a;aly-miR166f;gma-miR166g;gma-miR166i-3p;hvu-miR166c;ghr-miR166b;bdi-miR166c;vvi-miR166h;smo-miR166c;ppt-miR166a;aqc-miR166b;hvu-miR166b;csi-miR166a;…
MIR165	ngs_88072358_x94	94	TCGGACCAGGCTTCTTCCCC	aly-miR165b;ath-miR165a;ath-miR165b;aly-miR165a;
MIR319	ngs_97805307_x94	94	TTGGACTGAAGGGAGTTCCTT	aly-miR319c;rco-miR319d;ath-miR319c;pvu-miR319c;aly-miR319d;gma-miR319g;gma-miR319l;
MIR172	ngs_1632837_x94	94	AAAATCTTGATGATGCTGCAG	ath-miR172c;aly-miR172c;aly-miR172d;ath-miR172d;
MIR168	ngs_52842347_x94	94	CGCTTGGTGCAGGTCGGGAC	mtr-miR168b;vvi-miR168;rco-miR168;vun-miR168;aly-miR168a;mtr-miR168c;aly-miR168b;gma-miR168;ath-miR168a;ptc-miR168a;bna-miR168;ccl-miR168;ath-miR168b;tcc-miR168;ptc-miR168b;crt-miR168;bdi-miR168;zma-miR168a;zma-miR168b;sbi-miR168;sof-miR168a;ssp-miR168a;osa-miR168a;hvu-miR168-5p;
MIR403	ngs_95840208_x94	94	TTAGATTCACGCACACACTCG	vvi-miR403a;aly-miR403;ptc-miR403c;vvi-miR403f;ath-miR403;ptc-miR403b;csi-miR403;rco-miR403b;tcc-miR403b;vvi-miR403e;ptc-miR403a;rco-miR403a;tcc-miR403a;vvi-miR403d;vvi-miR403c;vvi-miR403b;
MIR156	ngs_97324763_x93	93	TTGACAGAAGAGAGCGAGCA	gma-miR156o;gma-miR156k;gma-miR156n;ahy-miR156c;far-miR156b;gma-miR156f;
MIR319	ngs_97802608_x93	93	TTGGACTGAAGGGACCTCCC	gma-miR319h;gma-miR319m;amg-miR319;vvi-miR319c;ath-miR319a;gma-miR319j;vvi-miR319b;rco-miR319a;rco-miR319b;ptc-miR319d;mtr-miR319b;ctr-miR319;rco-miR319c;gma-miR319e;aau-miR319;mtr-miR319;vvi-miR319f;tae-miR319;gma-miR319b;ppt-miR319c;gma-miR319a;ptc-miR319a;ptc-miR319b;ptc-miR319c;vvi-miR319g;ath-miR319b;ppt-miR319e;ppt-miR319d;aqc-miR319;vun-miR319a;aly-miR319a;aly-miR319b;gma-miR319k;
MIR824	ngs_92907354_x92	92	TGGACCATTTGTGAGAAGGGA	aly-miR824;bra-miR824;bol-miR824;ath-miR824;bna-miR824;
MIR172	ngs_22827849_x92	92	AGAATCTTGATGTTGCTGCAG	ath-miR172c;aly-miR172c;aly-miR172d;ath-miR172d;
MIR319	ngs_97803686_x92	92	TTGGACTGAAGGGAGCTCCCC	ath-miR319b;aqc-miR319;vun-miR319a;aly-miR319a;aly-miR319b;gma-miR319k;gma-miR319h;gma-miR319m;amg-miR319;vvi-miR319c;ath-miR319a;gma-miR319j;vvi-miR319b;rco-miR319a;rco-miR319b;rco-miR319c;aau-miR319;vvi-miR319f;tae-miR319;vvi-miR319g;
MIR171	ngs_91779414_x92	92	TGATTGAGCCGCGCCAACAT	bna-miR171g;tcc-miR171a;sbi-miR171j;sbi-miR171g;bra-miR171e;ath-miR171a;vvi-miR171e;osa-miR171a;ccl-miR171;bna-miR171f;bdi-miR171a;zma-miR171n;zma-miR171a;aly-miR171a;
MIR396	ngs_96564866_x92	92	TTCCACAGCTTTCTTGAACCG	lja-miR396;aau-miR396;bdi-miR396d;bcy-miR396a;bgy-miR396a;osa-miR396b;ath-miR396a;sbi-miR396a;ptc-miR396b;tcc-miR396b;aqc-miR396a;vvi-miR396d;zma-miR396a;zma-miR396b;amg-miR396;bdi-miR396c;ssp-miR396;gma-miR396e;gma-miR396i-5p;aly-miR396a;gma-miR396a-5p;mtr-miR396b;ghr-miR396b;ssl-miR396;vvi-miR396c;csi-miR396b;ghr-miR396a;csi-miR396a;osa-miR396a;sbi-miR396b;ptc-miR396a;tcc-miR396a;sof-miR396;
MIR156	ngs_51446901_x92	92	CGACAGAAGAGAGTGAGCAT	osa-miR156l;
MIR408	ngs_91995969_x92	92	TGCACTGCCTCTTCCCTGGCTC	smo-miR408;
MIR156	ngs_90615167_x92	92	TGACAGAGGAGAGTGAACAC	vvi-miR156e;
MIR166	ngs_88070306_x91	91	TCGGACCAGGCTTCATTCCCGC	csi-miR166a;ctr-miR166;crt-miR166a;csi-miR166b;
MIR156	ngs_94460029_x91	91	TGTCAGAAGAGAGTAAGCAC	ghr-miR156c;
MIR171	ngs_91791174_x91	91	TGATTGAGCCGCGTCAGTATC	vvi-miR171b;mtr-miR171b;
MIR396	ngs_96564787_x91	91	TTCCACAGCTTTCTTGAACAG	vvi-miR396d;zma-miR396a;zma-miR396b;amg-miR396;bdi-miR396c;ssp-miR396;gma-miR396e;gma-miR396i-5p;aly-miR396a;gma-miR396a-5p;mtr-miR396b;ghr-miR396b;ssl-miR396;vvi-miR396c;csi-miR396b;ghr-miR396a;csi-miR396a;osa-miR396a;sbi-miR396b;ptc-miR396a;tcc-miR396a;sof-miR396;lja-miR396;aau-miR396;bdi-miR396d;bcy-miR396a;bgy-miR396a;osa-miR396b;ath-miR396a;sbi-miR396a;ptc-miR396b;tcc-miR396b;aqc-miR396a;
MIR166	ngs_69941904_x90	90	GGAATGTTGTCTGGCTCGCGG	aly-miR166a*;zma-miR166c*;csi-miR166e*;gma-miR166a-5p;aly-miR166d*;aly-miR166c*;zma-miR166a*;
MIR171	ngs_65511520_x90	90	GATTGAGCCGCGTCAATACC	sbi-miR171h;osa-miR171i;vvi-miR171b;mtr-miR171b;zma-miR171l;zma-miR171m;
MIR394	ngs_97907190_x90	90	TTGGCATTCTGTCCCCCTCC	sbi-miR394b;osa-miR394;sbi-miR394a;zma-miR394b;zma-miR394a;gma-miR394c-5p;bdi-miR394;ahy-miR394;ssl-miR394;ghr-miR394a;ptc-miR394a-5p;ptc-miR394b-5p;aly-miR394b;aly-miR394a;vvi-miR394a;tcc-miR394a;ath-miR394a;ghr-miR394b;vvi-miR394c;vvi-miR394b;tcc-miR394b;ath-miR394b;csi-miR394;
MIR394	ngs_97907097_x90	90	TTGGCATTCTGTCCATCTCC	tcc-miR394a;ath-miR394a;ghr-miR394b;vvi-miR394c;vvi-miR394b;tcc-miR394b;ath-miR394b;csi-miR394;sbi-miR394b;osa-miR394;sbi-miR394a;zma-miR394b;zma-miR394a;gma-miR394c-5p;bdi-miR394;ahy-miR394;ssl-miR394;ghr-miR394a;ptc-miR394a-5p;ptc-miR394b-5p;aly-miR394b;aly-miR394a;vvi-miR394a;
MIR159	ngs_99492817_x89	89	TTTGGATTGACGGGAGCTCT	ath-miR159a;rco-miR159;tae-miR159b;bra-miR159a;far-miR159;gma-miR159a-3p;zma-miR159k;osa-miR159b;ptc-miR159a;ptc-miR159b;bna-miR159;sbi-miR159;csi-miR159;zma-miR159b;vvi-miR159c;gma-miR159e-3p;sly-miR159;aly-miR159b;aly-miR159a;ssp-miR159a;tae-miR159a;osa-miR159a.1;sof-miR159a;hvu-miR159b;sof-miR159b;ath-miR159b;pvu-miR159a.1;hvu-miR159a;ptc-miR159c;sof-miR159d;mtr-miR159a;zma-miR159j;zma-miR159a…
MIR319	ngs_97804782_x89	89	TTGGACTGAAGGGAGCTCCTTT	gma-miR319l;gma-miR319g;
MIR167	ngs_90171102_x89	89	TGAAGCTGCCTGCATGATCTA	mtr-miR167;gma-miR167d;bra-miR167d;ghr-miR167;osa-miR167a;bna-miR167a;bna-miR167b;osa-miR167c;sbi-miR167b;sly-miR167;bdi-miR167a;zma-miR167a;zma-miR167b;zma-miR167c;aly-miR167a;aly-miR167b;zma-miR167d;sbi-miR167i;gma-miR167b;vvi-miR167e;ath-miR167b;bna-miR167c;bdi-miR167b;osa-miR167b;sbi-miR167a;gma-miR167a;vvi-miR167d;ath-miR167a;ptc-miR167a;bra-miR167a;ptc-miR167b;bra-miR167b;rco-miR167a;ptc-mi…
MIR156	ngs_92171215_x89	89	TGCCAGAAGAGAGTGAGCACA	rco-miR156c;rco-miR156b;rco-miR156a;hvu-miR156;bna-miR156a;ssl-miR156;ssp-miR156;tae-miR156;rco-miR156d;
MIR156	ngs_60655186_x89	89	GACAGAAGAGAGTGAACACA	rco-miR156c;rco-miR156b;rco-miR156a;hvu-miR156;ssl-miR156;ssp-miR156;tae-miR156;bna-miR156a;rco-miR156d;
MIR160	ngs_92276636_x89	89	TGCCTGGCCCCCTGTATGCCA	ttu-miR160;mtr-miR160b;pab-miR160b;far-miR160;ptc-miR160d;bdi-miR160d;tcc-miR160b;ath-miR160b;vvi-miR160d;osa-miR160c;rco-miR160a;smo-miR160a;pab-miR160a;ptc-miR160c;ath-miR160a;vvi-miR160c;osa-miR160b;ptc-miR160b;osa-miR160a;ptc-miR160a;sbi-miR160d;sbi-miR160a;sbi-miR160c;ppt-miR160e;sbi-miR160b;ppt-miR160f;bdi-miR160a;sbi-miR160e;tae-miR160;bdi-miR160b;mtr-miR160d;bdi-miR160c;ppt-miR160a;mtr-mi…
MIR319	ngs_97802871_x88	88	TTGGACTGAAGGGAGCACCCT	rco-miR319c;aau-miR319;vvi-miR319f;tae-miR319;ath-miR319b;aqc-miR319;vun-miR319a;aly-miR319a;aly-miR319b;gma-miR319k;gma-miR319h;gma-miR319m;amg-miR319;vvi-miR319c;ath-miR319a;gma-miR319j;vvi-miR319b;rco-miR319a;rco-miR319b;
MIR824	ngs_87704437_x87	87	TCGACCATTTGTGAGAAGGGA	ath-miR824;bna-miR824;aly-miR824;bra-miR824;bol-miR824;
MIR403	ngs_95838287_x87	87	TTAGATTCACGCACAAACTA	csi-miR403;rco-miR403b;tcc-miR403b;vvi-miR403e;ptc-miR403a;rco-miR403a;tcc-miR403a;vvi-miR403d;vvi-miR403c;vvi-miR403b;vvi-miR403a;aly-miR403;ptc-miR403c;vvi-miR403f;ath-miR403;ptc-miR403b;gma-miR403b;gma-miR403a;
MIR166	ngs_88059307_x87	87	TCGGACCAGGCTTCAAGCCC	osa-miR166k;zma-miR166k;zma-miR166j;sbi-miR166e;osa-miR166l;zma-miR166n;sbi-miR166g;
MIR156	ngs_90486267_x87	87	TGACAGAAGAGAGGGAGCAG	ptc-miR156k;vvi-miR156a;ath-miR156i;
MIR160	ngs_92284971_x87	87	TGCCTGGCTCCCTGTGTGCCA	ttu-miR160;sly-miR160a;smo-miR160b;aqc-miR160b;far-miR160;pab-miR160b;vun-miR160;rco-miR160b;osa-miR160d;vvi-miR160e;bdi-miR160a;gma-miR160;mtr-miR160e;zma-miR160e;aly-miR160c;zma-miR160b;zma-miR160g;zma-miR160d;zma-miR160a;aly-miR160b;bdi-miR160c;ptc-miR160d;bdi-miR160d;tcc-miR160b;ppt-miR160a;ptc-miR160c;ptc-miR160b;ptc-miR160a;sbi-miR160d;sbi-miR160a;osa-miR160a;sbi-miR160c;ath-miR160a;osa-miR…
MIR162	ngs_87795115_x87	87	TCGATAAACCTCTGCCTCCAG	vun-miR162;ptc-miR162c;rco-miR162;osa-miR162a;tcc-miR162;aly-miR162b;vvi-miR162;csi-miR162;ghr-miR162a;gma-miR162b;aly-miR162a;aau-miR162;ptc-miR162b;ptc-miR162a;ath-miR162a;gma-miR162c;sbi-miR162;sly-miR162;ath-miR162b;cpa-miR162a;mtr-miR162;
MIR172	ngs_22808645_x87	87	AGAATCTTGATGATACTGCA	zma-miR172a;aly-miR172a;gma-miR172h-3p;aly-miR172b;mtr-miR172b;bra-miR172a;mtr-miR172c;sbi-miR172c;aly-miR172c;bol-miR172b;bra-miR172b;sbi-miR172a;ath-miR172b;gma-miR172a;ath-miR172a;aly-miR172d;gma-miR172b-3p;csi-miR172a;sbi-miR172d;zma-miR172c;ath-miR172d;ssl-miR172;sly-miR172b;gma-miR172f;osa-miR172d;ath-miR172c;ptc-miR172f;bdi-miR172a;ata-miR172;aau-miR172;vvi-miR172d;bol-miR172a;sly-miR172a;…
MIR319	ngs_62590664_x86	86	GAGATTCTTTCAGTCCAGTC	aly-miR319d*;aly-miR319c*;
MIR858	ngs_96961323_x86	86	TTCGTTGTCTGTTCGACCATG	ath-miR858b;
MIR166	ngs_18938888_x86	86	ACGGACCAGGCTTCATTCCCC	bdi-miR166b;osa-miR166n;bna-miR166d;mtr-miR166e;smo-miR166c;pvu-miR166a;hvu-miR166b;mtr-miR166;pta-miR166b;csi-miR166a;ctr-miR166;ppt-miR166a;aly-miR166d;aly-miR166c;aly-miR166b;aly-miR166f;gma-miR166i-3p;gma-miR166g;aly-miR166a;zma-miR166a;ssl-miR166b;ghr-miR166b;bdi-miR166c;ppt-miR166i;osa-miR166d;hvu-miR166c;pta-miR166a;csi-miR166e;ppt-miR166b;gma-miR166f;ppt-miR166h;osa-miR166c;gma-miR166e;pp…
MIR156	ngs_97323183_x86	86	TTGACAGAAGAAAGCGAGCA	smo-miR156c;
MIR156	ngs_97322967_x86	86	TTGACAGAAGAAAGAGGGCAC	smo-miR156c;mtr-miR156g;
MIR400	ngs_85044513_x85	85	TATGAGAGTATTATGAGTCA	aly-miR400;ath-miR400;
MIR172	ngs_14897757_x85	85	ACAATCTTGATGATGCTGCAG	ath-miR172c;aly-miR172c;aly-miR172d;ath-miR172d;
MIR160	ngs_27092404_x85	85	AGCCTGGCTCCCTGTATGCCA	vvi-miR160d;osa-miR160c;rco-miR160a;smo-miR160a;pab-miR160a;ptc-miR160c;ath-miR160a;vvi-miR160c;osa-miR160b;ptc-miR160b;osa-miR160a;ptc-miR160a;sbi-miR160d;sbi-miR160a;sbi-miR160c;ppt-miR160e;sbi-miR160b;ppt-miR160f;bdi-miR160a;sbi-miR160e;tae-miR160;bdi-miR160b;mtr-miR160d;bdi-miR160c;ppt-miR160a;mtr-miR160e;aly-miR160c;aly-miR160b;aly-miR160a;bra-miR160a;zma-miR160g;zma-miR160b;zma-miR160a;zma-…
MIR168	ngs_88008556_x84	84	TCGCTTGGTGCAGGTCGGGAG	mtr-miR168c;aly-miR168b;gma-miR168;ath-miR168a;ptc-miR168a;bna-miR168;ccl-miR168;ath-miR168b;tcc-miR168;ptc-miR168b;crt-miR168;mtr-miR168b;vvi-miR168;rco-miR168;vun-miR168;aly-miR168a;
MIR166	ngs_88065712_x83	83	TCGGACCAGGCTTCATTACC	csi-miR166c;ppt-miR166a;aqc-miR166b;sbi-miR166j;hvu-miR166b;csi-miR166a;crt-miR166a;pvu-miR166a;ptc-miR166m;crt-miR166b;bdi-miR166b;mtr-miR166h;sbi-miR166a;bna-miR166d;osa-miR166n;zma-miR166d;zma-miR166e;aly-miR166e;zma-miR166f;mtr-miR166;ctr-miR166;ssl-miR166b;hvu-miR166;ath-miR166g;gma-miR166b;rco-miR166e;tcc-miR166d;aly-miR166g;sly-miR166b;osa-miR166f;mtr-miR166e;csi-miR166e;bdi-miR166e;osa-mi…
MIR395	ngs_56249082_x83	83	CTGAAGTGTTTGGGGGAACTT	mtr-miR395h;rco-miR395e;sly-miR395b;vvi-miR395m;sly-miR395a;vvi-miR395l;vvi-miR395k;vvi-miR395j;vvi-miR395i;vvi-miR395h;vvi-miR395g;vvi-miR395f;vvi-miR395e;vvi-miR395d;vvi-miR395c;vvi-miR395b;vvi-miR395a;ptc-miR395b;ptc-miR395c;ptc-miR395d;ptc-miR395e;ptc-miR395f;rco-miR395a;ptc-miR395g;rco-miR395b;gma-miR395a;ptc-miR395h;rco-miR395c;ath-miR395d;gma-miR395b;ptc-miR395i;tcc-miR395a;rco-miR395d;ath…
MIR159	ngs_99428498_x83	83	TTTGGAGTGAAGGGAGCTCTA	zma-miR159i;zma-miR159h;aqc-miR159;ptc-miR159c;aly-miR159a;gma-miR159e-3p;mtr-miR159a;sly-miR159;csi-miR159;ahy-miR159;vvi-miR159c;bra-miR159a;gma-miR159a-3p;rco-miR159;ath-miR159a;pvu-miR159a.1;bna-miR159;ptc-miR159b;ptc-miR159a;
MIR160	ngs_92284089_x82	82	TGCCTGGCTCCCTGTATGCT	ptc-miR160c;ptc-miR160b;ptc-miR160a;sbi-miR160d;sbi-miR160a;osa-miR160a;sbi-miR160c;ath-miR160a;osa-miR160b;vvi-miR160c;ppt-miR160e;sbi-miR160b;ath-miR160b;smo-miR160a;pab-miR160a;rco-miR160a;osa-miR160c;vvi-miR160d;ppt-miR160f;bdi-miR160b;sbi-miR160e;tae-miR160;mtr-miR160d;zma-miR160c;aly-miR160a;bra-miR160a;ath-miR160c;mtr-miR160b;mtr-miR160;ttu-miR160;sly-miR160a;smo-miR160b;aqc-miR160b;gma-mi…
MIR395	ngs_56249086_x82	82	CTGAAGTGTTTGGGGGAACTTC	sly-miR395b;sly-miR395a;
MIR156	ngs_53277360_x82	82	CGGCAGAAGAGAGTGAGCAC	smo-miR156a;aly-miR156g;ath-miR156g;
MIR156	ngs_97323486_x82	82	TTGACAGAAGAAAGTGAGCA	smo-miR156c;gma-miR156o;gma-miR156k;gma-miR156n;
MIR171	ngs_97427411_x82	82	TTGAGCCGTGCCAATATCTCT	smo-miR171a;
MIR390	ngs_9628433_x82	82	AAGCTCAGGAGGGATAACGC	tcc-miR390b;ppt-miR390b;sbi-miR390;ptc-miR390d;rco-miR390b;vvi-miR390;bdi-miR390b;gma-miR390a-5p;mtr-miR390;bna-miR390c;ghr-miR390c;csi-miR390;cme-miR390;ath-miR390b;bdi-miR390;zma-miR390a;zma-miR390b;aly-miR390b;aly-miR390a;osa-miR390;ath-miR390a;ptc-miR390a;ptc-miR390b;bna-miR390a;ghr-miR390a;tcc-miR390a;ppt-miR390a;ptc-miR390c;rco-miR390a;bna-miR390b;ghr-miR390b;
MIR396	ngs_96566258_x81	81	TTCCACAGCTTTCTTGGACTT	bdi-miR396e;zma-miR396e;zma-miR396f;pta-miR396;bcy-miR396b;bgy-miR396b;bna-miR396a;osa-miR396c;ath-miR396b;tcc-miR396e;rco-miR396;mtr-miR396a;ptc-miR396e;sbi-miR396c;gma-miR396c;ptc-miR396d;ptc-miR396c;tcc-miR396c;ccl-miR396;aqc-miR396b;aly-miR396b;gma-miR396b-5p;
MIR167	ngs_90125699_x81	81	TGAAGCTGCCAGCATGACCT	gma-miR167d;tcc-miR167b;csi-miR167c;gma-miR167e;ptc-miR167f;ptc-miR167e;osa-miR167a;ath-miR167b;ccl-miR167a;tcc-miR167c;vvi-miR167e;rco-miR167c;gma-miR167b;bna-miR167a;bdi-miR167a;mtr-miR167;gma-miR167c;osa-miR167c;ath-miR167a;vvi-miR167d;gma-miR167a;osa-miR167b;vvi-miR167c;bra-miR167a;ptc-miR167a;bra-miR167b;ptc-miR167b;bna-miR167b;vvi-miR167a;bra-miR167c;sbi-miR167a;sbi-miR167h;rco-miR167a;ptc-…
MIR160	ngs_92282366_x81	81	TGCCTGGCTCCCTGTATCCCA	mtr-miR160d;zma-miR160c;aly-miR160a;bra-miR160a;ath-miR160c;mtr-miR160b;mtr-miR160;ttu-miR160;sly-miR160a;smo-miR160b;aqc-miR160b;far-miR160;pab-miR160b;vun-miR160;rco-miR160b;osa-miR160d;vvi-miR160e;bdi-miR160a;gma-miR160;mtr-miR160e;zma-miR160e;aly-miR160c;zma-miR160b;zma-miR160g;zma-miR160d;zma-miR160a;aly-miR160b;bdi-miR160c;ptc-miR160d;bdi-miR160d;tcc-miR160b;ppt-miR160a;ptc-miR160c;ptc-miR1…
MIR169	ngs_46552092_x81	81	CAGCCAAGGATGACTGGCCGA	ptc-miR169c;vvi-miR169g;ptc-miR169a;mtr-miR169b;tcc-miR169e;bdi-miR169a;aly-miR169a;zma-miR169a;zma-miR169b;gma-miR169b;bna-miR169a;ptc-miR169b;vvi-miR169f;mtr-miR169a;tcc-miR169c;bna-miR169b;sly-miR169c;osa-miR169a;ath-miR169a;sbi-miR169a;tcc-miR169a;
MIR319	ngs_70546748_x80	80	GGAGATTCTTTCAGTCCAATC	aly-miR319c*;aly-miR319d*;
MIR167	ngs_90119664_x80	80	TGAAGCTGCCAGCAGGATCT	lja-miR167;bdi-miR167c;bdi-miR167d;ptc-miR167g;sbi-miR167e;sof-miR167a;osa-miR167h;sbi-miR167g;osa-miR167g;sbi-miR167f;osa-miR167f;sbi-miR167d;osa-miR167e;osa-miR167d;ptc-miR167d;gso-miR167a;aly-miR167b;zma-miR167c;zma-miR167d;zma-miR167b;osa-miR167j;aly-miR167d;ccl-miR167b;zma-miR167a;zma-miR167j;gma-miR167d;tcc-miR167b;csi-miR167c;gma-miR167e;ptc-miR167f;ptc-miR167e;osa-miR167a;ath-miR167b;ccl-…
MIR167	ngs_90129169_x80	80	TGAAGCTGCCAGCATGATCCT	ppt-miR167;csi-miR167b;gma-miR167f;ptc-miR167g;gma-miR167e;ptc-miR167f;tcc-miR167c;ahy-miR167-5p;
MIR827	ngs_95828648_x80	80	TTAGATGACCATCAACGAAA	ptc-miR827;
MIR390	ngs_9628891_x80	80	AAGCTCAGGAGGGATACCGCC	rco-miR390b;vvi-miR390;bdi-miR390b;gma-miR390a-5p;mtr-miR390;bna-miR390c;ghr-miR390c;csi-miR390;cme-miR390;ath-miR390b;bdi-miR390;zma-miR390a;zma-miR390b;aly-miR390b;aly-miR390a;osa-miR390;ath-miR390a;ptc-miR390a;ptc-miR390b;bna-miR390a;ghr-miR390a;tcc-miR390a;ppt-miR390a;ptc-miR390c;rco-miR390a;bna-miR390b;ghr-miR390b;tcc-miR390b;ppt-miR390b;sbi-miR390;ptc-miR390d;
MIR156	ngs_97320369_x80	80	TTGACAGAAGAAAGAAAGCA	smo-miR156c;
MIR160	ngs_92283434_x80	80	TGCCTGGCTCCCTGTATGCCAT	vvi-miR160a;vvi-miR160b;
MIR827	ngs_98347187_x79	79	TTGTTGATTGACATCTATGC	aly-miR827*;
MIR1140	ngs_15663416_x79	79	ACAGCCTAAACCAAACGGAG	bna-miR1140;
MIR395	ngs_56246881_x79	79	CTGAAGTGTTTGGGCGAACT	ptc-miR395b;ptc-miR395c;ptc-miR395d;ptc-miR395e;ptc-miR395f;rco-miR395a;ptc-miR395g;rco-miR395b;gma-miR395a;ptc-miR395h;rco-miR395c;ath-miR395d;gma-miR395b;ptc-miR395i;tcc-miR395a;rco-miR395d;ath-miR395a;ath-miR395e;gma-miR395c;csi-miR395;ptc-miR395j;tcc-miR395b;vun-miR395;aly-miR395d;aly-miR395g;aly-miR395e;rco-miR395e;sly-miR395b;vvi-miR395m;sly-miR395a;vvi-miR395l;vvi-miR395k;vvi-miR395j;vvi-m…
MIR156	ngs_90548854_x79	79	TGACAGAAGAGAGTGAGCGCA	rco-miR156c;rco-miR156b;rco-miR156a;hvu-miR156;ssl-miR156;ssp-miR156;tae-miR156;bna-miR156a;rco-miR156d;
MIR319	ngs_97803029_x79	79	TTGGACTGAAGGGAGCCCCCT	tae-miR319;ath-miR319b;aqc-miR319;vun-miR319a;aly-miR319a;aly-miR319b;gma-miR319k;gma-miR319h;gma-miR319m;amg-miR319;vvi-miR319c;ath-miR319a;gma-miR319j;vvi-miR319b;rco-miR319a;rco-miR319b;rco-miR319c;aau-miR319;vvi-miR319f;
MIR166	ngs_93557592_x79	79	TGGGACCAGGCTTCATTCCCC	tcc-miR166a;aqc-miR166e;aqc-miR166b;ptc-miR166m;hvu-miR166;osa-miR166f;sly-miR166b;aly-miR166g;gma-miR166b;ath-miR166g;rco-miR166e;tcc-miR166d;vvi-miR166h;aly-miR166e;mtr-miR166g;bdi-miR166d;bdi-miR166a;mtr-miR166h;bdi-miR166b;osa-miR166n;bna-miR166d;mtr-miR166e;smo-miR166c;pvu-miR166a;hvu-miR166b;mtr-miR166;pta-miR166b;csi-miR166a;ctr-miR166;ppt-miR166a;aly-miR166d;aly-miR166c;aly-miR166b;aly-mi…
MIR167	ngs_89940834_x78	78	TGAACCTGCCAGCATGATCTA	aly-miR167b;zma-miR167d;sbi-miR167i;gma-miR167b;vvi-miR167e;ath-miR167b;bna-miR167c;bdi-miR167b;osa-miR167b;sbi-miR167a;gma-miR167a;vvi-miR167d;ath-miR167a;ptc-miR167a;bra-miR167a;ptc-miR167b;bra-miR167b;rco-miR167a;ptc-miR167c;tcc-miR167a;bra-miR167c;vvi-miR167b;rco-miR167b;ptc-miR167d;tcc-miR167b;tae-miR167;mtr-miR167;gma-miR167d;bra-miR167d;ghr-miR167;osa-miR167a;bna-miR167a;bna-miR167b;osa-mi…
MIR172	ngs_22835888_x78	78	AGAATCTTTATGATGCTGCAG	aly-miR172d;ath-miR172d;ath-miR172c;aly-miR172c;
MIR319	ngs_97803338_x78	78	TTGGACTGAAGGGAGCTACCT	aly-miR319b;gma-miR319k;gma-miR319h;gma-miR319m;amg-miR319;vvi-miR319c;ath-miR319a;gma-miR319j;vvi-miR319b;rco-miR319a;rco-miR319b;rco-miR319c;aau-miR319;vvi-miR319f;tae-miR319;ath-miR319b;aqc-miR319;vun-miR319a;aly-miR319a;
MIR165	ngs_88062895_x78	78	TCGGACCAGGCTTCATCCCAC	ath-miR165a;ath-miR165b;
MIR169	ngs_83985476_x78	78	TAGCCAAGGATGACTTGCCGA	bna-miR169c;bna-miR169d;bna-miR169e;sbi-miR169m;zma-miR169g;sbi-miR169c;osa-miR169f.1;vvi-miR169x;bna-miR169f;sbi-miR169n;sly-miR169d;ssl-miR169;ptc-miR169r;sbi-miR169h;bdi-miR169h;aqc-miR169a;zma-miR169h;sbi-miR169d;osa-miR169g;zma-miR169f;far-miR169;tcc-miR169d;ptc-miR169w;ptc-miR169v;ssp-miR169;bdi-miR169b;sbi-miR169e;zma-miR169p;sbi-miR169j;osa-miR169e;vvi-miR169g;ptc-miR169a;bdi-miR169a;aly-…
MIR156	ngs_90582126_x78	78	TGACAGAAGAGGGTGAACAC	mtr-miR156j;
MIR167	ngs_90116712_x78	78	TGAAGCTGCCACCATGATCTA	zma-miR167a;gma-miR167d;tcc-miR167b;osa-miR167a;ath-miR167b;vvi-miR167e;gma-miR167b;bna-miR167a;bdi-miR167a;mtr-miR167;osa-miR167c;ath-miR167a;vvi-miR167d;gma-miR167a;osa-miR167b;bra-miR167a;ptc-miR167a;bra-miR167b;ptc-miR167b;bna-miR167b;bra-miR167c;sbi-miR167a;rco-miR167a;ptc-miR167c;tcc-miR167a;aly-miR167a;bdi-miR167b;bna-miR167c;tae-miR167;vvi-miR167b;ghr-miR167;bra-miR167d;sbi-miR167b;sly-mi…
MIR858	ngs_98995748_x77	77	TTTCGTTGTCTGTTCGACCAT	aly-miR858;ath-miR858;
MIR400	ngs_85044097_x77	77	TATGAGAGTATTATACGTCAC	ath-miR400;aly-miR400;
MIR1140	ngs_15663638_x77	77	ACAGCCTAAACCAATAGGAGC	bna-miR1140;
MIR160	ngs_50829801_x77	77	CCTGGCTCCCTGTATGCCAT	csi-miR160;
MIR166	ngs_88061207_x77	77	TCGGACCAGGCTTCAGTCCC	ptc-miR166k;ppt-miR166h;pta-miR166a;gma-miR166f;vvi-miR166g;smo-miR166b;ppt-miR166b;ptc-miR166l;ppt-miR166i;sbi-miR166b;zma-miR166h;zma-miR166i;sbi-miR166c;sbi-miR166d;sbi-miR166h;tcc-miR166a;sbi-miR166i;csi-miR166b;zma-miR166a;bdi-miR166d;mtr-miR166g;bdi-miR166a;tcc-miR166b;aqc-miR166e;pta-miR166b;zma-miR166c;zma-miR166g;aly-miR166d;aly-miR166c;aly-miR166b;zma-miR166b;aly-miR166a;aly-miR166f;gma…
MIR160	ngs_92280994_x77	77	TGCCTGGCTCCCTGGATGCC	tcc-miR160c;ptc-miR160g;aqc-miR160a;
MIR157	ngs_68892968_x76	76	GCTCTCTAGTCTTCTGTCATCA	aly-miR157a*;
MIR824	ngs_83694055_x76	76	TAGACCATTTGTGAGAAGGTA	ath-miR824;bna-miR824;aly-miR824;bol-miR824;bra-miR824;
MIR160	ngs_92281455_x76	76	TGCCTGGCTCCCTGTATACC	osa-miR160a;sbi-miR160c;ath-miR160a;osa-miR160b;vvi-miR160c;ppt-miR160e;sbi-miR160b;ath-miR160b;smo-miR160a;pab-miR160a;rco-miR160a;osa-miR160c;vvi-miR160d;ppt-miR160f;bdi-miR160b;sbi-miR160e;tae-miR160;mtr-miR160d;zma-miR160c;aly-miR160a;bra-miR160a;ath-miR160c;mtr-miR160b;mtr-miR160;ttu-miR160;sly-miR160a;smo-miR160b;aqc-miR160b;gma-miR160b;gma-miR160c;gma-miR160d;far-miR160;pab-miR160b;vun-miR…
MIR395	ngs_56248505_x76	76	CTGAAGTGTTTGGGGGAACTCA	sly-miR395b;sly-miR395a;
MIR403	ngs_95838248_x76	76	TTAGATTCACGCACAAACGCG	tcc-miR403a;vvi-miR403d;vvi-miR403c;vvi-miR403b;vvi-miR403a;aly-miR403;ptc-miR403c;vvi-miR403f;ath-miR403;ptc-miR403b;csi-miR403;rco-miR403b;tcc-miR403b;vvi-miR403e;ptc-miR403a;rco-miR403a;
MIR169	ngs_46554859_x76	76	CAGCCAAGGATGACTTGCCAG	vun-miR169;aly-miR169b;zma-miR169c;zma-miR169r;gma-miR169a;tcc-miR169b;sbi-miR169b;vvi-miR169w;aqc-miR169c;vvi-miR169a;mtr-miR169g;mtr-miR169j;gma-miR169g;bdi-miR169c;rco-miR169b;tcc-miR169l;ath-miR169c;vvi-miR169s;osa-miR169c;gma-miR169f;rco-miR169a;tcc-miR169k;ath-miR169b;osa-miR169b;ptc-miR169d;ptc-miR169e;ptc-miR169f;vvi-miR169j;ptc-miR169g;vvi-miR169k;vvi-miR169c;gma-miR169m;bdi-miR169f;aly-…
MIR172	ngs_22826965_x75	75	AGAATCTTGATGCTGCTGCAG	aly-miR172c;aly-miR172d;ath-miR172d;ath-miR172c;
MIR172	ngs_22727660_x75	75	AGAATATTGATGATGCTGCAG	aly-miR172d;ath-miR172d;ath-miR172c;aly-miR172c;
MIR400	ngs_85043351_x75	75	TATGAGAGTATTATAAGCCAC	aly-miR400;ath-miR400;
MIR172	ngs_22789827_x75	75	AGAATCTTCATGATGCTGCAG	ath-miR172d;ath-miR172c;aly-miR172c;aly-miR172d;
MIR319	ngs_97802622_x75	75	TTGGACTGAAGGGACCTCCCT	ath-miR319b;aqc-miR319;vun-miR319a;aly-miR319a;aly-miR319b;gma-miR319k;gma-miR319h;gma-miR319m;amg-miR319;vvi-miR319c;ath-miR319a;gma-miR319j;vvi-miR319b;rco-miR319a;rco-miR319b;rco-miR319c;aau-miR319;vvi-miR319f;tae-miR319;
MIR824	ngs_83694054_x75	75	TAGACCATTTGTGAGAAGGT	bol-miR824;bra-miR824;ath-miR824;bna-miR824;aly-miR824;
MIR396	ngs_96566185_x75	75	TTCCACAGCTTTCTTGGACTG	csi-miR396b;ghr-miR396a;csi-miR396a;osa-miR396a;sbi-miR396b;ptc-miR396a;tcc-miR396a;sof-miR396;lja-miR396;aau-miR396;bdi-miR396d;bcy-miR396a;bgy-miR396a;osa-miR396b;ath-miR396a;sbi-miR396a;ptc-miR396b;tcc-miR396b;aqc-miR396a;vvi-miR396d;zma-miR396a;zma-miR396b;amg-miR396;bdi-miR396c;ssp-miR396;gma-miR396e;gma-miR396i-5p;aly-miR396a;gma-miR396a-5p;mtr-miR396b;ghr-miR396b;ssl-miR396;vvi-miR396c;
MIR166	ngs_88056228_x75	75	TCGGACCAGCCTTCATTCCCC	ptc-miR166d;ptc-miR166e;ptc-miR166f;ptc-miR166g;ath-miR166a;ptc-miR166h;ath-miR166b;vvi-miR166c;ptc-miR166i;ath-miR166c;rco-miR166a;vvi-miR166d;ptc-miR166j;ath-miR166d;rco-miR166b;vvi-miR166e;bna-miR166a;ptc-miR166k;ath-miR166e;rco-miR166c;vvi-miR166f;bna-miR166b;smo-miR166a;ptc-miR166l;sly-miR166a;gma-miR166a-3p;ath-miR166f;rco-miR166d;vvi-miR166g;bna-miR166c;smo-miR166b;tcc-miR166a;aqc-miR166e;…
MIR395	ngs_56248114_x75	75	CTGAAGTGTTTGGGGGAACC	rco-miR395c;ath-miR395d;gma-miR395b;ptc-miR395i;tcc-miR395a;rco-miR395d;ath-miR395a;ath-miR395e;gma-miR395c;csi-miR395;ptc-miR395j;tcc-miR395b;vun-miR395;aly-miR395d;aly-miR395g;aly-miR395e;rco-miR395e;sly-miR395b;vvi-miR395m;sly-miR395a;vvi-miR395l;vvi-miR395k;vvi-miR395j;vvi-miR395i;vvi-miR395h;vvi-miR395g;vvi-miR395f;vvi-miR395e;vvi-miR395d;vvi-miR395c;vvi-miR395b;vvi-miR395a;ptc-miR395b;ptc-m…
MIR156	ngs_90547441_x75	75	TGACAGAAGAGAGTGAGCCCA	ssl-miR156;ssp-miR156;tae-miR156;bna-miR156a;rco-miR156d;rco-miR156c;rco-miR156b;rco-miR156a;hvu-miR156;
MIR167	ngs_90140628_x74	74	TGAAGCTGCCAGCATGATCTCA	bna-miR167b;bna-miR167a;bdi-miR167d;ccl-miR167b;ccl-miR167a;gma-miR167g;ctr-miR167;bdi-miR167c;
MIR169	ngs_46552627_x74	74	CAGCCAAGGATGACTTACCG	mtr-miR169j;osa-miR169a;ath-miR169a;gma-miR169g;bdi-miR169c;sbi-miR169a;rco-miR169b;tcc-miR169l;ath-miR169c;vvi-miR169s;osa-miR169c;tcc-miR169a;gma-miR169f;rco-miR169a;tcc-miR169k;ath-miR169b;osa-miR169b;ptc-miR169c;ptc-miR169d;ptc-miR169e;vvi-miR169g;ptc-miR169f;vvi-miR169j;ptc-miR169g;vvi-miR169k;vvi-miR169c;gma-miR169m;ptc-miR169a;bdi-miR169f;aly-miR169c;mtr-miR169b;tcc-miR169e;sly-miR169a;sbi…
MIR171	ngs_91790944_x74	74	TGATTGAGCCGCGTCACTATC	mtr-miR171b;vvi-miR171b;
MIR167	ngs_90118212_x74	74	TGAAGCTGCCAGCAAGATCT	sbi-miR167h;rco-miR167a;ptc-miR167c;tcc-miR167a;zma-miR167i;zma-miR167h;sbi-miR167c;sof-miR167b;ssp-miR167b;osa-miR167i;mtr-miR167b;zma-miR167f;aly-miR167a;ahy-miR167-5p;bdi-miR167b;bna-miR167c;gma-miR167g;ctr-miR167;gma-miR167j;zma-miR167e;zma-miR167g;tae-miR167;csi-miR167b;vvi-miR167b;ghr-miR167;gma-miR167f;csi-miR167a;bra-miR167d;sbi-miR167b;ath-miR167d;sly-miR167;sbi-miR167i;rco-miR167b;lja-m…
MIR171	ngs_91779661_x74	74	TGATTGAGCCGCGCCAAGATC	sbi-miR171j;sbi-miR171g;bra-miR171e;ath-miR171a;vvi-miR171e;osa-miR171a;ccl-miR171;bna-miR171f;bdi-miR171a;zma-miR171n;aly-miR171a;bna-miR171g;tcc-miR171a;
MIR172	ngs_62044341_x74	74	GAGAATCTTGATGATGCTACA	vvi-miR172d;ata-miR172;aau-miR172;
MIR396	ngs_96565986_x73	73	TTCCACAGCTTTCTTGCACTG	aqc-miR396a;vvi-miR396d;zma-miR396a;zma-miR396b;amg-miR396;bdi-miR396c;ssp-miR396;gma-miR396e;gma-miR396i-5p;aly-miR396a;gma-miR396a-5p;mtr-miR396b;ghr-miR396b;ssl-miR396;vvi-miR396c;csi-miR396b;ghr-miR396a;csi-miR396a;osa-miR396a;sbi-miR396b;ptc-miR396a;tcc-miR396a;sof-miR396;lja-miR396;aau-miR396;bdi-miR396d;bcy-miR396a;bgy-miR396a;osa-miR396b;ath-miR396a;sbi-miR396a;ptc-miR396b;tcc-miR396b;
MIR390	ngs_9630689_x73	73	AAGCTCAGGAGGGATAGTGCC	bdi-miR390b;gma-miR390a-5p;mtr-miR390;bna-miR390c;ghr-miR390c;csi-miR390;cme-miR390;ath-miR390b;bdi-miR390;zma-miR390a;zma-miR390b;aly-miR390b;aly-miR390a;osa-miR390;ath-miR390a;ptc-miR390a;ptc-miR390b;bna-miR390a;ghr-miR390a;tcc-miR390a;ppt-miR390a;ptc-miR390c;rco-miR390a;bna-miR390b;ghr-miR390b;tcc-miR390b;ppt-miR390b;sbi-miR390;ptc-miR390d;rco-miR390b;vvi-miR390;
MIR167	ngs_90083479_x73	73	TGAAGATGCCAGCATGATCTA	vvi-miR167e;ath-miR167b;bna-miR167c;bdi-miR167b;osa-miR167b;sbi-miR167a;gma-miR167a;vvi-miR167d;ath-miR167a;ptc-miR167a;bra-miR167a;ptc-miR167b;bra-miR167b;rco-miR167a;ptc-miR167c;tcc-miR167a;bra-miR167c;vvi-miR167b;rco-miR167b;ptc-miR167d;tcc-miR167b;tae-miR167;mtr-miR167;gma-miR167d;bra-miR167d;ghr-miR167;osa-miR167a;bna-miR167a;bna-miR167b;osa-miR167c;sbi-miR167b;sly-miR167;bdi-miR167a;zma-miR…
MIR4245	ngs_14497908_x72	72	ACAAAGTTTTATACTGATAAT	aly-miR4245;
MIR156	ngs_97327271_x72	72	TTGACAGAAGATAGAGAGCAT	gma-miR156l;vvi-miR156g;gra-miR157a;gma-miR156e;ptc-miR156j;bna-miR156c;tcc-miR156f;gma-miR156j;gma-miR156m;aly-miR157c;mtr-miR156e;gma-miR156i;bna-miR156b;ahy-miR156b-5p;mtr-miR156h;vvi-miR156i;gra-miR157b;bol-miR157a;mtr-miR156f;gma-miR156c;vun-miR156b;bcy-miR156;bgy-miR156;aly-miR157a;aly-miR157b;rco-miR156h;bra-miR157a;sly-miR156c;ath-miR157c;rco-miR156g;sly-miR156b;ath-miR157b;rco-miR156f;sl…
MIR156	ngs_90486333_x72	72	TGACAGAAGAGAGGGAGCCC	ptc-miR156k;vvi-miR156a;
MIR160	ngs_92284908_x72	72	TGCCTGGCTCCCTGTCTGCCA	ptc-miR160b;ptc-miR160a;sbi-miR160d;sbi-miR160a;osa-miR160a;sbi-miR160c;ath-miR160a;osa-miR160b;vvi-miR160c;ppt-miR160e;sbi-miR160b;ath-miR160b;smo-miR160a;pab-miR160a;rco-miR160a;osa-miR160c;vvi-miR160d;ppt-miR160f;bdi-miR160b;sbi-miR160e;tae-miR160;mtr-miR160d;zma-miR160c;aly-miR160a;bra-miR160a;ath-miR160c;mtr-miR160b;mtr-miR160;ttu-miR160;sly-miR160a;smo-miR160b;aqc-miR160b;far-miR160;pab-miR…
MIR394	ngs_97905306_x72	72	TTGGCATTCTGTCCACATCC	ssl-miR394;ghr-miR394a;ptc-miR394a-5p;ptc-miR394b-5p;aly-miR394b;aly-miR394a;vvi-miR394a;tcc-miR394a;ath-miR394a;ghr-miR394b;vvi-miR394c;vvi-miR394b;tcc-miR394b;ath-miR394b;csi-miR394;sbi-miR394b;osa-miR394;sbi-miR394a;zma-miR394b;zma-miR394a;gma-miR394c-5p;bdi-miR394;ahy-miR394;
MIR169	ngs_46556305_x72	72	CAGCCAAGGATGACTTGCCGT	vvi-miR169l;ath-miR169c;vvi-miR169s;osa-miR169c;gma-miR169f;rco-miR169a;tcc-miR169k;ath-miR169b;osa-miR169b;ptc-miR169d;ptc-miR169e;ptc-miR169f;vvi-miR169j;ptc-miR169g;vvi-miR169k;vvi-miR169c;gma-miR169m;bdi-miR169f;aly-miR169c;sly-miR169a;sbi-miR169k;ptc-miR169h;vun-miR169;aly-miR169b;zma-miR169c;zma-miR169r;gma-miR169a;tcc-miR169b;sbi-miR169b;vvi-miR169w;aqc-miR169c;vvi-miR169a;mtr-miR169g;mtr-…
MIR167	ngs_64334680_x71	71	GATCATGTTCGCAGTTTCACT	aly-miR167a*;
MIR159	ngs_99486536_x71	71	TTTGGATTGAAGGGAGCTTC	ath-miR159c;aly-miR159c;
MIR172	ngs_22810515_x71	71	AGAATCTTGATGATCCTGCAG	ath-miR172d;ath-miR172c;aly-miR172c;aly-miR172d;
MIR827	ngs_95824803_x71	71	TTAGATGACCATCAACAAAAA	ghr-miR827b;tcc-miR827;ghr-miR827c;csi-miR827;ghr-miR827a;ptc-miR827;
MIR168	ngs_52842336_x71	71	CGCTTGGTGCAGGTCGGGAA	gma-miR168;ath-miR168a;ptc-miR168a;bna-miR168;ccl-miR168;ath-miR168b;tcc-miR168;ptc-miR168b;crt-miR168;mtr-miR168b;vvi-miR168;rco-miR168;vun-miR168;aly-miR168a;mtr-miR168c;aly-miR168b;
MIR403	ngs_95839261_x71	71	TTAGATTCACGCACAAACTTT	gma-miR403a;gma-miR403b;
MIR166	ngs_88148462_x71	71	TCGGCCCAGGCTTCATTCCCC	rco-miR166d;vvi-miR166g;bna-miR166c;smo-miR166b;tcc-miR166a;aqc-miR166e;aqc-miR166b;ptc-miR166m;hvu-miR166;osa-miR166f;sly-miR166b;aly-miR166g;gma-miR166b;ath-miR166g;rco-miR166e;tcc-miR166d;vvi-miR166h;aly-miR166e;mtr-miR166g;bdi-miR166d;bdi-miR166a;mtr-miR166h;bdi-miR166b;osa-miR166n;bna-miR166d;mtr-miR166e;smo-miR166c;pvu-miR166a;hvu-miR166b;mtr-miR166;pta-miR166b;csi-miR166a;ctr-miR166;ppt-mi…
MIR156	ngs_90567453_x71	71	TGACAGAAGAGAGTGGGCACA	ssl-miR156;ssp-miR156;tae-miR156;bna-miR156a;rco-miR156d;rco-miR156c;rco-miR156b;rco-miR156a;hvu-miR156;
MIR156	ngs_90480731_x71	71	TGACAGAAGAGAGCGAACAC	zma-miR156k;sbi-miR156e;
MIR167	ngs_90124460_x70	70	TGAAGCTGCCAGCATGAACTAA	bna-miR167b;bna-miR167a;
MIR171	ngs_91781109_x70	70	TGATTGAGCCGCGCCAATATCC	bna-miR171g;
MIR159	ngs_27919413_x70	70	AGCTGCTAAGCTATGGATCCC	gma-miR159d;
MIR403	ngs_95838190_x70	70	TTAGATTCACGCACAAACCT	gma-miR403a;gma-miR403b;
MIR319	ngs_97803056_x70	70	TTGGACTGAAGGGAGCCCCT	rco-miR319d;ath-miR319c;pvu-miR319c;aly-miR319d;gma-miR319g;gma-miR319l;tcc-miR319;ptc-miR319g;ptc-miR319f;ptc-miR319e;csi-miR319;vvi-miR319e;aly-miR319c;vun-miR319b;ptc-miR319h;
MIR168	ngs_88007284_x70	70	TCGCTTGGTGCAGGTCGGAA	vvi-miR168;rco-miR168;vun-miR168;aly-miR168a;mtr-miR168c;aly-miR168b;gma-miR168;ath-miR168a;ptc-miR168a;bna-miR168;ccl-miR168;ath-miR168b;tcc-miR168;ptc-miR168b;cme-miR168;crt-miR168;mtr-miR168b;
MIR167	ngs_90128509_x69	69	TGAAGCTGCCAGCATGATCAGA	ccl-miR167a;gma-miR167g;ctr-miR167;bdi-miR167c;bdi-miR167d;ccl-miR167b;
MIR160	ngs_92280831_x69	69	TGCCTGGCTCCCTGAATGCC	mtr-miR160c;bdi-miR160e;ptc-miR160e;ptc-miR160f;tcc-miR160a;vvi-miR160b;sbi-miR160f;rco-miR160c;vvi-miR160a;osa-miR160f;ahy-miR160-5p;
MIR160	ngs_92281110_x69	69	TGCCTGGCTCCCTGTAAGCCG	osa-miR160e;zma-miR160f;
MIR166	ngs_88114219_x69	69	TCGGATCAGGCTTCATTCCCC	osa-miR166j;osa-miR166i;vvi-miR166d;ptc-miR166j;ath-miR166d;rco-miR166b;vvi-miR166e;bna-miR166a;ptc-miR166k;ath-miR166e;rco-miR166c;vvi-miR166f;bna-miR166b;smo-miR166a;ptc-miR166l;sly-miR166a;gma-miR166a-3p;ath-miR166f;rco-miR166d;vvi-miR166g;bna-miR166c;smo-miR166b;tcc-miR166a;aqc-miR166e;aqc-miR166b;ptc-miR166m;hvu-miR166;osa-miR166f;sly-miR166b;aly-miR166g;gma-miR166b;ath-miR166g;rco-miR166e;t…
MIR156	ngs_69209986_x68	68	GCTTACTCTCTCTCTATCACC	aly-miR156e*;
MIR156	ngs_52400596_x68	68	CGCCAGAAGAGAGTGAGCAC	aly-miR156g;ath-miR156g;smo-miR156a;
MIR156	ngs_51446592_x68	68	CGACAGAAGAGAGTGAGAAC	ath-miR156g;smo-miR156a;aly-miR156g;
MIR172	ngs_25853905_x68	68	AGATTCTTGATGATGCTGCAG	ath-miR172c;aly-miR172c;aly-miR172d;ath-miR172d;
MIR396	ngs_96564962_x68	68	TTCCACAGCTTTCTTGAACTC	bcy-miR396b;bgy-miR396b;bna-miR396a;osa-miR396c;ath-miR396b;tcc-miR396e;rco-miR396;mtr-miR396a;ptc-miR396e;sbi-miR396c;gma-miR396c;ptc-miR396d;ptc-miR396c;tcc-miR396c;ccl-miR396;aqc-miR396b;aly-miR396b;gma-miR396b-5p;bdi-miR396e;zma-miR396e;zma-miR396f;pta-miR396;vvi-miR396a;pab-miR396a;ssp-miR396;gma-miR396e;gma-miR396i-5p;aly-miR396a;gma-miR396a-5p;mtr-miR396b;ghr-miR396b;ssl-miR396;vvi-miR396c…
MIR824	ngs_83687625_x68	68	TAGACCATTTGCGAGAAGGGA	bna-miR824;aly-miR824;bol-miR824;bra-miR824;ath-miR824;
MIR390	ngs_27731791_x68	68	AGCTCAGGAGGGATAACACC	gma-miR390b;
MIR403	ngs_95839184_x68	68	TTAGATTCACGCACAAACTT	gma-miR403a;gma-miR403b;
MIR395	ngs_56250506_x68	68	CTGAAGTGTTTGGGTGAACT	zma-miR395o;rco-miR395e;sly-miR395b;vvi-miR395m;sly-miR395a;vvi-miR395l;vvi-miR395k;vvi-miR395j;vvi-miR395i;vvi-miR395h;vvi-miR395g;vvi-miR395f;vvi-miR395e;vvi-miR395d;vvi-miR395c;vvi-miR395b;vvi-miR395a;ptc-miR395b;ptc-miR395c;ptc-miR395d;ptc-miR395e;ptc-miR395f;rco-miR395a;ptc-miR395g;rco-miR395b;gma-miR395a;ptc-miR395h;rco-miR395c;ath-miR395d;gma-miR395b;ptc-miR395i;tcc-miR395a;rco-miR395d;ath…
MIR168	ngs_49482950_x67	67	CCCGCCTTGCATCAACTGAA	aly-miR168a*;mtr-miR168c*;
MIR156	ngs_97327799_x67	67	TTGACAGAAGATAGATAGCAC	bna-miR156b;ahy-miR156b-5p;mtr-miR156h;vvi-miR156i;gra-miR157b;bol-miR157a;mtr-miR156f;gma-miR156c;vun-miR156b;bcy-miR156;bgy-miR156;aly-miR157a;aly-miR157b;rco-miR156h;bra-miR157a;sly-miR156c;ath-miR157c;rco-miR156g;sly-miR156b;ath-miR157b;rco-miR156f;sly-miR156a;ath-miR157a;ptc-miR156g;ptc-miR156h;vvi-miR156f;gma-miR156d;ptc-miR156i;tcc-miR156e;gma-miR156l;vvi-miR156g;gra-miR157a;gma-miR156e;pt…
MIR166	ngs_88055638_x67	67	TCGGACCAGACTTCATTCCCC	ctr-miR166;ppt-miR166a;aly-miR166d;aly-miR166c;aly-miR166b;aly-miR166f;gma-miR166i-3p;gma-miR166g;aly-miR166a;zma-miR166a;ssl-miR166b;ghr-miR166b;bdi-miR166c;ppt-miR166i;osa-miR166d;hvu-miR166c;pta-miR166a;csi-miR166e;ppt-miR166b;gma-miR166f;ppt-miR166h;osa-miR166c;gma-miR166e;ppt-miR166g;osa-miR166b;gma-miR166d;ppt-miR166f;osa-miR166a;gma-miR166c;ppt-miR166e;ppt-miR166d;ppt-miR166c;ptc-miR166a;p…
MIR319	ngs_97803325_x67	67	TTGGACTGAAGGGAGCTACC	gma-miR319k;gma-miR319h;gma-miR319m;amg-miR319;vvi-miR319c;ath-miR319a;gma-miR319j;vvi-miR319b;rco-miR319a;rco-miR319b;ptc-miR319d;mtr-miR319b;ctr-miR319;rco-miR319c;gma-miR319e;aau-miR319;mtr-miR319;vvi-miR319f;tae-miR319;gma-miR319b;ppt-miR319c;gma-miR319a;ptc-miR319a;ptc-miR319b;ptc-miR319c;vvi-miR319g;ath-miR319b;ppt-miR319e;ppt-miR319d;aqc-miR319;vun-miR319a;aly-miR319a;aly-miR319b;
MIR171	ngs_91792230_x67	67	TGATTGAGCCGCGTCTATATC	mtr-miR171b;vvi-miR171b;
MIR159	ngs_97875173_x67	67	TTGGATTGAAGGGAGATCTA	ptc-miR159c;osa-miR159f;mtr-miR159a;ahy-miR159;ath-miR159a;rco-miR159;bra-miR159a;gma-miR159a-3p;ptc-miR159a;ptc-miR159b;bna-miR159;csi-miR159;vvi-miR159c;gma-miR159e-3p;sly-miR159;aly-miR159a;pvu-miR159a.1;
MIR395	ngs_56249074_x67	67	CTGAAGTGTTTGGGGGAACTGC	sly-miR395b;sly-miR395a;
MIR156	ngs_51446647_x67	67	CGACAGAAGAGAGTGAGCAA	smo-miR156a;aly-miR156g;ath-miR156g;osa-miR156l;
MIR159	ngs_97875199_x67	67	TTGGATTGAAGGGAGCACTA	vvi-miR159c;gma-miR159e-3p;sly-miR159;aly-miR159a;pvu-miR159a.1;ptc-miR159c;osa-miR159f;mtr-miR159a;ahy-miR159;ath-miR159a;rco-miR159;bra-miR159a;gma-miR159a-3p;ptc-miR159a;ptc-miR159b;bna-miR159;csi-miR159;
MIR160	ngs_92278481_x67	67	TGCCTGGCTCCCCGTATGCCA	zma-miR160g;zma-miR160d;zma-miR160a;aly-miR160b;bdi-miR160c;ptc-miR160d;bdi-miR160d;tcc-miR160b;ppt-miR160a;ptc-miR160c;ptc-miR160b;ptc-miR160a;sbi-miR160d;sbi-miR160a;osa-miR160a;sbi-miR160c;ath-miR160a;osa-miR160b;vvi-miR160c;ppt-miR160e;sbi-miR160b;ath-miR160b;smo-miR160a;pab-miR160a;rco-miR160a;osa-miR160c;vvi-miR160d;ppt-miR160f;bdi-miR160b;sbi-miR160e;tae-miR160;mtr-miR160d;zma-miR160c;aly-…
MIR403	ngs_95839948_x66	66	TTAGATTCACGCACAATCTCG	ath-miR403;ptc-miR403b;csi-miR403;rco-miR403b;tcc-miR403b;vvi-miR403e;ptc-miR403a;rco-miR403a;tcc-miR403a;vvi-miR403d;vvi-miR403c;vvi-miR403b;vvi-miR403a;aly-miR403;ptc-miR403c;vvi-miR403f;
MIR1140	ngs_15663816_x66	66	ACAGCCTAAACCAATCGAAG	bna-miR1140;
MIR156	ngs_31406249_x66	66	AGTCAGAAGAGAGTGAGCAC	ghr-miR156c;
MIR167	ngs_64334818_x65	65	GATCATGTTCGCAGTTTCCCC	aly-miR167a*;
MIR172	ngs_22827920_x65	65	AGAATCTTGATTATGCTGCAG	ath-miR172d;ath-miR172c;aly-miR172c;aly-miR172d;
MIR1140	ngs_15663928_x65	65	ACAGCCTAAACCAATCGGAAC	bna-miR1140;
MIR160	ngs_92284732_x65	65	TGCCTGGCTCCCTGTATTCCA	mtr-miR160e;zma-miR160e;aly-miR160c;zma-miR160b;zma-miR160g;zma-miR160d;zma-miR160a;aly-miR160b;bdi-miR160c;ptc-miR160d;bdi-miR160d;tcc-miR160b;ppt-miR160a;ptc-miR160c;ptc-miR160b;ptc-miR160a;sbi-miR160d;sbi-miR160a;osa-miR160a;sbi-miR160c;ath-miR160a;osa-miR160b;vvi-miR160c;ppt-miR160e;sbi-miR160b;ath-miR160b;smo-miR160a;pab-miR160a;rco-miR160a;osa-miR160c;vvi-miR160d;ppt-miR160f;bdi-miR160b;sbi…
MIR160	ngs_92277226_x65	65	TGCCTGGCTCACTGTATGCCA	sbi-miR160b;ppt-miR160f;bdi-miR160a;sbi-miR160e;tae-miR160;bdi-miR160b;mtr-miR160d;bdi-miR160c;ppt-miR160a;mtr-miR160e;aly-miR160c;aly-miR160b;aly-miR160a;bra-miR160a;zma-miR160g;zma-miR160b;zma-miR160a;zma-miR160c;zma-miR160d;gma-miR160;zma-miR160e;ath-miR160c;vvi-miR160e;osa-miR160d;rco-miR160b;vun-miR160;mtr-miR160;smo-miR160b;sly-miR160a;aqc-miR160b;ttu-miR160;mtr-miR160b;pab-miR160b;far-miR1…
MIR395	ngs_90230643_x65	65	TGAAGTGTTTGGGGGAACCC	sbi-miR395b;sbi-miR395a;sbi-miR395d;tae-miR395a;osa-miR395y;zma-miR395a;sbi-miR395e;zma-miR395g;zma-miR395d;zma-miR395i;zma-miR395j;tae-miR395b;bdi-miR395n;zma-miR395p;mtr-miR395g;bdi-miR395c;sbi-miR395f;mtr-miR395a;mtr-miR395o;mtr-miR395n;mtr-miR395m;mtr-miR395l;mtr-miR395k;mtr-miR395j;mtr-miR395i;mtr-miR395c;mtr-miR395d;mtr-miR395e;mtr-miR395f;mtr-miR395r;bdi-miR395a;mtr-miR395q;sly-miR395b;vvi…
MIR156	ngs_97321162_x65	65	TTGACAGAAGAAAGAGACCAC	smo-miR156c;
MIR167	ngs_91658540_x65	65	TGATGCTGCCAGCATGATCTA	tcc-miR167b;tae-miR167;mtr-miR167;gma-miR167d;bra-miR167d;ghr-miR167;osa-miR167a;bna-miR167a;bna-miR167b;osa-miR167c;sbi-miR167b;sly-miR167;bdi-miR167a;zma-miR167a;zma-miR167b;zma-miR167c;aly-miR167a;aly-miR167b;zma-miR167d;sbi-miR167i;gma-miR167b;vvi-miR167e;ath-miR167b;bna-miR167c;bdi-miR167b;osa-miR167b;sbi-miR167a;gma-miR167a;vvi-miR167d;ath-miR167a;ptc-miR167a;bra-miR167a;ptc-miR167b;bra-miR…
MIR394	ngs_56684417_x65	65	CTGGCATTCTGTCCACCTCC	tcc-miR394a;ath-miR394a;ghr-miR394b;aly-miR394b;zma-miR394b;zma-miR394a;aly-miR394a;vvi-miR394c;vvi-miR394a;vvi-miR394b;tcc-miR394b;ath-miR394b;csi-miR394;ptc-miR394b-5p;ptc-miR394a-5p;ssl-miR394;sbi-miR394b;osa-miR394;sbi-miR394a;ahy-miR394;ghr-miR394a;bdi-miR394;gma-miR394c-5p;
MIR171	ngs_91790679_x65	65	TGATTGAGCCGCGTCAATCTC	vvi-miR171b;mtr-miR171b;
MIR167	ngs_59665244_x65	65	GAAGCTGCCAGCATCATCTA	zma-miR167b;zma-miR167a;gma-miR167d;tcc-miR167b;osa-miR167a;ath-miR167b;vvi-miR167e;gma-miR167b;bna-miR167a;bdi-miR167a;mtr-miR167;osa-miR167c;ath-miR167a;vvi-miR167d;gma-miR167a;osa-miR167b;bra-miR167a;ptc-miR167a;bra-miR167b;ptc-miR167b;bna-miR167b;bra-miR167c;sbi-miR167a;rco-miR167a;ptc-miR167c;tcc-miR167a;aly-miR167a;bdi-miR167b;bna-miR167c;tae-miR167;vvi-miR167b;ghr-miR167;bra-miR167d;sbi-mi…
MIR156	ngs_74253019_x64	64	GGTCAGAAGAGAGTGAGCAC	ghr-miR156c;
MIR156	ngs_97324773_x64	64	TTGACAGAAGAGAGCGAGCACA	gma-miR156f;
MIR164	ngs_92994797_x64	64	TGGAGAAGCAGGGCACGGGCA	rco-miR164a;ptc-miR164c;ath-miR164a;osa-miR164a;sbi-miR164d;vvi-miR164c;rco-miR164b;ptc-miR164d;tcc-miR164a;ctr-miR164;bdi-miR164b;bna-miR164;bra-miR164a;sbi-miR164;tae-miR164;ghr-miR164;aly-miR164a;mtr-miR164b;zma-miR164g;zma-miR164b;ath-miR164b;osa-miR164b;sbi-miR164e;vvi-miR164d;aly-miR164b;zma-miR164a;zma-miR164c;bdi-miR164a;ssl-miR164b;csi-miR164;gma-miR164;zma-miR164d;osa-miR164f;vvi-miR164…
MIR156	ngs_97321223_x64	64	TTGACAGAAGAAAGAGAGAAC	smo-miR156c;
MIR172	ngs_22815298_x64	64	AGAATCTTGATGATGCTACA	vvi-miR172b;vvi-miR172a;zma-miR172a;aly-miR172a;gma-miR172h-3p;aly-miR172b;mtr-miR172b;bra-miR172a;mtr-miR172c;sbi-miR172c;aly-miR172c;bol-miR172b;bra-miR172b;sbi-miR172a;ath-miR172b;gma-miR172a;ath-miR172a;aly-miR172d;gma-miR172b-3p;csi-miR172a;sbi-miR172d;zma-miR172c;ath-miR172d;ssl-miR172;sly-miR172b;gma-miR172f;osa-miR172d;ath-miR172c;ptc-miR172f;bdi-miR172a;ata-miR172;aau-miR172;vvi-miR172d;…
MIR403	ngs_95838429_x64	64	TTAGATTCACGCACAAACTCC	vvi-miR403d;vvi-miR403c;vvi-miR403b;vvi-miR403a;aly-miR403;ptc-miR403c;vvi-miR403f;ath-miR403;ptc-miR403b;csi-miR403;rco-miR403b;tcc-miR403b;vvi-miR403e;ptc-miR403a;rco-miR403a;tcc-miR403a;
MIR172	ngs_22796728_x63	63	AGAATCTTGATCATGCTGCAG	aly-miR172c;aly-miR172d;ath-miR172d;ath-miR172c;
MIR172	ngs_22768822_x63	63	AGAATCGTGATGATGCTGCAG	aly-miR172d;ath-miR172d;ath-miR172c;aly-miR172c;bdi-miR172d;mtr-miR172;ghr-miR172;
MIR159	ngs_99415346_x63	63	TTTGGACTGAAGGGAGCCCT	aqc-miR159;
MIR172	ngs_62044258_x63	63	GAGAATCTTGATGATACTGCA	ata-miR172;aau-miR172;vvi-miR172d;
MIR172	ngs_69907165_x63	63	GGAATCTTGATGATGCTGCAAC	gma-miR172d;gma-miR172e;
MIR156	ngs_90480898_x63	63	TGACAGAAGAGAGCGACCAC	sbi-miR156e;zma-miR156k;
MIR156	ngs_56281871_x63	63	CTGACAGAAGAAAGAGAGCAC	smo-miR156b;smo-miR156c;
MIR171	ngs_25869248_x63	63	AGATTGAGCCGCGCCAATACC	tcc-miR171c;ptc-miR171d;rco-miR171g;mtr-miR171e;tcc-miR171b;ptc-miR171c;
MIR160	ngs_92281092_x62	62	TGCCTGGCTCCCTGTAAGCCA	aly-miR160b;bdi-miR160c;ptc-miR160d;bdi-miR160d;tcc-miR160b;ppt-miR160a;ptc-miR160c;ptc-miR160b;ptc-miR160a;sbi-miR160d;sbi-miR160a;osa-miR160a;sbi-miR160c;ath-miR160a;osa-miR160b;vvi-miR160c;ppt-miR160e;sbi-miR160b;ath-miR160b;smo-miR160a;pab-miR160a;rco-miR160a;osa-miR160c;vvi-miR160d;ppt-miR160f;bdi-miR160b;sbi-miR160e;tae-miR160;mtr-miR160d;zma-miR160c;aly-miR160a;bra-miR160a;ath-miR160c;mtr-…
MIR167	ngs_59665290_x62	62	GAAGCTGCCAGCATGAACTA	ath-miR167a;vvi-miR167d;gma-miR167a;osa-miR167b;bra-miR167a;ptc-miR167a;bra-miR167b;ptc-miR167b;bna-miR167b;bra-miR167c;sbi-miR167a;rco-miR167a;ptc-miR167c;tcc-miR167a;aly-miR167a;bdi-miR167b;bna-miR167c;tae-miR167;vvi-miR167b;ghr-miR167;bra-miR167d;sbi-miR167b;sly-miR167;sbi-miR167i;rco-miR167b;ptc-miR167d;aly-miR167b;zma-miR167c;zma-miR167d;zma-miR167b;zma-miR167a;gma-miR167d;tcc-miR167b;osa-mi…
MIR166	ngs_88070836_x62	62	TCGGACCAGGCTTCATTCTCCC	csi-miR166a;ctr-miR166;
MIR160	ngs_92270295_x62	62	TGCCTGACTCCCTGTATGCCA	gma-miR160;zma-miR160e;ath-miR160c;vvi-miR160e;osa-miR160d;rco-miR160b;vun-miR160;mtr-miR160;smo-miR160b;sly-miR160a;aqc-miR160b;ttu-miR160;mtr-miR160b;pab-miR160b;far-miR160;ptc-miR160d;bdi-miR160d;tcc-miR160b;ath-miR160b;vvi-miR160d;osa-miR160c;rco-miR160a;smo-miR160a;pab-miR160a;ptc-miR160c;ath-miR160a;vvi-miR160c;osa-miR160b;ptc-miR160b;osa-miR160a;ptc-miR160a;sbi-miR160d;sbi-miR160a;sbi-miR1…
MIR156	ngs_68731666_x62	62	GCTCACTGCTTTATCTGTCA	zma-miR156i*;aly-miR156c*;zma-miR156l*;
MIR156	ngs_90483399_x62	62	TGACAGAAGAGAGCTAGCAC	zma-miR156k;sbi-miR156e;
MIR167	ngs_36880260_x61	61	ATCATGTTCGTAGTTTCACC	aly-miR167a*;
MIR408	ngs_46841981_x61	61	CAGGGAACAAGCAGAGCATG	aly-miR408*;
MIR165	ngs_88073448_x61	61	TCGGACCAGTCTTCATCCCCC	ath-miR165b;ath-miR165a;
MIR824	ngs_23276463_x61	61	AGACCATTTGTGAGTAGGGA	bra-miR824;ath-miR824;bna-miR824;aly-miR824;bol-miR824;
MIR156	ngs_84831442_x61	61	TATCAGAAGAGAGTGAGCAC	ghr-miR156c;
MIR166	ngs_88058649_x61	61	TCGGACCAGGCTTAATTCCCC	hvu-miR166c;ghr-miR166b;bdi-miR166c;vvi-miR166h;smo-miR166c;ppt-miR166a;aqc-miR166b;hvu-miR166b;csi-miR166a;pvu-miR166a;ptc-miR166m;bdi-miR166b;mtr-miR166h;bna-miR166d;osa-miR166n;aly-miR166e;mtr-miR166;ctr-miR166;ssl-miR166b;hvu-miR166;ath-miR166g;gma-miR166b;rco-miR166e;tcc-miR166d;aly-miR166g;sly-miR166b;osa-miR166f;mtr-miR166e;csi-miR166e;osa-miR166d;bna-miR166c;ath-miR166f;gma-miR166a-3p;rco…
MIR166	ngs_88082539_x60	60	TCGGACTAGGCTTCATTCCCC	aly-miR166g;gma-miR166b;ath-miR166g;rco-miR166e;tcc-miR166d;vvi-miR166h;aly-miR166e;mtr-miR166g;bdi-miR166d;bdi-miR166a;mtr-miR166h;bdi-miR166b;osa-miR166n;bna-miR166d;mtr-miR166e;smo-miR166c;pvu-miR166a;hvu-miR166b;mtr-miR166;pta-miR166b;csi-miR166a;ctr-miR166;ppt-miR166a;aly-miR166d;aly-miR166c;aly-miR166b;aly-miR166f;gma-miR166i-3p;gma-miR166g;aly-miR166a;zma-miR166a;ssl-miR166b;ghr-miR166b;bd…
MIR396	ngs_96565996_x60	60	TTCCACAGCTTTCTTGCACTT	aly-miR396b;gma-miR396b-5p;bdi-miR396e;zma-miR396e;zma-miR396f;pta-miR396;bcy-miR396b;bgy-miR396b;bna-miR396a;osa-miR396c;ath-miR396b;tcc-miR396e;rco-miR396;mtr-miR396a;ptc-miR396e;sbi-miR396c;gma-miR396c;ptc-miR396d;ptc-miR396c;tcc-miR396c;ccl-miR396;aqc-miR396b;
MIR1885	ngs_47448114_x60	60	CATCAATGAAAGGTATGAATCC	bra-miR1885;
MIR156	ngs_90582104_x60	60	TGACAGAAGAGGGTCAGCAC	mtr-miR156j;
MIR168	ngs_88009401_x60	60	TCGCTTGGTGCAGGTCGTGAA	mtr-miR168b;vvi-miR168;rco-miR168;vun-miR168;aly-miR168a;mtr-miR168c;aly-miR168b;gma-miR168;ath-miR168a;ptc-miR168a;bna-miR168;ccl-miR168;ath-miR168b;tcc-miR168;ptc-miR168b;crt-miR168;
MIR399	ngs_92142905_x60	60	TGCCAAAGGAGATTTGCCCGA	ptc-miR399c;aly-miR399a;ptc-miR399b;rco-miR399b;bna-miR399;rco-miR399c;tcc-miR399d;vvi-miR399e;aly-miR399j;aly-miR399h;csi-miR399a;ath-miR399f;tcc-miR399b;
MIR160	ngs_92274084_x60	60	TGCCTGCCTCCCTGTATGCCA	rco-miR160b;vun-miR160;mtr-miR160;smo-miR160b;sly-miR160a;aqc-miR160b;ttu-miR160;mtr-miR160b;pab-miR160b;far-miR160;ptc-miR160d;bdi-miR160d;tcc-miR160b;ath-miR160b;vvi-miR160d;osa-miR160c;rco-miR160a;smo-miR160a;pab-miR160a;ptc-miR160c;ath-miR160a;vvi-miR160c;osa-miR160b;ptc-miR160b;osa-miR160a;ptc-miR160a;sbi-miR160d;sbi-miR160a;sbi-miR160c;ppt-miR160e;sbi-miR160b;ppt-miR160f;bdi-miR160a;sbi-miR…
MIR156	ngs_90555104_x60	60	TGACAGAAGAGAGTGAGTACA	ssl-miR156;ssp-miR156;tae-miR156;bna-miR156a;rco-miR156d;rco-miR156c;rco-miR156b;rco-miR156a;hvu-miR156;
MIR399	ngs_92142729_x60	60	TGCCAAAGGAGATTTGACCGG	tcc-miR399b;ptc-miR399c;aly-miR399a;ptc-miR399b;rco-miR399b;bna-miR399;rco-miR399c;tcc-miR399d;vvi-miR399e;aly-miR399j;aly-miR399h;csi-miR399a;ath-miR399f;ptc-miR399j;
MIR390	ngs_9630239_x59	59	AAGCTCAGGAGGGATAGCGCT	aly-miR390b;aly-miR390a;osa-miR390;ath-miR390a;ptc-miR390a;ptc-miR390b;bna-miR390a;ghr-miR390a;tcc-miR390a;ppt-miR390a;ptc-miR390c;rco-miR390a;bna-miR390b;ghr-miR390b;tcc-miR390b;ppt-miR390b;sbi-miR390;ptc-miR390d;rco-miR390b;vvi-miR390;bdi-miR390b;gma-miR390a-5p;mtr-miR390;bna-miR390c;ghr-miR390c;csi-miR390;cme-miR390;ath-miR390b;bdi-miR390;zma-miR390a;zma-miR390b;
MIR159	ngs_99463675_x59	59	TTTGGATTGAAGGGAACTCTT	ath-miR159b;aly-miR159b;
MIR858	ngs_88421373_x59	59	TCGTTGTCTGTTCGACCTTG	ath-miR858b;
MIR1140	ngs_15664399_x59	59	ACAGCCTAAACCAATTGGAGC	bna-miR1140;
MIR169	ngs_91184427_x59	59	TGAGCCAAAGATGACATGCCG	bna-miR169m;mtr-miR169o;mtr-miR169n;mtr-miR169i;
MIR171	ngs_91790493_x59	59	TGATTGAGCCGCGTCAATATCT	bna-miR171g;
MIR319	ngs_97805425_x59	59	TTGGACTGAAGGGCGCTCCTTC	gma-miR319g;gma-miR319l;
MIR399	ngs_92142212_x59	59	TGCCAAAGGAGAGTTGCCCAG	sbi-miR399f;mtr-miR399g;rco-miR399e;mtr-miR399e;osa-miR399g;mtr-miR399a;osa-miR399f;osa-miR399e;sbi-miR399e;mtr-miR399f;vvi-miR399c;aly-miR399c;zma-miR399e;mtr-miR399l;mtr-miR399p;osa-miR399d;sbi-miR399d;ath-miR399c;tcc-miR399i;zma-miR399i;aly-miR399b;csi-miR399d;rco-miR399a;vvi-miR399b;zma-miR399j;vun-miR399a;ath-miR399b;pvu-miR399a;sbi-miR399i;osa-miR399h;
MIR390	ngs_9627593_x59	59	AAGCTCAGGAGGGAAAGCGC	zma-miR390b;aly-miR390b;aly-miR390a;osa-miR390;ath-miR390a;ptc-miR390a;ptc-miR390b;bna-miR390a;ghr-miR390a;tcc-miR390a;ppt-miR390a;ptc-miR390c;rco-miR390a;bna-miR390b;ghr-miR390b;tcc-miR390b;ppt-miR390b;sbi-miR390;ptc-miR390d;rco-miR390b;vvi-miR390;bdi-miR390b;gma-miR390a-5p;mtr-miR390;bna-miR390c;ghr-miR390c;csi-miR390;cme-miR390;ath-miR390b;bdi-miR390;zma-miR390a;
MIR167	ngs_90151975_x58	58	TGAAGCTGCCAGCTTGATCTA	aly-miR167b;zma-miR167c;zma-miR167d;zma-miR167b;zma-miR167a;gma-miR167d;tcc-miR167b;osa-miR167a;ath-miR167b;vvi-miR167e;gma-miR167b;bna-miR167a;bdi-miR167a;mtr-miR167;osa-miR167c;ath-miR167a;vvi-miR167d;gma-miR167a;osa-miR167b;bra-miR167a;ptc-miR167a;bra-miR167b;ptc-miR167b;bna-miR167b;bra-miR167c;sbi-miR167a;rco-miR167a;ptc-miR167c;tcc-miR167a;aly-miR167a;bdi-miR167b;bna-miR167c;tae-miR167;vvi-m…
MIR319	ngs_24506130_x58	58	AGAGCTTTCTTTGGTCCACT	aly-miR319b*;
MIR824	ngs_83700901_x58	58	TAGACCATTTTTGAGAAGGGA	bra-miR824;bol-miR824;ath-miR824;bna-miR824;aly-miR824;
MIR166	ngs_88062284_x58	58	TCGGACCAGGCTTCATACCCT	csi-miR166d;crt-miR166b;osa-miR166m;
MIR403	ngs_55020865_x58	58	CTAGATTCACGCACAAACTCG	csi-miR403;ptc-miR403b;ath-miR403;aly-miR403;rco-miR403b;tcc-miR403b;ptc-miR403c;vvi-miR403e;ptc-miR403a;rco-miR403a;tcc-miR403a;vvi-miR403d;vvi-miR403c;vvi-miR403b;vvi-miR403a;vvi-miR403f;
MIR156	ngs_97320899_x58	58	TTGACAGAAGAAAGAGAACA	smo-miR156c;
MIR167	ngs_82456899_x57	57	TAAGCTGCCAGCATGATCTA	aly-miR167c;ath-miR167c;zma-miR167d;sbi-miR167i;gma-miR167b;vvi-miR167e;ath-miR167b;bna-miR167c;bdi-miR167b;osa-miR167b;sbi-miR167a;gma-miR167a;vvi-miR167d;ath-miR167a;ptc-miR167a;bra-miR167a;ptc-miR167b;bra-miR167b;rco-miR167a;ptc-miR167c;tcc-miR167a;bra-miR167c;vvi-miR167b;rco-miR167b;ptc-miR167d;tcc-miR167b;tae-miR167;mtr-miR167;gma-miR167d;bra-miR167d;ghr-miR167;osa-miR167a;bna-miR167a;bna-mi…
MIR172	ngs_22831102_x57	57	AGAATCTTGCTGATGCTGCAG	aly-miR172d;ath-miR172d;ath-miR172c;aly-miR172c;
MIR824	ngs_50976120_x57	57	CCTTCTCATCGATGGGCTAGA	aly-miR824*;
MIR166	ngs_88054779_x57	57	TCGGACCAAGCTTCATTCCCC	gma-miR166a-3p;ath-miR166f;rco-miR166d;vvi-miR166g;bna-miR166c;smo-miR166b;tcc-miR166a;aqc-miR166e;aqc-miR166b;ptc-miR166m;hvu-miR166;osa-miR166f;sly-miR166b;aly-miR166g;gma-miR166b;ath-miR166g;rco-miR166e;tcc-miR166d;vvi-miR166h;aly-miR166e;mtr-miR166g;bdi-miR166d;bdi-miR166a;mtr-miR166h;bdi-miR166b;osa-miR166n;bna-miR166d;mtr-miR166e;smo-miR166c;pvu-miR166a;hvu-miR166b;mtr-miR166;pta-miR166b;cs…
MIR166	ngs_52984714_x57	57	CGGACCAGGCTTCATACCCC	gma-miR166d;vvi-miR166e;ptc-miR166j;ppt-miR166g;gma-miR166e;vvi-miR166f;smo-miR166a;ptc-miR166k;ppt-miR166h;pta-miR166a;gma-miR166f;vvi-miR166g;smo-miR166b;ppt-miR166b;ptc-miR166l;ppt-miR166i;tcc-miR166a;zma-miR166a;bdi-miR166d;mtr-miR166g;bdi-miR166a;aqc-miR166e;pta-miR166b;aly-miR166d;aly-miR166c;aly-miR166b;aly-miR166a;aly-miR166f;gma-miR166g;gma-miR166i-3p;hvu-miR166c;ghr-miR166b;bdi-miR166c;…
MIR159	ngs_99450416_x57	57	TTTGGATGGAAGGGAGCTCTA	ptc-miR159c;aly-miR159a;gma-miR159e-3p;mtr-miR159a;sly-miR159;csi-miR159;ahy-miR159;vvi-miR159c;bra-miR159a;gma-miR159a-3p;rco-miR159;ath-miR159a;pvu-miR159a.1;bna-miR159;ptc-miR159b;ptc-miR159a;
MIR156	ngs_90560230_x57	57	TGACAGAAGAGAGTGATCACA	rco-miR156a;hvu-miR156;ssl-miR156;ssp-miR156;tae-miR156;bna-miR156a;rco-miR156d;rco-miR156c;rco-miR156b;
MIR172	ngs_4328918_x57	57	AAATCTTGATGATGCTGCAG	rco-miR172;csi-miR172c;ath-miR172d;ptc-miR172h;ath-miR172c;gma-miR172d;gma-miR172e;aly-miR172c;aly-miR172d;ptc-miR172g;gma-miR172c;vvi-miR172c;
MIR395	ngs_56248962_x57	57	CTGAAGTGTTTGGGGGAACTCT	sly-miR395b;sly-miR395a;
MIR156	ngs_90486376_x57	57	TGACAGAAGAGAGGGAGCGC	vvi-miR156a;ptc-miR156k;
MIR394	ngs_97905888_x56	56	TTGGCATTCTGTCCACCTAC	aly-miR394a;vvi-miR394a;tcc-miR394a;ath-miR394a;ghr-miR394b;vvi-miR394c;vvi-miR394b;tcc-miR394b;ath-miR394b;csi-miR394;sbi-miR394b;osa-miR394;sbi-miR394a;zma-miR394b;zma-miR394a;gma-miR394c-5p;bdi-miR394;ahy-miR394;ssl-miR394;ghr-miR394a;ptc-miR394a-5p;ptc-miR394b-5p;aly-miR394b;
MIR165	ngs_50074441_x56	56	CCGGACCAGGCTTCATCCCCC	ath-miR165b;ath-miR165a;
MIR166	ngs_88077125_x56	56	TCGGACCGGGCTTCATTCCCC	hvu-miR166c;pta-miR166a;csi-miR166e;ppt-miR166b;gma-miR166f;ppt-miR166h;osa-miR166c;gma-miR166e;ppt-miR166g;osa-miR166b;gma-miR166d;ppt-miR166f;osa-miR166a;gma-miR166c;ppt-miR166e;ppt-miR166d;ppt-miR166c;ptc-miR166a;ptc-miR166b;ptc-miR166c;ptc-miR166d;ptc-miR166e;ptc-miR166f;ptc-miR166g;ath-miR166a;ptc-miR166h;ath-miR166b;vvi-miR166c;ptc-miR166i;ath-miR166c;rco-miR166a;vvi-miR166d;ptc-miR166j;ath…
MIR156	ngs_87694812_x56	56	TCGACAGAAGAAAGAGAGCAC	smo-miR156c;
MIR166	ngs_88073273_x56	56	TCGGACCAGGTTTCATTCCCC	tcc-miR166a;aqc-miR166e;aqc-miR166b;ptc-miR166m;hvu-miR166;osa-miR166f;sly-miR166b;aly-miR166g;gma-miR166b;ath-miR166g;rco-miR166e;tcc-miR166d;vvi-miR166h;aly-miR166e;mtr-miR166g;bdi-miR166d;bdi-miR166a;mtr-miR166h;bdi-miR166b;osa-miR166n;bna-miR166d;mtr-miR166e;smo-miR166c;pvu-miR166a;hvu-miR166b;mtr-miR166;pta-miR166b;csi-miR166a;ctr-miR166;ppt-miR166a;aly-miR166d;aly-miR166c;aly-miR166b;aly-mi…
MIR167	ngs_90129266_x56	56	TGAAGCTGCCAGCATGATCG	vvi-miR167a;bra-miR167c;sbi-miR167a;sbi-miR167h;rco-miR167a;ptc-miR167c;tcc-miR167a;zma-miR167i;zma-miR167h;sbi-miR167c;sof-miR167b;ssp-miR167b;osa-miR167i;mtr-miR167b;zma-miR167f;aly-miR167a;ahy-miR167-5p;bdi-miR167b;bna-miR167c;gma-miR167g;ctr-miR167;gma-miR167j;zma-miR167e;zma-miR167g;tae-miR167;csi-miR167b;vvi-miR167b;ghr-miR167;gma-miR167f;csi-miR167a;bra-miR167d;sbi-miR167b;ath-miR167d;sly-…
MIR824	ngs_83690322_x55	55	TAGACCATTTGTGAGAAGAG	aly-miR824;bol-miR824;bra-miR824;ath-miR824;bna-miR824;
MIR161	ngs_85752572_x55	55	TCAATGCACTGAAAGTGACTG	bna-miR161;
MIR827	ngs_95824802_x55	55	TTAGATGACCATCAACAAAA	ghr-miR827a;ghr-miR827b;aly-miR827;ath-miR827;tcc-miR827;ghr-miR827c;csi-miR827;ptc-miR827;
MIR319	ngs_99415272_x55	55	TTTGGACTGAAGGGAGATCCT	vvi-miR319e;tcc-miR319;csi-miR319;
MIR156	ngs_68905260_x54	54	GCTCTCTTTACTTCTGCCAC	aly-miR156h*;
MIR167	ngs_64335799_x54	54	GATCATGTTCGTAGTTTCAC	aly-miR167a*;
MIR167	ngs_90125701_x54	54	TGAAGCTGCCAGCATGACCTAA	bna-miR167b;bna-miR167a;
MIR172	ngs_66391468_x54	54	GCAGCATCATTAAGATTCACA	bra-miR172b*;
MIR166	ngs_88071171_x54	54	TCGGACCAGGCTTCATTTCC	csi-miR166d;smo-miR166c;csi-miR166c;ppt-miR166a;aqc-miR166b;sbi-miR166j;hvu-miR166b;csi-miR166a;crt-miR166a;pvu-miR166a;ptc-miR166m;crt-miR166b;bdi-miR166b;mtr-miR166h;sbi-miR166a;bna-miR166d;osa-miR166n;zma-miR166d;zma-miR166e;aly-miR166e;zma-miR166f;mtr-miR166;ctr-miR166;ssl-miR166b;hvu-miR166;ath-miR166g;gma-miR166b;rco-miR166e;tcc-miR166d;aly-miR166g;sly-miR166b;osa-miR166f;mtr-miR166e;csi-mi…
MIR160	ngs_92177406_x54	54	TGCCAGGCTCCCTGTATGCCA	osa-miR160c;rco-miR160a;smo-miR160a;pab-miR160a;ptc-miR160c;ath-miR160a;vvi-miR160c;osa-miR160b;ptc-miR160b;osa-miR160a;ptc-miR160a;sbi-miR160d;sbi-miR160a;sbi-miR160c;ppt-miR160e;sbi-miR160b;ppt-miR160f;bdi-miR160a;sbi-miR160e;tae-miR160;bdi-miR160b;mtr-miR160d;bdi-miR160c;ppt-miR160a;mtr-miR160e;aly-miR160c;aly-miR160b;aly-miR160a;bra-miR160a;zma-miR160g;zma-miR160b;zma-miR160a;zma-miR160c;zma-…
MIR827	ngs_95828832_x54	54	TTAGATGACCATCAACGATA	ptc-miR827;
MIR156	ngs_97328461_x54	54	TTGACAGAAGCAAGAGAGCAC	smo-miR156c;
MIR156	ngs_60655724_x54	54	GACAGAAGAGAGTGAGCACG	tae-miR156;bna-miR156a;rco-miR156d;rco-miR156c;rco-miR156b;rco-miR156a;hvu-miR156;ssl-miR156;ssp-miR156;
MIR167	ngs_90126057_x54	54	TGAAGCTGCCAGCATGACCTG	zma-miR167g;csi-miR167a;ath-miR167d;lja-miR167;bdi-miR167c;bdi-miR167d;sbi-miR167e;sof-miR167a;osa-miR167h;sbi-miR167g;osa-miR167g;sbi-miR167f;osa-miR167f;sbi-miR167d;osa-miR167e;osa-miR167d;gso-miR167a;osa-miR167j;aly-miR167d;ccl-miR167b;zma-miR167j;csi-miR167c;ptc-miR167e;ccl-miR167a;rco-miR167c;gma-miR167c;vvi-miR167a;sbi-miR167h;zma-miR167i;zma-miR167h;sbi-miR167c;sof-miR167b;ssp-miR167b;osa-…
MIR168	ngs_49482878_x53	53	CCCGCCTTGCATCAACAGAAT	aly-miR168a*;mtr-miR168c*;
MIR390	ngs_52411461_x53	53	CGCCATCCATCCTGAGTTCCA	aly-miR390b*;
MIR824	ngs_50976187_x53	53	CCTTCTCATCGATGGTCCAGA	aly-miR824*;
MIR159	ngs_99470969_x53	53	TTTGGATTGAAGGGAGCTACT	ath-miR159c;aly-miR159c;
MIR390	ngs_18844841_x53	53	ACGCTCAGGAGGGATAGCGCC	bna-miR390a;ppt-miR390a;tcc-miR390a;rco-miR390a;ptc-miR390c;ghr-miR390b;ath-miR390a;bna-miR390b;cme-miR390;aly-miR390b;aly-miR390a;gma-miR390a-5p;zma-miR390b;zma-miR390a;ppt-miR390b;tcc-miR390b;rco-miR390b;ptc-miR390d;vvi-miR390;sbi-miR390;bdi-miR390b;csi-miR390;mtr-miR390;bdi-miR390;osa-miR390;ghr-miR390c;ath-miR390b;bna-miR390c;ptc-miR390a;ptc-miR390b;ghr-miR390a;
MIR824	ngs_83700052_x53	53	TAGACCATTTGTGGGAAGGGA	bol-miR824;bra-miR824;ath-miR824;bna-miR824;aly-miR824;
MIR319	ngs_92964086_x53	53	TGGACTGAAGGGAGCTCCCTC	gma-miR319l;gma-miR319g;
MIR156	ngs_90585067_x53	53	TGACAGAAGATAGAAAGCAC	rco-miR156h;bra-miR157a;sly-miR156c;ath-miR157c;rco-miR156g;sly-miR156b;ath-miR157b;rco-miR156f;sly-miR156a;ath-miR157a;ptc-miR156g;ptc-miR156h;vvi-miR156f;gma-miR156d;ptc-miR156i;tcc-miR156e;gma-miR156l;vvi-miR156g;gra-miR157a;gma-miR156e;ptc-miR156j;bna-miR156c;tcc-miR156f;gma-miR156j;gma-miR156m;aly-miR157c;mtr-miR156e;gma-miR156i;bna-miR156b;ahy-miR156b-5p;mtr-miR156h;vvi-miR156i;gra-miR157b;…
MIR319	ngs_97801379_x52	52	TTGGACTGAAAGGAGCTCCCT	aly-miR319a;ath-miR319b;aqc-miR319;vun-miR319a;aau-miR319;aly-miR319b;gma-miR319m;tae-miR319;amg-miR319;vvi-miR319f;ath-miR319a;vvi-miR319c;vvi-miR319b;rco-miR319a;rco-miR319b;gma-miR319j;rco-miR319c;gma-miR319k;gma-miR319h;
MIR824	ngs_83687241_x52	52	TAGACCATTTATGAGAAGGGA	aly-miR824;bra-miR824;bol-miR824;ath-miR824;bna-miR824;
MIR827	ngs_99719576_x52	52	TTTGTTGATTGACATCTATG	aly-miR827*;
MIR168	ngs_88005574_x52	52	TCGCTTGGTGCAGGACGGGA	ath-miR168a;ptc-miR168a;bna-miR168;ccl-miR168;ath-miR168b;tcc-miR168;ptc-miR168b;cme-miR168;crt-miR168;mtr-miR168b;vvi-miR168;rco-miR168;vun-miR168;aly-miR168a;mtr-miR168c;aly-miR168b;gma-miR168;
MIR858	ngs_96961399_x52	52	TTCGTTGTCTGTTCGACCCTG	ath-miR858b;
MIR167	ngs_90144701_x52	52	TGAAGCTGCCAGCATGCTCTAA	bna-miR167b;bna-miR167a;
MIR390	ngs_9629619_x52	52	AAGCTCAGGAGGGATAGCGCA	bna-miR390c;ghr-miR390c;csi-miR390;cme-miR390;ath-miR390b;bdi-miR390;zma-miR390a;zma-miR390b;aly-miR390b;aly-miR390a;osa-miR390;ath-miR390a;ptc-miR390a;ptc-miR390b;bna-miR390a;ghr-miR390a;tcc-miR390a;ppt-miR390a;ptc-miR390c;rco-miR390a;bna-miR390b;ghr-miR390b;tcc-miR390b;ppt-miR390b;sbi-miR390;ptc-miR390d;rco-miR390b;vvi-miR390;bdi-miR390b;gma-miR390a-5p;mtr-miR390;
MIR824	ngs_23276268_x52	52	AGACCATTTGTGAGAAAGGA	bra-miR824;ath-miR824;bna-miR824;aly-miR824;bol-miR824;
MIR159	ngs_99557550_x52	52	TTTGGGTTGAAGGGAGCTCT	gma-miR159a-3p;rco-miR159;ath-miR159a;pvu-miR159a.1;bna-miR159;ptc-miR159b;ptc-miR159a;osa-miR159b;zma-miR159b;zma-miR159a;zma-miR159j;zma-miR159f;ssp-miR159a;zma-miR159k;far-miR159;tae-miR159b;hvu-miR159a;sbi-miR159;sof-miR159d;osa-miR159a.1;tae-miR159a;hvu-miR159b;sof-miR159b;sof-miR159a;aly-miR159b;ath-miR159b;ptc-miR159c;aly-miR159a;gma-miR159e-3p;mtr-miR159a;sly-miR159;csi-miR159;ahy-miR159;…
MIR166	ngs_84143717_x52	52	TAGGACCAGGCTTCATTCCCC	ptc-miR166c;ptc-miR166d;ptc-miR166e;ptc-miR166f;ptc-miR166g;ath-miR166a;ptc-miR166h;ath-miR166b;vvi-miR166c;ptc-miR166i;ath-miR166c;rco-miR166a;vvi-miR166d;ptc-miR166j;ath-miR166d;rco-miR166b;vvi-miR166e;bna-miR166a;ptc-miR166k;ath-miR166e;rco-miR166c;vvi-miR166f;bna-miR166b;smo-miR166a;ptc-miR166l;sly-miR166a;gma-miR166a-3p;ath-miR166f;rco-miR166d;vvi-miR166g;bna-miR166c;smo-miR166b;tcc-miR166a;…
MIR156	ngs_97363843_x52	52	TTGACGGAAGAAAGAGAGCAC	smo-miR156c;
MIR156	ngs_90574675_x52	52	TGACAGAAGAGCGCGAGCAC	zma-miR156k;sbi-miR156e;
MIR167	ngs_64334815_x51	51	GATCATGTTCGCAGTTTCCC	aly-miR167a*;
MIR159	ngs_99471871_x51	51	TTTGGATTGAAGGGAGCTCC	ath-miR159c;aly-miR159c;
MIR172	ngs_21835704_x51	51	AGAAACTTGATGATGCTGCAG	ath-miR172d;ath-miR172c;aly-miR172c;aly-miR172d;
MIR167	ngs_70616336_x51	51	GGAGCTGCCAGCATGATCTA	gma-miR167d;bra-miR167d;ghr-miR167;osa-miR167a;bna-miR167a;bna-miR167b;osa-miR167c;sbi-miR167b;sly-miR167;bdi-miR167a;zma-miR167a;zma-miR167b;zma-miR167c;aly-miR167a;aly-miR167b;zma-miR167d;sbi-miR167i;gma-miR167b;vvi-miR167e;ath-miR167b;bna-miR167c;bdi-miR167b;osa-miR167b;sbi-miR167a;gma-miR167a;vvi-miR167d;ath-miR167a;ptc-miR167a;bra-miR167a;ptc-miR167b;bra-miR167b;rco-miR167a;ptc-miR167c;tcc-m…
MIR167	ngs_59665449_x51	51	GAAGCTGCCAGCATGATCCA	sbi-miR167i;rco-miR167b;ptc-miR167d;aly-miR167b;zma-miR167c;zma-miR167d;zma-miR167b;zma-miR167a;gma-miR167d;tcc-miR167b;osa-miR167a;ath-miR167b;vvi-miR167e;gma-miR167b;bna-miR167a;bdi-miR167a;mtr-miR167;osa-miR167c;ath-miR167a;vvi-miR167d;gma-miR167a;osa-miR167b;bra-miR167a;ptc-miR167a;bra-miR167b;ptc-miR167b;bna-miR167b;bra-miR167c;sbi-miR167a;rco-miR167a;ptc-miR167c;tcc-miR167a;aly-miR167a;bdi-…
MIR156	ngs_90523670_x51	51	TGACAGAAGAGAGTGACCACA	tae-miR156;bna-miR156a;rco-miR156d;rco-miR156c;rco-miR156b;rco-miR156a;hvu-miR156;ssl-miR156;ssp-miR156;
MIR172	ngs_66391252_x50	50	GCAGCATCATCAAGATTCACA	aly-miR172c*;mtr-miR172c*;gma-miR172h-5p;gma-miR172i;gma-miR172j;aly-miR172b*;
MIR172	ngs_22792120_x50	50	AGAATCTTGAAGATGCTGCAG	aly-miR172c;aly-miR172d;ath-miR172d;ath-miR172c;
MIR858	ngs_98995584_x50	50	TTTCGTTGTCTGTTCCACCTT	aly-miR858;ath-miR858;
MIR171	ngs_91782493_x50	50	TGATTGAGCCGCGCCAATTTC	ath-miR171a;vvi-miR171e;osa-miR171a;ccl-miR171;bna-miR171f;bdi-miR171a;zma-miR171n;aly-miR171a;bna-miR171g;tcc-miR171a;sbi-miR171j;sbi-miR171g;bra-miR171e;
MIR824	ngs_83868441_x50	50	TAGATCATTTGTGAGAAGGGA	bna-miR824;aly-miR824;bra-miR824;bol-miR824;ath-miR824;
MIR1885	ngs_47448243_x50	50	CATCAATGAAAGGTATGATTC	bra-miR1885;
MIR395	ngs_56247008_x50	50	CTGAAGTGTTTGGGGAAACT	osa-miR395t;ptc-miR395h;rco-miR395c;ath-miR395d;gma-miR395b;ptc-miR395i;tcc-miR395a;rco-miR395d;ath-miR395a;ath-miR395e;gma-miR395c;csi-miR395;ptc-miR395j;tcc-miR395b;vun-miR395;aly-miR395d;aly-miR395g;aly-miR395e;rco-miR395e;sly-miR395b;vvi-miR395m;sly-miR395a;vvi-miR395l;vvi-miR395k;vvi-miR395j;vvi-miR395i;vvi-miR395h;vvi-miR395g;vvi-miR395f;vvi-miR395e;vvi-miR395d;vvi-miR395c;vvi-miR395b;vvi-m…
MIR319	ngs_97802856_x49	49	TTGGACTGAAGGGAGCACCC	aau-miR319;mtr-miR319;vvi-miR319f;tae-miR319;gma-miR319b;ppt-miR319c;gma-miR319a;ptc-miR319a;ptc-miR319b;ptc-miR319c;vvi-miR319g;ath-miR319b;ppt-miR319e;ppt-miR319d;aqc-miR319;vun-miR319a;aly-miR319a;aly-miR319b;gma-miR319k;gma-miR319h;gma-miR319m;amg-miR319;vvi-miR319c;ath-miR319a;gma-miR319j;vvi-miR319b;rco-miR319a;rco-miR319b;ptc-miR319d;mtr-miR319b;ctr-miR319;rco-miR319c;gma-miR319e;
MIR156	ngs_68730265_x49	49	GCTCACTGCTCTTTCTGACAGA	aly-miR156a*;
MIR158	ngs_86828234_x49	49	TCCCAAATGTAGACAAATCA	aly-miR158a;ath-miR158a;
MIR167	ngs_64334230_x49	49	GATCATGTTCGCAGTTTCACA	aly-miR167a*;
MIR172	ngs_22803897_x49	49	AGAATCTTGATGAAGCTGCAG	ath-miR172d;ath-miR172c;aly-miR172c;aly-miR172d;
MIR858	ngs_96962051_x49	49	TTCGTTGTCTGTTCGCCCTTG	ath-miR858b;
MIR168	ngs_88008977_x49	49	TCGCTTGGTGCAGGTCGGGTA	crt-miR168;mtr-miR168b;vvi-miR168;rco-miR168;vun-miR168;aly-miR168a;mtr-miR168c;aly-miR168b;gma-miR168;ath-miR168a;ptc-miR168a;bna-miR168;ccl-miR168;ath-miR168b;tcc-miR168;ptc-miR168b;
MIR156	ngs_97325390_x49	49	TTGACAGAAGAGAGTGAGCACA	gma-miR156f;
MIR166	ngs_88057672_x49	49	TCGGACCAGGCTCCATTCCCC	gma-miR166e;vvi-miR166f;smo-miR166a;ptc-miR166k;ppt-miR166h;pta-miR166a;gma-miR166f;vvi-miR166g;smo-miR166b;ppt-miR166b;ptc-miR166l;ppt-miR166i;tcc-miR166a;zma-miR166a;bdi-miR166d;mtr-miR166g;bdi-miR166a;aqc-miR166e;pta-miR166b;aly-miR166d;aly-miR166c;aly-miR166b;aly-miR166a;aly-miR166f;gma-miR166g;gma-miR166i-3p;hvu-miR166c;ghr-miR166b;bdi-miR166c;vvi-miR166h;smo-miR166c;ppt-miR166a;aqc-miR166b;…
MIR156	ngs_97326968_x49	49	TTGACAGAAGATAGAGAGCAA	mtr-miR156h;vvi-miR156i;gra-miR157b;bol-miR157a;mtr-miR156f;gma-miR156c;vun-miR156b;bcy-miR156;bgy-miR156;aly-miR157a;aly-miR157b;rco-miR156h;bra-miR157a;sly-miR156c;ath-miR157c;rco-miR156g;sly-miR156b;ath-miR157b;rco-miR156f;sly-miR156a;ath-miR157a;ptc-miR156g;ptc-miR156h;vvi-miR156f;gma-miR156d;ptc-miR156i;tcc-miR156e;gma-miR156l;vvi-miR156g;gra-miR157a;gma-miR156e;ptc-miR156j;bna-miR156c;tcc-m…
MIR167	ngs_90115877_x49	49	TGAAGCTGCAAGCATGATCTA	ptc-miR167b;bra-miR167b;rco-miR167a;ptc-miR167c;tcc-miR167a;bra-miR167c;vvi-miR167b;rco-miR167b;ptc-miR167d;tcc-miR167b;tae-miR167;mtr-miR167;gma-miR167d;bra-miR167d;ghr-miR167;osa-miR167a;bna-miR167a;bna-miR167b;osa-miR167c;sbi-miR167b;sly-miR167;bdi-miR167a;zma-miR167a;zma-miR167b;zma-miR167c;aly-miR167a;aly-miR167b;zma-miR167d;sbi-miR167i;gma-miR167b;vvi-miR167e;ath-miR167b;bna-miR167c;bdi-miR…
MIR167	ngs_90118213_x49	49	TGAAGCTGCCAGCAAGATCTA	ptc-miR167d;aly-miR167b;zma-miR167c;zma-miR167d;zma-miR167b;zma-miR167a;gma-miR167d;tcc-miR167b;osa-miR167a;ath-miR167b;vvi-miR167e;gma-miR167b;bna-miR167a;bdi-miR167a;mtr-miR167;osa-miR167c;ath-miR167a;vvi-miR167d;gma-miR167a;osa-miR167b;bra-miR167a;ptc-miR167a;bra-miR167b;ptc-miR167b;bna-miR167b;bra-miR167c;sbi-miR167a;rco-miR167a;ptc-miR167c;tcc-miR167a;aly-miR167a;bdi-miR167b;bna-miR167c;tae-…
MIR395	ngs_56248411_x49	49	CTGAAGTGTTTGGGGGAACGC	tcc-miR395a;rco-miR395d;ath-miR395a;ath-miR395e;gma-miR395c;csi-miR395;ptc-miR395j;tcc-miR395b;vun-miR395;aly-miR395d;aly-miR395g;aly-miR395e;rco-miR395e;sly-miR395b;vvi-miR395m;sly-miR395a;vvi-miR395l;vvi-miR395k;vvi-miR395j;vvi-miR395i;vvi-miR395h;vvi-miR395g;vvi-miR395f;vvi-miR395e;vvi-miR395d;vvi-miR395c;vvi-miR395b;vvi-miR395a;ptc-miR395b;ptc-miR395c;ptc-miR395d;ptc-miR395e;ptc-miR395f;rco-m…
MIR161	ngs_85621706_x48	48	TCAACGCATTGAAAGTGACTA	aly-miR161.2;ath-miR161.2;
MIR400	ngs_61746700_x48	48	GACTTATAATAATCTCATGA	aly-miR400*;
MIR160	ngs_92287090_x48	48	TGCCTGGTTCCCTGTATGCCA	ath-miR160b;vvi-miR160d;osa-miR160c;rco-miR160a;smo-miR160a;pab-miR160a;ptc-miR160c;ath-miR160a;vvi-miR160c;osa-miR160b;ptc-miR160b;osa-miR160a;ptc-miR160a;sbi-miR160d;sbi-miR160a;sbi-miR160c;ppt-miR160e;sbi-miR160b;ppt-miR160f;bdi-miR160a;sbi-miR160e;tae-miR160;bdi-miR160b;mtr-miR160d;bdi-miR160c;ppt-miR160a;mtr-miR160e;aly-miR160c;aly-miR160b;aly-miR160a;bra-miR160a;zma-miR160g;zma-miR160b;zma-…
MIR165	ngs_88056222_x48	48	TCGGACCAGCCTTCATCCCCC	ath-miR165a;ath-miR165b;
MIR858	ngs_96961492_x48	48	TTCGTTGTCTGTTCGACCTCG	ath-miR858b;
MIR1140	ngs_15663711_x48	48	ACAGCCTAAACCAATCAGAG	bna-miR1140;
MIR161	ngs_85752557_x48	48	TCAATGCACTGAAAGTGACTC	bna-miR161;
MIR156	ngs_87694878_x48	48	TCGACAGAAGAGAGTGAGCAC	gma-miR156n;gma-miR156k;gma-miR156o;
MIR167	ngs_90144337_x48	48	TGAAGCTGCCAGCATGATTTT	gma-miR167f;ptc-miR167g;gma-miR167e;ptc-miR167f;tcc-miR167c;ahy-miR167-5p;csi-miR167b;
MIR390	ngs_9630409_x48	48	AAGCTCAGGAGGGATAGGACC	gma-miR390b;
MIR156	ngs_97326449_x48	48	TTGACAGAAGATAGAAAGCA	mtr-miR156f;gma-miR156c;vun-miR156b;bcy-miR156;bgy-miR156;aly-miR157a;aly-miR157b;rco-miR156h;bra-miR157a;sly-miR156c;ath-miR157c;rco-miR156g;sly-miR156b;ath-miR157b;rco-miR156f;sly-miR156a;ath-miR157a;ptc-miR156g;ptc-miR156h;vvi-miR156f;gma-miR156d;ptc-miR156i;tcc-miR156e;gma-miR156l;vvi-miR156g;gra-miR157a;gma-miR156e;ptc-miR156j;bna-miR156c;tcc-miR156f;gma-miR156j;gma-miR156m;aly-miR157c;mtr-m…
MIR156	ngs_60655850_x48	48	GACAGAAGAGAGTGAGCATC	osa-miR156l;
MIR171	ngs_91831448_x48	48	TGATTTAGCCGCGCCAATATC	sbi-miR171g;bdi-miR171a;sbi-miR171j;osa-miR171a;bna-miR171g;vvi-miR171e;zma-miR171n;bra-miR171e;ath-miR171a;aly-miR171a;tcc-miR171a;bna-miR171f;ccl-miR171;
MIR319	ngs_99415254_x48	48	TTTGGACTGAAGGGACCTCCT	tcc-miR319;csi-miR319;vvi-miR319e;
MIR3630	ngs_40497128_x48	48	ATGGGAATCTCTCTGATGCA	vvi-miR3630*;
MIR156	ngs_90584468_x48	48	TGACAGAAGAGTGCGAGCAC	zma-miR156k;sbi-miR156e;
MIR156	ngs_68728631_x48	48	GCTCACTGCTCTATCTGTCA	zma-miR156l*;zma-miR156i*;aly-miR156c*;
MIR167	ngs_64333936_x47	47	GATCATGTTCGCAGTTCCAC	aly-miR167a*;
MIR171	ngs_91785576_x47	47	TGATTGAGCCGCGCCATTATC	aly-miR171a;bna-miR171g;tcc-miR171a;sbi-miR171j;sbi-miR171g;bra-miR171e;ath-miR171a;vvi-miR171e;osa-miR171a;ccl-miR171;bna-miR171f;bdi-miR171a;zma-miR171n;
MIR390	ngs_52814544_x47	47	CGCTGTCCATCCTGAGTTCC	aly-miR390b*;
MIR824	ngs_83691791_x47	47	TAGACCATTTGTGAGAAGGCA	aly-miR824;bol-miR824;bra-miR824;ath-miR824;bna-miR824;
MIR172	ngs_62044373_x47	47	GAGAATCTTGATGATGCTGCA	ata-miR172;aau-miR172;vvi-miR172d;
MIR165	ngs_88072771_x47	47	TCGGACCAGGCTTTATCCCCC	ath-miR165a;ath-miR165b;
MIR400	ngs_85043242_x47	47	TATGAGAGTATTATAAGACAC	ath-miR400;aly-miR400;
MIR1140	ngs_15664127_x47	47	ACAGCCTAAACCAATCGGAGT	bna-miR1140;
MIR167	ngs_90145226_x47	47	TGAAGCTGCCAGCATGGTCTAA	bna-miR167a;bna-miR167b;
MIR167	ngs_3462210_x47	47	AAAGCTGCCAGCATGATCTA	bra-miR167b;rco-miR167a;ptc-miR167c;tcc-miR167a;bra-miR167c;vvi-miR167b;rco-miR167b;ptc-miR167d;tcc-miR167b;tae-miR167;mtr-miR167;gma-miR167d;bra-miR167d;ghr-miR167;osa-miR167a;bna-miR167a;bna-miR167b;osa-miR167c;sbi-miR167b;sly-miR167;bdi-miR167a;zma-miR167a;zma-miR167b;zma-miR167c;aly-miR167a;aly-miR167b;zma-miR167d;sbi-miR167i;gma-miR167b;vvi-miR167e;ath-miR167b;bna-miR167c;bdi-miR167b;osa-miR…
MIR390	ngs_9630616_x47	47	AAGCTCAGGAGGGATAGTACC	gma-miR390b;
MIR5083	ngs_23557794_x47	47	AGACTACAATTATCTGATCG	osa-miR5083;
MIR167	ngs_90152013_x47	47	TGAAGCTGCCAGGATGATCTA	ptc-miR167c;tcc-miR167a;aly-miR167a;bdi-miR167b;bna-miR167c;tae-miR167;vvi-miR167b;ghr-miR167;bra-miR167d;sbi-miR167b;sly-miR167;sbi-miR167i;rco-miR167b;ptc-miR167d;aly-miR167b;zma-miR167c;zma-miR167d;zma-miR167b;zma-miR167a;gma-miR167d;tcc-miR167b;osa-miR167a;ath-miR167b;vvi-miR167e;gma-miR167b;bna-miR167a;bdi-miR167a;mtr-miR167;osa-miR167c;ath-miR167a;vvi-miR167d;gma-miR167a;osa-miR167b;bra-miR…
MIR319	ngs_62973173_x46	46	GAGCTTTCTTCGGTCCACTT	aly-miR319b*;
MIR400	ngs_85044065_x46	46	TATGAGAGTATTATAATTCAC	aly-miR400;ath-miR400;
MIR166	ngs_88066100_x46	46	TCGGACCAGGCTTCATTCCA	aqc-miR166d;ptc-miR166q;mtr-miR166c;ssl-miR166a;tcc-miR166c;aqc-miR166a;aqc-miR166c;osa-miR166g;osa-miR166h;zma-miR166l;sbi-miR166k;sbi-miR166f;zma-miR166m;ptc-miR166o;pab-miR166a;ptc-miR166n;pab-miR166b;mtr-miR166b;mtr-miR166f;ppt-miR166d;vvi-miR166c;ptc-miR166h;ppt-miR166e;gma-miR166c;vvi-miR166d;ptc-miR166i;ppt-miR166f;gma-miR166d;vvi-miR166e;ptc-miR166j;ppt-miR166g;gma-miR166e;vvi-miR166f;smo…
MIR165	ngs_97787245_x46	46	TTGGACCAGGCTTCATCCCCC	ath-miR165b;ath-miR165a;
MIR395	ngs_56247230_x46	46	CTGAAGTGTTTGGGGAGACTC	ath-miR395c;ath-miR395b;aly-miR395f;ath-miR395f;aly-miR395b;aly-miR395h;
MIR159	ngs_99465041_x46	46	TTTGGATTGAAGGGACCTCT	bna-miR159;sbi-miR159;csi-miR159;zma-miR159b;vvi-miR159c;gma-miR159e-3p;sly-miR159;aly-miR159b;aly-miR159a;ssp-miR159a;tae-miR159a;osa-miR159a.1;sof-miR159a;hvu-miR159b;sof-miR159b;ath-miR159b;pvu-miR159a.1;hvu-miR159a;ptc-miR159c;sof-miR159d;mtr-miR159a;zma-miR159j;zma-miR159a;zma-miR159f;ahy-miR159;ath-miR159a;rco-miR159;tae-miR159b;bra-miR159a;far-miR159;gma-miR159a-3p;zma-miR159k;osa-miR159b;…
MIR827	ngs_95824906_x46	46	TTAGATGACCATCAACAAAC	csi-miR827;ghr-miR827a;ghr-miR827b;aly-miR827;ath-miR827;tcc-miR827;ghr-miR827c;
MIR160	ngs_92285729_x46	46	TGCCTGGCTGCCTGTATGCCA	ppt-miR160e;sbi-miR160b;ppt-miR160f;bdi-miR160a;sbi-miR160e;tae-miR160;bdi-miR160b;mtr-miR160d;bdi-miR160c;ppt-miR160a;mtr-miR160e;aly-miR160c;aly-miR160b;aly-miR160a;bra-miR160a;zma-miR160g;zma-miR160b;zma-miR160a;zma-miR160c;zma-miR160d;gma-miR160;zma-miR160e;ath-miR160c;vvi-miR160e;osa-miR160d;rco-miR160b;vun-miR160;mtr-miR160;smo-miR160b;sly-miR160a;aqc-miR160b;ttu-miR160;mtr-miR160b;pab-miR1…
MIR156	ngs_90589572_x46	46	TGACAGAAGGGAGTGAGCACA	rco-miR156a;hvu-miR156;bna-miR156a;ssl-miR156;ssp-miR156;tae-miR156;rco-miR156d;rco-miR156c;rco-miR156b;
MIR156	ngs_39111750_x46	46	ATGACAGAAGAAAGAGAGCAC	smo-miR156c;
MIR159	ngs_99492160_x46	46	TTTGGATTGAAGTGAGCTCT	tae-miR159a;osa-miR159a.1;sof-miR159a;hvu-miR159b;sof-miR159b;ath-miR159b;pvu-miR159a.1;hvu-miR159a;ptc-miR159c;sof-miR159d;mtr-miR159a;zma-miR159j;zma-miR159a;zma-miR159f;ahy-miR159;ath-miR159a;rco-miR159;tae-miR159b;bra-miR159a;far-miR159;gma-miR159a-3p;zma-miR159k;osa-miR159b;ptc-miR159a;ptc-miR159b;bna-miR159;sbi-miR159;csi-miR159;zma-miR159b;vvi-miR159c;gma-miR159e-3p;sly-miR159;aly-miR159b;…
MIR162	ngs_49885540_x45	45	CCGATAAACCTCTGCATCCAG	aau-miR162;gma-miR162c;aly-miR162a;cpa-miR162a;sbi-miR162;ptc-miR162a;ptc-miR162b;ath-miR162a;csi-miR162;ghr-miR162a;mtr-miR162;aly-miR162b;vvi-miR162;osa-miR162a;tcc-miR162;rco-miR162;ptc-miR162c;gma-miR162b;vun-miR162;ath-miR162b;sly-miR162;
MIR156	ngs_97325717_x45	45	TTGACAGAAGAGAGTTAGCAC	gma-miR156k;gma-miR156n;gma-miR156o;
MIR396	ngs_96566595_x45	45	TTCCACAGCTTTCTTGTACTT	ptc-miR396d;ptc-miR396c;tcc-miR396c;ccl-miR396;aqc-miR396b;aly-miR396b;gma-miR396b-5p;bdi-miR396e;zma-miR396e;zma-miR396f;pta-miR396;bcy-miR396b;bgy-miR396b;bna-miR396a;osa-miR396c;ath-miR396b;tcc-miR396e;rco-miR396;mtr-miR396a;ptc-miR396e;sbi-miR396c;gma-miR396c;
MIR395	ngs_56248917_x45	45	CTGAAGTGTTTGGGGGAACTCG	sly-miR395b;sly-miR395a;
MIR156	ngs_97328552_x45	45	TTGACAGAAGGAAGAGAGCAC	smo-miR156c;
MIR159	ngs_99488428_x45	45	TTTGGATTGAAGGGATCTCT	vvi-miR159c;gma-miR159e-3p;sly-miR159;aly-miR159b;aly-miR159a;ssp-miR159a;tae-miR159a;osa-miR159a.1;sof-miR159a;hvu-miR159b;sof-miR159b;ath-miR159b;pvu-miR159a.1;hvu-miR159a;ptc-miR159c;sof-miR159d;mtr-miR159a;zma-miR159j;zma-miR159a;zma-miR159f;ahy-miR159;ath-miR159a;rco-miR159;tae-miR159b;bra-miR159a;far-miR159;gma-miR159a-3p;zma-miR159k;osa-miR159b;ptc-miR159a;ptc-miR159b;bna-miR159;sbi-miR159…
MIR167	ngs_90104654_x45	45	TGAAGCGGCCAGCATGATCTA	vvi-miR167d;ath-miR167a;ptc-miR167a;bra-miR167a;ptc-miR167b;bra-miR167b;rco-miR167a;ptc-miR167c;tcc-miR167a;bra-miR167c;vvi-miR167b;rco-miR167b;ptc-miR167d;tcc-miR167b;tae-miR167;mtr-miR167;gma-miR167d;bra-miR167d;ghr-miR167;osa-miR167a;bna-miR167a;bna-miR167b;osa-miR167c;sbi-miR167b;sly-miR167;bdi-miR167a;zma-miR167a;zma-miR167b;zma-miR167c;aly-miR167a;aly-miR167b;zma-miR167d;sbi-miR167i;gma-miR…
MIR824	ngs_97348282_x44	44	TTGACCATTTGTGAGAAGGGA	ath-miR824;bna-miR824;aly-miR824;bra-miR824;bol-miR824;
MIR167	ngs_90128508_x44	44	TGAAGCTGCCAGCATGATCAG	gma-miR167j;zma-miR167e;zma-miR167g;csi-miR167a;ath-miR167d;lja-miR167;bdi-miR167c;bdi-miR167d;sbi-miR167e;sof-miR167a;osa-miR167h;sbi-miR167g;osa-miR167g;sbi-miR167f;osa-miR167f;sbi-miR167d;osa-miR167e;osa-miR167d;gso-miR167a;osa-miR167j;aly-miR167d;ccl-miR167b;zma-miR167j;csi-miR167c;ptc-miR167e;ccl-miR167a;rco-miR167c;gma-miR167c;vvi-miR167a;sbi-miR167h;zma-miR167i;zma-miR167h;sbi-miR167c;sof-…
MIR319	ngs_97805374_x44	44	TTGGACTGAAGGGATCTCCC	gma-miR319m;amg-miR319;vvi-miR319c;ath-miR319a;gma-miR319j;vvi-miR319b;rco-miR319a;rco-miR319b;ptc-miR319d;mtr-miR319b;ctr-miR319;rco-miR319c;gma-miR319e;aau-miR319;mtr-miR319;vvi-miR319f;tae-miR319;gma-miR319b;ppt-miR319c;gma-miR319a;ptc-miR319a;ptc-miR319b;ptc-miR319c;vvi-miR319g;ath-miR319b;ppt-miR319e;ppt-miR319d;aqc-miR319;vun-miR319a;aly-miR319a;aly-miR319b;gma-miR319k;gma-miR319h;
MIR166	ngs_88070490_x44	44	TCGGACCAGGCTTCATTCCGC	mtr-miR166;ctr-miR166;ssl-miR166b;hvu-miR166;ath-miR166g;gma-miR166b;rco-miR166e;tcc-miR166d;aly-miR166g;sly-miR166b;osa-miR166f;mtr-miR166e;csi-miR166e;osa-miR166d;bna-miR166c;ath-miR166f;gma-miR166a-3p;rco-miR166d;sly-miR166a;osa-miR166c;bna-miR166b;ath-miR166e;rco-miR166c;osa-miR166b;bna-miR166a;ath-miR166d;rco-miR166b;osa-miR166a;ath-miR166c;rco-miR166a;ath-miR166b;ath-miR166a;ptc-miR166a;ptc…
MIR166	ngs_88070717_x44	44	TCGGACCAGGCTTCATTCGCC	ptc-miR166a;ptc-miR166b;ptc-miR166c;ptc-miR166d;ptc-miR166e;ptc-miR166f;ppt-miR166c;ptc-miR166g;ppt-miR166d;vvi-miR166c;ptc-miR166h;ppt-miR166e;gma-miR166c;vvi-miR166d;ptc-miR166i;ppt-miR166f;gma-miR166d;vvi-miR166e;ptc-miR166j;ppt-miR166g;gma-miR166e;vvi-miR166f;smo-miR166a;ptc-miR166k;ppt-miR166h;pta-miR166a;gma-miR166f;vvi-miR166g;smo-miR166b;ppt-miR166b;ptc-miR166l;ppt-miR166i;tcc-miR166a;zma…
MIR167	ngs_90128563_x44	44	TGAAGCTGCCAGCATGATCAT	ptc-miR167g;gma-miR167e;ptc-miR167f;tcc-miR167c;ahy-miR167-5p;csi-miR167b;gma-miR167f;
MIR827	ngs_95824944_x44	44	TTAGATGACCATCAACAAACC	tcc-miR827;ghr-miR827c;csi-miR827;ghr-miR827a;ghr-miR827b;aly-miR827;ath-miR827;
MIR824	ngs_83737575_x43	43	TAGACTATTTGTGAGAAGGGA	aly-miR824;bra-miR824;bol-miR824;ath-miR824;bna-miR824;
MIR845	ngs_53390450_x43	43	CGGCTCTGATACCAATTGAT	ath-miR845a;
MIR156	ngs_90485930_x43	43	TGACAGAAGAGAGGGAGAAC	ptc-miR156k;vvi-miR156a;
MIR403	ngs_95841487_x43	43	TTAGATTCACGCACGAACTC	ptc-miR403b;csi-miR403;rco-miR403b;tcc-miR403b;vvi-miR403e;ptc-miR403a;rco-miR403a;tcc-miR403a;vvi-miR403d;vvi-miR403c;vvi-miR403b;vvi-miR403a;aly-miR403;ptc-miR403c;vvi-miR403f;ath-miR403;
MIR156	ngs_90471077_x43	43	TGACAGAAGAGACCGAGCAC	sbi-miR156e;zma-miR156k;
MIR156	ngs_83668942_x43	43	TAGACAGAAGAAAGAGAGCAC	smo-miR156c;
MIR156	ngs_90466401_x43	43	TGACAGAAGAAAGAGAGCAT	smo-miR156c;ath-miR156h;aly-miR156h;vvi-miR156h;
MIR169	ngs_71383986_x43	43	GGCAAGTTGTCCTTGGCTAT	zma-miR169r*;aly-miR169a*;
MIR159	ngs_99486625_x42	42	TTTGGATTGAAGGGAGCTTCT	aly-miR159c;ath-miR159c;
MIR319	ngs_97804524_x42	42	TTGGACTGAAGGGAGCTCCTC	aly-miR319c;rco-miR319d;ath-miR319c;pvu-miR319c;aly-miR319d;gma-miR319g;gma-miR319l;
MIR1140	ngs_15663636_x42	42	ACAGCCTAAACCAATAGGAG	bna-miR1140;
MIR319	ngs_99415295_x42	42	TTTGGACTGAAGGGAGCACCT	csi-miR319;vvi-miR319e;tcc-miR319;
MIR156	ngs_94460073_x42	42	TGTCAGAAGAGAGTGAACAC	ghr-miR156c;
MIR159	ngs_27919410_x42	42	AGCTGCTAAGCTATGGATCC	gma-miR159d;
MIR319	ngs_97804568_x42	42	TTGGACTGAAGGGAGCTCCTTA	gma-miR319l;gma-miR319g;
MIR319	ngs_97801677_x42	42	TTGGACTGAACGGAGCTCCC	gma-miR319m;amg-miR319;vvi-miR319c;ath-miR319a;gma-miR319j;vvi-miR319b;rco-miR319a;rco-miR319b;ptc-miR319d;mtr-miR319b;ctr-miR319;rco-miR319c;gma-miR319e;aau-miR319;mtr-miR319;vvi-miR319f;tae-miR319;gma-miR319b;ppt-miR319c;gma-miR319a;ptc-miR319a;ptc-miR319b;ptc-miR319c;vvi-miR319g;ath-miR319b;ppt-miR319e;ppt-miR319d;aqc-miR319;vun-miR319a;aly-miR319a;aly-miR319b;gma-miR319k;gma-miR319h;
MIR156	ngs_90639038_x42	42	TGACAGGAGAGAGTGAGCACA	rco-miR156c;rco-miR156b;rco-miR156a;hvu-miR156;bna-miR156a;ssl-miR156;ssp-miR156;tae-miR156;rco-miR156d;
MIR156	ngs_97327346_x42	42	TTGACAGAAGATAGAGAGCGC	rco-miR156h;bra-miR157a;sly-miR156c;ath-miR157c;rco-miR156g;sly-miR156b;ath-miR157b;rco-miR156f;sly-miR156a;ath-miR157a;ptc-miR156g;ptc-miR156h;vvi-miR156f;gma-miR156d;ptc-miR156i;tcc-miR156e;gma-miR156l;vvi-miR156g;gra-miR157a;gma-miR156e;ptc-miR156j;bna-miR156c;tcc-miR156f;gma-miR156j;gma-miR156m;aly-miR157c;mtr-miR156e;gma-miR156i;bna-miR156b;ahy-miR156b-5p;mtr-miR156h;vvi-miR156i;gra-miR157b;…
MIR166	ngs_88073828_x42	42	TCGGACCATGCTTCATTCCCC	sly-miR166b;aly-miR166g;gma-miR166b;ath-miR166g;rco-miR166e;tcc-miR166d;vvi-miR166h;aly-miR166e;mtr-miR166g;bdi-miR166d;bdi-miR166a;mtr-miR166h;bdi-miR166b;osa-miR166n;bna-miR166d;mtr-miR166e;smo-miR166c;pvu-miR166a;hvu-miR166b;mtr-miR166;pta-miR166b;csi-miR166a;ctr-miR166;ppt-miR166a;aly-miR166d;aly-miR166c;aly-miR166b;aly-miR166f;gma-miR166i-3p;gma-miR166g;aly-miR166a;zma-miR166a;ssl-miR166b;gh…
MIR172	ngs_90317050_x42	42	TGAATCTTGATGATGCTGCAT	sly-miR172b;aly-miR172a;bra-miR172a;ath-miR172a;gma-miR172h-3p;ptc-miR172f;tcc-miR172b;ptc-miR172c;osa-miR172a;aqc-miR172a;aly-miR172b;bol-miR172b;osa-miR172d;mtr-miR172b;gma-miR172a;ata-miR172;bdi-miR172a;aau-miR172;ath-miR172b;bra-miR172b;vun-miR172;gma-miR172b-3p;vvi-miR172d;ssl-miR172;tcc-miR172e;ptc-miR172a;sly-miR172a;ptc-miR172b;bol-miR172a;mtr-miR172c;bdi-miR172b;aqc-miR172b;tcc-miR172c;p…
MIR156	ngs_97322104_x42	42	TTGACAGAAGAAAGAGAGCAG	smo-miR156c;
MIR172	ngs_69907008_x42	42	GGAATCTTGATGATGCTCCAT	zma-miR172e;bdi-miR172b;osa-miR172b;tcc-miR172c;ptc-miR172e;ptc-miR172d;aqc-miR172b;ath-miR172e;
MIR166	ngs_71554907_x41	41	GGCATGTTGTCTGGCTCGAGG	aly-miR166d*;aly-miR166c*;aly-miR166a*;csi-miR166e*;gma-miR166a-5p;zma-miR166c*;
MIR858	ngs_98996418_x41	41	TTTCGTTGTCTGTTCTACCTT	aly-miR858;ath-miR858;
MIR319	ngs_97916900_x41	41	TTGGCCTGAAGGGAGCTCCCT	amg-miR319;vvi-miR319f;ath-miR319a;vvi-miR319c;vvi-miR319b;rco-miR319a;rco-miR319b;gma-miR319j;rco-miR319c;gma-miR319k;gma-miR319h;aly-miR319a;ath-miR319b;aqc-miR319;vun-miR319a;aau-miR319;aly-miR319b;gma-miR319m;tae-miR319;
MIR165	ngs_88064663_x41	41	TCGGACCAGGCTTCATCCCTC	ath-miR165a;ath-miR165b;zma-miR166l;sbi-miR166f;zma-miR166m;pab-miR166a;mtr-miR166f;aqc-miR166d;mtr-miR166c;ssl-miR166a;tcc-miR166c;aqc-miR166a;osa-miR166g;osa-miR166h;
MIR845	ngs_53390664_x41	41	CGGCTCTGATACCCATTGATG	ath-miR845a;
MIR1140	ngs_15663499_x41	41	ACAGCCTAAACCAACCGGAG	bna-miR1140;
MIR824	ngs_83713953_x41	41	TAGACCGTTTGTGAGAAGGGA	bol-miR824;ath-miR824;bna-miR824;aly-miR824;bra-miR824;
MIR1885	ngs_47448082_x41	41	CATCAATGAAAGGTATCATTCC	bra-miR1885;
MIR166	ngs_88070722_x41	41	TCGGACCAGGCTTCATTCGCCC	ctr-miR166;csi-miR166a;
MIR156	ngs_83669000_x41	41	TAGACAGAAGAGAGTGAGCAC	gma-miR156o;gma-miR156n;gma-miR156k;
MIR159	ngs_42961169_x41	41	ATTGGACTGAAGGGAGCTCC	gma-miR159b-3p;mtr-miR159b;gma-miR159f-3p;gma-miR159c;tcc-miR319;csi-miR319;vvi-miR319e;osa-miR159d;osa-miR159e;osa-miR159c;ppt-miR319b;ppt-miR319a;sly-miR319;vun-miR319b;ppt-miR319e;ppt-miR319d;ppt-miR319c;
MIR390	ngs_9629561_x41	41	AAGCTCAGGAGGGATAGCGAC	osa-miR390;ath-miR390a;ptc-miR390a;ptc-miR390b;bna-miR390a;ghr-miR390a;tcc-miR390a;ppt-miR390a;ptc-miR390c;rco-miR390a;bna-miR390b;ghr-miR390b;tcc-miR390b;ppt-miR390b;sbi-miR390;ptc-miR390d;rco-miR390b;vvi-miR390;bdi-miR390b;gma-miR390a-5p;mtr-miR390;bna-miR390c;ghr-miR390c;csi-miR390;cme-miR390;ath-miR390b;bdi-miR390;zma-miR390a;zma-miR390b;aly-miR390b;aly-miR390a;
MIR159	ngs_99459829_x41	41	TTTGGATTGAAAGGAGCTCT	sof-miR159e;
MIR156	ngs_90646978_x41	41	TGACAGGGGAGAGTGAGCAC	vvi-miR156e;
MIR394	ngs_97905995_x41	41	TTGGCATTCTGTCCACCTCCC	vvi-miR394a;vvi-miR394c;
MIR167	ngs_64334862_x40	40	GATCATGTTCGCAGTTTCGCC	aly-miR167a*;
MIR171	ngs_92663853_x40	40	TGCTTGAGCCGCGCCAATATC	ath-miR171a;aly-miR171a;tcc-miR171a;bna-miR171f;ccl-miR171;sbi-miR171g;bdi-miR171a;sbi-miR171j;osa-miR171a;bna-miR171g;vvi-miR171e;zma-miR171n;bra-miR171e;vvi-miR171h;
MIR824	ngs_83696316_x40	40	TAGACCATTTGTGAGAGGGG	ath-miR824;bna-miR824;aly-miR824;bol-miR824;bra-miR824;
MIR161	ngs_85752403_x40	40	TCAATGCACTGAAAGTGACT	bna-miR161;
MIR824	ngs_62132783_x40	40	GAGACCATTTGTGAGAAGGGA	bra-miR824;bol-miR824;ath-miR824;bna-miR824;aly-miR824;
MIR395	ngs_97284400_x40	40	TTGAAGTGTTTGGGGAAACTC	mtr-miR395g;osa-miR395t;
MIR156	ngs_90486627_x40	40	TGACAGAAGAGAGGGCGCAC	ptc-miR156k;vvi-miR156a;
MIR156	ngs_97327863_x40	40	TTGACAGAAGATAGCGAGCA	rco-miR156h;bra-miR157a;sly-miR156c;ath-miR157c;rco-miR156g;sly-miR156b;ath-miR157b;rco-miR156f;sly-miR156a;ath-miR157a;ptc-miR156g;ptc-miR156h;vvi-miR156f;gma-miR156d;ptc-miR156i;tcc-miR156e;gma-miR156l;vvi-miR156g;gra-miR157a;gma-miR156e;ptc-miR156j;bna-miR156c;tcc-miR156f;gma-miR156j;gma-miR156m;aly-miR157c;mtr-miR156e;gma-miR156i;bna-miR156b;ahy-miR156b-5p;mtr-miR156h;vvi-miR156i;gra-miR157b;…
MIR395	ngs_56248129_x40	40	CTGAAGTGTTTGGGGGAACCCC	sly-miR395b;sly-miR395a;
MIR156	ngs_90552192_x40	40	TGACAGAAGAGAGTGAGGACA	ssp-miR156;tae-miR156;bna-miR156a;rco-miR156d;rco-miR156c;rco-miR156b;rco-miR156a;hvu-miR156;ssl-miR156;
MIR156	ngs_90486739_x40	40	TGACAGAAGAGAGGGGGCAC	vvi-miR156a;ptc-miR156k;
MIR399	ngs_92142904_x40	40	TGCCAAAGGAGATTTGCCCG	vvi-miR399e;aly-miR399j;aly-miR399h;csi-miR399a;ath-miR399f;tcc-miR399b;ptc-miR399c;aly-miR399a;ptc-miR399b;rco-miR399b;bna-miR399;rco-miR399c;tcc-miR399d;
MIR156	ngs_90591087_x40	40	TGACAGAATAGAGCGAGCAC	zma-miR156k;sbi-miR156e;
MIR156	ngs_90481398_x40	40	TGACAGAAGAGAGCGAGCAT	zma-miR156k;sbi-miR156e;vvi-miR156h;
MIR827	ngs_95826214_x39	39	TTAGATGACCATCAACAAATG	aly-miR827;
MIR159	ngs_99467655_x39	39	TTTGGATTGAAGGGAGCCCC	ath-miR159c;aly-miR159c;
MIR164	ngs_92995041_x39	39	TGGAGAAGCAGGGCACGTGCC	ath-miR164b;osa-miR164b;sbi-miR164e;vvi-miR164d;aly-miR164b;zma-miR164a;zma-miR164c;bdi-miR164a;ssl-miR164b;csi-miR164;gma-miR164;zma-miR164d;osa-miR164f;vvi-miR164a;rco-miR164c;ptc-miR164e;tcc-miR164b;mtr-miR164c;mtr-miR164a;bdi-miR164e;bdi-miR164d;ptc-miR164a;ptc-miR164b;rco-miR164a;ptc-miR164c;ath-miR164a;osa-miR164a;sbi-miR164d;vvi-miR164c;rco-miR164b;ptc-miR164d;tcc-miR164a;ctr-miR164;bdi-mi…
MIR172	ngs_31252367_x39	39	AGTATCTTGATGATGCTGCAG	ath-miR172c;aly-miR172c;aly-miR172d;ath-miR172d;
MIR400	ngs_85043132_x39	39	TATGAGAGTATTATAAATCA	ath-miR400;aly-miR400;
MIR162	ngs_87794684_x39	39	TCGATAAACCTCTGCATCCAT	csi-miR162;ghr-miR162a;gma-miR162b;aly-miR162a;aau-miR162;ptc-miR162b;ptc-miR162a;ath-miR162a;gma-miR162c;sbi-miR162;sly-miR162;ath-miR162b;cpa-miR162a;mtr-miR162;vun-miR162;ptc-miR162c;rco-miR162;osa-miR162a;tcc-miR162;aly-miR162b;vvi-miR162;
MIR403	ngs_95837591_x39	39	TTAGATTCACACACAAACTCG	csi-miR403;ptc-miR403b;ath-miR403;aly-miR403;rco-miR403b;tcc-miR403b;ptc-miR403c;vvi-miR403e;ptc-miR403a;rco-miR403a;tcc-miR403a;vvi-miR403d;vvi-miR403c;vvi-miR403b;vvi-miR403a;vvi-miR403f;
MIR396	ngs_96565039_x39	39	TTCCACAGCTTTCTTGAACTGC	gma-miR396e;
MIR160	ngs_92285769_x39	39	TGCCTGGCTTCCTGTATGCCA	osa-miR160a;ptc-miR160a;sbi-miR160d;sbi-miR160a;sbi-miR160c;ppt-miR160e;sbi-miR160b;ppt-miR160f;bdi-miR160a;sbi-miR160e;tae-miR160;bdi-miR160b;mtr-miR160d;bdi-miR160c;ppt-miR160a;mtr-miR160e;aly-miR160c;aly-miR160b;aly-miR160a;bra-miR160a;zma-miR160g;zma-miR160b;zma-miR160a;zma-miR160c;zma-miR160d;gma-miR160;zma-miR160e;ath-miR160c;vvi-miR160e;osa-miR160d;rco-miR160b;vun-miR160;mtr-miR160;smo-miR…
MIR408	ngs_91995908_x39	39	TGCACTGCCTCTTCCCTGACT	ppt-miR408b;smo-miR408;
MIR156	ngs_54813939_x39	39	CTACAGAAGAGAGTGAGCAC	smo-miR156a;aly-miR156g;ath-miR156g;
MIR156	ngs_97476977_x39	39	TTGATAGAAGAAAGAGAGCAC	smo-miR156c;
MIR156	ngs_97323885_x39	39	TTGACAGAAGAAGGAGAGCAC	smo-miR156c;
MIR165	ngs_88071781_x38	38	TCGGACCAGGCTTCCTCCCC	aly-miR165a;aly-miR165b;ath-miR165a;ath-miR165b;
MIR319	ngs_97805614_x38	38	TTGGACTGAAGGTAGCTCCCT	aqc-miR319;vun-miR319a;aly-miR319a;aly-miR319b;gma-miR319k;gma-miR319h;gma-miR319m;amg-miR319;vvi-miR319c;ath-miR319a;gma-miR319j;vvi-miR319b;rco-miR319a;rco-miR319b;rco-miR319c;aau-miR319;vvi-miR319f;tae-miR319;ath-miR319b;
MIR858	ngs_98995878_x38	38	TTTCGTTGTCTGTTCGACCTC	ath-miR858;aly-miR858;
MIR824	ngs_83699537_x38	38	TAGACCATTTGTGCGAAGGGA	bna-miR824;aly-miR824;bol-miR824;bra-miR824;ath-miR824;
MIR156	ngs_88737708_x38	38	TCTCAGAAGAGAGTGAGCAC	ghr-miR156c;
MIR156	ngs_97325517_x38	38	TTGACAGAAGAGAGTGAGCAT	gma-miR156o;gma-miR156k;gma-miR156n;
MIR166	ngs_88073141_x38	38	TCGGACCAGGGTTCATTCCCC	gma-miR166a-3p;ath-miR166f;rco-miR166d;vvi-miR166g;bna-miR166c;smo-miR166b;tcc-miR166a;aqc-miR166e;aqc-miR166b;ptc-miR166m;hvu-miR166;osa-miR166f;sly-miR166b;aly-miR166g;gma-miR166b;ath-miR166g;rco-miR166e;tcc-miR166d;vvi-miR166h;aly-miR166e;mtr-miR166g;bdi-miR166d;bdi-miR166a;mtr-miR166h;bdi-miR166b;osa-miR166n;bna-miR166d;mtr-miR166e;smo-miR166c;pvu-miR166a;hvu-miR166b;mtr-miR166;pta-miR166b;cs…
MIR171	ngs_85381234_x38	38	TATTGGCCTGGTTCACTCAG	gma-miR171j;aly-miR171a*;aly-miR170*;
MIR159	ngs_97803444_x38	38	TTGGACTGAAGGGAGCTCCA	mtr-miR159b;gma-miR159f-3p;gma-miR159b-3p;osa-miR159c;pta-miR159a;aau-miR319;mtr-miR319;vvi-miR319f;tae-miR319;gma-miR319b;ppt-miR319c;gma-miR319a;ptc-miR319a;ptc-miR319b;ptc-miR319c;vvi-miR319g;ath-miR319b;ppt-miR319e;ppt-miR319d;aqc-miR319;vun-miR319a;aly-miR319a;aly-miR319b;gma-miR319k;gma-miR319h;gma-miR319m;amg-miR319;vvi-miR319c;ath-miR319a;gma-miR319j;vvi-miR319b;rco-miR319a;rco-miR319b;pt…
MIR166	ngs_88188673_x38	38	TCGGGCCAGGCTTCATTCCCC	mtr-miR166d;gma-miR166a-3p;ath-miR166f;rco-miR166d;vvi-miR166g;bna-miR166c;smo-miR166b;tcc-miR166a;aqc-miR166e;aqc-miR166b;ptc-miR166m;hvu-miR166;osa-miR166f;sly-miR166b;aly-miR166g;gma-miR166b;ath-miR166g;rco-miR166e;tcc-miR166d;vvi-miR166h;aly-miR166e;mtr-miR166g;bdi-miR166d;bdi-miR166a;mtr-miR166h;bdi-miR166b;osa-miR166n;bna-miR166d;mtr-miR166e;smo-miR166c;pvu-miR166a;hvu-miR166b;mtr-miR166;pt…
MIR159	ngs_57599371_x38	38	CTTGGATTGAAGGGAGCCCTA	osa-miR159f;
MIR390	ngs_9631047_x38	38	AAGCTCAGGAGGGATCGCGCC	ppt-miR390b;sbi-miR390;ptc-miR390d;rco-miR390b;vvi-miR390;bdi-miR390b;gma-miR390a-5p;mtr-miR390;bna-miR390c;ghr-miR390c;csi-miR390;cme-miR390;ath-miR390b;bdi-miR390;zma-miR390a;zma-miR390b;aly-miR390b;aly-miR390a;osa-miR390;ath-miR390a;ptc-miR390a;ptc-miR390b;bna-miR390a;ghr-miR390a;tcc-miR390a;ppt-miR390a;ptc-miR390c;rco-miR390a;bna-miR390b;ghr-miR390b;tcc-miR390b;
MIR156	ngs_92171119_x38	38	TGCCAGAAGAGAGGGAGCAC	ptc-miR156k;vvi-miR156a;
MIR319	ngs_97802733_x38	38	TTGGACTGAAGGGAGATCCC	ptc-miR319b;ptc-miR319c;vvi-miR319g;ath-miR319b;ppt-miR319e;ppt-miR319d;aqc-miR319;vun-miR319a;aly-miR319a;aly-miR319b;gma-miR319k;gma-miR319h;gma-miR319m;amg-miR319;vvi-miR319c;ath-miR319a;gma-miR319j;vvi-miR319b;rco-miR319a;rco-miR319b;ptc-miR319d;mtr-miR319b;ctr-miR319;rco-miR319c;gma-miR319e;aau-miR319;mtr-miR319;vvi-miR319f;tae-miR319;gma-miR319b;ppt-miR319c;gma-miR319a;ptc-miR319a;
MIR319	ngs_97805260_x38	38	TTGGACTGAAGGGAGTTCCC	ptc-miR319d;mtr-miR319b;ctr-miR319;rco-miR319c;gma-miR319e;aau-miR319;mtr-miR319;vvi-miR319f;tae-miR319;gma-miR319b;ppt-miR319c;gma-miR319a;ptc-miR319a;ptc-miR319b;ptc-miR319c;vvi-miR319g;ath-miR319b;ppt-miR319e;ppt-miR319d;aqc-miR319;vun-miR319a;aly-miR319a;aly-miR319b;gma-miR319k;gma-miR319h;gma-miR319m;amg-miR319;vvi-miR319c;ath-miR319a;gma-miR319j;vvi-miR319b;rco-miR319a;rco-miR319b;
MIR156	ngs_90600504_x38	38	TGACAGACGAGAGCGAGCAC	sbi-miR156e;zma-miR156k;
MIR395	ngs_56248018_x38	38	CTGAAGTGTTTGGGGGAACACC	sly-miR395b;sly-miR395a;
MIR156	ngs_97324090_x38	38	TTGACAGAAGACAGAGAGCAC	smo-miR156d;far-miR156b;gma-miR156f;ahy-miR156c;sly-miR156b;ath-miR157b;rco-miR156f;sly-miR156a;ath-miR157a;ptc-miR156g;ptc-miR156h;vvi-miR156f;gma-miR156d;ptc-miR156i;tcc-miR156e;gma-miR156l;vvi-miR156g;gra-miR157a;gma-miR156e;ptc-miR156j;bna-miR156c;tcc-miR156f;gma-miR156j;gma-miR156m;aly-miR157c;mtr-miR156e;gma-miR156i;bna-miR156b;ahy-miR156b-5p;mtr-miR156h;vvi-miR156i;gra-miR157b;bol-miR157a;…
MIR319	ngs_97802253_x38	38	TTGGACTGAAGGGAACTCCCA	vvi-miR319g;
MIR156	ngs_68730574_x38	38	GCTCACTGCTCTTTCTGTCAGC	zma-miR156f*;zma-miR156d*;zma-miR156g*;zma-miR156h*;aly-miR156a*;
MIR166	ngs_88059417_x38	38	TCGGACCAGGCTTCAATACC	zma-miR166j;sbi-miR166e;osa-miR166l;zma-miR166n;sbi-miR166g;osa-miR166k;zma-miR166k;
MIR159	ngs_99471656_x37	37	TTTGGATTGAAGGGAGCTCAT	aly-miR159b;ath-miR159b;aly-miR159c;ath-miR159c;
MIR167	ngs_64332992_x37	37	GATCATGTTCGCAGATTCAC	aly-miR167a*;
MIR164	ngs_92994740_x37	37	TGGAGAAGCAGGGCACGCGCA	bdi-miR164e;bdi-miR164d;ptc-miR164a;ptc-miR164b;rco-miR164a;ptc-miR164c;ath-miR164a;osa-miR164a;sbi-miR164d;vvi-miR164c;rco-miR164b;ptc-miR164d;tcc-miR164a;ctr-miR164;bdi-miR164b;bna-miR164;bra-miR164a;sbi-miR164;tae-miR164;ghr-miR164;aly-miR164a;mtr-miR164b;zma-miR164g;zma-miR164b;ath-miR164b;osa-miR164b;sbi-miR164e;vvi-miR164d;aly-miR164b;zma-miR164a;zma-miR164c;bdi-miR164a;ssl-miR164b;csi-miR1…
MIR167	ngs_90129268_x37	37	TGAAGCTGCCAGCATGATCGAA	bna-miR167a;bna-miR167b;
MIR156	ngs_94984895_x37	37	TGTTAGAAGAGAGTGAGCAC	ghr-miR156c;
MIR167	ngs_90120493_x37	37	TGAAGCTGCCAGCATAATCT	gso-miR167a;aly-miR167b;zma-miR167c;zma-miR167d;zma-miR167b;osa-miR167j;aly-miR167d;ccl-miR167b;zma-miR167a;zma-miR167j;gma-miR167d;tcc-miR167b;csi-miR167c;gma-miR167e;ptc-miR167f;ptc-miR167e;osa-miR167a;ath-miR167b;ccl-miR167a;tcc-miR167c;vvi-miR167e;rco-miR167c;gma-miR167b;bna-miR167a;bdi-miR167a;mtr-miR167;gma-miR167c;osa-miR167c;ath-miR167a;vvi-miR167d;gma-miR167a;osa-miR167b;vvi-miR167c;bra-…
MIR399	ngs_92142254_x37	37	TGCCAAAGGAGAGTTGCCCT	mtr-miR399l;mtr-miR399p;osa-miR399d;sbi-miR399d;osa-miR399j;ath-miR399c;csi-miR399b;tcc-miR399i;zma-miR399i;aly-miR399b;csi-miR399d;rco-miR399a;vvi-miR399b;ptc-miR399i;zma-miR399j;vun-miR399a;ath-miR399b;pvu-miR399a;sly-miR399;sbi-miR399i;aqc-miR399;vvi-miR399c;aly-miR399c;zma-miR399e;
MIR166	ngs_88061449_x37	37	TCGGACCAGGCTTCAGTCCCT	osa-miR166m;csi-miR166d;crt-miR166b;sbi-miR166g;osa-miR166k;zma-miR166k;zma-miR166j;sbi-miR166e;osa-miR166l;zma-miR166n;
MIR166	ngs_89037374_x37	37	TCTGACCAGGCTTCATTCCCC	ppt-miR166h;osa-miR166c;gma-miR166e;ppt-miR166g;osa-miR166b;gma-miR166d;ppt-miR166f;osa-miR166a;gma-miR166c;ppt-miR166e;ppt-miR166d;ppt-miR166c;ptc-miR166a;ptc-miR166b;ptc-miR166c;ptc-miR166d;ptc-miR166e;ptc-miR166f;ptc-miR166g;ath-miR166a;ptc-miR166h;ath-miR166b;vvi-miR166c;ptc-miR166i;ath-miR166c;rco-miR166a;vvi-miR166d;ptc-miR166j;ath-miR166d;rco-miR166b;vvi-miR166e;bna-miR166a;ptc-miR166k;ath…
MIR166	ngs_88071052_x37	37	TCGGACCAGGCTTCATTGCC	ptc-miR166d;ptc-miR166e;ptc-miR166f;ppt-miR166c;ptc-miR166g;ppt-miR166d;vvi-miR166c;ptc-miR166h;ppt-miR166e;gma-miR166c;vvi-miR166d;ptc-miR166i;ppt-miR166f;gma-miR166d;vvi-miR166e;ptc-miR166j;ppt-miR166g;gma-miR166e;vvi-miR166f;smo-miR166a;ptc-miR166k;ppt-miR166h;pta-miR166a;gma-miR166f;vvi-miR166g;smo-miR166b;ppt-miR166b;ptc-miR166l;ppt-miR166i;sbi-miR166b;zma-miR166h;zma-miR166i;sbi-miR166c;sbi…
MIR171	ngs_71248256_x37	37	GGATTGAGCCGCGCCAATACC	ptc-miR171k;ptc-miR171j;
MIR395	ngs_90230682_x37	37	TGAAGTGTTTGGGGGAACTCC	sly-miR395b;sly-miR395a;
MIR156	ngs_97334311_x37	37	TTGACAGGAGAAAGAGAGCAC	smo-miR156c;
MIR156	ngs_97331409_x37	37	TTGACAGAGGAAAGAGAGCAC	smo-miR156c;
MIR158	ngs_86828283_x36	36	TCCCAAATGTAGACAACGCA	aly-miR158a;ath-miR158a;
MIR160	ngs_92254192_x36	36	TGCCTAGCTCCCTGTATGCCA	aly-miR160c;aly-miR160b;aly-miR160a;bra-miR160a;zma-miR160g;zma-miR160b;zma-miR160a;zma-miR160c;zma-miR160d;gma-miR160;zma-miR160e;ath-miR160c;vvi-miR160e;osa-miR160d;rco-miR160b;vun-miR160;mtr-miR160;smo-miR160b;sly-miR160a;aqc-miR160b;ttu-miR160;mtr-miR160b;pab-miR160b;far-miR160;ptc-miR160d;bdi-miR160d;tcc-miR160b;ath-miR160b;vvi-miR160d;osa-miR160c;rco-miR160a;smo-miR160a;pab-miR160a;ptc-miR1…
MIR319	ngs_62973065_x36	36	GAGCTTTCTTCGGTACACTC	aly-miR319b*;
MIR167	ngs_59665425_x36	36	GAAGCTGCCAGCATGATCAA	bdi-miR167b;bna-miR167c;tae-miR167;vvi-miR167b;ghr-miR167;bra-miR167d;sbi-miR167b;sly-miR167;sbi-miR167i;rco-miR167b;ptc-miR167d;aly-miR167b;zma-miR167c;zma-miR167d;zma-miR167b;zma-miR167a;gma-miR167d;tcc-miR167b;osa-miR167a;ath-miR167b;vvi-miR167e;gma-miR167b;bna-miR167a;bdi-miR167a;mtr-miR167;osa-miR167c;ath-miR167a;vvi-miR167d;gma-miR167a;osa-miR167b;bra-miR167a;ptc-miR167a;bra-miR167b;ptc-miR…
MIR161	ngs_45292739_x36	36	CAATGCACTGAAAGAGACTA	bna-miR161;
MIR390	ngs_9630309_x36	36	AAGCTCAGGAGGGATAGCGTC	bna-miR390a;ghr-miR390a;tcc-miR390a;ppt-miR390a;ptc-miR390c;rco-miR390a;bna-miR390b;ghr-miR390b;tcc-miR390b;ppt-miR390b;sbi-miR390;ptc-miR390d;rco-miR390b;vvi-miR390;bdi-miR390b;gma-miR390a-5p;mtr-miR390;bna-miR390c;ghr-miR390c;csi-miR390;cme-miR390;ath-miR390b;bdi-miR390;zma-miR390a;zma-miR390b;aly-miR390b;aly-miR390a;osa-miR390;ath-miR390a;ptc-miR390a;ptc-miR390b;
MIR166	ngs_69941661_x36	36	GGAATGTTGTCTGGATCGAG	csi-miR166e*;gma-miR166a-5p;aly-miR166d*;aly-miR166c*;aly-miR166a*;zma-miR166c*;
MIR156	ngs_90476108_x36	36	TGACAGAAGAGAGAGTGCAC	far-miR156a;ahy-miR156c;sbi-miR156d;far-miR156b;gma-miR156f;osa-miR156k;rco-miR156e;ahy-miR156a;tcc-miR156a;ath-miR156j;zma-miR156j;mtr-miR156;bdi-miR156;gma-miR156b;
MIR394	ngs_97905847_x36	36	TTGGCATTCTGTCCACCGCC	ghr-miR394a;ptc-miR394a-5p;ptc-miR394b-5p;aly-miR394b;aly-miR394a;vvi-miR394a;tcc-miR394a;ath-miR394a;ghr-miR394b;vvi-miR394c;vvi-miR394b;tcc-miR394b;ath-miR394b;csi-miR394;sbi-miR394b;osa-miR394;sbi-miR394a;zma-miR394b;zma-miR394a;gma-miR394c-5p;bdi-miR394;ahy-miR394;ssl-miR394;
MIR160	ngs_92284072_x36	36	TGCCTGGCTCCCTGTATGCGA	gma-miR160;mtr-miR160e;zma-miR160e;aly-miR160c;zma-miR160b;zma-miR160g;zma-miR160d;zma-miR160a;aly-miR160b;bdi-miR160c;ptc-miR160d;bdi-miR160d;tcc-miR160b;ppt-miR160a;ptc-miR160c;ptc-miR160b;ptc-miR160a;sbi-miR160d;sbi-miR160a;osa-miR160a;sbi-miR160c;ath-miR160a;osa-miR160b;vvi-miR160c;ppt-miR160e;sbi-miR160b;ath-miR160b;smo-miR160a;pab-miR160a;rco-miR160a;osa-miR160c;vvi-miR160d;ppt-miR160f;bdi-…
MIR160	ngs_67481002_x36	36	GCCTGGCTCCCTGTATGCCG	osa-miR160e;zma-miR160f;
MIR396	ngs_86613046_x36	36	TCCACAGCTTTCTTGAACTT	osa-miR396c;ath-miR396b;tcc-miR396e;rco-miR396;mtr-miR396a;ptc-miR396e;sbi-miR396c;gma-miR396c;ptc-miR396d;ptc-miR396c;tcc-miR396c;ccl-miR396;aqc-miR396b;aly-miR396b;gma-miR396b-5p;bdi-miR396e;zma-miR396e;zma-miR396f;pta-miR396;bcy-miR396b;bgy-miR396b;bna-miR396a;
MIR827	ngs_95828690_x36	36	TTAGATGACCATCAACGAAT	ptc-miR827;
MIR156	ngs_90482062_x36	36	TGACAGAAGAGAGCGCGCAC	sbi-miR156e;zma-miR156k;
MIR399	ngs_92142593_x36	36	TGCCAAAGGAGATTTACCCAG	sbi-miR399e;mtr-miR399f;sbi-miR399f;mtr-miR399g;rco-miR399e;mtr-miR399e;osa-miR399g;mtr-miR399a;osa-miR399f;osa-miR399e;
MIR167	ngs_90119665_x36	36	TGAAGCTGCCAGCAGGATCTA	sly-miR167;sbi-miR167i;rco-miR167b;ptc-miR167d;aly-miR167b;zma-miR167c;zma-miR167d;zma-miR167b;zma-miR167a;gma-miR167d;tcc-miR167b;osa-miR167a;ath-miR167b;vvi-miR167e;gma-miR167b;bna-miR167a;bdi-miR167a;mtr-miR167;osa-miR167c;ath-miR167a;vvi-miR167d;gma-miR167a;osa-miR167b;bra-miR167a;ptc-miR167a;bra-miR167b;ptc-miR167b;bna-miR167b;bra-miR167c;sbi-miR167a;rco-miR167a;ptc-miR167c;tcc-miR167a;aly-m…
MIR156	ngs_95364084_x36	36	TTAACAGAAGAAAGAGAGCAC	smo-miR156c;
MIR166	ngs_68036423_x35	35	GCGGACCAGGCTTCATTCCCC	aly-miR166e;mtr-miR166g;bdi-miR166d;bdi-miR166a;mtr-miR166h;bdi-miR166b;osa-miR166n;bna-miR166d;mtr-miR166e;smo-miR166c;pvu-miR166a;hvu-miR166b;mtr-miR166;pta-miR166b;csi-miR166a;ctr-miR166;ppt-miR166a;aly-miR166d;aly-miR166c;aly-miR166b;aly-miR166f;gma-miR166i-3p;gma-miR166g;aly-miR166a;zma-miR166a;ssl-miR166b;ghr-miR166b;bdi-miR166c;ppt-miR166i;osa-miR166d;hvu-miR166c;pta-miR166a;csi-miR166e;pp…
MIR159	ngs_98164671_x35	35	TTGTATTGAAGGGAGCTCTA	ath-miR159a;pvu-miR159a.1;bna-miR159;ptc-miR159b;ptc-miR159a;osa-miR159f;ptc-miR159c;aly-miR159a;gma-miR159e-3p;mtr-miR159a;sly-miR159;csi-miR159;ahy-miR159;vvi-miR159c;bra-miR159a;gma-miR159a-3p;rco-miR159;
MIR165	ngs_88064956_x35	35	TCGGACCAGGCTTCATCTCC	ath-miR165b;aly-miR165a;aly-miR165b;ath-miR165a;
MIR172	ngs_22772970_x35	35	AGAATCTAGATGATGCTGCAG	ath-miR172c;aly-miR172c;aly-miR172d;ath-miR172d;
MIR319	ngs_97805017_x35	35	TTGGACTGAAGGGAGCTTCCT	ath-miR319b;aqc-miR319;vun-miR319a;aly-miR319a;aly-miR319b;gma-miR319k;gma-miR319h;gma-miR319m;amg-miR319;vvi-miR319c;ath-miR319a;gma-miR319j;vvi-miR319b;rco-miR319a;rco-miR319b;rco-miR319c;aau-miR319;vvi-miR319f;tae-miR319;
MIR827	ngs_95828667_x35	35	TTAGATGACCATCAACGAAC	ath-miR827;tcc-miR827;ghr-miR827c;csi-miR827;ghr-miR827a;ghr-miR827b;aly-miR827;ptc-miR827;
MIR171	ngs_91793312_x35	35	TGATTGAGCTGCGCCAATATC	bna-miR171f;ccl-miR171;sbi-miR171g;bdi-miR171a;sbi-miR171j;osa-miR171a;bna-miR171g;vvi-miR171e;zma-miR171n;bra-miR171e;ath-miR171a;aly-miR171a;tcc-miR171a;
MIR824	ngs_23276291_x35	35	AGACCATTTGTGAGAAGAGA	bol-miR824;bra-miR824;ath-miR824;bna-miR824;aly-miR824;
MIR156	ngs_97328035_x35	35	TTGACAGAAGATAGTGAGCA	gma-miR156o;gma-miR156k;gma-miR156n;gma-miR156j;gma-miR156m;aly-miR157c;mtr-miR156e;gma-miR156i;bna-miR156b;ahy-miR156b-5p;mtr-miR156h;vvi-miR156i;gra-miR157b;bol-miR157a;mtr-miR156f;gma-miR156c;vun-miR156b;bcy-miR156;bgy-miR156;aly-miR157a;aly-miR157b;rco-miR156h;bra-miR157a;sly-miR156c;ath-miR157c;rco-miR156g;sly-miR156b;ath-miR157b;rco-miR156f;sly-miR156a;ath-miR157a;ptc-miR156g;ptc-miR156h;vv…
MIR171	ngs_91792970_x35	35	TGATTGAGCCGTGCCAATACC	osa-miR171e;rco-miR171e;vvi-miR171c;tcc-miR171f;sbi-miR171b;osa-miR171d;rco-miR171d;tcc-miR171e;osa-miR171c;rco-miR171c;tcc-miR171d;osa-miR171b;ptc-miR171e;ptc-miR171f;gma-miR171e;ptc-miR171g;aqc-miR171a;gma-miR171f;ptc-miR171h;vvi-miR171a;aqc-miR171b;zma-miR171i;gma-miR171g;far-miR171;sly-miR171a;mtr-miR171g;bdi-miR171c;vvi-miR171i;hvu-miR171;ptc-miR171i;zma-miR171e;sbi-miR171k;tcc-miR171h;zma-m…
MIR167	ngs_90173391_x35	35	TGAAGCTGGCAGCATGATCTA	sbi-miR167i;gma-miR167b;vvi-miR167e;ath-miR167b;bna-miR167c;bdi-miR167b;osa-miR167b;sbi-miR167a;gma-miR167a;vvi-miR167d;ath-miR167a;ptc-miR167a;bra-miR167a;ptc-miR167b;bra-miR167b;rco-miR167a;ptc-miR167c;tcc-miR167a;bra-miR167c;vvi-miR167b;rco-miR167b;ptc-miR167d;tcc-miR167b;tae-miR167;mtr-miR167;gma-miR167d;bra-miR167d;ghr-miR167;osa-miR167a;bna-miR167a;bna-miR167b;osa-miR167c;sbi-miR167b;sly-mi…
MIR156	ngs_97322524_x35	35	TTGACAGAAGAAAGAGAGTAC	smo-miR156c;
MIR156	ngs_90615157_x35	35	TGACAGAGGAGAGTCAGCAC	vvi-miR156e;
MIR162	ngs_87793995_x35	35	TCGATAAACCTCTGCATACAG	vvi-miR162;csi-miR162;ghr-miR162a;gma-miR162b;aly-miR162a;aau-miR162;ptc-miR162b;ptc-miR162a;ath-miR162a;gma-miR162c;sbi-miR162;sly-miR162;ath-miR162b;cpa-miR162a;mtr-miR162;vun-miR162;ptc-miR162c;rco-miR162;osa-miR162a;tcc-miR162;aly-miR162b;
MIR169	ngs_62747844_x35	35	GAGCCAAGGATGACTTGCCGA	vvi-miR169n;vvi-miR169p;vvi-miR169q;mtr-miR169m;vvi-miR169m;gma-miR169d;vvi-miR169l;vvi-miR169o;csi-miR169;gma-miR169b;sbi-miR169a;ptc-miR169b;vvi-miR169f;bna-miR169a;mtr-miR169a;tcc-miR169a;ptc-miR169c;vvi-miR169g;ptc-miR169a;bdi-miR169a;aly-miR169a;zma-miR169a;zma-miR169b;tcc-miR169c;bna-miR169b;sly-miR169c;osa-miR169a;ath-miR169a;mtr-miR169b;tcc-miR169e;gma-miR169c;
MIR403	ngs_34756042_x35	35	ATAGATTCACGCACAAACTCG	vvi-miR403f;csi-miR403;ptc-miR403b;ath-miR403;aly-miR403;rco-miR403b;tcc-miR403b;ptc-miR403c;vvi-miR403e;ptc-miR403a;rco-miR403a;tcc-miR403a;vvi-miR403d;vvi-miR403c;vvi-miR403b;vvi-miR403a;
MIR156	ngs_68727175_x34	34	GCTCACTCTCTATCCGTCACC	aly-miR156f*;
MIR158	ngs_86827332_x34	34	TCCCAAATGTAGAAAAAGCA	aly-miR158a;ath-miR158a;
MIR403	ngs_81696558_x34	34	GTTTTGTGCGTGAATCTAATT	aly-miR403*;
MIR824	ngs_50976235_x34	34	CCTTCTCATCGATGGTCTAAA	aly-miR824*;
MIR858	ngs_74344409_x34	34	GGTCGAACAGACAACGAAGAT	aly-miR858*;
MIR165	ngs_88064761_x34	34	TCGGACCAGGCTTCATCCTCC	ath-miR165a;ath-miR165b;
MIR165	ngs_88073255_x34	34	TCGGACCAGGTTTCATCCCC	ath-miR165a;ath-miR165b;aly-miR165a;aly-miR165b;
MIR165	ngs_88056896_x34	34	TCGGACCAGGCCTCATCCCCC	ath-miR165b;ath-miR165a;
MIR319	ngs_97805139_x34	34	TTGGACTGAAGGGAGGTCCTT	ath-miR319c;pvu-miR319c;aly-miR319d;gma-miR319g;gma-miR319l;aly-miR319c;rco-miR319d;
MIR858	ngs_96961455_x34	34	TTCGTTGTCTGTTCGACCTAG	ath-miR858b;
MIR161	ngs_85752636_x34	34	TCAATGCACTGAAAGTGACTT	bna-miR161;
MIR167	ngs_90127428_x34	34	TGAAGCTGCCAGCATGAGCTAA	bna-miR167a;bna-miR167b;
MIR2111	ngs_37495700_x34	34	ATCCTCGGGATACAGAATACC	bna-miR2111b*;aly-miR2111b*;
MIR390	ngs_27732261_x34	34	AGCTCAGGAGGGATTGCGCC	bna-miR390b;ghr-miR390b;tcc-miR390b;ppt-miR390b;sbi-miR390;ptc-miR390d;rco-miR390b;vvi-miR390;bdi-miR390b;gma-miR390a-5p;mtr-miR390;bna-miR390c;ghr-miR390c;csi-miR390;cme-miR390;ppt-miR390c;ath-miR390b;bdi-miR390;zma-miR390a;zma-miR390b;aly-miR390b;aly-miR390a;osa-miR390;ath-miR390a;ptc-miR390a;ptc-miR390b;bna-miR390a;ghr-miR390a;tcc-miR390a;ppt-miR390a;ptc-miR390c;rco-miR390a;
MIR156	ngs_94684870_x34	34	TGTGAGAAGAGAGTGAGCAC	ghr-miR156c;
MIR827	ngs_95827292_x34	34	TTAGATGACCATCAACAGACA	ghr-miR827a;ghr-miR827b;tcc-miR827;ghr-miR827c;csi-miR827;
MIR172	ngs_22820742_x34	34	AGAATCTTGATGATGCTGCG	gma-miR172a;ath-miR172a;aly-miR172d;gma-miR172b-3p;csi-miR172a;sbi-miR172d;zma-miR172c;ath-miR172d;ssl-miR172;sly-miR172b;gma-miR172f;osa-miR172d;ath-miR172c;ptc-miR172f;bdi-miR172a;ata-miR172;aau-miR172;vvi-miR172d;bol-miR172a;sly-miR172a;ptc-miR172a;ptc-miR172b;osa-miR172a;tcc-miR172b;ptc-miR172c;aqc-miR172a;vun-miR172;tcc-miR172e;zma-miR172b;zma-miR172d;zma-miR172a;aly-miR172a;gma-miR172h-3p;a…
MIR160	ngs_92280040_x34	34	TGCCTGGCTCCCTATATGCCA	osa-miR160a;sbi-miR160c;ath-miR160a;osa-miR160b;vvi-miR160c;ppt-miR160e;sbi-miR160b;ath-miR160b;smo-miR160a;pab-miR160a;rco-miR160a;osa-miR160c;vvi-miR160d;ppt-miR160f;bdi-miR160b;sbi-miR160e;tae-miR160;mtr-miR160d;zma-miR160c;aly-miR160a;bra-miR160a;ath-miR160c;mtr-miR160b;mtr-miR160;ttu-miR160;sly-miR160a;smo-miR160b;aqc-miR160b;far-miR160;pab-miR160b;vun-miR160;rco-miR160b;osa-miR160d;vvi-miR1…
MIR160	ngs_92670091_x34	34	TGCTTGGCTCCCTGTATGCCA	osa-miR160d;rco-miR160b;vun-miR160;mtr-miR160;smo-miR160b;sly-miR160a;aqc-miR160b;ttu-miR160;mtr-miR160b;pab-miR160b;far-miR160;ptc-miR160d;bdi-miR160d;tcc-miR160b;ath-miR160b;vvi-miR160d;osa-miR160c;rco-miR160a;smo-miR160a;pab-miR160a;ptc-miR160c;ath-miR160a;vvi-miR160c;osa-miR160b;ptc-miR160b;osa-miR160a;ptc-miR160a;sbi-miR160d;sbi-miR160a;sbi-miR160c;ppt-miR160e;sbi-miR160b;ppt-miR160f;bdi-miR…
MIR156	ngs_97323335_x34	34	TTGACAGAAGAAAGGGAGCAC	smo-miR156c;smo-miR156d;
MIR159	ngs_99495258_x34	34	TTTGGATTGGAGGGAGCTCT	sof-miR159a;aly-miR159b;ath-miR159b;ptc-miR159c;aly-miR159a;gma-miR159e-3p;mtr-miR159a;sly-miR159;csi-miR159;ahy-miR159;vvi-miR159c;bra-miR159a;gma-miR159a-3p;rco-miR159;ath-miR159a;pvu-miR159a.1;bna-miR159;ptc-miR159b;ptc-miR159a;osa-miR159b;zma-miR159b;zma-miR159a;zma-miR159j;zma-miR159f;ssp-miR159a;zma-miR159k;far-miR159;tae-miR159b;hvu-miR159a;sbi-miR159;sof-miR159d;osa-miR159a.1;tae-miR159a;…
MIR156	ngs_90663931_x34	34	TGACATAAGAGAGCGAGCAC	zma-miR156k;sbi-miR156e;
MIR167	ngs_64334924_x33	33	GATCATGTTCGCAGTTTCTCC	aly-miR167a*;
MIR167	ngs_64335007_x33	33	GATCATGTTCGCAGTTTGACC	aly-miR167a*;
MIR168	ngs_49483163_x33	33	CCCGCCTTGTATCAACTGAAT	aly-miR168b*;aly-miR168a*;mtr-miR168c*;
MIR394	ngs_97906935_x33	33	TTGGCATTCTGTCCACTTCC	aly-miR394b;aly-miR394a;vvi-miR394a;tcc-miR394a;ath-miR394a;ghr-miR394b;vvi-miR394c;vvi-miR394b;tcc-miR394b;ath-miR394b;csi-miR394;sbi-miR394b;osa-miR394;sbi-miR394a;zma-miR394b;zma-miR394a;gma-miR394c-5p;bdi-miR394;ahy-miR394;ssl-miR394;ghr-miR394a;ptc-miR394a-5p;ptc-miR394b-5p;
MIR159	ngs_99415597_x33	33	TTTGGACTGAAGGGAGCTCT	aqc-miR159;
MIR158	ngs_86828443_x33	33	TCCCAAATGTAGACAATGCA	ath-miR158a;aly-miR158a;
MIR165	ngs_88062828_x33	33	TCGGACCAGGCTTCATCCAC	ath-miR165b;aly-miR165a;aly-miR165b;ath-miR165a;
MIR165	ngs_88055628_x33	33	TCGGACCAGACTTCATCCCCC	ath-miR165b;ath-miR165a;
MIR824	ngs_83721546_x33	33	TAGACCTTTTGTGAGAAGGGA	ath-miR824;bna-miR824;aly-miR824;bra-miR824;bol-miR824;
MIR845	ngs_53390299_x33	33	CGGCTCTGATACCAAGTGATG	ath-miR845a;
MIR1140	ngs_15663921_x33	33	ACAGCCTAAACCAATCGGAA	bna-miR1140;
MIR161	ngs_45292748_x33	33	CAATGCACTGAAAGCGACTA	bna-miR161;
MIR824	ngs_81905034_x33	33	TAAACCATTTGTGAGAAGGGA	bna-miR824;aly-miR824;bra-miR824;bol-miR824;ath-miR824;
MIR160	ngs_71750182_x33	33	GGCCTGGCTCCCTGTATGCCA	bra-miR160a;zma-miR160g;zma-miR160b;zma-miR160a;zma-miR160c;zma-miR160d;gma-miR160;zma-miR160e;ath-miR160c;vvi-miR160e;osa-miR160d;rco-miR160b;vun-miR160;mtr-miR160;smo-miR160b;sly-miR160a;aqc-miR160b;ttu-miR160;mtr-miR160b;pab-miR160b;far-miR160;ptc-miR160d;bdi-miR160d;tcc-miR160b;ath-miR160b;vvi-miR160d;osa-miR160c;rco-miR160a;smo-miR160a;pab-miR160a;ptc-miR160c;ath-miR160a;vvi-miR160c;osa-miR1…
MIR156	ngs_97325341_x33	33	TTGACAGAAGAGAGTGAGAAC	gma-miR156k;gma-miR156n;gma-miR156o;
MIR156	ngs_56282061_x33	33	CTGACAGAAGAGAGTGAGCA	gma-miR156n;gma-miR156k;gma-miR156o;
MIR159	ngs_99460882_x33	33	TTTGGATTGAAGCGAGCTCT	gma-miR159a-3p;zma-miR159k;osa-miR159b;ptc-miR159a;ptc-miR159b;bna-miR159;sbi-miR159;csi-miR159;zma-miR159b;vvi-miR159c;gma-miR159e-3p;sly-miR159;aly-miR159b;aly-miR159a;ssp-miR159a;tae-miR159a;osa-miR159a.1;sof-miR159a;hvu-miR159b;sof-miR159b;ath-miR159b;pvu-miR159a.1;hvu-miR159a;ptc-miR159c;sof-miR159d;mtr-miR159a;zma-miR159j;zma-miR159a;zma-miR159f;ahy-miR159;ath-miR159a;rco-miR159;tae-miR159b…
MIR166	ngs_87876394_x33	33	TCGCACCAGGCTTCATTCCCC	gma-miR166g;aly-miR166a;zma-miR166a;ssl-miR166b;ghr-miR166b;bdi-miR166c;ppt-miR166i;osa-miR166d;hvu-miR166c;pta-miR166a;csi-miR166e;ppt-miR166b;gma-miR166f;ppt-miR166h;osa-miR166c;gma-miR166e;ppt-miR166g;osa-miR166b;gma-miR166d;ppt-miR166f;osa-miR166a;gma-miR166c;ppt-miR166e;ppt-miR166d;ppt-miR166c;ptc-miR166a;ptc-miR166b;ptc-miR166c;ptc-miR166d;ptc-miR166e;ptc-miR166f;ptc-miR166g;ath-miR166a;ptc…
MIR157	ngs_97327668_x33	33	TTGACAGAAGATAGAGCGCAC	gra-miR157a;gma-miR156e;ptc-miR156j;bna-miR156c;tcc-miR156f;gma-miR156j;gma-miR156m;aly-miR157c;mtr-miR156e;gma-miR156i;bna-miR156b;ahy-miR156b-5p;mtr-miR156h;vvi-miR156i;gra-miR157b;bol-miR157a;mtr-miR156f;gma-miR156c;vun-miR156b;bcy-miR156;bgy-miR156;aly-miR157a;aly-miR157b;rco-miR156h;bra-miR157a;sly-miR156c;ath-miR157c;rco-miR156g;sly-miR156b;ath-miR157b;rco-miR156f;sly-miR156a;ath-miR157a;pt…
MIR166	ngs_88056702_x33	33	TCGGACCAGGCATCATTCCCC	osa-miR166f;mtr-miR166e;csi-miR166e;osa-miR166d;bna-miR166c;ath-miR166f;gma-miR166a-3p;rco-miR166d;sly-miR166a;osa-miR166c;bna-miR166b;ath-miR166e;rco-miR166c;osa-miR166b;bna-miR166a;ath-miR166d;rco-miR166b;osa-miR166a;ath-miR166c;rco-miR166a;ath-miR166b;ath-miR166a;ptc-miR166a;ptc-miR166b;ptc-miR166c;ptc-miR166d;ptc-miR166e;ptc-miR166f;ppt-miR166c;ptc-miR166g;ppt-miR166d;vvi-miR166c;ptc-miR166h;…
MIR396	ngs_96566806_x33	33	TTCCACAGCTTTCTTTAACTT	ptc-miR396d;ptc-miR396c;tcc-miR396c;ccl-miR396;aqc-miR396b;aly-miR396b;gma-miR396b-5p;bdi-miR396e;zma-miR396e;zma-miR396f;pta-miR396;bcy-miR396b;bgy-miR396b;bna-miR396a;osa-miR396c;ath-miR396b;tcc-miR396e;rco-miR396;mtr-miR396a;ptc-miR396e;sbi-miR396c;gma-miR396c;
MIR156	ngs_90828953_x33	33	TGACGGAAGAGAGTGAGCACA	rco-miR156d;rco-miR156c;rco-miR156b;rco-miR156a;hvu-miR156;bna-miR156a;ssl-miR156;ssp-miR156;tae-miR156;
MIR156	ngs_90590649_x33	33	TGACAGAAGTGAGCGAGCAC	sbi-miR156e;zma-miR156k;
MIR171	ngs_52169451_x33	33	CGATTGAGCCGCGTCAATATC	sbi-miR171h;zma-miR171l;zma-miR171m;osa-miR171i;mtr-miR171b;vvi-miR171b;
MIR394	ngs_97906648_x33	33	TTGGCATTCTGTCCACCTTC	sbi-miR394a;zma-miR394b;zma-miR394a;gma-miR394c-5p;bdi-miR394;ahy-miR394;ssl-miR394;ghr-miR394a;ptc-miR394a-5p;ptc-miR394b-5p;aly-miR394b;aly-miR394a;vvi-miR394a;tcc-miR394a;ath-miR394a;ghr-miR394b;vvi-miR394c;vvi-miR394b;tcc-miR394b;ath-miR394b;csi-miR394;sbi-miR394b;osa-miR394;
MIR156	ngs_51446965_x33	33	CGACAGAAGAGAGTGAGCGC	smo-miR156a;aly-miR156g;ath-miR156g;
MIR395	ngs_56249687_x33	33	CTGAAGTGTTTGGGGGAGCTC	vvi-miR395a;ptc-miR395b;ptc-miR395c;ptc-miR395d;ptc-miR395e;ptc-miR395f;rco-miR395a;ptc-miR395g;rco-miR395b;gma-miR395a;ptc-miR395h;rco-miR395c;ath-miR395d;gma-miR395b;ptc-miR395i;tcc-miR395a;rco-miR395d;ath-miR395a;ath-miR395e;gma-miR395c;csi-miR395;ptc-miR395j;tcc-miR395b;vun-miR395;aly-miR395d;aly-miR395g;aly-miR395e;rco-miR395e;sly-miR395b;vvi-miR395m;sly-miR395a;vvi-miR395l;vvi-miR395k;vvi-m…
MIR156	ngs_51937341_x32	32	CGATAGAAGAGAGTGAGCAC	aly-miR156g;ath-miR156g;smo-miR156a;
MIR156	ngs_51447194_x32	32	CGACAGAAGAGAGTGGGCAC	aly-miR156g;ath-miR156g;smo-miR156a;
MIR167	ngs_64333117_x32	32	GATCATGTTCGCAGCTTCAC	aly-miR167a*;
MIR167	ngs_64333761_x32	32	GATCATGTTCGCAGTTACAC	aly-miR167a*;
MIR399	ngs_72715474_x32	32	GGGCATCTTTCTATTGGCACG	aly-miR399c*;
MIR171	ngs_82765197_x32	32	TAATTGAGCCGCGCCAATATC	aqc-miR171f;bra-miR171e;ath-miR171a;aly-miR171a;tcc-miR171a;bna-miR171f;ccl-miR171;sbi-miR171g;bdi-miR171a;sbi-miR171j;osa-miR171a;bna-miR171g;vvi-miR171e;zma-miR171n;
MIR395	ngs_90230793_x32	32	TGAAGTGTTTGGGGTAACTC	bdi-miR395b;sly-miR395a;vvi-miR395l;vvi-miR395k;vvi-miR395j;vvi-miR395i;vvi-miR395h;vvi-miR395g;vvi-miR395f;vvi-miR395e;vvi-miR395d;vvi-miR395c;vvi-miR395b;vvi-miR395a;ptc-miR395b;ptc-miR395c;ptc-miR395d;ptc-miR395e;ptc-miR395f;rco-miR395a;ptc-miR395g;rco-miR395b;gma-miR395a;ptc-miR395h;rco-miR395c;ath-miR395d;gma-miR395b;ptc-miR395i;tcc-miR395a;rco-miR395d;ath-miR395a;ath-miR395e;gma-miR395c;csi…
MIR161	ngs_85752767_x32	32	TCAATGCACTGAAAGTGTCTA	bna-miR161;
MIR319	ngs_97801378_x32	32	TTGGACTGAAAGGAGCTCCC	mtr-miR319b;ctr-miR319;rco-miR319c;gma-miR319e;aau-miR319;mtr-miR319;vvi-miR319f;tae-miR319;gma-miR319b;ppt-miR319c;gma-miR319a;ptc-miR319a;ptc-miR319b;ptc-miR319c;vvi-miR319g;ath-miR319b;ppt-miR319e;ppt-miR319d;aqc-miR319;vun-miR319a;aly-miR319a;aly-miR319b;gma-miR319k;gma-miR319h;gma-miR319m;amg-miR319;vvi-miR319c;ath-miR319a;gma-miR319j;vvi-miR319b;rco-miR319a;rco-miR319b;ptc-miR319d;gma-miR31…
MIR156	ngs_90585110_x32	32	TGACAGAAGATAGAGAGCACA	osa-miR156k;far-miR156a;tcc-miR156a;mtr-miR156;zma-miR156j;sbi-miR156d;rco-miR156e;gma-miR156f;bdi-miR156;gma-miR156b;
MIR166	ngs_50074439_x32	32	CCGGACCAGGCTTCATCCCC	ppt-miR166l;ppt-miR166j;ppt-miR166k;pta-miR166c;far-miR166;ath-miR165b;aly-miR165a;aly-miR165b;ath-miR165a;
MIR393	ngs_86533983_x32	32	TCCAAAGGGATCGCATTGAT	ptc-miR393d;tcc-miR393b;ath-miR393b;ghr-miR393;sbi-miR393b;osa-miR393;sbi-miR393;ptc-miR393c;tcc-miR393a;ptc-miR393b;ptc-miR393a;mtr-miR393;rco-miR393;gma-miR393;zma-miR393b;mtr-miR393b;zma-miR393a;osa-miR393b;zma-miR393c;vvi-miR393b;vvi-miR393a;aly-miR393b;aly-miR393a;bna-miR393;csi-miR393;bdi-miR393a;bdi-miR393b;ath-miR393a;
MIR156	ngs_93315044_x32	32	TGGCAGAAGAGAGTGAGCACA	rco-miR156d;rco-miR156c;rco-miR156b;rco-miR156a;hvu-miR156;bna-miR156a;ssl-miR156;ssp-miR156;tae-miR156;
MIR319	ngs_97805378_x32	32	TTGGACTGAAGGGATCTCCCT	rco-miR319c;aau-miR319;vvi-miR319f;tae-miR319;ath-miR319b;aqc-miR319;vun-miR319a;aly-miR319a;aly-miR319b;gma-miR319k;gma-miR319h;gma-miR319m;amg-miR319;vvi-miR319c;ath-miR319a;gma-miR319j;vvi-miR319b;rco-miR319a;rco-miR319b;
MIR167	ngs_90143650_x32	32	TGAAGCTGCCAGCATGATGTA	sbi-miR167b;sly-miR167;sbi-miR167i;rco-miR167b;ptc-miR167d;aly-miR167b;zma-miR167c;zma-miR167d;zma-miR167b;zma-miR167a;gma-miR167d;tcc-miR167b;osa-miR167a;ath-miR167b;vvi-miR167e;gma-miR167b;bna-miR167a;bdi-miR167a;mtr-miR167;osa-miR167c;ath-miR167a;vvi-miR167d;gma-miR167a;osa-miR167b;bra-miR167a;ptc-miR167a;bra-miR167b;ptc-miR167b;bna-miR167b;bra-miR167c;sbi-miR167a;rco-miR167a;ptc-miR167c;tcc-m…
MIR156	ngs_97896654_x32	32	TTGGCAGAAGAAAGAGAGCAC	smo-miR156c;
MIR399	ngs_92142234_x32	32	TGCCAAAGGAGAGTTGCCCCG	zma-miR399e;mtr-miR399l;mtr-miR399p;osa-miR399d;sbi-miR399d;ath-miR399c;tcc-miR399i;zma-miR399i;aly-miR399b;csi-miR399d;rco-miR399a;vvi-miR399b;zma-miR399j;vun-miR399a;ath-miR399b;pvu-miR399a;sbi-miR399i;vvi-miR399c;aly-miR399c;hvu-miR399;aly-miR399i;ath-miR399d;aly-miR399d;aly-miR399g;ptc-miR399a;tcc-miR399h;
MIR390	ngs_52814545_x31	31	CGCTGTCCATCCTGAGTTCCA	aly-miR390b*;
MIR165	ngs_88075252_x31	31	TCGGACCCGGCTTCATCCCCC	ath-miR165b;ath-miR165a;
MIR824	ngs_83681790_x31	31	TAGACCACTTGTGAGAAGGGA	bol-miR824;ath-miR824;bna-miR824;aly-miR824;bra-miR824;
MIR164	ngs_92995178_x31	31	TGGAGAAGCAGGGCACTTGCA	far-miR164a;far-miR164b;ghr-miR164;aly-miR164a;mtr-miR164b;zma-miR164g;zma-miR164b;ath-miR164b;osa-miR164b;sbi-miR164e;vvi-miR164d;aly-miR164b;zma-miR164a;zma-miR164c;bdi-miR164a;ssl-miR164b;csi-miR164;gma-miR164;zma-miR164d;osa-miR164f;vvi-miR164a;rco-miR164c;ptc-miR164e;tcc-miR164b;mtr-miR164c;mtr-miR164a;bdi-miR164e;bdi-miR164d;ptc-miR164a;ptc-miR164b;rco-miR164a;ptc-miR164c;ath-miR164a;osa-mi…
MIR159	ngs_99471188_x31	31	TTTGGATTGAAGGGAGCTAT	gma-miR159a-3p;zma-miR159k;osa-miR159b;ptc-miR159a;ptc-miR159b;bna-miR159;sbi-miR159;csi-miR159;zma-miR159b;vvi-miR159c;gma-miR159e-3p;sly-miR159;aly-miR159b;aly-miR159a;ssp-miR159a;tae-miR159a;osa-miR159a.1;sof-miR159a;hvu-miR159b;sof-miR159b;ath-miR159b;pvu-miR159a.1;hvu-miR159a;ptc-miR159c;sof-miR159d;mtr-miR159a;zma-miR159j;zma-miR159a;zma-miR159f;ahy-miR159;ath-miR159a;rco-miR159;tae-miR159b…
MIR396	ngs_96565410_x31	31	TTCCACAGCTTTCTTGAACTTT	gma-miR396e;
MIR159	ngs_57599331_x31	31	CTTGGATTGAAGGGACCTCTA	osa-miR159f;
MIR169	ngs_46550342_x31	31	CAGCCAAGGATGACGTGCCG	osa-miR169c;tcc-miR169a;gma-miR169f;rco-miR169a;tcc-miR169k;ath-miR169b;osa-miR169b;ptc-miR169c;ptc-miR169d;ptc-miR169e;vvi-miR169g;ptc-miR169f;vvi-miR169j;ptc-miR169g;vvi-miR169k;vvi-miR169c;gma-miR169m;ptc-miR169a;bdi-miR169f;aly-miR169c;mtr-miR169b;tcc-miR169e;sly-miR169a;sbi-miR169k;ptc-miR169h;vun-miR169;bdi-miR169a;ptc-miR169s;aly-miR169b;zma-miR169c;zma-miR169r;aly-miR169a;zma-miR169a;zma-…
MIR166	ngs_52984701_x31	31	CGGACCAGGCTTCAGTCCCC	ptc-miR166g;ppt-miR166d;vvi-miR166c;ptc-miR166h;ppt-miR166e;gma-miR166c;vvi-miR166d;ptc-miR166i;ppt-miR166f;gma-miR166d;vvi-miR166e;ptc-miR166j;ppt-miR166g;gma-miR166e;vvi-miR166f;smo-miR166a;ptc-miR166k;ppt-miR166h;pta-miR166a;gma-miR166f;vvi-miR166g;smo-miR166b;ppt-miR166b;ptc-miR166l;ppt-miR166i;tcc-miR166a;zma-miR166a;bdi-miR166d;mtr-miR166g;bdi-miR166a;aqc-miR166e;pta-miR166b;aly-miR166d;aly…
MIR167	ngs_59665867_x31	31	GAAGCTGCCAGCATGCTCTA	ptc-miR167b;bna-miR167b;bra-miR167c;sbi-miR167a;rco-miR167a;ptc-miR167c;tcc-miR167a;aly-miR167a;bdi-miR167b;bna-miR167c;tae-miR167;vvi-miR167b;ghr-miR167;bra-miR167d;sbi-miR167b;sly-miR167;sbi-miR167i;rco-miR167b;ptc-miR167d;aly-miR167b;zma-miR167c;zma-miR167d;zma-miR167b;zma-miR167a;gma-miR167d;tcc-miR167b;osa-miR167a;ath-miR167b;vvi-miR167e;gma-miR167b;bna-miR167a;bdi-miR167a;mtr-miR167;osa-miR…
MIR319	ngs_97797583_x31	31	TTGGACTAAAGGGAGCTCCCT	rco-miR319c;gma-miR319k;gma-miR319h;aly-miR319a;ath-miR319b;aqc-miR319;vun-miR319a;aau-miR319;aly-miR319b;gma-miR319m;tae-miR319;amg-miR319;vvi-miR319f;ath-miR319a;vvi-miR319c;vvi-miR319b;rco-miR319a;rco-miR319b;gma-miR319j;
MIR171	ngs_91780734_x31	31	TGATTGAGCCGCGCCAATAGC	sbi-miR171g;bra-miR171e;ath-miR171a;vvi-miR171e;osa-miR171a;ccl-miR171;bna-miR171f;bdi-miR171a;zma-miR171n;aly-miR171a;bna-miR171g;tcc-miR171a;sbi-miR171j;
MIR172	ngs_22821201_x31	31	AGAATCTTGATGATGCTGCT	sly-miR172a;ptc-miR172a;ptc-miR172b;osa-miR172a;tcc-miR172b;ptc-miR172c;aqc-miR172a;vun-miR172;tcc-miR172e;zma-miR172b;zma-miR172d;zma-miR172a;aly-miR172a;gma-miR172h-3p;aly-miR172b;mtr-miR172b;bra-miR172a;mtr-miR172c;sbi-miR172c;aly-miR172c;bol-miR172b;bra-miR172b;sbi-miR172a;ath-miR172b;gma-miR172a;ath-miR172a;aly-miR172d;gma-miR172b-3p;csi-miR172a;sbi-miR172d;zma-miR172c;ath-miR172d;ssl-miR172…
MIR395	ngs_56244601_x31	31	CTGAAGTGCTTGGGGGAACTC	sly-miR395a;vvi-miR395a;vvi-miR395b;vvi-miR395c;vvi-miR395d;vvi-miR395e;ptc-miR395b;vvi-miR395f;ptc-miR395c;vvi-miR395g;ptc-miR395d;vvi-miR395h;ptc-miR395e;vvi-miR395i;ptc-miR395f;rco-miR395a;vvi-miR395j;ptc-miR395g;rco-miR395b;gma-miR395a;vvi-miR395k;ptc-miR395h;rco-miR395c;ath-miR395d;gma-miR395b;vvi-miR395l;ptc-miR395i;tcc-miR395a;rco-miR395d;ath-miR395a;ath-miR395e;aly-miR395g;aly-miR395e;aly…
MIR156	ngs_97336773_x31	31	TTGACATAAGAAAGAGAGCAC	smo-miR156c;
MIR319	ngs_97807338_x31	31	TTGGACTGCAGGGAGCTCCCT	tae-miR319;amg-miR319;vvi-miR319f;ath-miR319a;vvi-miR319c;vvi-miR319b;rco-miR319a;rco-miR319b;gma-miR319j;rco-miR319c;gma-miR319k;gma-miR319h;aly-miR319a;ath-miR319b;aqc-miR319;vun-miR319a;aau-miR319;aly-miR319b;gma-miR319m;
MIR167	ngs_90096220_x31	31	TGAAGCAGCCAGCATGATCTA	vvi-miR167e;ath-miR167b;bna-miR167c;bdi-miR167b;osa-miR167b;sbi-miR167a;gma-miR167a;vvi-miR167d;ath-miR167a;ptc-miR167a;bra-miR167a;ptc-miR167b;bra-miR167b;rco-miR167a;ptc-miR167c;tcc-miR167a;bra-miR167c;vvi-miR167b;rco-miR167b;ptc-miR167d;tcc-miR167b;tae-miR167;mtr-miR167;gma-miR167d;bra-miR167d;ghr-miR167;osa-miR167a;bna-miR167a;bna-miR167b;osa-miR167c;sbi-miR167b;sly-miR167;bdi-miR167a;zma-miR…
MIR395	ngs_90230586_x31	31	TGAAGTGTTTGGGGCAACTC	vvi-miR395f;vvi-miR395e;vvi-miR395d;vvi-miR395c;vvi-miR395b;vvi-miR395a;ptc-miR395b;ptc-miR395c;ptc-miR395d;ptc-miR395e;ptc-miR395f;rco-miR395a;ptc-miR395g;rco-miR395b;gma-miR395a;ptc-miR395h;rco-miR395c;ath-miR395d;gma-miR395b;ptc-miR395i;tcc-miR395a;rco-miR395d;ath-miR395a;ath-miR395e;gma-miR395c;csi-miR395;ptc-miR395j;tcc-miR395b;vun-miR395;aly-miR395d;aly-miR395g;aly-miR395e;bdi-miR395i;bdi-m…
MIR159	ngs_99487951_x31	31	TTTGGATTGAAGGGAGTTCT	zma-miR159g;aly-miR159b;aly-miR159a;ssp-miR159a;tae-miR159a;osa-miR159a.1;sof-miR159a;hvu-miR159b;sof-miR159b;ath-miR159b;pvu-miR159a.1;hvu-miR159a;ptc-miR159c;sof-miR159d;mtr-miR159a;zma-miR159j;zma-miR159a;zma-miR159f;ahy-miR159;ath-miR159a;rco-miR159;tae-miR159b;bra-miR159a;far-miR159;gma-miR159a-3p;zma-miR159k;osa-miR159b;ptc-miR159a;ptc-miR159b;bna-miR159;sbi-miR159;csi-miR159;zma-miR159b;vv…
MIR172	ngs_22820597_x30	30	AGAATCTTGATGATGCTGCCT	aau-miR172;vvi-miR172d;bol-miR172a;sly-miR172a;ptc-miR172a;ptc-miR172b;osa-miR172a;tcc-miR172b;ptc-miR172c;aqc-miR172a;vun-miR172;tcc-miR172e;aly-miR172a;gma-miR172h-3p;aly-miR172b;mtr-miR172b;bra-miR172a;mtr-miR172c;bol-miR172b;bra-miR172b;ath-miR172b;gma-miR172a;ath-miR172a;gma-miR172b-3p;ssl-miR172;sly-miR172b;osa-miR172d;ptc-miR172f;bdi-miR172a;ata-miR172;
MIR160	ngs_68256165_x30	30	GCGTACAGAGTAGTCAAGCATA	aly-miR160b*;
MIR166	ngs_70315580_x30	30	GGACTGTTGTCTGGCTCGAG	aly-miR166b*;
MIR167	ngs_84852527_x30	30	TATCATGTTCGCAGTTTCACC	aly-miR167a*;
MIR319	ngs_62953995_x30	30	GAGCTTCCTTTAGTCCATTC	aly-miR319a*;
MIR156	ngs_44572120_x30	30	CAACAGAAGAGAGTGAGCAC	ath-miR156g;smo-miR156a;aly-miR156g;
MIR156	ngs_51462513_x30	30	CGACATAAGAGAGTGAGCAC	ath-miR156g;smo-miR156a;aly-miR156g;
MIR160	ngs_92280791_x30	30	TGCCTGGCTCCCTCTATGCCA	ath-miR160b;smo-miR160a;pab-miR160a;rco-miR160a;osa-miR160c;vvi-miR160d;ppt-miR160f;bdi-miR160b;sbi-miR160e;tae-miR160;mtr-miR160d;zma-miR160c;aly-miR160a;bra-miR160a;ath-miR160c;mtr-miR160b;mtr-miR160;ttu-miR160;sly-miR160a;smo-miR160b;aqc-miR160b;far-miR160;pab-miR160b;vun-miR160;rco-miR160b;osa-miR160d;vvi-miR160e;bdi-miR160a;gma-miR160;mtr-miR160e;zma-miR160e;aly-miR160c;zma-miR160b;zma-miR16…
MIR172	ngs_22893096_x30	30	AGAATGTTGATGATGCTGCAG	ath-miR172c;aly-miR172c;aly-miR172d;ath-miR172d;
MIR858	ngs_98996364_x30	30	TTTCGTTGTCTGTTCGCCCTT	ath-miR858;aly-miR858;
MIR171	ngs_91555809_x30	30	TGATCGAGCCGCGCCAATATC	bna-miR171f;ccl-miR171;sbi-miR171g;bdi-miR171a;sbi-miR171j;osa-miR171a;bna-miR171g;vvi-miR171e;zma-miR171n;bra-miR171e;ath-miR171a;aly-miR171a;tcc-miR171a;
MIR824	ngs_83685649_x30	30	TAGACCATCTGTGAGAAGGGA	bra-miR824;bol-miR824;ath-miR824;bna-miR824;aly-miR824;
MIR159	ngs_97875629_x30	30	TTGGATTGAAGGGAGTTCTA	csi-miR159;vvi-miR159c;gma-miR159e-3p;sly-miR159;aly-miR159a;pvu-miR159a.1;ptc-miR159c;osa-miR159f;mtr-miR159a;ahy-miR159;ath-miR159a;rco-miR159;bra-miR159a;gma-miR159a-3p;ptc-miR159a;ptc-miR159b;bna-miR159;
MIR172	ngs_69906107_x30	30	GGAATCTTGATGATGATGCAG	csi-miR172c;gma-miR172e;ptc-miR172h;gma-miR172c;gma-miR172d;ptc-miR172g;vvi-miR172c;rco-miR172;
MIR156	ngs_54044596_x30	30	CGTCAGAAGAGAGTGAGCAC	ghr-miR156c;smo-miR156a;aly-miR156g;ath-miR156g;
MIR319	ngs_97804932_x30	30	TTGGACTGAAGGGAGCTCTCT	gma-miR319h;gma-miR319m;amg-miR319;vvi-miR319c;ath-miR319a;gma-miR319j;vvi-miR319b;rco-miR319a;rco-miR319b;rco-miR319c;aau-miR319;vvi-miR319f;tae-miR319;ath-miR319b;aqc-miR319;vun-miR319a;aly-miR319a;aly-miR319b;gma-miR319k;
MIR396	ngs_96564955_x30	30	TTCCACAGCTTTCTTGAACTAT	gma-miR396e;
MIR157	ngs_97326755_x30	30	TTGACAGAAGATAGAGAACA	gra-miR157a;gma-miR156e;ptc-miR156j;bna-miR156c;tcc-miR156f;gma-miR156j;gma-miR156m;aly-miR157c;mtr-miR156e;gma-miR156i;bna-miR156b;ahy-miR156b-5p;mtr-miR156h;vvi-miR156i;gra-miR157b;bol-miR157a;mtr-miR156f;gma-miR156c;vun-miR156b;bcy-miR156;bgy-miR156;aly-miR157a;aly-miR157b;rco-miR156h;bra-miR157a;sly-miR156c;ath-miR157c;rco-miR156g;sly-miR156b;ath-miR157b;rco-miR156f;sly-miR156a;ath-miR157a;pt…
MIR159	ngs_99472152_x30	30	TTTGGATTGAAGGGAGCTCCG	osa-miR159b;sbi-miR159;zma-miR159b;ssp-miR159a;tae-miR159a;osa-miR159a.1;sof-miR159a;hvu-miR159b;sof-miR159b;hvu-miR159a;sof-miR159d;zma-miR159j;zma-miR159a;zma-miR159f;tae-miR159b;far-miR159;zma-miR159k;ath-miR159c;aly-miR159c;osa-miR159d;
MIR160	ngs_92280933_x30	30	TGCCTGGCTCCCTGCATGCC	ptc-miR160h;
MIR156	ngs_90481815_x30	30	TGACAGAAGAGAGCGATCAC	sbi-miR156e;zma-miR156k;
MIR160	ngs_92282647_x30	30	TGCCTGGCTCCCTGTATGCA	sly-miR160a;smo-miR160b;aqc-miR160b;gma-miR160b;gma-miR160c;gma-miR160d;far-miR160;pab-miR160b;vun-miR160;rco-miR160b;osa-miR160d;vvi-miR160e;gma-miR160e;bdi-miR160a;gma-miR160;mtr-miR160e;zma-miR160e;aly-miR160c;zma-miR160b;zma-miR160g;zma-miR160d;zma-miR160a;aly-miR160b;zma-miR160f;bdi-miR160c;ptc-miR160d;osa-miR160e;bdi-miR160d;tcc-miR160b;ppt-miR160a;ptc-miR160c;ptc-miR160b;ptc-miR160a;sbi-mi…
MIR156	ngs_97322724_x30	30	TTGACAGAAGAAAGAGATCAC	smo-miR156c;
MIR156	ngs_97323666_x30	30	TTGACAGAAGAACGAGAGCAC	smo-miR156c;
MIR156	ngs_90574846_x30	30	TGACAGAAGAGCGTGAGCACA	ssl-miR156;ssp-miR156;tae-miR156;bna-miR156a;rco-miR156d;rco-miR156c;rco-miR156b;rco-miR156a;hvu-miR156;
MIR319	ngs_97805689_x30	30	TTGGACTGAAGTGAGCTCCCT	tae-miR319;ath-miR319b;aqc-miR319;vun-miR319a;aly-miR319a;aly-miR319b;gma-miR319k;gma-miR319h;gma-miR319m;amg-miR319;vvi-miR319c;ath-miR319a;gma-miR319j;vvi-miR319b;rco-miR319a;rco-miR319b;rco-miR319c;aau-miR319;vvi-miR319f;
MIR169	ngs_46556953_x30	30	CAGCCAAGGATGACTTGTCGA	tcc-miR169e;bdi-miR169a;aly-miR169a;zma-miR169a;zma-miR169b;gma-miR169b;bna-miR169a;ptc-miR169b;vvi-miR169f;mtr-miR169a;tcc-miR169c;bna-miR169b;sly-miR169c;osa-miR169a;ath-miR169a;sbi-miR169a;tcc-miR169a;ptc-miR169c;vvi-miR169g;ptc-miR169a;mtr-miR169b;
MIR171	ngs_94086882_x30	30	TGGTTGAGCCGCGCCAATACC	vvi-miR171h;
MIR395	ngs_49769520_x30	30	CCGAAGTGTTTGGGGGAACTC	vvi-miR395b;vvi-miR395c;vvi-miR395d;vvi-miR395e;ptc-miR395b;vvi-miR395f;ptc-miR395c;vvi-miR395g;ptc-miR395d;vvi-miR395h;ptc-miR395e;vvi-miR395i;ptc-miR395f;rco-miR395a;vvi-miR395j;ptc-miR395g;rco-miR395b;gma-miR395a;vvi-miR395k;ptc-miR395h;rco-miR395c;ath-miR395d;gma-miR395b;vvi-miR395l;ptc-miR395i;tcc-miR395a;rco-miR395d;ath-miR395a;ath-miR395e;aly-miR395g;aly-miR395e;aly-miR395d;gma-miR395c;vun…
MIR395	ngs_56249815_x30	30	CTGAAGTGTTTGGGGGATCTC	vvi-miR395d;vvi-miR395c;vvi-miR395b;vvi-miR395a;ptc-miR395b;ptc-miR395c;ptc-miR395d;ptc-miR395e;ptc-miR395f;rco-miR395a;ptc-miR395g;rco-miR395b;gma-miR395a;ptc-miR395h;rco-miR395c;ath-miR395d;gma-miR395b;ptc-miR395i;tcc-miR395a;rco-miR395d;ath-miR395a;ath-miR395e;gma-miR395c;csi-miR395;ptc-miR395j;tcc-miR395b;vun-miR395;aly-miR395d;aly-miR395g;aly-miR395e;rco-miR395e;sly-miR395b;vvi-miR395m;sly-m…
MIR156	ngs_90480378_x30	30	TGACAGAAGAGAGCCAGCAC	zma-miR156k;sbi-miR156e;
MIR2111	ngs_37495722_x29	29	ATCCTCGGGATACAGACTACC	aly-miR2111b*;bna-miR2111b*;
MIR165	ngs_86037676_x29	29	TCAGACCAGGCTTCATCCCCC	ath-miR165a;ath-miR165b;
MIR165	ngs_52984697_x29	29	CGGACCAGGCTTCAGCCCCC	ath-miR165a;ath-miR165b;
MIR319	ngs_97804482_x29	29	TTGGACTGAAGGGAGCTCCGT	ath-miR319c;pvu-miR319c;aly-miR319d;gma-miR319g;gma-miR319l;aly-miR319c;rco-miR319d;gma-miR319m;amg-miR319;vvi-miR319c;ath-miR319a;gma-miR319j;vvi-miR319b;rco-miR319a;rco-miR319b;rco-miR319c;aau-miR319;vvi-miR319f;tae-miR319;ath-miR319b;aqc-miR319;vun-miR319a;aly-miR319a;aly-miR319b;gma-miR319k;gma-miR319h;
MIR390	ngs_9628316_x29	29	AAGCTCAGGAGGGATAACAC	gma-miR390b;
MIR390	ngs_9628867_x29	29	AAGCTCAGGAGGGATACCACC	gma-miR390b;
MIR159	ngs_99468349_x29	29	TTTGGATTGAAGGGAGCCCTG	hvu-miR159b;sof-miR159b;hvu-miR159a;sof-miR159d;zma-miR159j;zma-miR159a;zma-miR159f;tae-miR159b;far-miR159;zma-miR159k;osa-miR159b;sbi-miR159;zma-miR159b;ssp-miR159a;tae-miR159a;osa-miR159a.1;sof-miR159a;
MIR164	ngs_92994891_x29	29	TGGAGAAGCAGGGCACGTCA	osa-miR164e;
MIR403	ngs_95837897_x29	29	TTAGATTCACGCACAAAATCG	ptc-miR403a;rco-miR403a;tcc-miR403a;vvi-miR403d;vvi-miR403c;vvi-miR403b;vvi-miR403a;aly-miR403;ptc-miR403c;vvi-miR403f;ath-miR403;ptc-miR403b;csi-miR403;rco-miR403b;tcc-miR403b;vvi-miR403e;
MIR319	ngs_97811430_x29	29	TTGGACTTAAGGGAGCTCCCT	rco-miR319b;gma-miR319j;rco-miR319c;gma-miR319k;gma-miR319h;aly-miR319a;ath-miR319b;aqc-miR319;vun-miR319a;aau-miR319;aly-miR319b;gma-miR319m;tae-miR319;amg-miR319;vvi-miR319f;ath-miR319a;vvi-miR319c;vvi-miR319b;rco-miR319a;
MIR156	ngs_90481474_x29	29	TGACAGAAGAGAGCGAGCCC	sbi-miR156e;zma-miR156k;
MIR159	ngs_99466197_x29	29	TTTGGATTGAAGGGAGATCT	sbi-miR159;csi-miR159;zma-miR159b;vvi-miR159c;gma-miR159e-3p;sly-miR159;aly-miR159b;aly-miR159a;ssp-miR159a;tae-miR159a;osa-miR159a.1;sof-miR159a;hvu-miR159b;sof-miR159b;ath-miR159b;pvu-miR159a.1;hvu-miR159a;ptc-miR159c;sof-miR159d;mtr-miR159a;zma-miR159j;zma-miR159a;zma-miR159f;ahy-miR159;ath-miR159a;rco-miR159;tae-miR159b;bra-miR159a;far-miR159;gma-miR159a-3p;zma-miR159k;osa-miR159b;ptc-miR159a…
MIR156	ngs_97322390_x29	29	TTGACAGAAGAAAGAGAGCTC	smo-miR156c;
MIR394	ngs_40410786_x29	29	ATGGCATTCTGTCCACCTCC	tcc-miR394a;ath-miR394a;ghr-miR394b;aly-miR394b;zma-miR394b;zma-miR394a;aly-miR394a;vvi-miR394c;vvi-miR394a;vvi-miR394b;tcc-miR394b;ath-miR394b;csi-miR394;ptc-miR394b-5p;ptc-miR394a-5p;ssl-miR394;sbi-miR394b;osa-miR394;sbi-miR394a;ahy-miR394;ghr-miR394a;bdi-miR394;gma-miR394c-5p;
MIR160	ngs_92113564_x29	29	TGCATGGCTCCCTGTATGCCA	ttu-miR160;mtr-miR160b;pab-miR160b;far-miR160;ptc-miR160d;bdi-miR160d;tcc-miR160b;ath-miR160b;vvi-miR160d;osa-miR160c;rco-miR160a;smo-miR160a;pab-miR160a;ptc-miR160c;ath-miR160a;vvi-miR160c;osa-miR160b;ptc-miR160b;osa-miR160a;ptc-miR160a;sbi-miR160d;sbi-miR160a;sbi-miR160c;ppt-miR160e;sbi-miR160b;ppt-miR160f;bdi-miR160a;sbi-miR160e;tae-miR160;bdi-miR160b;mtr-miR160d;bdi-miR160c;ppt-miR160a;mtr-mi…
MIR171	ngs_91790792_x29	29	TGATTGAGCCGCGTCAATTTC	vvi-miR171b;mtr-miR171b;
MIR319	ngs_97801900_x29	29	TTGGACTGAAGAGAGCTCCCT	vvi-miR319f;tae-miR319;ath-miR319b;aqc-miR319;vun-miR319a;aly-miR319a;aly-miR319b;gma-miR319k;gma-miR319h;gma-miR319m;amg-miR319;vvi-miR319c;ath-miR319a;gma-miR319j;vvi-miR319b;rco-miR319a;rco-miR319b;rco-miR319c;aau-miR319;
MIR156	ngs_90481093_x29	29	TGACAGAAGAGAGCGAGCAA	zma-miR156k;sbi-miR156e;
MIR160	ngs_92264231_x29	29	TGCCTCGCTCCCTGTATGCCA	zma-miR160c;zma-miR160d;gma-miR160;zma-miR160e;ath-miR160c;vvi-miR160e;osa-miR160d;rco-miR160b;vun-miR160;mtr-miR160;smo-miR160b;sly-miR160a;aqc-miR160b;ttu-miR160;mtr-miR160b;pab-miR160b;far-miR160;ptc-miR160d;bdi-miR160d;tcc-miR160b;ath-miR160b;vvi-miR160d;osa-miR160c;rco-miR160a;smo-miR160a;pab-miR160a;ptc-miR160c;ath-miR160a;vvi-miR160c;osa-miR160b;ptc-miR160b;osa-miR160a;ptc-miR160a;sbi-miR1…
MIR171	ngs_91777598_x29	29	TGATTGAGCCACGCCAATATC	zma-miR171n;bra-miR171e;ath-miR171a;aly-miR171a;tcc-miR171a;bna-miR171f;ccl-miR171;sbi-miR171g;bdi-miR171a;sbi-miR171j;osa-miR171a;bna-miR171g;vvi-miR171e;
MIR390	ngs_69153652_x28	28	GCTGTCCATCCTGAGTTTCA	aly-miR390a*;
MIR827	ngs_95827291_x28	28	TTAGATGACCATCAACAGAC	aly-miR827;ath-miR827;tcc-miR827;ghr-miR827c;csi-miR827;ghr-miR827a;ghr-miR827b;
MIR165	ngs_88064621_x28	28	TCGGACCAGGCTTCATCCCGC	ath-miR165b;ath-miR165a;
MIR165	ngs_88072043_x28	28	TCGGACCAGGCTTCGTCCCCC	ath-miR165b;ath-miR165a;
MIR400	ngs_85044486_x28	28	TATGAGAGTATTATCAGTCA	ath-miR400;aly-miR400;
MIR160	ngs_92285043_x28	28	TGCCTGGCTCCCTGTTTGCCA	bdi-miR160d;tcc-miR160b;ppt-miR160a;ptc-miR160c;ptc-miR160b;ptc-miR160a;sbi-miR160d;sbi-miR160a;osa-miR160a;sbi-miR160c;ath-miR160a;osa-miR160b;vvi-miR160c;ppt-miR160e;sbi-miR160b;ath-miR160b;smo-miR160a;pab-miR160a;rco-miR160a;osa-miR160c;vvi-miR160d;ppt-miR160f;bdi-miR160b;sbi-miR160e;tae-miR160;mtr-miR160d;zma-miR160c;aly-miR160a;bra-miR160a;ath-miR160c;mtr-miR160b;mtr-miR160;ttu-miR160;sly-mi…
MIR167	ngs_63158374_x28	28	GAGGCTGCCAGCATGATCTA	bdi-miR167a;zma-miR167a;zma-miR167b;zma-miR167c;aly-miR167a;aly-miR167b;zma-miR167d;sbi-miR167i;gma-miR167b;vvi-miR167e;ath-miR167b;bna-miR167c;bdi-miR167b;osa-miR167b;sbi-miR167a;gma-miR167a;vvi-miR167d;ath-miR167a;ptc-miR167a;bra-miR167a;ptc-miR167b;bra-miR167b;rco-miR167a;ptc-miR167c;tcc-miR167a;bra-miR167c;vvi-miR167b;rco-miR167b;ptc-miR167d;tcc-miR167b;tae-miR167;mtr-miR167;gma-miR167d;bra-m…
MIR172	ngs_69904577_x28	28	GGAATCTTGATGACGCTGCAT	bdi-miR172b;osa-miR172b;tcc-miR172c;ptc-miR172e;ptc-miR172d;aqc-miR172b;ath-miR172e;zma-miR172e;
MIR1140	ngs_15663590_x28	28	ACAGCCTAAACCAAGCGGAG	bna-miR1140;
MIR827	ngs_95824994_x28	28	TTAGATGACCATCAACAAAGA	ghr-miR827a;ghr-miR827b;tcc-miR827;ghr-miR827c;csi-miR827;
MIR390	ngs_9629306_x28	28	AAGCTCAGGAGGGATAGCACA	gma-miR390b;
MIR390	ngs_9629417_x28	28	AAGCTCAGGAGGGATAGCACT	gma-miR390b;
MIR160	ngs_83166014_x28	28	TACCTGGCTCCCTGTATGCCA	osa-miR160c;rco-miR160a;smo-miR160a;pab-miR160a;ptc-miR160c;ath-miR160a;vvi-miR160c;osa-miR160b;ptc-miR160b;osa-miR160a;ptc-miR160a;sbi-miR160d;sbi-miR160a;sbi-miR160c;ppt-miR160e;sbi-miR160b;ppt-miR160f;bdi-miR160a;sbi-miR160e;tae-miR160;bdi-miR160b;mtr-miR160d;bdi-miR160c;ppt-miR160a;mtr-miR160e;aly-miR160c;aly-miR160b;aly-miR160a;bra-miR160a;zma-miR160g;zma-miR160b;zma-miR160a;zma-miR160c;zma-…
MIR827	ngs_95829689_x28	28	TTAGATGACCATCAGCAAATA	osa-miR827a;osa-miR827b;bdi-miR827;ssp-miR827;zma-miR827;
MIR167	ngs_90206080_x28	28	TGAAGGTGCCAGCATGATCTA	ptc-miR167d;tcc-miR167b;tae-miR167;mtr-miR167;gma-miR167d;bra-miR167d;ghr-miR167;osa-miR167a;bna-miR167a;bna-miR167b;osa-miR167c;sbi-miR167b;sly-miR167;bdi-miR167a;zma-miR167a;zma-miR167b;zma-miR167c;aly-miR167a;aly-miR167b;zma-miR167d;sbi-miR167i;gma-miR167b;vvi-miR167e;ath-miR167b;bna-miR167c;bdi-miR167b;osa-miR167b;sbi-miR167a;gma-miR167a;vvi-miR167d;ath-miR167a;ptc-miR167a;bra-miR167a;ptc-miR…
MIR395	ngs_56247983_x28	28	CTGAAGTGTTTGGGGGAAATC	ptc-miR395f;rco-miR395a;ptc-miR395g;rco-miR395b;gma-miR395a;ptc-miR395h;rco-miR395c;ath-miR395d;gma-miR395b;ptc-miR395i;tcc-miR395a;rco-miR395d;ath-miR395a;ath-miR395e;gma-miR395c;csi-miR395;ptc-miR395j;tcc-miR395b;vun-miR395;aly-miR395d;aly-miR395g;aly-miR395e;rco-miR395e;sly-miR395b;vvi-miR395m;sly-miR395a;vvi-miR395l;vvi-miR395k;vvi-miR395j;vvi-miR395i;vvi-miR395h;vvi-miR395g;vvi-miR395f;vvi-m…
MIR156	ngs_23111006_x28	28	AGACAGAAGAGAGTGAGCACA	rco-miR156d;rco-miR156c;rco-miR156b;rco-miR156a;hvu-miR156;bna-miR156a;ssl-miR156;ssp-miR156;tae-miR156;
MIR319	ngs_97802899_x28	28	TTGGACTGAAGGGAGCACCTT	rco-miR319d;ath-miR319c;pvu-miR319c;aly-miR319d;gma-miR319g;gma-miR319l;aly-miR319c;
MIR171	ngs_91788936_x28	28	TGATTGAGCCGCGCTAATATC	sbi-miR171g;bra-miR171e;ath-miR171a;vvi-miR171e;osa-miR171a;ccl-miR171;bna-miR171f;bdi-miR171a;zma-miR171n;aly-miR171a;bna-miR171g;tcc-miR171a;sbi-miR171j;
MIR159	ngs_99471507_x28	28	TTTGGATTGAAGGGAGCTCAG	sof-miR159a;hvu-miR159b;sof-miR159b;hvu-miR159a;sof-miR159d;zma-miR159j;zma-miR159a;zma-miR159f;tae-miR159b;far-miR159;zma-miR159k;osa-miR159b;sbi-miR159;zma-miR159b;ssp-miR159a;tae-miR159a;osa-miR159a.1;
MIR319	ngs_97380024_x28	28	TTGACTGAAGGGAGCTCCCT	vun-miR319a;aau-miR319;aly-miR319b;gma-miR319m;tae-miR319;amg-miR319;vvi-miR319f;ath-miR319a;vvi-miR319c;vvi-miR319b;rco-miR319a;rco-miR319b;gma-miR319j;rco-miR319c;gma-miR319k;gma-miR319h;aly-miR319a;ath-miR319b;aqc-miR319;
MIR319	ngs_97805131_x28	28	TTGGACTGAAGGGAGGTCCCT	vvi-miR319f;tae-miR319;ath-miR319b;aqc-miR319;vun-miR319a;aly-miR319a;aly-miR319b;gma-miR319k;gma-miR319h;gma-miR319m;amg-miR319;vvi-miR319c;ath-miR319a;gma-miR319j;vvi-miR319b;rco-miR319a;rco-miR319b;rco-miR319c;aau-miR319;
MIR319	ngs_97805515_x28	28	TTGGACTGAAGGGGGCTCCCT	vvi-miR319f;tae-miR319;ath-miR319b;aqc-miR319;vun-miR319a;aly-miR319a;aly-miR319b;gma-miR319k;gma-miR319h;gma-miR319m;amg-miR319;vvi-miR319c;ath-miR319a;gma-miR319j;vvi-miR319b;rco-miR319a;rco-miR319b;rco-miR319c;aau-miR319;bdi-miR319b;
MIR390	ngs_27732240_x28	28	AGCTCAGGAGGGATGGCGCC	zma-miR390b;aly-miR390b;aly-miR390a;osa-miR390;ath-miR390a;ptc-miR390a;ptc-miR390b;bna-miR390a;ghr-miR390a;tcc-miR390a;ppt-miR390a;ptc-miR390c;rco-miR390a;bna-miR390b;ghr-miR390b;tcc-miR390b;ppt-miR390b;sbi-miR390;ptc-miR390d;rco-miR390b;vvi-miR390;bdi-miR390b;gma-miR390a-5p;mtr-miR390;bna-miR390c;ghr-miR390c;csi-miR390;cme-miR390;ppt-miR390c;ath-miR390b;bdi-miR390;zma-miR390a;
MIR156	ngs_68721719_x27	27	GCTCACCTCTCTTTCTGTCAAT	aly-miR156b*;
MIR157	ngs_68892488_x27	27	GCTCTCTAGCCTTCTGACATCA	aly-miR157a*;
MIR169	ngs_65993856_x27	27	GCAAGTTGTCCTTGGCTATA	aly-miR169a*;zma-miR169r*;
MIR172	ngs_22794217_x27	27	AGAATCTTGAGGATGCTGCAG	aly-miR172c;aly-miR172d;ath-miR172d;ath-miR172c;
MIR319	ngs_70625729_x27	27	GGAGCTTTCTTCGGTCCACTC	aly-miR319b*;
MIR399	ngs_92143037_x27	27	TGCCAAAGGAGATTTGCCGG	aly-miR399h;csi-miR399a;ath-miR399f;tcc-miR399b;ptc-miR399c;aly-miR399a;ptc-miR399b;rco-miR399b;bna-miR399;rco-miR399c;tcc-miR399d;vvi-miR399e;aly-miR399j;
MIR400	ngs_85043854_x27	27	TATGAGAGTATTATAAGTCAT	aly-miR400;ath-miR400;
MIR165	ngs_88064958_x27	27	TCGGACCAGGCTTCATCTCCC	ath-miR165a;ath-miR165b;
MIR172	ngs_51381192_x27	27	CGAATCTTGATGATGCTGCAT	ath-miR172a;gma-miR172h-3p;ptc-miR172f;tcc-miR172b;ptc-miR172c;osa-miR172a;aqc-miR172a;aly-miR172b;bol-miR172b;osa-miR172d;mtr-miR172b;gma-miR172a;ata-miR172;bdi-miR172a;aau-miR172;ath-miR172b;bra-miR172b;vun-miR172;gma-miR172b-3p;vvi-miR172d;ssl-miR172;tcc-miR172e;ptc-miR172a;sly-miR172a;ptc-miR172b;bol-miR172a;mtr-miR172c;sly-miR172b;aly-miR172a;bra-miR172a;aqc-miR172b;tcc-miR172c;ptc-miR172e;z…
MIR396	ngs_96565591_x27	27	TTCCACAGCTTTCTTGACCTT	bgy-miR396b;bna-miR396a;osa-miR396c;ath-miR396b;tcc-miR396e;rco-miR396;mtr-miR396a;ptc-miR396e;sbi-miR396c;gma-miR396c;ptc-miR396d;ptc-miR396c;tcc-miR396c;ccl-miR396;aqc-miR396b;aly-miR396b;gma-miR396b-5p;bdi-miR396e;zma-miR396e;zma-miR396f;pta-miR396;bcy-miR396b;
MIR824	ngs_83686866_x27	27	TAGACCATTCGTGAGAAGGGA	bna-miR824;aly-miR824;bra-miR824;bol-miR824;ath-miR824;
MIR824	ngs_83687806_x27	27	TAGACCATTTGTAAGAAGGGA	bra-miR824;ath-miR824;bna-miR824;aly-miR824;bol-miR824;
MIR156	ngs_94460203_x27	27	TGTCAGAAGAGAGTTAGCAC	ghr-miR156c;
MIR156	ngs_98794896_x27	27	TTTCAGAAGAGAGTGAGCAC	ghr-miR156c;
MIR156	ngs_92874789_x27	27	TGGACAGAAGAGAGTGAGCAC	gma-miR156n;gma-miR156k;gma-miR156o;
MIR169	ngs_91186027_x27	27	TGAGCCAAGGATGACTAGCCG	gma-miR169d;aly-miR169e;aly-miR169d;aly-miR169g;aly-miR169f;rco-miR169c;tcc-miR169m;ath-miR169d;ath-miR169e;ath-miR169f;ptc-miR169n;ath-miR169g;
MIR390	ngs_9629281_x27	27	AAGCTCAGGAGGGATAGCAAC	gma-miR390b;
MIR399	ngs_92142152_x27	27	TGCCAAAGGAGAGTTGACCTG	mtr-miR399p;osa-miR399d;sbi-miR399d;ath-miR399c;tcc-miR399i;zma-miR399i;aly-miR399b;csi-miR399d;rco-miR399a;vvi-miR399b;zma-miR399j;vun-miR399a;ath-miR399b;pvu-miR399a;sbi-miR399i;vvi-miR399c;aly-miR399c;zma-miR399e;mtr-miR399l;
MIR160	ngs_90951142_x27	27	TGACTGGCTCCCTGTATGCCA	ptc-miR160d;bdi-miR160d;tcc-miR160b;ath-miR160b;vvi-miR160d;osa-miR160c;rco-miR160a;smo-miR160a;pab-miR160a;ptc-miR160c;ath-miR160a;vvi-miR160c;osa-miR160b;ptc-miR160b;osa-miR160a;ptc-miR160a;sbi-miR160d;sbi-miR160a;sbi-miR160c;ppt-miR160e;sbi-miR160b;ppt-miR160f;bdi-miR160a;sbi-miR160e;tae-miR160;bdi-miR160b;mtr-miR160d;bdi-miR160c;ppt-miR160a;mtr-miR160e;aly-miR160c;aly-miR160b;aly-miR160a;bra-…
MIR156	ngs_90615228_x27	27	TGACAGAGGAGAGTGAGCACA	rco-miR156d;rco-miR156c;rco-miR156b;rco-miR156a;hvu-miR156;bna-miR156a;ssl-miR156;ssp-miR156;tae-miR156;
MIR156	ngs_97335516_x27	27	TTGACAGTAGAAAGAGAGCAC	smo-miR156c;
MIR156	ngs_98176490_x27	27	TTGTCAGAAGAAAGAGAGCAC	smo-miR156c;
MIR156	ngs_96361381_x27	27	TTCACAGAAGAAAGAGAGCAC	smo-miR156c;
MIR166	ngs_88055428_x27	27	TCGGACCACGCTTCATTCCCC	vvi-miR166e;bna-miR166a;ptc-miR166k;ath-miR166e;rco-miR166c;vvi-miR166f;bna-miR166b;smo-miR166a;ptc-miR166l;sly-miR166a;gma-miR166a-3p;ath-miR166f;rco-miR166d;vvi-miR166g;bna-miR166c;smo-miR166b;tcc-miR166a;aqc-miR166e;aqc-miR166b;ptc-miR166m;hvu-miR166;osa-miR166f;sly-miR166b;aly-miR166g;gma-miR166b;ath-miR166g;rco-miR166e;tcc-miR166d;vvi-miR166h;aly-miR166e;mtr-miR166g;bdi-miR166d;bdi-miR166a;m…
MIR167	ngs_90126011_x27	27	TGAAGCTGCCAGCATGACCTC	vvi-miR167c;
MIR171	ngs_91789811_x27	27	TGATTGAGCCGCGTCAAAATC	vvi-miR171b;mtr-miR171b;
MIR319	ngs_97803400_x27	27	TTGGACTGAAGGGAGCTCACT	vvi-miR319f;tae-miR319;ath-miR319b;aqc-miR319;vun-miR319a;aly-miR319a;aly-miR319b;gma-miR319k;gma-miR319h;gma-miR319m;amg-miR319;vvi-miR319c;ath-miR319a;gma-miR319j;vvi-miR319b;rco-miR319a;rco-miR319b;rco-miR319c;aau-miR319;
MIR156	ngs_90622612_x27	27	TGACAGATGAGAGCGAGCAC	zma-miR156k;sbi-miR156e;
MIR156	ngs_68721543_x26	26	GCTCACCTCTCTTTCTGACAGT	aly-miR156b*;
MIR156	ngs_69210043_x26	26	GCTTACTCTCTCTCTGCCACC	aly-miR156e*;
MIR159	ngs_99527710_x26	26	TTTGGCTTGAAGGGAGCTCT	aly-miR159b;ath-miR159b;ptc-miR159c;aly-miR159a;gma-miR159e-3p;mtr-miR159a;sly-miR159;csi-miR159;ahy-miR159;vvi-miR159c;bra-miR159a;gma-miR159a-3p;rco-miR159;ath-miR159a;pvu-miR159a.1;bna-miR159;ptc-miR159b;ptc-miR159a;osa-miR159b;zma-miR159b;zma-miR159a;zma-miR159j;zma-miR159f;ssp-miR159a;zma-miR159k;far-miR159;tae-miR159b;hvu-miR159a;sbi-miR159;sof-miR159d;osa-miR159a.1;tae-miR159a;hvu-miR159b;…
MIR167	ngs_60956956_x26	26	GACCATGTTCGCAGTTTCACC	aly-miR167a*;
MIR171	ngs_25210983_x26	26	AGATATTAGTGCGGTTCAACC	aly-miR171b*;
MIR319	ngs_24496010_x26	26	AGAGCTTCCTTGAGTCCAATC	aly-miR319a*;
MIR319	ngs_97804496_x26	26	TTGGACTGAAGGGAGCTCCTA	aly-miR319c;rco-miR319d;ath-miR319c;pvu-miR319c;aly-miR319d;gma-miR319g;gma-miR319l;vvi-miR319g;
MIR390	ngs_52729474_x26	26	CGCTATCCATCCTGAATTCC	aly-miR390b*;
MIR171	ngs_95209014_x26	26	TGTTTGAGCCGCGCCAATATC	ath-miR171a;aly-miR171a;tcc-miR171a;bna-miR171f;ccl-miR171;sbi-miR171g;bdi-miR171a;sbi-miR171j;osa-miR171a;bna-miR171g;vvi-miR171e;zma-miR171n;bra-miR171e;vvi-miR171h;
MIR161	ngs_45292760_x26	26	CAATGCACTGAAAGTAACTA	bna-miR161;
MIR397	ngs_86482762_x26	26	TCATTGAGTGCAGCGTAGATGT	bna-miR397a;bna-miR397b;
MIR159	ngs_99493617_x26	26	TTTGGATTGAGGGGAGCTCT	hvu-miR159a;ptc-miR159c;sof-miR159d;mtr-miR159a;zma-miR159j;zma-miR159a;zma-miR159f;ahy-miR159;ath-miR159a;rco-miR159;tae-miR159b;bra-miR159a;far-miR159;gma-miR159a-3p;zma-miR159k;osa-miR159b;ptc-miR159a;ptc-miR159b;bna-miR159;sbi-miR159;csi-miR159;zma-miR159b;vvi-miR159c;gma-miR159e-3p;sly-miR159;aly-miR159b;aly-miR159a;ssp-miR159a;tae-miR159a;osa-miR159a.1;sof-miR159a;hvu-miR159b;sof-miR159b;at…
MIR156	ngs_90471583_x26	26	TGACAGAAGAGAGAAAGCAC	mtr-miR156;bdi-miR156;gma-miR156b;far-miR156a;ahy-miR156c;sbi-miR156d;far-miR156b;gma-miR156f;osa-miR156k;rco-miR156e;ahy-miR156a;tcc-miR156a;ath-miR156j;zma-miR156j;
MIR156	ngs_97327693_x26	26	TTGACAGAAGATAGAGGACAC	mtr-miR156g;
MIR166	ngs_88148461_x26	26	TCGGCCCAGGCTTCATCCCCC	mtr-miR166d;ath-miR165b;ath-miR165a;
MIR319	ngs_56639337_x26	26	CTGGACTGAAGGGAGCTCCC	ptc-miR319b;ptc-miR319c;ptc-miR319d;gma-miR319e;amg-miR319;vvi-miR319f;ath-miR319a;vvi-miR319c;vvi-miR319b;rco-miR319a;rco-miR319b;gma-miR319j;rco-miR319c;gma-miR319k;gma-miR319h;vvi-miR319g;ppt-miR319e;ppt-miR319d;ppt-miR319c;aly-miR319a;ath-miR319b;aqc-miR319;vun-miR319a;mtr-miR319;gma-miR319b;aau-miR319;mtr-miR319b;aly-miR319b;gma-miR319m;ctr-miR319;tae-miR319;gma-miR319a;ptc-miR319a;
MIR319	ngs_97805950_x26	26	TTGGACTGACGGGAGCTCCC	ptc-miR319d;gma-miR319e;amg-miR319;vvi-miR319f;ath-miR319a;vvi-miR319c;vvi-miR319b;rco-miR319a;rco-miR319b;gma-miR319j;rco-miR319c;gma-miR319k;gma-miR319h;vvi-miR319g;ppt-miR319e;ppt-miR319d;ppt-miR319c;aly-miR319a;ath-miR319b;aqc-miR319;vun-miR319a;mtr-miR319;gma-miR319b;aau-miR319;mtr-miR319b;aly-miR319b;gma-miR319m;ctr-miR319;tae-miR319;gma-miR319a;ptc-miR319a;ptc-miR319b;ptc-miR319c;
MIR171	ngs_91778145_x26	26	TGATTGAGCCGCACCAATATC	sbi-miR171g;bra-miR171e;ath-miR171a;vvi-miR171e;osa-miR171a;ccl-miR171;bna-miR171f;bdi-miR171a;zma-miR171n;aly-miR171a;bna-miR171g;tcc-miR171a;sbi-miR171j;
MIR156	ngs_97322205_x26	26	TTGACAGAAGAAAGAGAGCCC	smo-miR156c;
MIR167	ngs_90120897_x26	26	TGAAGCTGCCAGCATAATCTT	tcc-miR167c;ahy-miR167-5p;csi-miR167b;gma-miR167f;ptc-miR167g;gma-miR167e;ptc-miR167f;
MIR403	ngs_95838103_x26	26	TTAGATTCACGCACAAACCC	tcc-miR403b;vvi-miR403e;ptc-miR403a;rco-miR403a;tcc-miR403a;vvi-miR403d;vvi-miR403c;vvi-miR403b;vvi-miR403a;aly-miR403;ptc-miR403c;vvi-miR403f;ath-miR403;ptc-miR403b;csi-miR403;rco-miR403b;
MIR156	ngs_51446132_x26	26	CGACAGAAGAGAGGGAGCAC	vvi-miR156a;ptc-miR156k;smo-miR156a;aly-miR156g;ath-miR156g;
MIR171	ngs_91790791_x26	26	TGATTGAGCCGCGTCAATTT	vvi-miR171b;mtr-miR171b;
MIR399	ngs_66754796_x26	26	GCCAAAGGAGAGTTGCCCTG	vvi-miR399i;tcc-miR399a;aly-miR399c;zma-miR399e;mtr-miR399l;mtr-miR399p;osa-miR399d;sbi-miR399d;ath-miR399c;tcc-miR399i;zma-miR399i;aly-miR399b;csi-miR399d;rco-miR399a;vvi-miR399b;zma-miR399j;vun-miR399a;ath-miR399b;pvu-miR399a;sbi-miR399i;vvi-miR399c;
MIR167	ngs_12306209_x25	25	AATCATGTTCGCAGTTTCACC	aly-miR167a*;
MIR399	ngs_72770024_x25	25	GGGCGAATACTCTTATGGCAGA	aly-miR399d*;
MIR399	ngs_72677719_x25	25	GGGCAAGATCTCTATTGGCA	aly-miR399h*;
MIR156	ngs_51447217_x25	25	CGACAGAAGAGAGTGTGCAC	ath-miR156g;smo-miR156a;aly-miR156g;
MIR158	ngs_17051788_x25	25	ACCCAAATGTAGACAAAGCA	ath-miR158a;aly-miR158a;ath-miR158b;
MIR159	ngs_97875343_x25	25	TTGGATTGAAGGGAGCTCAA	ath-miR159a;rco-miR159;bra-miR159a;gma-miR159a-3p;ptc-miR159a;ptc-miR159b;bna-miR159;csi-miR159;vvi-miR159c;gma-miR159e-3p;sly-miR159;aly-miR159a;pvu-miR159a.1;ptc-miR159c;osa-miR159f;mtr-miR159a;ahy-miR159;osa-miR159c;pta-miR159a;
MIR165	ngs_18938876_x25	25	ACGGACCAGGCTTCATCCCCC	ath-miR165b;ath-miR165a;
MIR319	ngs_97801968_x25	25	TTGGACTGAAGCGAGCTCCCT	ath-miR319b;aqc-miR319;vun-miR319a;aly-miR319a;aly-miR319b;gma-miR319k;gma-miR319h;gma-miR319m;amg-miR319;vvi-miR319c;ath-miR319a;gma-miR319j;vvi-miR319b;rco-miR319a;rco-miR319b;rco-miR319c;aau-miR319;vvi-miR319f;tae-miR319;
MIR845	ngs_53390365_x25	25	CGGCTCTGATACCAATGGATG	ath-miR845a;
MIR858	ngs_96962124_x25	25	TTCGTTGTCTGTTCGTCCTTG	ath-miR858b;
MIR1885	ngs_47448184_x25	25	CATCAATGAAAGGTATGATACC	bra-miR1885;
MIR172	ngs_22814170_x25	25	AGAATCTTGATGATGCCGCAA	csi-miR172b;
MIR159	ngs_97875603_x25	25	TTGGATTGAAGGGAGGTCTA	gma-miR159e-3p;sly-miR159;aly-miR159a;pvu-miR159a.1;ptc-miR159c;osa-miR159f;mtr-miR159a;ahy-miR159;ath-miR159a;rco-miR159;bra-miR159a;gma-miR159a-3p;ptc-miR159a;ptc-miR159b;bna-miR159;csi-miR159;vvi-miR159c;
MIR169	ngs_91185986_x25	25	TGAGCCAAGGATGACATGCCG	gma-miR169d;aly-miR169e;aly-miR169d;aly-miR169g;aly-miR169f;rco-miR169c;tcc-miR169m;ath-miR169d;ath-miR169e;ath-miR169f;ptc-miR169n;ath-miR169g;
MIR319	ngs_97804971_x25	25	TTGGACTGAAGGGAGCTGCCT	gma-miR319j;vvi-miR319b;rco-miR319a;rco-miR319b;rco-miR319c;aau-miR319;vvi-miR319f;tae-miR319;ath-miR319b;aqc-miR319;vun-miR319a;aly-miR319a;aly-miR319b;gma-miR319k;gma-miR319h;gma-miR319m;amg-miR319;vvi-miR319c;ath-miR319a;
MIR319	ngs_97805513_x25	25	TTGGACTGAAGGGGGCTCCC	gma-miR319k;gma-miR319h;gma-miR319m;amg-miR319;vvi-miR319c;ath-miR319a;gma-miR319j;vvi-miR319b;rco-miR319a;rco-miR319b;ptc-miR319d;mtr-miR319b;ctr-miR319;rco-miR319c;gma-miR319e;aau-miR319;mtr-miR319;vvi-miR319f;tae-miR319;gma-miR319b;ppt-miR319c;gma-miR319a;ptc-miR319a;ptc-miR319b;ptc-miR319c;vvi-miR319g;ath-miR319b;ppt-miR319e;ppt-miR319d;aqc-miR319;vun-miR319a;aly-miR319a;aly-miR319b;zma-miR31…
MIR390	ngs_62889425_x25	25	GAGCTCAGGAGGGATAGCACC	gma-miR390b;ppt-miR390c;
MIR160	ngs_92277354_x25	25	TGCCTGGCTCCATGTATGCCA	mtr-miR160e;zma-miR160e;aly-miR160c;zma-miR160b;zma-miR160g;zma-miR160d;zma-miR160a;aly-miR160b;bdi-miR160c;ptc-miR160d;bdi-miR160d;tcc-miR160b;ppt-miR160a;ptc-miR160c;ptc-miR160b;ptc-miR160a;sbi-miR160d;sbi-miR160a;osa-miR160a;sbi-miR160c;ath-miR160a;osa-miR160b;vvi-miR160c;ppt-miR160e;sbi-miR160b;ath-miR160b;smo-miR160a;pab-miR160a;rco-miR160a;osa-miR160c;vvi-miR160d;ppt-miR160f;bdi-miR160b;sbi…
MIR169	ngs_91184557_x25	25	TGAGCCAAAGATGACTTACCG	mtr-miR169n;mtr-miR169i;bna-miR169m;mtr-miR169o;
MIR156	ngs_51446905_x25	25	CGACAGAAGAGAGTGAGCATC	osa-miR156l;
MIR399	ngs_92142035_x25	25	TGCCAAAGGAGAGTTACCCTA	osa-miR399j;csi-miR399b;ptc-miR399i;sly-miR399;aqc-miR399;
MIR396	ngs_96564760_x25	25	TTCCACAGCTTTCTTGAACAA	pab-miR396a;vvi-miR396a;
MIR156	ngs_97322166_x25	25	TTGACAGAAGAAAGAGAGCC	smo-miR156c;
MIR156	ngs_97323184_x25	25	TTGACAGAAGAAAGCGAGCAC	smo-miR156c;
MIR171	ngs_91791678_x25	25	TGATTGAGCCGCGTCATTATC	vvi-miR171b;mtr-miR171b;
MIR171	ngs_91779797_x25	25	TGATTGAGCCGCGCCAATAA	vvi-miR171e;osa-miR171a;ccl-miR171;bna-miR171f;bdi-miR171a;zma-miR171n;zma-miR171a;aly-miR171a;bna-miR171g;tcc-miR171a;sbi-miR171j;sbi-miR171g;bra-miR171e;ath-miR171a;
MIR319	ngs_97802894_x25	25	TTGGACTGAAGGGAGCACCT	vvi-miR319e;aly-miR319c;vun-miR319b;ptc-miR319h;rco-miR319d;ath-miR319c;pvu-miR319c;aly-miR319d;gma-miR319g;gma-miR319l;tcc-miR319;ptc-miR319g;ptc-miR319f;ptc-miR319e;csi-miR319;
MIR399	ngs_92142814_x25	25	TGCCAAAGGAGATTTGCCCCA	vvi-miR399g;tcc-miR399h;hvu-miR399;aly-miR399i;ath-miR399d;aly-miR399d;aly-miR399g;ptc-miR399a;
MIR403	ngs_95842896_x25	25	TTAGATTCATGCACAAACTCG	vvi-miR403c;vvi-miR403b;vvi-miR403a;vvi-miR403f;csi-miR403;ptc-miR403b;ath-miR403;aly-miR403;rco-miR403b;tcc-miR403b;ptc-miR403c;vvi-miR403e;ptc-miR403a;rco-miR403a;tcc-miR403a;vvi-miR403d;
MIR172	ngs_62044399_x24	24	GAGAATCTTGATGATGCTGCAG	aau-miR172;vvi-miR172d;ata-miR172;
MIR319	ngs_97801681_x24	24	TTGGACTGAACGGAGCTCCCT	aau-miR319;aly-miR319b;gma-miR319m;tae-miR319;amg-miR319;vvi-miR319f;ath-miR319a;vvi-miR319c;vvi-miR319b;rco-miR319a;rco-miR319b;gma-miR319j;rco-miR319c;gma-miR319k;gma-miR319h;aly-miR319a;ath-miR319b;aqc-miR319;vun-miR319a;
MIR167	ngs_64333343_x24	24	GATCATGTTCGCAGTATCAC	aly-miR167a*;
MIR395	ngs_80478803_x24	24	GTTCCCTGAAACGCTTCATTG	aly-miR395h*;
MIR824	ngs_84656985_x24	24	TATACCATTTGTGAGAAGGGA	aly-miR824;bra-miR824;bol-miR824;ath-miR824;bna-miR824;
MIR165	ngs_88082535_x24	24	TCGGACTAGGCTTCATCCCCC	ath-miR165a;ath-miR165b;
MIR172	ngs_69907069_x24	24	GGAATCTTGATGATGCTGAAT	bdi-miR172b;osa-miR172b;tcc-miR172c;ptc-miR172e;ptc-miR172d;aqc-miR172b;ath-miR172e;zma-miR172e;
MIR156	ngs_97326880_x24	24	TTGACAGAAGATAGAGACCAC	bna-miR156c;tcc-miR156f;gma-miR156j;gma-miR156m;aly-miR157c;mtr-miR156e;gma-miR156i;bna-miR156b;ahy-miR156b-5p;mtr-miR156h;vvi-miR156i;gra-miR157b;bol-miR157a;mtr-miR156f;gma-miR156c;vun-miR156b;bcy-miR156;bgy-miR156;aly-miR157a;aly-miR157b;rco-miR156h;bra-miR157a;sly-miR156c;ath-miR157c;rco-miR156g;sly-miR156b;ath-miR157b;rco-miR156f;sly-miR156a;ath-miR157a;ptc-miR156g;ptc-miR156h;vvi-miR156f;gm…
MIR166	ngs_88065926_x24	24	TCGGACCAGGCTTCATTCAC	bna-miR166c;osa-miR166m;ath-miR166f;gma-miR166a-3p;rco-miR166d;sly-miR166a;osa-miR166c;bna-miR166b;ath-miR166e;rco-miR166c;osa-miR166b;bna-miR166a;ath-miR166d;rco-miR166b;osa-miR166a;ath-miR166c;rco-miR166a;ath-miR166b;ath-miR166a;ptc-miR166a;ptc-miR166b;ptc-miR166c;ptc-miR166d;ptc-miR166e;ptc-miR166f;ppt-miR166c;ptc-miR166g;ppt-miR166d;vvi-miR166c;ptc-miR166h;ppt-miR166e;gma-miR166c;vvi-miR166d;…
MIR824	ngs_83698519_x24	24	TAGACCATTTGTGAGTAGGG	bol-miR824;bra-miR824;ath-miR824;bna-miR824;aly-miR824;
MIR156	ngs_97323487_x24	24	TTGACAGAAGAAAGTGAGCAC	gma-miR156n;gma-miR156o;gma-miR156k;smo-miR156c;
MIR396	ngs_96564976_x24	24	TTCCACAGCTTTCTTGAACTGA	gma-miR396e;
MIR399	ngs_92142716_x24	24	TGCCAAAGGAGATTTGACCCG	hvu-miR399;aly-miR399i;ath-miR399d;aly-miR399d;aly-miR399g;ptc-miR399a;tcc-miR399h;
MIR168	ngs_49482920_x24	24	CCCGCCTTGCATCAACGGAAT	mtr-miR168c*;aly-miR168a*;
MIR169	ngs_91184472_x24	24	TGAGCCAAAGATGACGTGCCG	mtr-miR169n;mtr-miR169i;bna-miR169m;mtr-miR169o;
MIR159	ngs_42997540_x24	24	ATTGGATTGAAGGGAGCTCT	osa-miR159c;osa-miR159d;osa-miR159e;bdi-miR159;osa-miR159f;ptc-miR159a;osa-miR159b;zma-miR159b;zma-miR159a;zma-miR159j;zma-miR159f;ssp-miR159a;zma-miR159k;far-miR159;tae-miR159b;hvu-miR159a;sbi-miR159;sof-miR159d;osa-miR159a.1;tae-miR159a;hvu-miR159b;sof-miR159b;sof-miR159a;aly-miR159b;ath-miR159b;ptc-miR159c;aly-miR159a;gma-miR159e-3p;mtr-miR159a;sly-miR159;csi-miR159;ahy-miR159;vvi-miR159c;bra-…
MIR156	ngs_90485898_x24	24	TGACAGAAGAGAGGGACCAC	ptc-miR156k;vvi-miR156a;
MIR156	ngs_90574742_x24	24	TGACAGAAGAGCGGGAGCAC	ptc-miR156k;vvi-miR156a;
MIR156	ngs_90589470_x24	24	TGACAGAAGGGAGGGAGCAC	ptc-miR156k;vvi-miR156a;
MIR160	ngs_92276236_x24	24	TGCCTGGATCCCTGTATGCCA	ptc-miR160a;sbi-miR160d;sbi-miR160a;sbi-miR160c;ppt-miR160e;sbi-miR160b;ppt-miR160f;bdi-miR160a;sbi-miR160e;tae-miR160;bdi-miR160b;mtr-miR160d;bdi-miR160c;ppt-miR160a;mtr-miR160e;aly-miR160c;aly-miR160b;aly-miR160a;bra-miR160a;zma-miR160g;zma-miR160b;zma-miR160a;zma-miR160c;zma-miR160d;gma-miR160;zma-miR160e;ath-miR160c;vvi-miR160e;osa-miR160d;rco-miR160b;vun-miR160;mtr-miR160;smo-miR160b;sly-miR…
MIR172	ngs_69908576_x24	24	GGAATCTTGATGATGTTGCAG	ptc-miR172h;gma-miR172c;gma-miR172d;ptc-miR172g;vvi-miR172c;rco-miR172;csi-miR172c;gma-miR172e;
MIR396	ngs_96564920_x24	24	TTCCACAGCTTTCTTGAACGT	ptc-miR396d;ptc-miR396c;tcc-miR396c;ccl-miR396;aqc-miR396b;aly-miR396b;gma-miR396b-5p;bdi-miR396e;zma-miR396e;zma-miR396f;pta-miR396;bcy-miR396b;bgy-miR396b;bna-miR396a;osa-miR396c;ath-miR396b;tcc-miR396e;rco-miR396;mtr-miR396a;ptc-miR396e;sbi-miR396c;gma-miR396c;
MIR156	ngs_60655772_x24	24	GACAGAAGAGAGTGAGCACT	rco-miR156c;rco-miR156b;rco-miR156a;hvu-miR156;ssl-miR156;ssp-miR156;tae-miR156;bna-miR156a;rco-miR156d;
MIR395	ngs_56250332_x24	24	CTGAAGTGTTTGGGGTAACT	rco-miR395e;sly-miR395b;vvi-miR395m;sly-miR395a;vvi-miR395l;vvi-miR395k;vvi-miR395j;vvi-miR395i;vvi-miR395h;vvi-miR395g;vvi-miR395f;vvi-miR395e;vvi-miR395d;vvi-miR395c;vvi-miR395b;vvi-miR395a;ptc-miR395b;ptc-miR395c;ptc-miR395d;ptc-miR395e;ptc-miR395f;rco-miR395a;ptc-miR395g;rco-miR395b;gma-miR395a;ptc-miR395h;rco-miR395c;ath-miR395d;gma-miR395b;ptc-miR395i;tcc-miR395a;rco-miR395d;ath-miR395a;ath…
MIR159	ngs_99445272_x24	24	TTTGGATCGAAGGGAGCTCT	sly-miR159;csi-miR159;ahy-miR159;vvi-miR159c;bra-miR159a;gma-miR159a-3p;rco-miR159;ath-miR159a;pvu-miR159a.1;bna-miR159;ptc-miR159b;ptc-miR159a;osa-miR159b;zma-miR159b;zma-miR159a;zma-miR159j;zma-miR159f;ssp-miR159a;zma-miR159k;far-miR159;tae-miR159b;hvu-miR159a;sbi-miR159;sof-miR159d;osa-miR159a.1;tae-miR159a;hvu-miR159b;sof-miR159b;sof-miR159a;aly-miR159b;ath-miR159b;ptc-miR159c;aly-miR159a;gma…
MIR159	ngs_80968664_x24	24	GTTGGATTGAAGGGAGCTCT	ssp-miR159a;zma-miR159k;far-miR159;tae-miR159b;hvu-miR159a;sbi-miR159;sof-miR159d;osa-miR159a.1;tae-miR159a;hvu-miR159b;sof-miR159b;sof-miR159a;aly-miR159b;ath-miR159b;ptc-miR159c;aly-miR159a;gma-miR159e-3p;mtr-miR159a;sly-miR159;csi-miR159;ahy-miR159;vvi-miR159c;bra-miR159a;gma-miR159a-3p;rco-miR159;ath-miR159a;pvu-miR159a.1;bna-miR159;ptc-miR159b;ptc-miR159a;osa-miR159b;zma-miR159b;zma-miR159a;…
MIR159	ngs_89233309_x24	24	TCTGGATTGAAGGGAGCTCT	tae-miR159a;hvu-miR159b;sof-miR159b;sof-miR159a;aly-miR159b;ath-miR159b;ptc-miR159c;aly-miR159a;gma-miR159e-3p;mtr-miR159a;sly-miR159;csi-miR159;ahy-miR159;vvi-miR159c;bra-miR159a;gma-miR159a-3p;rco-miR159;ath-miR159a;pvu-miR159a.1;bna-miR159;ptc-miR159b;ptc-miR159a;osa-miR159b;zma-miR159b;zma-miR159a;zma-miR159j;zma-miR159f;ssp-miR159a;zma-miR159k;far-miR159;tae-miR159b;hvu-miR159a;sbi-miR159;so…
MIR319	ngs_57588478_x24	24	CTTGGACTGAAGGGAACTCCT	vun-miR319b;
MIR169	ngs_26710725_x24	24	AGCCAAGGATGACTTACCGA	vvi-miR169g;ptc-miR169a;mtr-miR169b;tcc-miR169e;bdi-miR169a;gma-miR169c;aly-miR169a;zma-miR169a;zma-miR169b;gma-miR169b;bna-miR169a;ptc-miR169b;vvi-miR169f;mtr-miR169a;tcc-miR169c;bna-miR169b;sly-miR169c;osa-miR169a;ath-miR169a;sbi-miR169a;tcc-miR169a;ptc-miR169c;
MIR319	ngs_97805767_x24	24	TTGGACTGAATGGAGCTCCCT	vvi-miR319f;ath-miR319a;vvi-miR319c;vvi-miR319b;rco-miR319a;rco-miR319b;gma-miR319j;rco-miR319c;gma-miR319k;gma-miR319h;aly-miR319a;ath-miR319b;aqc-miR319;vun-miR319a;aau-miR319;aly-miR319b;gma-miR319m;tae-miR319;amg-miR319;
MIR319	ngs_88083692_x24	24	TCGGACTGAAGGGAGCTCCC	vvi-miR319g;ppt-miR319e;ppt-miR319d;ppt-miR319c;aly-miR319a;ath-miR319b;aqc-miR319;vun-miR319a;mtr-miR319;gma-miR319b;aau-miR319;mtr-miR319b;aly-miR319b;gma-miR319m;ctr-miR319;tae-miR319;gma-miR319a;ptc-miR319a;ptc-miR319b;ptc-miR319c;ptc-miR319d;gma-miR319e;amg-miR319;vvi-miR319f;ath-miR319a;vvi-miR319c;vvi-miR319b;rco-miR319a;rco-miR319b;gma-miR319j;rco-miR319c;gma-miR319k;gma-miR319h;
MIR156	ngs_90483297_x24	24	TGACAGAAGAGAGCGTGCAC	zma-miR156k;sbi-miR156e;
MIR167	ngs_59665889_x24	24	GAAGCTGCCAGCATGGTCTA	zma-miR167a;gma-miR167d;tcc-miR167b;osa-miR167a;ath-miR167b;vvi-miR167e;gma-miR167b;bna-miR167a;bdi-miR167a;mtr-miR167;osa-miR167c;ath-miR167a;vvi-miR167d;gma-miR167a;osa-miR167b;bra-miR167a;ptc-miR167a;bra-miR167b;ptc-miR167b;bna-miR167b;bra-miR167c;sbi-miR167a;rco-miR167a;ptc-miR167c;tcc-miR167a;aly-miR167a;bdi-miR167b;bna-miR167c;tae-miR167;vvi-miR167b;ghr-miR167;bra-miR167d;sbi-miR167b;sly-mi…
MIR159	ngs_96869607_x23	23	TTCGGATTGAAGGGAGCTCT	ahy-miR159;vvi-miR159c;bra-miR159a;gma-miR159a-3p;rco-miR159;ath-miR159a;pvu-miR159a.1;bna-miR159;ptc-miR159b;ptc-miR159a;osa-miR159b;zma-miR159b;zma-miR159a;zma-miR159j;zma-miR159f;ssp-miR159a;zma-miR159k;far-miR159;tae-miR159b;hvu-miR159a;sbi-miR159;sof-miR159d;osa-miR159a.1;tae-miR159a;hvu-miR159b;sof-miR159b;sof-miR159a;aly-miR159b;ath-miR159b;ptc-miR159c;aly-miR159a;gma-miR159e-3p;mtr-miR159…
MIR157	ngs_68892472_x23	23	GCTCTCTAGCCTTCTATCATC	aly-miR157a*;
MIR159	ngs_99471284_x23	23	TTTGGATTGAAGGGAGCTATT	aly-miR159b;ath-miR159b;
MIR167	ngs_36880034_x23	23	ATCATGTTCGCAGTATCACC	aly-miR167a*;
MIR319	ngs_70625725_x23	23	GGAGCTTTCTTCGGTCCACT	aly-miR319b*;
MIR395	ngs_56250019_x23	23	CTGAAGTGTTTGGGGGGACCC	aly-miR395b;aly-miR395h;ath-miR395c;ath-miR395b;aly-miR395f;ath-miR395f;
MIR395	ngs_56250469_x23	23	CTGAAGTGTTTGGGGTGACTC	aly-miR395f;ath-miR395f;aly-miR395b;aly-miR395h;ath-miR395c;ath-miR395b;
MIR319	ngs_56639341_x23	23	CTGGACTGAAGGGAGCTCCCT	amg-miR319;vvi-miR319f;ath-miR319a;vvi-miR319c;vvi-miR319b;rco-miR319a;rco-miR319b;gma-miR319j;rco-miR319c;gma-miR319k;gma-miR319h;aly-miR319a;ath-miR319b;aqc-miR319;vun-miR319a;aau-miR319;aly-miR319b;gma-miR319m;tae-miR319;
MIR319	ngs_97789218_x23	23	TTGGACCGAAGGGAGCTCCCT	amg-miR319;vvi-miR319f;ath-miR319a;vvi-miR319c;vvi-miR319b;rco-miR319a;rco-miR319b;gma-miR319j;rco-miR319c;gma-miR319k;gma-miR319h;aly-miR319a;ath-miR319b;aqc-miR319;vun-miR319a;aau-miR319;aly-miR319b;gma-miR319m;tae-miR319;
MIR165	ngs_88064758_x23	23	TCGGACCAGGCTTCATCCTC	ath-miR165b;aly-miR165a;aly-miR165b;ath-miR165a;
MIR171	ngs_96240307_x23	23	TTATTGAGCCGCGCCAATATC	ath-miR171a;aly-miR171a;tcc-miR171a;bna-miR171f;ccl-miR171;sbi-miR171g;bdi-miR171a;sbi-miR171j;osa-miR171a;bna-miR171g;vvi-miR171e;zma-miR171n;bra-miR171e;
MIR400	ngs_47734703_x23	23	CATGAGAGTATTATAAGTCAC	ath-miR400;aly-miR400;
MIR824	ngs_23276401_x23	23	AGACCATTTGTGAGACGGGA	ath-miR824;bna-miR824;aly-miR824;bol-miR824;bra-miR824;
MIR858	ngs_98995855_x23	23	TTTCGTTGTCTGTTCGACCGT	ath-miR858;aly-miR858;
MIR858	ngs_96961527_x23	23	TTCGTTGTCTGTTCGACCTG	ath-miR858b;ath-miR858;aly-miR858;
MIR164	ngs_92995556_x23	23	TGGAGAAGCAGGTCACGTGCA	bdi-miR164a;ssl-miR164b;csi-miR164;gma-miR164;zma-miR164d;osa-miR164f;vvi-miR164a;rco-miR164c;ptc-miR164e;tcc-miR164b;mtr-miR164c;mtr-miR164a;bdi-miR164e;bdi-miR164d;ptc-miR164a;ptc-miR164b;rco-miR164a;ptc-miR164c;ath-miR164a;osa-miR164a;sbi-miR164d;vvi-miR164c;rco-miR164b;ptc-miR164d;tcc-miR164a;ctr-miR164;bdi-miR164b;bna-miR164;bra-miR164a;sbi-miR164;tae-miR164;ghr-miR164;aly-miR164a;mtr-miR164…
MIR171	ngs_90941653_x23	23	TGACTGAGCCGCGCCAATATC	bdi-miR171a;sbi-miR171j;osa-miR171a;bna-miR171g;vvi-miR171e;zma-miR171n;bra-miR171e;ath-miR171a;aly-miR171a;tcc-miR171a;bna-miR171f;ccl-miR171;sbi-miR171g;zma-miR171c;
MIR172	ngs_22820355_x23	23	AGAATCTTGATGATGCTGCC	bdi-miR172a;ata-miR172;aau-miR172;vvi-miR172d;bol-miR172a;sly-miR172a;ptc-miR172a;ptc-miR172b;osa-miR172a;tcc-miR172b;ptc-miR172c;aqc-miR172a;vun-miR172;tcc-miR172e;zma-miR172b;zma-miR172d;zma-miR172a;aly-miR172a;gma-miR172h-3p;aly-miR172b;mtr-miR172b;bra-miR172a;mtr-miR172c;sbi-miR172c;aly-miR172c;bol-miR172b;bra-miR172b;sbi-miR172a;ath-miR172b;gma-miR172a;ath-miR172a;aly-miR172d;gma-miR172b-3p;…
MIR159	ngs_99472570_x23	23	TTTGGATTGAAGGGAGCTCG	bna-miR159;sbi-miR159;csi-miR159;zma-miR159b;vvi-miR159c;gma-miR159e-3p;sly-miR159;aly-miR159b;aly-miR159a;ssp-miR159a;tae-miR159a;osa-miR159a.1;sof-miR159a;hvu-miR159b;sof-miR159b;ath-miR159b;pvu-miR159a.1;hvu-miR159a;ptc-miR159c;sof-miR159d;mtr-miR159a;zma-miR159j;zma-miR159a;zma-miR159f;ahy-miR159;ath-miR159a;rco-miR159;tae-miR159b;bra-miR159a;far-miR159;gma-miR159a-3p;zma-miR159k;osa-miR159b;…
MIR161	ngs_85752304_x23	23	TCAATGCACTGAAAGTGAATA	bna-miR161;
MIR164	ngs_92995351_x23	23	TGGAGAAGCAGGGCCCGTGCA	bra-miR164a;sbi-miR164;tae-miR164;ghr-miR164;aly-miR164a;mtr-miR164b;zma-miR164g;zma-miR164b;ath-miR164b;osa-miR164b;sbi-miR164e;vvi-miR164d;aly-miR164b;zma-miR164a;zma-miR164c;bdi-miR164a;ssl-miR164b;csi-miR164;gma-miR164;zma-miR164d;osa-miR164f;vvi-miR164a;rco-miR164c;ptc-miR164e;tcc-miR164b;mtr-miR164c;mtr-miR164a;bdi-miR164e;bdi-miR164d;ptc-miR164a;ptc-miR164b;rco-miR164a;ptc-miR164c;ath-miR1…
MIR166	ngs_69941768_x23	23	GGAATGTTGTCTGGCTCCAGG	csi-miR166e*;gma-miR166a-5p;aly-miR166d*;aly-miR166c*;aly-miR166a*;zma-miR166c*;
MIR159	ngs_99594831_x23	23	TTTGGTTTGAAGGGAGCTCT	far-miR159;tae-miR159b;hvu-miR159a;sbi-miR159;sof-miR159d;osa-miR159a.1;tae-miR159a;hvu-miR159b;sof-miR159b;sof-miR159a;aly-miR159b;ath-miR159b;ptc-miR159c;aly-miR159a;gma-miR159e-3p;mtr-miR159a;sly-miR159;csi-miR159;ahy-miR159;vvi-miR159c;bra-miR159a;gma-miR159a-3p;rco-miR159;ath-miR159a;pvu-miR159a.1;bna-miR159;ptc-miR159b;ptc-miR159a;osa-miR159b;zma-miR159b;zma-miR159a;zma-miR159j;zma-miR159f;…
MIR156	ngs_97325706_x23	23	TTGACAGAAGAGAGTGTGCAC	gma-miR156o;gma-miR156k;gma-miR156n;
MIR162	ngs_18533621_x23	23	ACGATAAACCTCTGCATCCAG	gma-miR162c;aly-miR162a;cpa-miR162a;sbi-miR162;ptc-miR162a;ptc-miR162b;ath-miR162a;csi-miR162;ghr-miR162a;mtr-miR162;aly-miR162b;vvi-miR162;osa-miR162a;tcc-miR162;rco-miR162;ptc-miR162c;gma-miR162b;vun-miR162;ath-miR162b;sly-miR162;aau-miR162;
MIR164	ngs_92995220_x23	23	TGGAGAAGCAGGGCAGGTGCA	gma-miR164;zma-miR164d;osa-miR164f;vvi-miR164a;rco-miR164c;ptc-miR164e;tcc-miR164b;mtr-miR164c;mtr-miR164a;bdi-miR164e;bdi-miR164d;ptc-miR164a;ptc-miR164b;rco-miR164a;ptc-miR164c;ath-miR164a;osa-miR164a;sbi-miR164d;vvi-miR164c;rco-miR164b;ptc-miR164d;tcc-miR164a;ctr-miR164;bdi-miR164b;bna-miR164;bra-miR164a;sbi-miR164;tae-miR164;ghr-miR164;aly-miR164a;mtr-miR164b;zma-miR164g;zma-miR164b;ath-miR16…
MIR166	ngs_60307266_x23	23	GAATGTTGTTTGGCTCGAAG	gma-miR166h-5p;gma-miR166j-5p;aly-miR166g*;
MIR319	ngs_40221945_x23	23	ATGGACTGAAGGGAGCTCCCT	gma-miR319h;aly-miR319a;ath-miR319b;aqc-miR319;vun-miR319a;aau-miR319;aly-miR319b;gma-miR319m;tae-miR319;amg-miR319;vvi-miR319f;ath-miR319a;vvi-miR319c;vvi-miR319b;rco-miR319a;rco-miR319b;gma-miR319j;rco-miR319c;gma-miR319k;
MIR390	ngs_9629494_x23	23	AAGCTCAGGAGGGATAGCCCC	gma-miR390a-5p;mtr-miR390;bna-miR390c;ghr-miR390c;csi-miR390;cme-miR390;ath-miR390b;bdi-miR390;zma-miR390a;zma-miR390b;aly-miR390b;aly-miR390a;osa-miR390;ath-miR390a;ptc-miR390a;ptc-miR390b;bna-miR390a;ghr-miR390a;tcc-miR390a;ppt-miR390a;ptc-miR390c;rco-miR390a;bna-miR390b;ghr-miR390b;tcc-miR390b;ppt-miR390b;sbi-miR390;ptc-miR390d;rco-miR390b;vvi-miR390;bdi-miR390b;gma-miR390b;
MIR160	ngs_86986215_x23	23	TCCCTGGCTCCCTGTATGCCA	mtr-miR160d;bdi-miR160c;ppt-miR160a;mtr-miR160e;aly-miR160c;aly-miR160b;aly-miR160a;bra-miR160a;zma-miR160g;zma-miR160b;zma-miR160a;zma-miR160c;zma-miR160d;gma-miR160;zma-miR160e;ath-miR160c;vvi-miR160e;osa-miR160d;rco-miR160b;vun-miR160;mtr-miR160;smo-miR160b;sly-miR160a;aqc-miR160b;ttu-miR160;mtr-miR160b;pab-miR160b;far-miR160;ptc-miR160d;bdi-miR160d;tcc-miR160b;ath-miR160b;vvi-miR160d;osa-miR1…
MIR168	ngs_49483052_x23	23	CCCGCCTTGCATCAATTGAAT	mtr-miR168c*;aly-miR168a*;
MIR156	ngs_51446241_x23	23	CGACAGAAGAGAGTAAGCAT	osa-miR156l;
MIR396	ngs_96564319_x23	23	TTCCACAGCTTTCTTAAACTA	pab-miR396a;vvi-miR396a;
MIR156	ngs_90486786_x23	23	TGACAGAAGAGAGGGTGCAC	ptc-miR156k;vvi-miR156a;
MIR319	ngs_97805688_x23	23	TTGGACTGAAGTGAGCTCCC	ptc-miR319c;vvi-miR319g;ath-miR319b;ppt-miR319e;ppt-miR319d;aqc-miR319;vun-miR319a;aly-miR319a;aly-miR319b;gma-miR319k;gma-miR319h;gma-miR319m;amg-miR319;vvi-miR319c;ath-miR319a;gma-miR319j;vvi-miR319b;rco-miR319a;rco-miR319b;ptc-miR319d;mtr-miR319b;ctr-miR319;rco-miR319c;gma-miR319e;aau-miR319;mtr-miR319;vvi-miR319f;tae-miR319;gma-miR319b;ppt-miR319c;gma-miR319a;ptc-miR319a;ptc-miR319b;
MIR160	ngs_96726016_x23	23	TTCCTGGCTCCCTGTATGCCA	sbi-miR160a;sbi-miR160c;ppt-miR160e;sbi-miR160b;ppt-miR160f;bdi-miR160a;sbi-miR160e;tae-miR160;bdi-miR160b;mtr-miR160d;bdi-miR160c;ppt-miR160a;mtr-miR160e;aly-miR160c;aly-miR160b;aly-miR160a;bra-miR160a;zma-miR160g;zma-miR160b;zma-miR160a;zma-miR160c;zma-miR160d;gma-miR160;zma-miR160e;ath-miR160c;vvi-miR160e;osa-miR160d;rco-miR160b;vun-miR160;mtr-miR160;smo-miR160b;sly-miR160a;aqc-miR160b;ttu-miR…
MIR166	ngs_87041578_x23	23	TCCGACCAGGCTTCATTCCCC	sly-miR166b;aly-miR166g;gma-miR166b;ath-miR166g;rco-miR166e;tcc-miR166d;vvi-miR166h;aly-miR166e;mtr-miR166g;bdi-miR166d;bdi-miR166a;mtr-miR166h;bdi-miR166b;osa-miR166n;bna-miR166d;mtr-miR166e;smo-miR166c;pvu-miR166a;hvu-miR166b;mtr-miR166;pta-miR166b;csi-miR166a;ctr-miR166;ppt-miR166a;aly-miR166d;aly-miR166c;aly-miR166b;aly-miR166f;gma-miR166i-3p;gma-miR166g;aly-miR166a;zma-miR166a;ssl-miR166b;gh…
MIR156	ngs_97320770_x23	23	TTGACAGAAGAAAGACAGCA	smo-miR156c;
MIR159	ngs_99471992_x23	23	TTTGGATTGAAGGGAGCTCCC	smo-miR159;pta-miR159c;ath-miR159c;aly-miR159c;
MIR160	ngs_92285678_x23	23	TGCCTGGCTCTCTGTATGCCA	tae-miR160;bdi-miR160b;mtr-miR160d;bdi-miR160c;ppt-miR160a;mtr-miR160e;aly-miR160c;aly-miR160b;aly-miR160a;bra-miR160a;zma-miR160g;zma-miR160b;zma-miR160a;zma-miR160c;zma-miR160d;gma-miR160;zma-miR160e;ath-miR160c;vvi-miR160e;osa-miR160d;rco-miR160b;vun-miR160;mtr-miR160;smo-miR160b;sly-miR160a;aqc-miR160b;ttu-miR160;mtr-miR160b;pab-miR160b;far-miR160;ptc-miR160d;bdi-miR160d;tcc-miR160b;ath-miR16…
MIR403	ngs_76232346_x23	23	GTAGATTCACGCACAAACTCG	tcc-miR403a;vvi-miR403d;vvi-miR403c;vvi-miR403b;vvi-miR403a;vvi-miR403f;csi-miR403;ptc-miR403b;ath-miR403;aly-miR403;rco-miR403b;tcc-miR403b;ptc-miR403c;vvi-miR403e;ptc-miR403a;rco-miR403a;
MIR167	ngs_90148712_x23	23	TGAAGCTGCCAGCCTGATCT	vvi-miR167b;ghr-miR167;gma-miR167f;csi-miR167a;bra-miR167d;sbi-miR167b;ath-miR167d;sly-miR167;sbi-miR167i;rco-miR167b;lja-miR167;bdi-miR167c;bdi-miR167d;ptc-miR167g;sbi-miR167e;sof-miR167a;osa-miR167h;sbi-miR167g;osa-miR167g;sbi-miR167f;osa-miR167f;sbi-miR167d;osa-miR167e;osa-miR167d;ptc-miR167d;gso-miR167a;aly-miR167b;zma-miR167c;zma-miR167d;zma-miR167b;osa-miR167j;aly-miR167d;ccl-miR167b;zma-mi…
MIR319	ngs_97804963_x23	23	TTGGACTGAAGGGAGCTGCC	vvi-miR319f;tae-miR319;gma-miR319b;ppt-miR319c;gma-miR319a;ptc-miR319a;ptc-miR319b;ptc-miR319c;vvi-miR319g;ath-miR319b;ppt-miR319e;ppt-miR319d;aqc-miR319;vun-miR319a;aly-miR319a;aly-miR319b;gma-miR319k;gma-miR319h;gma-miR319m;amg-miR319;vvi-miR319c;ath-miR319a;gma-miR319j;vvi-miR319b;rco-miR319a;rco-miR319b;ptc-miR319d;mtr-miR319b;ctr-miR319;rco-miR319c;gma-miR319e;aau-miR319;mtr-miR319;
MIR395	ngs_56373637_x23	23	CTGAGGTGTTTGGGGGAACTC	vvi-miR395b;vvi-miR395c;vvi-miR395d;vvi-miR395e;ptc-miR395b;vvi-miR395f;ptc-miR395c;vvi-miR395g;ptc-miR395d;vvi-miR395h;ptc-miR395e;vvi-miR395i;ptc-miR395f;rco-miR395a;vvi-miR395j;ptc-miR395g;rco-miR395b;gma-miR395a;vvi-miR395k;ptc-miR395h;rco-miR395c;ath-miR395d;gma-miR395b;vvi-miR395l;ptc-miR395i;tcc-miR395a;rco-miR395d;ath-miR395a;ath-miR395e;aly-miR395g;aly-miR395e;aly-miR395d;gma-miR395c;vun…
MIR403	ngs_95895373_x23	23	TTAGCTTCACGCACAAACTCG	vvi-miR403c;vvi-miR403b;vvi-miR403a;vvi-miR403f;csi-miR403;ptc-miR403b;ath-miR403;aly-miR403;rco-miR403b;tcc-miR403b;ptc-miR403c;vvi-miR403e;ptc-miR403a;rco-miR403a;tcc-miR403a;vvi-miR403d;
MIR156	ngs_90585804_x23	23	TGACAGAAGCGAGCGAGCAC	zma-miR156k;sbi-miR156e;
MIR394	ngs_88145742_x23	23	TCGGCATTCTGTCCACCTCC	zma-miR394a;aly-miR394a;vvi-miR394c;vvi-miR394a;vvi-miR394b;tcc-miR394b;ath-miR394b;csi-miR394;ptc-miR394b-5p;ptc-miR394a-5p;ssl-miR394;sbi-miR394b;osa-miR394;sbi-miR394a;ahy-miR394;ghr-miR394a;bdi-miR394;gma-miR394c-5p;tcc-miR394a;ath-miR394a;ghr-miR394b;aly-miR394b;zma-miR394b;
MIR159	ngs_99492496_x22	22	TTTGGATTGAATGGAGCTCT	ahy-miR159;ath-miR159a;rco-miR159;tae-miR159b;bra-miR159a;far-miR159;gma-miR159a-3p;zma-miR159k;osa-miR159b;ptc-miR159a;ptc-miR159b;bna-miR159;sbi-miR159;csi-miR159;zma-miR159b;vvi-miR159c;gma-miR159e-3p;sly-miR159;aly-miR159b;aly-miR159a;ssp-miR159a;tae-miR159a;osa-miR159a.1;sof-miR159a;hvu-miR159b;sof-miR159b;ath-miR159b;pvu-miR159a.1;hvu-miR159a;ptc-miR159c;sof-miR159d;mtr-miR159a;zma-miR159j;…
MIR156	ngs_68728511_x22	22	GCTCACTGCTCTATCTATCAGA	aly-miR156c*;
MIR157	ngs_68892541_x22	22	GCTCTCTAGCCTTCTGTCACC	aly-miR157a*;
MIR319	ngs_24496041_x22	22	AGAGCTTCCTTGAGTCCATCC	aly-miR319a*;
MIR399	ngs_72677724_x22	22	GGGCAAGATCTCTATTGGCAGA	aly-miR399h*;
MIR403	ngs_95256171_x22	22	TGTTTTGTGCGTGAATCTAA	aly-miR403*;
MIR858	ngs_96961111_x22	22	TTCGTTGTCTGTTCAACCTT	aly-miR858;ath-miR858b;ath-miR858;
MIR319	ngs_88083693_x22	22	TCGGACTGAAGGGAGCTCCCT	amg-miR319;vvi-miR319f;ath-miR319a;vvi-miR319c;vvi-miR319b;rco-miR319a;rco-miR319b;gma-miR319j;rco-miR319c;gma-miR319k;gma-miR319h;aly-miR319a;ath-miR319b;aqc-miR319;vun-miR319a;aau-miR319;aly-miR319b;gma-miR319m;tae-miR319;
MIR156	ngs_51446567_x22	22	CGACAGAAGAGAGTGACCAC	ath-miR156g;smo-miR156a;aly-miR156g;
MIR165	ngs_88064848_x22	22	TCGGACCAGGCTTCATCGCCC	ath-miR165b;ath-miR165a;
MIR171	ngs_91788930_x22	22	TGATTGAGCCGCGCTAATAT	ath-miR171a;vvi-miR171e;osa-miR171a;ccl-miR171;bna-miR171f;bdi-miR171a;zma-miR171n;zma-miR171a;aly-miR171a;bna-miR171g;tcc-miR171a;sbi-miR171j;sbi-miR171g;bra-miR171e;
MIR858	ngs_96961936_x22	22	TTCGTTGTCTGTTCGAGCTTG	ath-miR858b;
MIR858	ngs_96961980_x22	22	TTCGTTGTCTGTTCGATCTTG	ath-miR858b;
MIR156	ngs_90600673_x22	22	TGACAGACGAGAGTGAGCACA	bna-miR156a;ssl-miR156;ssp-miR156;tae-miR156;rco-miR156d;rco-miR156c;rco-miR156b;rco-miR156a;hvu-miR156;
MIR161	ngs_85752727_x22	22	TCAATGCACTGAAAGTGCCTA	bna-miR161;
MIR156	ngs_97325378_x22	22	TTGACAGAAGAGAGTGAGCAA	gma-miR156o;gma-miR156k;gma-miR156n;
MIR164	ngs_93406922_x22	22	TGGCGAAGCAGGGCACGTGCA	gma-miR164;mtr-miR164a;bdi-miR164e;ptc-miR164e;rco-miR164c;tcc-miR164b;mtr-miR164c;vvi-miR164a;ath-miR164a;osa-miR164a;sbi-miR164d;vvi-miR164c;bdi-miR164d;ptc-miR164d;rco-miR164b;tcc-miR164a;ptc-miR164c;rco-miR164a;ptc-miR164b;ptc-miR164a;mtr-miR164b;osa-miR164f;zma-miR164b;aly-miR164a;zma-miR164g;zma-miR164d;zma-miR164a;aly-miR164b;zma-miR164c;csi-miR164;bna-miR164;bdi-miR164a;ath-miR164b;osa-mi…
MIR159	ngs_99491913_x22	22	TTTGGATTGAAGGTAGCTCT	hvu-miR159a;ptc-miR159c;sof-miR159d;mtr-miR159a;zma-miR159j;zma-miR159a;zma-miR159f;ahy-miR159;ath-miR159a;rco-miR159;tae-miR159b;bra-miR159a;far-miR159;gma-miR159a-3p;zma-miR159k;osa-miR159b;ptc-miR159a;ptc-miR159b;bna-miR159;sbi-miR159;csi-miR159;zma-miR159b;vvi-miR159c;gma-miR159e-3p;sly-miR159;aly-miR159b;aly-miR159a;ssp-miR159a;tae-miR159a;osa-miR159a.1;sof-miR159a;hvu-miR159b;sof-miR159b;at…
MIR171	ngs_65511171_x22	22	GATTGAGCCGCGCCAACATC	mtr-miR171e;ptc-miR171k;ccl-miR171;bna-miR171f;bdi-miR171a;zma-miR171n;aly-miR171a;bna-miR171g;tcc-miR171a;sbi-miR171j;sbi-miR171g;bra-miR171e;ath-miR171a;vvi-miR171e;osa-miR171a;tcc-miR171b;ptc-miR171c;tcc-miR171c;ptc-miR171d;rco-miR171g;
MIR5532	ngs_97290918_x22	22	TTGAATATATGACAAAGGTGG	osa-miR5532;
MIR408	ngs_91995874_x22	22	TGCACTGCCTCTTCCCTAGCT	ppt-miR408b;smo-miR408;
MIR156	ngs_90663952_x22	22	TGACATAAGAGAGGGAGCAC	ptc-miR156k;vvi-miR156a;
MIR156	ngs_90572622_x22	22	TGACAGAAGAGATCGAGCAC	sbi-miR156e;zma-miR156k;
MIR160	ngs_92284125_x22	22	TGCCTGGCTCCCTGTATGGCA	sbi-miR160a;osa-miR160a;sbi-miR160c;ath-miR160a;osa-miR160b;vvi-miR160c;ppt-miR160e;sbi-miR160b;ath-miR160b;smo-miR160a;pab-miR160a;rco-miR160a;osa-miR160c;vvi-miR160d;ppt-miR160f;bdi-miR160b;sbi-miR160e;tae-miR160;mtr-miR160d;zma-miR160c;aly-miR160a;bra-miR160a;ath-miR160c;mtr-miR160b;mtr-miR160;ttu-miR160;sly-miR160a;smo-miR160b;aqc-miR160b;far-miR160;pab-miR160b;vun-miR160;rco-miR160b;osa-miR1…
MIR160	ngs_67481010_x22	22	GCCTGGCTCCCTGTATGCCT	sbi-miR160e;tae-miR160;mtr-miR160d;zma-miR160c;aly-miR160a;bra-miR160a;ath-miR160c;mtr-miR160b;mtr-miR160;ttu-miR160;sly-miR160a;smo-miR160b;aqc-miR160b;far-miR160;pab-miR160b;vun-miR160;rco-miR160b;osa-miR160d;vvi-miR160e;bdi-miR160a;gma-miR160;mtr-miR160e;zma-miR160e;aly-miR160c;zma-miR160b;zma-miR160g;zma-miR160d;zma-miR160a;aly-miR160b;bdi-miR160c;csi-miR160;ppt-miR160b;ppt-miR160i;ptc-miR160…
MIR156	ngs_90551489_x22	22	TGACAGAAGAGAGTGAGCTCA	ssl-miR156;ssp-miR156;tae-miR156;bna-miR156a;rco-miR156d;rco-miR156c;rco-miR156b;rco-miR156a;hvu-miR156;
MIR159	ngs_99465320_x22	22	TTTGGATTGAAGGGACCTCTG	ssp-miR159a;tae-miR159a;osa-miR159a.1;sof-miR159a;hvu-miR159b;sof-miR159b;hvu-miR159a;sof-miR159d;zma-miR159j;zma-miR159a;zma-miR159f;tae-miR159b;far-miR159;zma-miR159k;osa-miR159b;sbi-miR159;zma-miR159b;
MIR167	ngs_90126198_x22	22	TGAAGCTGCCAGCATGACCTT	tcc-miR167c;ahy-miR167-5p;csi-miR167b;gma-miR167f;ptc-miR167g;gma-miR167e;ptc-miR167f;
MIR168	ngs_88005685_x22	22	TCGCTTGGTGCAGGCCGGGAA	vun-miR168;aly-miR168a;mtr-miR168c;aly-miR168b;gma-miR168;ath-miR168a;ptc-miR168a;bna-miR168;ccl-miR168;ath-miR168b;tcc-miR168;ptc-miR168b;crt-miR168;mtr-miR168b;vvi-miR168;rco-miR168;
MIR169	ngs_46552091_x22	22	CAGCCAAGGATGACTGGCCG	vvi-miR169g;ptc-miR169f;vvi-miR169j;ptc-miR169g;vvi-miR169k;vvi-miR169c;gma-miR169m;ptc-miR169a;bdi-miR169f;aly-miR169c;mtr-miR169b;tcc-miR169e;sly-miR169a;sbi-miR169k;ptc-miR169h;vun-miR169;bdi-miR169a;ptc-miR169s;aly-miR169b;zma-miR169c;zma-miR169r;aly-miR169a;zma-miR169a;zma-miR169b;gma-miR169a;gma-miR169b;tcc-miR169b;bna-miR169a;sbi-miR169b;ptc-miR169b;vvi-miR169f;mtr-miR169a;tcc-miR169c;bna-…
MIR171	ngs_91790715_x22	22	TGATTGAGCCGCGTCAATGTC	vvi-miR171b;mtr-miR171b;
MIR172	ngs_22815349_x22	22	AGAATCTTGATGATGCTACAC	vvi-miR172b;
MIR172	ngs_69906793_x22	22	GGAATCTTGATGATGCTACAC	vvi-miR172b;
MIR156	ngs_90638903_x22	22	TGACAGGAGAGAGCGAGCAC	zma-miR156k;sbi-miR156e;
MIR156	ngs_68721517_x21	21	GCTCACCTCTCTTTCTCTCAGT	aly-miR156b*;
MIR167	ngs_64334175_x21	21	GATCATGTTCGCAGTTTCAA	aly-miR167a*;
MIR167	ngs_64334187_x21	21	GATCATGTTCGCAGTTTCAAC	aly-miR167a*;
MIR390	ngs_52729636_x21	21	CGCTATCCATCCTGAGTTCT	aly-miR390b*;
MIR394	ngs_97907774_x21	21	TTGGCATTCTGTCTACCTCC	aly-miR394a;vvi-miR394a;tcc-miR394a;ath-miR394a;ghr-miR394b;vvi-miR394c;vvi-miR394b;tcc-miR394b;ath-miR394b;csi-miR394;sbi-miR394b;osa-miR394;sbi-miR394a;zma-miR394b;zma-miR394a;gma-miR394c-5p;bdi-miR394;ahy-miR394;ssl-miR394;ghr-miR394a;ptc-miR394a-5p;ptc-miR394b-5p;aly-miR394b;
MIR400	ngs_85043493_x21	21	TATGAGAGTATTATAAGTAAC	aly-miR400;ath-miR400;
MIR400	ngs_85043535_x21	21	TATGAGAGTATTATAAGTCAA	aly-miR400;ath-miR400;
MIR165	ngs_88057663_x21	21	TCGGACCAGGCTCCATCCCCC	ath-miR165b;ath-miR165a;
MIR165	ngs_93557580_x21	21	TGGGACCAGGCTTCATCCCCC	ath-miR165b;ath-miR165a;
MIR172	ngs_22807699_x21	21	AGAATCTTGATGAGGCTGCAG	ath-miR172d;ath-miR172c;aly-miR172c;aly-miR172d;
MIR824	ngs_23276449_x21	21	AGACCATTTGTGAGGAGGGA	ath-miR824;bna-miR824;aly-miR824;bol-miR824;bra-miR824;
MIR167	ngs_90124607_x21	21	TGAAGCTGCCAGCATGAACTGA	bdi-miR167d;ccl-miR167b;ccl-miR167a;gma-miR167g;ctr-miR167;bdi-miR167c;
MIR172	ngs_22812549_x21	21	AGAATCTTGATGATGATGCA	bdi-miR172a;ata-miR172;aau-miR172;vvi-miR172d;bol-miR172a;sly-miR172a;ptc-miR172a;ptc-miR172b;osa-miR172a;tcc-miR172b;ptc-miR172c;aqc-miR172a;vun-miR172;tcc-miR172e;zma-miR172b;zma-miR172d;zma-miR172a;aly-miR172a;gma-miR172h-3p;aly-miR172b;mtr-miR172b;bra-miR172a;mtr-miR172c;sbi-miR172c;aly-miR172c;bol-miR172b;bra-miR172b;sbi-miR172a;ath-miR172b;gma-miR172a;ath-miR172a;aly-miR172d;gma-miR172b-3p;…
MIR160	ngs_68275168_x21	21	GCGTATGAGGAGCCAGGCATA	bra-miR160a*;aly-miR160a*;
MIR1885	ngs_47448244_x21	21	CATCAATGAAAGGTATGATTCA	bra-miR1885;
MIR1885	ngs_47448327_x21	21	CATCAATGAAAGGTATGATTCT	bra-miR1885;
MIR319	ngs_99415705_x21	21	TTTGGACTGAAGGGAGTTCCT	csi-miR319;vvi-miR319e;tcc-miR319;
MIR167	ngs_90126058_x21	21	TGAAGCTGCCAGCATGACCTGA	gma-miR167g;ctr-miR167;bdi-miR167c;bdi-miR167d;ccl-miR167b;ccl-miR167a;
MIR169	ngs_46550026_x21	21	CAGCCAAGGATGACCTGCCG	gma-miR169f;rco-miR169a;tcc-miR169k;ath-miR169b;osa-miR169b;ptc-miR169c;ptc-miR169d;ptc-miR169e;vvi-miR169g;ptc-miR169f;vvi-miR169j;ptc-miR169g;vvi-miR169k;vvi-miR169c;gma-miR169m;ptc-miR169a;bdi-miR169f;aly-miR169c;mtr-miR169b;tcc-miR169e;sly-miR169a;sbi-miR169k;ptc-miR169h;vun-miR169;bdi-miR169a;ptc-miR169s;aly-miR169b;zma-miR169c;zma-miR169r;aly-miR169a;zma-miR169a;zma-miR169b;gma-miR169a;gma-…
MIR160	ngs_94612467_x21	21	TGTCTGGCTCCCTGTATGCCA	mtr-miR160d;bdi-miR160c;ppt-miR160a;mtr-miR160e;aly-miR160c;aly-miR160b;aly-miR160a;bra-miR160a;zma-miR160g;zma-miR160b;zma-miR160a;zma-miR160c;zma-miR160d;gma-miR160;zma-miR160e;ath-miR160c;vvi-miR160e;osa-miR160d;rco-miR160b;vun-miR160;mtr-miR160;smo-miR160b;sly-miR160a;aqc-miR160b;ttu-miR160;mtr-miR160b;pab-miR160b;far-miR160;ptc-miR160d;bdi-miR160d;tcc-miR160b;ath-miR160b;vvi-miR160d;osa-miR1…
MIR156	ngs_23111146_x21	21	AGACAGAAGAGAGTGAGCAT	osa-miR156l;
MIR166	ngs_87647493_x21	21	TCGAACCAGGCTTCATCCCCC	osa-miR166e;ath-miR165a;ath-miR165b;
MIR827	ngs_95829681_x21	21	TTAGATGACCATCAGCAAAA	osa-miR827a;osa-miR827b;bdi-miR827;ssp-miR827;zma-miR827;
MIR156	ngs_90486512_x21	21	TGACAGAAGAGAGGGAGTAC	ptc-miR156k;vvi-miR156a;
MIR394	ngs_95865111_x21	21	TTAGCATTCTGTCCACCTCC	ptc-miR394a-5p;ssl-miR394;sbi-miR394b;osa-miR394;sbi-miR394a;ahy-miR394;ghr-miR394a;bdi-miR394;gma-miR394c-5p;tcc-miR394a;ath-miR394a;ghr-miR394b;aly-miR394b;zma-miR394b;zma-miR394a;aly-miR394a;vvi-miR394c;vvi-miR394a;vvi-miR394b;tcc-miR394b;ath-miR394b;csi-miR394;ptc-miR394b-5p;
MIR167	ngs_90141503_x21	21	TGAAGCTGCCAGCATGATCTGC	rco-miR167c;ath-miR167d;aly-miR167d;ctr-miR167;bdi-miR167c;bdi-miR167d;ccl-miR167b;ccl-miR167a;gma-miR167g;
MIR166	ngs_88059436_x21	21	TCGGACCAGGCTTCAATCCCA	sbi-miR166e;osa-miR166l;zma-miR166n;sbi-miR166g;osa-miR166k;zma-miR166k;zma-miR166j;
MIR156	ngs_97405468_x21	21	TTGAGAGAAGAAAGAGAGCAC	smo-miR156c;
MIR156	ngs_78738119_x21	21	GTGACAGAAGAAAGAGAGCAC	smo-miR156c;
MIR167	ngs_90144699_x21	21	TGAAGCTGCCAGCATGCTCT	vvi-miR167b;ghr-miR167;gma-miR167f;csi-miR167a;bra-miR167d;sbi-miR167b;ath-miR167d;sly-miR167;sbi-miR167i;rco-miR167b;lja-miR167;bdi-miR167c;bdi-miR167d;ptc-miR167g;sbi-miR167e;sof-miR167a;osa-miR167h;sbi-miR167g;osa-miR167g;sbi-miR167f;osa-miR167f;sbi-miR167d;osa-miR167e;osa-miR167d;ptc-miR167d;gso-miR167a;aly-miR167b;zma-miR167c;zma-miR167d;zma-miR167b;osa-miR167j;aly-miR167d;ccl-miR167b;zma-mi…
MIR167	ngs_66420159_x21	21	GCAGCTGCCAGCATGATCTA	vvi-miR167d;ath-miR167a;ptc-miR167a;bra-miR167a;ptc-miR167b;bra-miR167b;rco-miR167a;ptc-miR167c;tcc-miR167a;bra-miR167c;vvi-miR167b;rco-miR167b;ptc-miR167d;tcc-miR167b;tae-miR167;mtr-miR167;gma-miR167d;bra-miR167d;ghr-miR167;osa-miR167a;bna-miR167a;bna-miR167b;osa-miR167c;sbi-miR167b;sly-miR167;bdi-miR167a;zma-miR167a;zma-miR167b;zma-miR167c;aly-miR167a;aly-miR167b;zma-miR167d;sbi-miR167i;gma-miR…
MIR394	ngs_97906526_x21	21	TTGGCATTCTGTCCACCTCCT	vvi-miR394a;vvi-miR394c;
MIR169	ngs_46556649_x21	21	CAGCCAAGGATGACTTGCGGA	zma-miR169a;zma-miR169b;gma-miR169b;bna-miR169a;ptc-miR169b;vvi-miR169f;mtr-miR169a;tcc-miR169c;bna-miR169b;sly-miR169c;osa-miR169a;ath-miR169a;sbi-miR169a;tcc-miR169a;ptc-miR169c;vvi-miR169g;ptc-miR169a;mtr-miR169b;tcc-miR169e;bdi-miR169a;aly-miR169a;
MIR396	ngs_96565582_x21	21	TTCCACAGCTTTCTTGACCTG	zma-miR396a;zma-miR396b;amg-miR396;bdi-miR396c;ssp-miR396;gma-miR396e;gma-miR396i-5p;aly-miR396a;gma-miR396a-5p;mtr-miR396b;ghr-miR396b;ssl-miR396;vvi-miR396c;csi-miR396b;ghr-miR396a;csi-miR396a;osa-miR396a;sbi-miR396b;ptc-miR396a;tcc-miR396a;sof-miR396;lja-miR396;aau-miR396;bdi-miR396d;bcy-miR396a;bgy-miR396a;osa-miR396b;ath-miR396a;sbi-miR396a;ptc-miR396b;tcc-miR396b;aqc-miR396a;vvi-miR396d;
MIR156	ngs_68721704_x20	20	GCTCACCTCTCTTTCTGTCA	aly-miR156b*;
MIR156	ngs_51683927_x20	20	CGAGAGAAGAGAGTGAGCAC	aly-miR156g;ath-miR156g;smo-miR156a;
MIR156	ngs_90466596_x20	20	TGACAGAAGAAAGATAGCAC	aly-miR156h;smo-miR156c;ath-miR156h;
MIR159	ngs_62898312_x20	20	GAGCTCCTTAAAGTTCAAACG	aly-miR159a*;
MIR167	ngs_82456911_x20	20	TAAGCTGCCAGCATGATCTT	aly-miR167c;ath-miR167c;
MIR168	ngs_49483019_x20	20	CCCGCCTTGCATCAACTGGAT	aly-miR168a*;mtr-miR168c*;
MIR159	ngs_99467742_x20	20	TTTGGATTGAAGGGAGCCCCT	ath-miR159c;aly-miR159c;
MIR160	ngs_92238566_x20	20	TGCCGGGCTCCCTGTATGCCA	ath-miR160b;vvi-miR160d;osa-miR160c;rco-miR160a;smo-miR160a;pab-miR160a;ptc-miR160c;ath-miR160a;vvi-miR160c;osa-miR160b;ptc-miR160b;osa-miR160a;ptc-miR160a;sbi-miR160d;sbi-miR160a;sbi-miR160c;ppt-miR160e;sbi-miR160b;ppt-miR160f;bdi-miR160a;sbi-miR160e;tae-miR160;bdi-miR160b;mtr-miR160d;bdi-miR160c;ppt-miR160a;mtr-miR160e;aly-miR160c;aly-miR160b;aly-miR160a;bra-miR160a;zma-miR160g;zma-miR160b;zma-…
MIR398	ngs_94929650_x20	20	TGTGTTCTCAGGTCACTCCT	ath-miR398b;aqc-miR398a;ptc-miR398a;osa-miR398a;rco-miR398a;vvi-miR398a;tcc-miR398b;ath-miR398c;gma-miR398b;bol-miR398a;gma-miR398a;csi-miR398;ahy-miR398;gra-miR398;ghr-miR398;mtr-miR398a;ssl-miR398;aly-miR398a;aly-miR398b;ath-miR398a;
MIR400	ngs_85043217_x20	20	TATGAGAGTATTATAACTCAC	ath-miR400;aly-miR400;
MIR403	ngs_95847420_x20	20	TTAGATTTACGCACAAACTCG	ath-miR403;aly-miR403;rco-miR403b;tcc-miR403b;ptc-miR403c;vvi-miR403e;ptc-miR403a;rco-miR403a;tcc-miR403a;vvi-miR403d;vvi-miR403c;vvi-miR403b;vvi-miR403a;vvi-miR403f;csi-miR403;ptc-miR403b;
MIR166	ngs_55848935_x20	20	CTCGGACCAGGCTTCATCCCC	bdi-miR166e;
MIR161	ngs_45292756_x20	20	CAATGCACTGAAAGGGACTA	bna-miR161;
MIR161	ngs_85752352_x20	20	TCAATGCACTGAAAGTGACCA	bna-miR161;
MIR824	ngs_83792416_x20	20	TAGAGCATTTGTGAGAAGGGA	bna-miR824;aly-miR824;bra-miR824;bol-miR824;ath-miR824;
MIR162	ngs_87794186_x20	20	TCGATAAACCTCTGCATCCAC	csi-miR162;ghr-miR162a;gma-miR162b;aly-miR162a;aau-miR162;ptc-miR162b;ptc-miR162a;ath-miR162a;gma-miR162c;sbi-miR162;sly-miR162;ath-miR162b;cpa-miR162a;mtr-miR162;vun-miR162;ptc-miR162c;rco-miR162;osa-miR162a;tcc-miR162;aly-miR162b;vvi-miR162;
MIR156	ngs_94460065_x20	20	TGTCAGAAGAGAGTCAGCAC	ghr-miR156c;
MIR166	ngs_69942132_x20	20	GGAATGTTGTTTGGATCGAGG	gma-miR166h-5p;gma-miR166j-5p;aly-miR166g*;
MIR403	ngs_95838277_x20	20	TTAGATTCACGCACAAACGT	gma-miR403a;gma-miR403b;
MIR171	ngs_91790010_x20	20	TGATTGAGCCGCGTCAAGATC	mtr-miR171b;vvi-miR171b;
MIR395	ngs_56241817_x20	20	CTGAAGTATTTGGGGGAACTC	mtr-miR395b;vvi-miR395k;ptc-miR395h;rco-miR395c;ath-miR395d;gma-miR395b;vvi-miR395l;ptc-miR395i;tcc-miR395a;rco-miR395d;ath-miR395a;ath-miR395e;aly-miR395g;aly-miR395e;aly-miR395d;gma-miR395c;vun-miR395;vvi-miR395m;csi-miR395;ptc-miR395j;tcc-miR395b;rco-miR395e;sly-miR395b;sly-miR395a;vvi-miR395a;vvi-miR395b;vvi-miR395c;vvi-miR395d;vvi-miR395e;ptc-miR395b;vvi-miR395f;ptc-miR395c;vvi-miR395g;ptc-m…
MIR156	ngs_90474700_x20	20	TGACAGAAGAGAGAGAGCAA	osa-miR156k;rco-miR156e;ahy-miR156a;tcc-miR156a;ath-miR156j;zma-miR156j;mtr-miR156;bdi-miR156;gma-miR156b;far-miR156a;ahy-miR156c;sbi-miR156d;far-miR156b;gma-miR156f;ath-miR156i;vvi-miR156h;
MIR399	ngs_92142784_x20	20	TGCCAAAGGAGATTTGCCCAA	osa-miR399f;osa-miR399e;sbi-miR399e;mtr-miR399f;sbi-miR399f;mtr-miR399g;rco-miR399e;mtr-miR399e;osa-miR399g;mtr-miR399a;
MIR5083	ngs_23557798_x20	20	AGACTACAATTATCTGATCT	osa-miR5083;
MIR159	ngs_97801898_x20	20	TTGGACTGAAGAGAGCTCCC	pta-miR159b;vun-miR319a;aly-miR319a;aly-miR319b;gma-miR319k;gma-miR319h;gma-miR319m;amg-miR319;vvi-miR319c;ath-miR319a;gma-miR319j;vvi-miR319b;rco-miR319a;rco-miR319b;ptc-miR319d;mtr-miR319b;ctr-miR319;rco-miR319c;gma-miR319e;aau-miR319;mtr-miR319;vvi-miR319f;tae-miR319;gma-miR319b;ppt-miR319c;gma-miR319a;ptc-miR319a;ptc-miR319b;ptc-miR319c;vvi-miR319g;ath-miR319b;ppt-miR319e;ppt-miR319d;aqc-miR3…
MIR164	ngs_92994202_x20	20	TGGAGAAGCAGCGCACGTGCA	ptc-miR164a;ptc-miR164b;rco-miR164a;ptc-miR164c;ath-miR164a;osa-miR164a;sbi-miR164d;vvi-miR164c;rco-miR164b;ptc-miR164d;tcc-miR164a;ctr-miR164;bdi-miR164b;bna-miR164;bra-miR164a;sbi-miR164;tae-miR164;ghr-miR164;aly-miR164a;mtr-miR164b;zma-miR164g;zma-miR164b;ath-miR164b;osa-miR164b;sbi-miR164e;vvi-miR164d;aly-miR164b;zma-miR164a;zma-miR164c;bdi-miR164a;ssl-miR164b;csi-miR164;gma-miR164;zma-miR164…
MIR172	ngs_22806621_x20	20	AGAATCTTGATGACGCTGCAT	ptc-miR172b;osa-miR172a;tcc-miR172b;ptc-miR172c;aqc-miR172a;vun-miR172;tcc-miR172e;aly-miR172a;gma-miR172h-3p;aly-miR172b;mtr-miR172b;bra-miR172a;mtr-miR172c;bol-miR172b;bra-miR172b;ath-miR172b;gma-miR172a;ath-miR172a;gma-miR172b-3p;ssl-miR172;sly-miR172b;osa-miR172d;ptc-miR172f;bdi-miR172a;ata-miR172;aau-miR172;vvi-miR172d;bol-miR172a;sly-miR172a;ptc-miR172a;
MIR166	ngs_88230057_x20	20	TCGGTCCAGGCTTCATTCCCC	rco-miR166d;vvi-miR166g;bna-miR166c;smo-miR166b;tcc-miR166a;aqc-miR166e;aqc-miR166b;ptc-miR166m;hvu-miR166;osa-miR166f;sly-miR166b;aly-miR166g;gma-miR166b;ath-miR166g;rco-miR166e;tcc-miR166d;vvi-miR166h;aly-miR166e;mtr-miR166g;bdi-miR166d;bdi-miR166a;mtr-miR166h;bdi-miR166b;osa-miR166n;bna-miR166d;mtr-miR166e;smo-miR166c;pvu-miR166a;hvu-miR166b;mtr-miR166;pta-miR166b;csi-miR166a;ctr-miR166;ppt-mi…
MIR395	ngs_56247394_x20	20	CTGAAGTGTTTGGGGCAACT	rco-miR395e;sly-miR395b;vvi-miR395m;sly-miR395a;vvi-miR395l;vvi-miR395k;vvi-miR395j;vvi-miR395i;vvi-miR395h;vvi-miR395g;vvi-miR395f;vvi-miR395e;vvi-miR395d;vvi-miR395c;vvi-miR395b;vvi-miR395a;ptc-miR395b;ptc-miR395c;ptc-miR395d;ptc-miR395e;ptc-miR395f;rco-miR395a;ptc-miR395g;rco-miR395b;gma-miR395a;ptc-miR395h;rco-miR395c;ath-miR395d;gma-miR395b;ptc-miR395i;tcc-miR395a;rco-miR395d;ath-miR395a;ath…
MIR156	ngs_90589453_x20	20	TGACAGAAGGGAGCGAGCAC	sbi-miR156e;zma-miR156k;
MIR156	ngs_97328748_x20	20	TTGACAGAATAAAGAGAGCAC	smo-miR156c;
MIR156	ngs_90582192_x20	20	TGACAGAAGAGGGTGAGCACA	ssl-miR156;ssp-miR156;tae-miR156;bna-miR156a;rco-miR156d;rco-miR156c;rco-miR156b;rco-miR156a;hvu-miR156;
MIR171	ngs_91794100_x20	20	TGATTGAGTCGCGCCAATATC	tcc-miR171a;bna-miR171f;ccl-miR171;sbi-miR171g;bdi-miR171a;sbi-miR171j;osa-miR171a;bna-miR171g;vvi-miR171e;zma-miR171n;bra-miR171e;ath-miR171a;aly-miR171a;mtr-miR171;
MIR160	ngs_92277168_x20	20	TGCCTGGCTACCTGTATGCCA	vun-miR160;mtr-miR160;smo-miR160b;sly-miR160a;aqc-miR160b;ttu-miR160;mtr-miR160b;pab-miR160b;far-miR160;ptc-miR160d;bdi-miR160d;tcc-miR160b;ath-miR160b;vvi-miR160d;osa-miR160c;rco-miR160a;smo-miR160a;pab-miR160a;ptc-miR160c;ath-miR160a;vvi-miR160c;osa-miR160b;ptc-miR160b;osa-miR160a;ptc-miR160a;sbi-miR160d;sbi-miR160a;sbi-miR160c;ppt-miR160e;sbi-miR160b;ppt-miR160f;bdi-miR160a;sbi-miR160e;tae-miR…
MIR395	ngs_46196724_x20	20	CAGAAGTGTTTGGGGGAACTC	vun-miR395;vvi-miR395m;csi-miR395;ptc-miR395j;tcc-miR395b;rco-miR395e;sly-miR395b;sly-miR395a;vvi-miR395a;vvi-miR395b;vvi-miR395c;vvi-miR395d;vvi-miR395e;ptc-miR395b;vvi-miR395f;ptc-miR395c;vvi-miR395g;ptc-miR395d;vvi-miR395h;ptc-miR395e;vvi-miR395i;ptc-miR395f;rco-miR395a;vvi-miR395j;ptc-miR395g;rco-miR395b;gma-miR395a;vvi-miR395k;ptc-miR395h;rco-miR395c;ath-miR395d;gma-miR395b;vvi-miR395l;ptc-m…
MIR156	ngs_90615382_x20	20	TGACAGAGGAGAGTTAGCAC	vvi-miR156e;
MIR395	ngs_56246337_x20	20	CTGAAGTGTTTAGGGGAACTC	vvi-miR395f;vvi-miR395e;vvi-miR395d;vvi-miR395c;vvi-miR395b;vvi-miR395a;ptc-miR395b;ptc-miR395c;ptc-miR395d;ptc-miR395e;ptc-miR395f;rco-miR395a;ptc-miR395g;rco-miR395b;gma-miR395a;ptc-miR395h;rco-miR395c;ath-miR395d;gma-miR395b;ptc-miR395i;tcc-miR395a;rco-miR395d;ath-miR395a;ath-miR395e;gma-miR395c;csi-miR395;ptc-miR395j;tcc-miR395b;vun-miR395;aly-miR395d;aly-miR395g;aly-miR395e;rco-miR395e;sly-m…
MIR156	ngs_90625219_x20	20	TGACAGCAGAGAGCGAGCAC	zma-miR156k;sbi-miR156e;
MIR159	ngs_99460020_x20	20	TTTGGATTGAACGGAGCTCT	zma-miR159b;vvi-miR159c;gma-miR159e-3p;sly-miR159;aly-miR159b;aly-miR159a;ssp-miR159a;tae-miR159a;osa-miR159a.1;sof-miR159a;hvu-miR159b;sof-miR159b;ath-miR159b;pvu-miR159a.1;hvu-miR159a;ptc-miR159c;sof-miR159d;mtr-miR159a;zma-miR159j;zma-miR159a;zma-miR159f;ahy-miR159;ath-miR159a;rco-miR159;tae-miR159b;bra-miR159a;far-miR159;gma-miR159a-3p;zma-miR159k;osa-miR159b;ptc-miR159a;ptc-miR159b;bna-miR15…
MIR167	ngs_64334706_x19	19	GATCATGTTCGCAGTTTCAGC	aly-miR167a*;
MIR168	ngs_49482929_x19	19	CCCGCCTTGCATCAACTAAAT	aly-miR168a*;mtr-miR168c*;
MIR319	ngs_62590626_x19	19	GAGATTCTTTCAGTCCAATC	aly-miR319d*;aly-miR319c*;
MIR395	ngs_80501517_x19	19	GTTCCTCTGAGCACTACATTG	aly-miR395g*;aly-miR395e*;
MIR398	ngs_94929411_x19	19	TGTGTTCTCAGGCCACCCCTG	aly-miR398b;ath-miR398b;ath-miR398c;
MIR319	ngs_97808721_x19	19	TTGGACTGGAGGGAGCTCCC	amg-miR319;vvi-miR319f;ath-miR319a;vvi-miR319c;vvi-miR319b;rco-miR319a;rco-miR319b;gma-miR319j;rco-miR319c;gma-miR319k;gma-miR319h;vvi-miR319g;ppt-miR319e;ppt-miR319d;ppt-miR319c;aly-miR319a;ath-miR319b;aqc-miR319;vun-miR319a;mtr-miR319;gma-miR319b;aau-miR319;mtr-miR319b;aly-miR319b;gma-miR319m;ctr-miR319;tae-miR319;gma-miR319a;ptc-miR319a;ptc-miR319b;ptc-miR319c;ptc-miR319d;gma-miR319e;
MIR166	ngs_88029671_x19	19	TCGGAACAGGCTTCATTCCCC	ath-miR166d;rco-miR166b;vvi-miR166e;bna-miR166a;ptc-miR166k;ath-miR166e;rco-miR166c;vvi-miR166f;bna-miR166b;smo-miR166a;ptc-miR166l;sly-miR166a;gma-miR166a-3p;ath-miR166f;rco-miR166d;vvi-miR166g;bna-miR166c;smo-miR166b;tcc-miR166a;aqc-miR166e;aqc-miR166b;ptc-miR166m;hvu-miR166;osa-miR166f;sly-miR166b;aly-miR166g;gma-miR166b;ath-miR166g;rco-miR166e;tcc-miR166d;vvi-miR166h;aly-miR166e;mtr-miR166g;b…
MIR171	ngs_91714718_x19	19	TGATTAAGCCGCGCCAATATC	ath-miR171a;aly-miR171a;tcc-miR171a;bna-miR171f;ccl-miR171;sbi-miR171g;bdi-miR171a;sbi-miR171j;osa-miR171a;bna-miR171g;vvi-miR171e;zma-miR171n;bra-miR171e;
MIR400	ngs_85044416_x19	19	TATGAGAGTATTATATGTCA	ath-miR400;aly-miR400;
MIR858	ngs_96961383_x19	19	TTCGTTGTCTGTTCGACCCT	ath-miR858b;ath-miR858;aly-miR858;
MIR172	ngs_69908219_x19	19	GGAATCTTGATGATGCTTCAT	bdi-miR172b;osa-miR172b;tcc-miR172c;ptc-miR172e;ptc-miR172d;aqc-miR172b;ath-miR172e;zma-miR172e;
MIR167	ngs_59665378_x19	19	GAAGCTGCCAGCATGAGCTAA	bna-miR167b;bna-miR167a;
MIR171	ngs_91781032_x19	19	TGATTGAGCCGCGCCAATATCA	bna-miR171g;
MIR2111	ngs_37495738_x19	19	ATCCTCGGGATACAGAGTACC	bna-miR2111b*;aly-miR2111b*;
MIR824	ngs_84000212_x19	19	TAGCCCATTTGTGAGAAGGGA	bol-miR824;ath-miR824;bna-miR824;aly-miR824;bra-miR824;
MIR824	ngs_83688731_x19	19	TAGACCATTTGTGAAAAGGGA	bra-miR824;ath-miR824;bna-miR824;aly-miR824;bol-miR824;
MIR824	ngs_84218547_x19	19	TAGGCCATTTGTGAGAAGGGA	bra-miR824;bol-miR824;ath-miR824;bna-miR824;aly-miR824;
MIR166	ngs_52984827_x19	19	CGGACCAGGCTTCATTCCCCC	csi-miR166a;ctr-miR166;
MIR156	ngs_94459995_x19	19	TGTCAGAAGAGAGCGAGCAC	ghr-miR156c;zma-miR156k;sbi-miR156e;
MIR827	ngs_95829373_x19	19	TTAGATGACCATCAATAAACA	ghr-miR827a;ghr-miR827b;tcc-miR827;ghr-miR827c;csi-miR827;
MIR169	ngs_26710930_x19	19	AGCCAAGGATGACTTGCCGGA	gma-miR169d;
MIR319	ngs_70295853_x19	19	GGACTGAAGGGAGCTCCCTC	gma-miR319g;gma-miR319l;
MIR319	ngs_97916899_x19	19	TTGGCCTGAAGGGAGCTCCC	gma-miR319k;gma-miR319h;vvi-miR319g;ppt-miR319e;ppt-miR319d;ppt-miR319c;aly-miR319a;ath-miR319b;aqc-miR319;vun-miR319a;mtr-miR319;gma-miR319b;aau-miR319;mtr-miR319b;aly-miR319b;gma-miR319m;ctr-miR319;tae-miR319;gma-miR319a;ptc-miR319a;ptc-miR319b;ptc-miR319c;ptc-miR319d;gma-miR319e;amg-miR319;vvi-miR319f;ath-miR319a;vvi-miR319c;vvi-miR319b;rco-miR319a;rco-miR319b;gma-miR319j;rco-miR319c;ptc-miR31…
MIR319	ngs_97805424_x19	19	TTGGACTGAAGGGCGCTCCTT	gma-miR319l;aly-miR319c;rco-miR319d;ath-miR319c;pvu-miR319c;aly-miR319d;gma-miR319g;
MIR396	ngs_86613051_x19	19	TCCACAGCTTTCTTGAACTTT	gma-miR396e;
MIR166	ngs_92903757_x19	19	TGGACCAGGCTTCATTCCCC	mtr-miR166g;bdi-miR166d;bdi-miR166a;mtr-miR166h;bdi-miR166b;osa-miR166n;bna-miR166d;mtr-miR166e;smo-miR166c;pvu-miR166a;hvu-miR166b;mtr-miR166;pta-miR166b;csi-miR166a;ctr-miR166;ppt-miR166a;aly-miR166d;aly-miR166c;aly-miR166b;aly-miR166f;gma-miR166i-3p;gma-miR166g;aly-miR166a;zma-miR166a;ssl-miR166b;ghr-miR166b;bdi-miR166c;ppt-miR166i;osa-miR166d;hvu-miR166c;pta-miR166a;csi-miR166e;ppt-miR166b;gm…
MIR160	ngs_67480952_x19	19	GCCTGGCTCCCTGTATACCA	ppt-miR160b;ppt-miR160i;ptc-miR160d;bdi-miR160d;tcc-miR160b;ppt-miR160a;ptc-miR160c;ptc-miR160b;ptc-miR160a;sbi-miR160d;sbi-miR160a;osa-miR160a;sbi-miR160c;ath-miR160a;osa-miR160b;vvi-miR160c;ppt-miR160e;sbi-miR160b;ath-miR160b;smo-miR160a;pab-miR160a;rco-miR160a;osa-miR160c;vvi-miR160d;ppt-miR160f;bdi-miR160b;sbi-miR160e;tae-miR160;mtr-miR160d;zma-miR160c;aly-miR160a;bra-miR160a;ath-miR160c;mtr-…
MIR156	ngs_90600544_x19	19	TGACAGACGAGAGGGAGCAC	ptc-miR156k;vvi-miR156a;
MIR159	ngs_98602163_x19	19	TTTAGATTGAAGGGAGCTCT	ptc-miR159a;osa-miR159b;zma-miR159b;zma-miR159a;zma-miR159j;zma-miR159f;ssp-miR159a;zma-miR159k;far-miR159;tae-miR159b;hvu-miR159a;sbi-miR159;sof-miR159d;osa-miR159a.1;tae-miR159a;hvu-miR159b;sof-miR159b;sof-miR159a;aly-miR159b;ath-miR159b;ptc-miR159c;aly-miR159a;gma-miR159e-3p;mtr-miR159a;sly-miR159;csi-miR159;ahy-miR159;vvi-miR159c;bra-miR159a;gma-miR159a-3p;rco-miR159;ath-miR159a;pvu-miR159a.1…
MIR172	ngs_22813461_x19	19	AGAATCTTGATGATGCAGCA	ptc-miR172f;bdi-miR172a;ata-miR172;aau-miR172;vvi-miR172d;bol-miR172a;sly-miR172a;ptc-miR172a;ptc-miR172b;osa-miR172a;tcc-miR172b;ptc-miR172c;aqc-miR172a;vun-miR172;tcc-miR172e;zma-miR172b;zma-miR172d;zma-miR172a;aly-miR172a;gma-miR172h-3p;aly-miR172b;mtr-miR172b;bra-miR172a;mtr-miR172c;sbi-miR172c;aly-miR172c;bol-miR172b;bra-miR172b;sbi-miR172a;ath-miR172b;gma-miR172a;ath-miR172a;aly-miR172d;gma…
MIR403	ngs_95843300_x19	19	TTAGATTCGCGCACAAACTCG	ptc-miR403a;rco-miR403a;tcc-miR403a;vvi-miR403d;vvi-miR403c;vvi-miR403b;vvi-miR403a;vvi-miR403f;csi-miR403;ptc-miR403b;ath-miR403;aly-miR403;rco-miR403b;tcc-miR403b;ptc-miR403c;vvi-miR403e;
MIR156	ngs_90625310_x19	19	TGACAGCAGAGAGTGAGCACA	rco-miR156a;hvu-miR156;bna-miR156a;ssl-miR156;ssp-miR156;tae-miR156;rco-miR156d;rco-miR156c;rco-miR156b;
MIR167	ngs_76322177_x19	19	GTAGCTGCCAGCATGATCTA	rco-miR167b;ptc-miR167d;tcc-miR167b;tae-miR167;mtr-miR167;gma-miR167d;bra-miR167d;ghr-miR167;osa-miR167a;bna-miR167a;bna-miR167b;osa-miR167c;sbi-miR167b;sly-miR167;bdi-miR167a;zma-miR167a;zma-miR167b;zma-miR167c;aly-miR167a;aly-miR167b;zma-miR167d;sbi-miR167i;gma-miR167b;vvi-miR167e;ath-miR167b;bna-miR167c;bdi-miR167b;osa-miR167b;sbi-miR167a;gma-miR167a;vvi-miR167d;ath-miR167a;ptc-miR167a;bra-miR…
MIR390	ngs_9630536_x19	19	AAGCTCAGGAGGGATAGGGCC	rco-miR390a;bna-miR390b;ghr-miR390b;tcc-miR390b;ppt-miR390b;sbi-miR390;ptc-miR390d;rco-miR390b;vvi-miR390;bdi-miR390b;gma-miR390a-5p;mtr-miR390;bna-miR390c;ghr-miR390c;csi-miR390;cme-miR390;ath-miR390b;bdi-miR390;zma-miR390a;zma-miR390b;aly-miR390b;aly-miR390a;osa-miR390;ath-miR390a;ptc-miR390a;ptc-miR390b;bna-miR390a;ghr-miR390a;tcc-miR390a;ppt-miR390a;ptc-miR390c;
MIR156	ngs_90483018_x19	19	TGACAGAAGAGAGCGGGCAC	sbi-miR156e;zma-miR156k;
MIR156	ngs_90734342_x19	19	TGACCGAAGAGAGCGAGCAC	sbi-miR156e;zma-miR156k;
MIR167	ngs_90145805_x19	19	TGAAGCTGCCAGCATGTTCT	sbi-miR167f;osa-miR167f;sbi-miR167d;osa-miR167e;osa-miR167d;ptc-miR167d;gso-miR167a;aly-miR167b;zma-miR167c;zma-miR167d;zma-miR167b;osa-miR167j;aly-miR167d;ccl-miR167b;zma-miR167a;zma-miR167j;gma-miR167d;tcc-miR167b;csi-miR167c;gma-miR167e;ptc-miR167f;ptc-miR167e;osa-miR167a;ath-miR167b;ccl-miR167a;tcc-miR167c;vvi-miR167e;rco-miR167c;gma-miR167b;bna-miR167a;bdi-miR167a;mtr-miR167;gma-miR167c;osa-…
MIR156	ngs_98502584_x19	19	TTTACAGAAGAAAGAGAGCAC	smo-miR156c;
MIR172	ngs_22814169_x19	19	AGAATCTTGATGATGCCGCA	vun-miR172;tcc-miR172e;zma-miR172b;zma-miR172d;zma-miR172a;aly-miR172a;gma-miR172h-3p;aly-miR172b;mtr-miR172b;bra-miR172a;mtr-miR172c;sbi-miR172c;aly-miR172c;bol-miR172b;bra-miR172b;sbi-miR172a;ath-miR172b;gma-miR172a;ath-miR172a;aly-miR172d;gma-miR172b-3p;csi-miR172a;sbi-miR172d;zma-miR172c;ath-miR172d;ssl-miR172;sly-miR172b;gma-miR172f;osa-miR172d;ath-miR172c;ptc-miR172f;bdi-miR172a;ata-miR172;…
MIR166	ngs_88281546_x19	19	TCGTACCAGGCTTCATTCCCC	vvi-miR166f;bna-miR166b;smo-miR166a;ptc-miR166l;sly-miR166a;gma-miR166a-3p;ath-miR166f;rco-miR166d;vvi-miR166g;bna-miR166c;smo-miR166b;tcc-miR166a;aqc-miR166e;aqc-miR166b;ptc-miR166m;hvu-miR166;osa-miR166f;sly-miR166b;aly-miR166g;gma-miR166b;ath-miR166g;rco-miR166e;tcc-miR166d;vvi-miR166h;aly-miR166e;mtr-miR166g;bdi-miR166d;bdi-miR166a;mtr-miR166h;bdi-miR166b;osa-miR166n;bna-miR166d;mtr-miR166e;s…
MIR172	ngs_69904029_x19	19	GGAATCTTGATGAAGCTGCAT	zma-miR172e;bdi-miR172b;osa-miR172b;tcc-miR172c;ptc-miR172e;ptc-miR172d;aqc-miR172b;ath-miR172e;
MIR156	ngs_69210089_x18	18	GCTTACTCTCTCTCTGTCAC	aly-miR156e*;
MIR156	ngs_90466198_x18	18	TGACAGAAGAAAGAGAGCAA	aly-miR156h;smo-miR156c;ath-miR156h;
MIR158	ngs_87407734_x18	18	TCCTAAATGTAGACAAAGCA	aly-miR158a;ath-miR158a;
MIR164	ngs_47923902_x18	18	CATGTGCCCATCTTCCCCAT	aly-miR164b*;
MIR167	ngs_68760498_x18	18	GCTCATGTTCGCAGTTTCACC	aly-miR167a*;
MIR171	ngs_91780809_x18	18	TGATTGAGCCGCGCCAATATA	aly-miR171a;bna-miR171g;tcc-miR171a;sbi-miR171j;sbi-miR171g;bra-miR171e;ath-miR171a;vvi-miR171e;osa-miR171a;ccl-miR171;bna-miR171f;bdi-miR171a;zma-miR171n;
MIR390	ngs_52729692_x18	18	CGCTATCCATCCTGTGTTCC	aly-miR390b*;
MIR400	ngs_61746677_x18	18	GACTTATAATAATCACATGA	aly-miR400*;
MIR824	ngs_50976407_x18	18	CCTTCTCATCGATGGTCTAGC	aly-miR824*;
MIR824	ngs_50976433_x18	18	CCTTCTCATCGATGGTCTAGT	aly-miR824*;
MIR824	ngs_83687465_x18	18	TAGACCATTTGAGAGAAGGGA	aly-miR824;bol-miR824;bra-miR824;ath-miR824;bna-miR824;
MIR159	ngs_99462723_x18	18	TTTGGATTGAAGGGAACTCC	ath-miR159c;aly-miR159c;
MIR162	ngs_97469817_x18	18	TTGATAAACCTCTGCATCCAG	ath-miR162b;sly-miR162;aau-miR162;gma-miR162c;aly-miR162a;cpa-miR162a;sbi-miR162;ptc-miR162a;ptc-miR162b;ath-miR162a;csi-miR162;ghr-miR162a;mtr-miR162;aly-miR162b;vvi-miR162;osa-miR162a;tcc-miR162;rco-miR162;ptc-miR162c;gma-miR162b;vun-miR162;
MIR165	ngs_88073824_x18	18	TCGGACCATGCTTCATCCCCC	ath-miR165a;ath-miR165b;
MIR165	ngs_87876388_x18	18	TCGCACCAGGCTTCATCCCCC	ath-miR165b;ath-miR165a;
MIR171	ngs_91771316_x18	18	TGATTGAACCGCGCCAATATC	ath-miR171a;aly-miR171a;tcc-miR171a;bna-miR171f;ccl-miR171;sbi-miR171g;bdi-miR171a;sbi-miR171j;osa-miR171a;bna-miR171g;vvi-miR171e;zma-miR171n;bra-miR171e;
MIR172	ngs_22785258_x18	18	AGAATCTGGATGATGCTGCAG	ath-miR172c;aly-miR172c;aly-miR172d;ath-miR172d;
MIR845	ngs_53390436_x18	18	CGGCTCTGATACCAATTGACG	ath-miR845a;
MIR845	ngs_53390498_x18	18	CGGCTCTGATACCAATTGCTG	ath-miR845a;
MIR858	ngs_98996484_x18	18	TTTCGTTGTCTGTTTGACCT	ath-miR858;aly-miR858;
MIR858	ngs_96961201_x18	18	TTCGTTGTCTGTTCGAACTTG	ath-miR858b;
MIR167	ngs_59665909_x18	18	GAAGCTGCCAGCATGTTCTA	bdi-miR167b;bna-miR167c;tae-miR167;vvi-miR167b;ghr-miR167;bra-miR167d;sbi-miR167b;sly-miR167;sbi-miR167i;rco-miR167b;ptc-miR167d;aly-miR167b;zma-miR167c;zma-miR167d;zma-miR167b;zma-miR167a;gma-miR167d;tcc-miR167b;osa-miR167a;ath-miR167b;vvi-miR167e;gma-miR167b;bna-miR167a;bdi-miR167a;mtr-miR167;osa-miR167c;ath-miR167a;vvi-miR167d;gma-miR167a;osa-miR167b;bra-miR167a;ptc-miR167a;bra-miR167b;ptc-miR…
MIR161	ngs_85752738_x18	18	TCAATGCACTGAAAGTGGCTA	bna-miR161;
MIR167	ngs_59665610_x18	18	GAAGCTGCCAGCATGATCTAG	bna-miR167b;bna-miR167a;ath-miR167d;aly-miR167d;rco-miR167c;
MIR390	ngs_9630372_x18	18	AAGCTCAGGAGGGATAGCTCC	bna-miR390b;ghr-miR390b;tcc-miR390b;ppt-miR390b;sbi-miR390;ptc-miR390d;rco-miR390b;vvi-miR390;bdi-miR390b;gma-miR390a-5p;mtr-miR390;bna-miR390c;ghr-miR390c;csi-miR390;cme-miR390;ath-miR390b;bdi-miR390;zma-miR390a;zma-miR390b;aly-miR390b;aly-miR390a;osa-miR390;ath-miR390a;ptc-miR390a;ptc-miR390b;bna-miR390a;ghr-miR390a;tcc-miR390a;ppt-miR390a;ptc-miR390c;rco-miR390a;gma-miR390b;
MIR824	ngs_83691790_x18	18	TAGACCATTTGTGAGAAGGC	bol-miR824;bra-miR824;ath-miR824;bna-miR824;aly-miR824;
MIR1885	ngs_47448230_x18	18	CATCAATGAAAGGTATGATT	bra-miR1885;
MIR824	ngs_23276442_x18	18	AGACCATTTGTGAGCAGGGA	bra-miR824;ath-miR824;bna-miR824;aly-miR824;bol-miR824;
MIR156	ngs_97327251_x18	18	TTGACAGAAGATAGAGAGCAG	gma-miR156c;vun-miR156b;bcy-miR156;bgy-miR156;aly-miR157a;aly-miR157b;rco-miR156h;bra-miR157a;sly-miR156c;ath-miR157c;rco-miR156g;sly-miR156b;ath-miR157b;rco-miR156f;sly-miR156a;ath-miR157a;ptc-miR156g;ptc-miR156h;vvi-miR156f;gma-miR156d;ptc-miR156i;tcc-miR156e;gma-miR156l;vvi-miR156g;gra-miR157a;gma-miR156e;ptc-miR156j;bna-miR156c;tcc-miR156f;gma-miR156j;gma-miR156m;aly-miR157c;mtr-miR156e;gma-m…
MIR172	ngs_69906298_x18	18	GGAATCTTGATGATGCAGCAG	gma-miR172d;ptc-miR172g;vvi-miR172c;rco-miR172;csi-miR172c;gma-miR172e;ptc-miR172h;gma-miR172c;
MIR319	ngs_97803482_x18	18	TTGGACTGAAGGGAGCTCCATC	gma-miR319l;gma-miR319g;
MIR156	ngs_90582396_x18	18	TGACAGAAGAGGGTTAGCAC	mtr-miR156j;
MIR171	ngs_91781829_x18	18	TGATTGAGCCGCGCCAATATT	mtr-miR171c;ccl-miR171;bna-miR171f;bdi-miR171a;zma-miR171n;aly-miR171a;bna-miR171g;tcc-miR171a;sbi-miR171j;sbi-miR171g;bra-miR171e;ath-miR171a;vvi-miR171e;osa-miR171a;
MIR169	ngs_46554953_x18	18	CAGCCAAGGATGACTTGCCCA	ptc-miR169v;ptc-miR169w;bna-miR169b;sly-miR169c;osa-miR169a;ath-miR169a;sbi-miR169a;tcc-miR169a;ptc-miR169c;vvi-miR169g;ptc-miR169a;mtr-miR169b;tcc-miR169e;bdi-miR169a;aly-miR169a;zma-miR169a;zma-miR169b;gma-miR169b;bna-miR169a;ptc-miR169b;vvi-miR169f;mtr-miR169a;tcc-miR169c;
MIR403	ngs_97872761_x18	18	TTGGATTCACGCACAAACTCG	ptc-miR403b;ath-miR403;aly-miR403;rco-miR403b;tcc-miR403b;ptc-miR403c;vvi-miR403e;ptc-miR403a;rco-miR403a;tcc-miR403a;vvi-miR403d;vvi-miR403c;vvi-miR403b;vvi-miR403a;vvi-miR403f;csi-miR403;
MIR156	ngs_90584652_x18	18	TGACAGAAGAGTGTGAGCACA	rco-miR156c;rco-miR156b;rco-miR156a;hvu-miR156;ssl-miR156;ssp-miR156;tae-miR156;bna-miR156a;rco-miR156d;
MIR160	ngs_92276431_x18	18	TGCCTGGCACCCTGTATGCCA	rco-miR160a;smo-miR160a;pab-miR160a;ptc-miR160c;ath-miR160a;vvi-miR160c;osa-miR160b;ptc-miR160b;osa-miR160a;ptc-miR160a;sbi-miR160d;sbi-miR160a;sbi-miR160c;ppt-miR160e;sbi-miR160b;ppt-miR160f;bdi-miR160a;sbi-miR160e;tae-miR160;bdi-miR160b;mtr-miR160d;bdi-miR160c;ppt-miR160a;mtr-miR160e;aly-miR160c;aly-miR160b;aly-miR160a;bra-miR160a;zma-miR160g;zma-miR160b;zma-miR160a;zma-miR160c;zma-miR160d;gma-…
MIR156	ngs_90663914_x18	18	TGACATAAGAGAGAGAGCAC	sbi-miR156d;rco-miR156e;far-miR156b;ath-miR156j;ahy-miR156a;ahy-miR156c;gma-miR156f;bdi-miR156;gma-miR156b;osa-miR156k;far-miR156a;tcc-miR156a;mtr-miR156;zma-miR156j;
MIR156	ngs_90650242_x18	18	TGACAGTAGAGAGCGAGCAC	sbi-miR156e;zma-miR156k;
MIR156	ngs_97318778_x18	18	TTGACAGAAAAAAGAGAGCAC	smo-miR156c;
MIR156	ngs_97220690_x18	18	TTGAAAGAAGAAAGAGAGCAC	smo-miR156c;
MIR156	ngs_97616200_x18	18	TTGCCAGAAGAAAGAGAGCAC	smo-miR156c;
MIR156	ngs_90492977_x18	18	TGACAGAAGAGAGTAAGCACA	ssl-miR156;ssp-miR156;tae-miR156;bna-miR156a;rco-miR156d;rco-miR156c;rco-miR156b;rco-miR156a;hvu-miR156;
MIR156	ngs_91453503_x18	18	TGATAGAAGAGAGTGAGCACA	ssl-miR156;ssp-miR156;tae-miR156;rco-miR156d;rco-miR156c;rco-miR156b;rco-miR156a;hvu-miR156;bna-miR156a;
MIR156	ngs_94460103_x18	18	TGTCAGAAGAGAGTGAGCACA	ssp-miR156;tae-miR156;rco-miR156d;rco-miR156c;rco-miR156b;rco-miR156a;hvu-miR156;bna-miR156a;ssl-miR156;
MIR160	ngs_92285355_x18	18	TGCCTGGCTCCCTTTATGCCA	tae-miR160;mtr-miR160d;zma-miR160c;aly-miR160a;bra-miR160a;ath-miR160c;mtr-miR160b;mtr-miR160;ttu-miR160;sly-miR160a;smo-miR160b;aqc-miR160b;far-miR160;pab-miR160b;vun-miR160;rco-miR160b;osa-miR160d;vvi-miR160e;bdi-miR160a;gma-miR160;mtr-miR160e;zma-miR160e;aly-miR160c;zma-miR160b;zma-miR160g;zma-miR160d;zma-miR160a;aly-miR160b;bdi-miR160c;ptc-miR160d;bdi-miR160d;tcc-miR160b;ppt-miR160a;ptc-miR16…
MIR319	ngs_99415444_x18	18	TTTGGACTGAAGGGAGCTCCC	tcc-miR319;csi-miR319;vvi-miR319e;ppt-miR319e;ppt-miR319d;ppt-miR319c;
MIR172	ngs_22816083_x18	18	AGAATCTTGATGATGCTCCAT	vun-miR172;tcc-miR172e;aly-miR172a;gma-miR172h-3p;aly-miR172b;mtr-miR172b;bra-miR172a;mtr-miR172c;bol-miR172b;bra-miR172b;ath-miR172b;gma-miR172a;ath-miR172a;gma-miR172b-3p;ssl-miR172;sly-miR172b;osa-miR172d;ptc-miR172f;bdi-miR172a;ata-miR172;aau-miR172;vvi-miR172d;bol-miR172a;sly-miR172a;ptc-miR172a;ptc-miR172b;osa-miR172a;tcc-miR172b;ptc-miR172c;aqc-miR172a;
MIR395	ngs_56246246_x18	18	CTGAAGTGTTCGGGGGAACTC	vun-miR395;vvi-miR395m;csi-miR395;ptc-miR395j;tcc-miR395b;rco-miR395e;sly-miR395b;sly-miR395a;vvi-miR395a;vvi-miR395b;vvi-miR395c;vvi-miR395d;vvi-miR395e;ptc-miR395b;vvi-miR395f;ptc-miR395c;vvi-miR395g;ptc-miR395d;vvi-miR395h;ptc-miR395e;vvi-miR395i;ptc-miR395f;rco-miR395a;vvi-miR395j;ptc-miR395g;rco-miR395b;gma-miR395a;vvi-miR395k;ptc-miR395h;rco-miR395c;ath-miR395d;gma-miR395b;vvi-miR395l;ptc-m…
MIR156	ngs_90615220_x18	18	TGACAGAGGAGAGTGAGCAA	vvi-miR156e;
MIR394	ngs_97906567_x18	18	TTGGCATTCTGTCCACCTCG	vvi-miR394b;tcc-miR394b;ath-miR394b;csi-miR394;sbi-miR394b;osa-miR394;sbi-miR394a;zma-miR394b;zma-miR394a;gma-miR394c-5p;bdi-miR394;ahy-miR394;ssl-miR394;ghr-miR394a;ptc-miR394a-5p;ptc-miR394b-5p;aly-miR394b;aly-miR394a;vvi-miR394a;tcc-miR394a;ath-miR394a;ghr-miR394b;vvi-miR394c;
MIR160	ngs_92281276_x18	18	TGCCTGGCTCCCTGTACGCCG	zma-miR160f;osa-miR160e;
MIR156	ngs_97324548_x17	17	TTGACAGAAGAGAGAGAGCA	ahy-miR156c;far-miR156b;gma-miR156f;
MIR156	ngs_68730600_x17	17	GCTCACTGCTCTTTCTGTCAGT	aly-miR156a*;
MIR157	ngs_68892514_x17	17	GCTCTCTAGCCTTCTGGCATCA	aly-miR157a*;
MIR157	ngs_90585083_x17	17	TGACAGAAGATAGAGAACAC	aly-miR157d;aly-miR157a;aly-miR157b;rco-miR156h;bra-miR157a;sly-miR156c;ath-miR157c;rco-miR156g;sly-miR156b;ath-miR157b;rco-miR156f;sly-miR156a;ath-miR157a;ptc-miR156g;ptc-miR156h;vvi-miR156f;gma-miR156d;ptc-miR156i;tcc-miR156e;gma-miR156l;vvi-miR156g;gra-miR157a;gma-miR156e;ptc-miR156j;bna-miR156c;tcc-miR156f;gma-miR156j;gma-miR156m;aly-miR157c;mtr-miR156e;gma-miR156i;bna-miR156b;ahy-miR156b-5p;…
MIR159	ngs_99468407_x17	17	TTTGGATTGAAGGGAGCCCTT	aly-miR159b;ath-miR159b;
MIR160	ngs_68275122_x17	17	GCGTATGAGGAGCCAAGCAT	aly-miR160a*;bra-miR160a*;
MIR169	ngs_46550931_x17	17	CAGCCAAGGATGACTAGCCGG	aly-miR169b;zma-miR169c;zma-miR169r;gma-miR169a;tcc-miR169b;sbi-miR169b;vvi-miR169w;aqc-miR169c;vvi-miR169a;mtr-miR169g;mtr-miR169j;gma-miR169g;bdi-miR169c;rco-miR169b;tcc-miR169l;ath-miR169c;vvi-miR169s;osa-miR169c;gma-miR169f;rco-miR169a;tcc-miR169k;ath-miR169b;osa-miR169b;ptc-miR169d;ptc-miR169e;ptc-miR169f;vvi-miR169j;ptc-miR169g;vvi-miR169k;vvi-miR169c;gma-miR169m;bdi-miR169f;aly-miR169c;sly…
MIR172	ngs_79391459_x17	17	GTGGCATCATCAAGATTCAC	aly-miR172a*;
MIR172	ngs_22512206_x17	17	AGAAGCTTGATGATGCTGCAG	aly-miR172c;aly-miR172d;ath-miR172d;ath-miR172c;
MIR319	ngs_62973262_x17	17	GAGCTTTCTTCGGTTCACTC	aly-miR319b*;
MIR393	ngs_36853555_x17	17	ATCATGCGATCTCATTGGAT	aly-miR393b*;
MIR400	ngs_85040587_x17	17	TATGAGAGCATTATAAGTCAC	aly-miR400;ath-miR400;
MIR400	ngs_85043902_x17	17	TATGAGAGTATTATAAGTCGC	aly-miR400;ath-miR400;
MIR403	ngs_95842207_x17	17	TTAGATTCACGCGCAAACTCG	aly-miR403;ptc-miR403c;vvi-miR403f;ath-miR403;ptc-miR403b;csi-miR403;rco-miR403b;tcc-miR403b;vvi-miR403e;ptc-miR403a;rco-miR403a;tcc-miR403a;vvi-miR403d;vvi-miR403c;vvi-miR403b;vvi-miR403a;
MIR403	ngs_95819958_x17	17	TTAGATCCACGCACAAACTCG	aly-miR403;rco-miR403b;tcc-miR403b;ptc-miR403c;vvi-miR403e;ptc-miR403a;rco-miR403a;tcc-miR403a;vvi-miR403d;vvi-miR403c;vvi-miR403b;vvi-miR403a;vvi-miR403f;csi-miR403;ptc-miR403b;ath-miR403;
MIR828	ngs_25590775_x17	17	AGATGCTCATTTAAGCAAGCAA	aly-miR828*;
MIR159	ngs_99415430_x17	17	TTTGGACTGAAGGGAGCTCCA	aqc-miR159;vvi-miR319e;tcc-miR319;csi-miR319;
MIR157	ngs_90585074_x17	17	TGACAGAAGATAGACAGCAC	ath-miR157d;aqc-miR156a;aqc-miR156b;smo-miR156b;aly-miR157d;aly-miR157a;aly-miR157b;rco-miR156h;bra-miR157a;sly-miR156c;ath-miR157c;rco-miR156g;sly-miR156b;ath-miR157b;rco-miR156f;sly-miR156a;ath-miR157a;ptc-miR156g;ptc-miR156h;vvi-miR156f;gma-miR156d;ptc-miR156i;tcc-miR156e;gma-miR156l;vvi-miR156g;gra-miR157a;gma-miR156e;ptc-miR156j;bna-miR156c;tcc-miR156f;gma-miR156j;gma-miR156m;aly-miR157c;mtr…
MIR165	ngs_88073256_x17	17	TCGGACCAGGTTTCATCCCCC	ath-miR165b;ath-miR165a;
MIR171	ngs_91809794_x17	17	TGATTGGGCCGCGCCAATATC	ath-miR171a;aly-miR171a;tcc-miR171a;bna-miR171f;ccl-miR171;sbi-miR171g;bdi-miR171a;sbi-miR171j;osa-miR171a;bna-miR171g;vvi-miR171e;zma-miR171n;bra-miR171e;
MIR399	ngs_92142813_x17	17	TGCCAAAGGAGATTTGCCCC	ath-miR399d;aly-miR399d;aly-miR399g;ptc-miR399a;vvi-miR399g;tcc-miR399h;hvu-miR399;aly-miR399i;
MIR166	ngs_52984682_x17	17	CGGACCAGGCTTCACTCCCC	bna-miR166d;osa-miR166n;aly-miR166e;mtr-miR166;ctr-miR166;ssl-miR166b;hvu-miR166;ath-miR166g;gma-miR166b;rco-miR166e;tcc-miR166d;aly-miR166g;sly-miR166b;osa-miR166f;mtr-miR166e;csi-miR166e;osa-miR166d;bna-miR166c;ath-miR166f;gma-miR166a-3p;rco-miR166d;sly-miR166a;osa-miR166c;bna-miR166b;ath-miR166e;rco-miR166c;osa-miR166b;bna-miR166a;ath-miR166d;rco-miR166b;osa-miR166a;ath-miR166c;rco-miR166a;ath…
MIR397	ngs_86482808_x17	17	TCATTGAGTGCAGCGTGGATGT	bna-miR397a;bna-miR397b;
MIR1885	ngs_47448199_x17	17	CATCAATGAAAGGTATGATCC	bra-miR1885;
MIR168	ngs_88005783_x17	17	TCGCTTGGTGCAGGGCGGGA	ccl-miR168;ath-miR168b;tcc-miR168;ptc-miR168b;cme-miR168;crt-miR168;mtr-miR168b;vvi-miR168;rco-miR168;vun-miR168;aly-miR168a;mtr-miR168c;aly-miR168b;gma-miR168;ath-miR168a;ptc-miR168a;bna-miR168;
MIR159	ngs_56673816_x17	17	CTGGATTGAAGGGAGCTCTA	csi-miR159;ahy-miR159;vvi-miR159c;bra-miR159a;gma-miR159a-3p;rco-miR159;ath-miR159a;pvu-miR159a.1;bna-miR159;ptc-miR159b;ptc-miR159a;osa-miR159f;ptc-miR159c;aly-miR159a;gma-miR159e-3p;mtr-miR159a;sly-miR159;
MIR156	ngs_97327015_x17	17	TTGACAGAAGATAGAGAGCACA	gma-miR156f;
MIR167	ngs_92040822_x17	17	TGCAGCTGCCAGCATGATCT	gma-miR167e;ptc-miR167f;ghr-miR167;osa-miR167a;bna-miR167a;bna-miR167b;osa-miR167c;sbi-miR167b;sly-miR167;bdi-miR167a;zma-miR167a;zma-miR167b;zma-miR167c;aly-miR167a;aly-miR167b;zma-miR167d;sbi-miR167i;gma-miR167b;vvi-miR167e;ath-miR167b;bna-miR167c;bdi-miR167b;osa-miR167b;sbi-miR167a;gma-miR167a;vvi-miR167d;ath-miR167a;ptc-miR167a;bra-miR167a;ptc-miR167b;bra-miR167b;rco-miR167a;ptc-miR167c;tcc-m…
MIR319	ngs_97801966_x17	17	TTGGACTGAAGCGAGCTCCC	gma-miR319b;ppt-miR319c;gma-miR319a;ptc-miR319a;ptc-miR319b;ptc-miR319c;vvi-miR319g;ath-miR319b;ppt-miR319e;ppt-miR319d;aqc-miR319;vun-miR319a;aly-miR319a;aly-miR319b;gma-miR319k;gma-miR319h;gma-miR319m;amg-miR319;vvi-miR319c;ath-miR319a;gma-miR319j;vvi-miR319b;rco-miR319a;rco-miR319b;ptc-miR319d;mtr-miR319b;ctr-miR319;rco-miR319c;gma-miR319e;aau-miR319;mtr-miR319;vvi-miR319f;tae-miR319;
MIR319	ngs_95781423_x17	17	TTAGACTGAAGGGAGCTCCCT	gma-miR319k;gma-miR319h;aly-miR319a;ath-miR319b;aqc-miR319;vun-miR319a;aau-miR319;aly-miR319b;gma-miR319m;tae-miR319;amg-miR319;vvi-miR319f;ath-miR319a;vvi-miR319c;vvi-miR319b;rco-miR319a;rco-miR319b;gma-miR319j;rco-miR319c;
MIR319	ngs_97805593_x17	17	TTGGACTGAAGGGTGCTCCTTC	gma-miR319l;gma-miR319g;
MIR156	ngs_90582250_x17	17	TGACAGAAGAGGGTGAGCAT	mtr-miR156j;
MIR171	ngs_91791729_x17	17	TGATTGAGCCGCGTCCATATC	mtr-miR171b;vvi-miR171b;
MIR319	ngs_97805008_x17	17	TTGGACTGAAGGGAGCTTCC	mtr-miR319;vvi-miR319f;tae-miR319;gma-miR319b;ppt-miR319c;gma-miR319a;ptc-miR319a;ptc-miR319b;ptc-miR319c;vvi-miR319g;ath-miR319b;ppt-miR319e;ppt-miR319d;aqc-miR319;vun-miR319a;aly-miR319a;aly-miR319b;gma-miR319k;gma-miR319h;gma-miR319m;amg-miR319;vvi-miR319c;ath-miR319a;gma-miR319j;vvi-miR319b;rco-miR319a;rco-miR319b;ptc-miR319d;mtr-miR319b;ctr-miR319;rco-miR319c;gma-miR319e;aau-miR319;
MIR894	ngs_54508737_x17	17	CGTTTCACGTCGGGGTCACC	ppt-miR894;
MIR156	ngs_97327623_x17	17	TTGACAGAAGATAGAGATCAC	ptc-miR156g;ptc-miR156h;vvi-miR156f;gma-miR156d;ptc-miR156i;tcc-miR156e;gma-miR156l;vvi-miR156g;gra-miR157a;gma-miR156e;ptc-miR156j;bna-miR156c;tcc-miR156f;gma-miR156j;gma-miR156m;aly-miR157c;mtr-miR156e;gma-miR156i;bna-miR156b;ahy-miR156b-5p;mtr-miR156h;vvi-miR156i;gra-miR157b;bol-miR157a;mtr-miR156f;gma-miR156c;vun-miR156b;bcy-miR156;bgy-miR156;aly-miR157a;aly-miR157b;rco-miR156h;bra-miR157a;sl…
MIR172	ngs_69907915_x17	17	GGAATCTTGATGATGCTGCGT	ptc-miR172e;ptc-miR172d;aqc-miR172b;ath-miR172e;zma-miR172e;bdi-miR172b;osa-miR172b;tcc-miR172c;
MIR319	ngs_40221944_x17	17	ATGGACTGAAGGGAGCTCCC	ptc-miR319a;ptc-miR319b;ptc-miR319c;ptc-miR319d;gma-miR319e;amg-miR319;vvi-miR319f;ath-miR319a;vvi-miR319c;vvi-miR319b;rco-miR319a;rco-miR319b;gma-miR319j;rco-miR319c;gma-miR319k;gma-miR319h;vvi-miR319g;ppt-miR319e;ppt-miR319d;ppt-miR319c;aly-miR319a;ath-miR319b;aqc-miR319;vun-miR319a;mtr-miR319;gma-miR319b;aau-miR319;mtr-miR319b;aly-miR319b;gma-miR319m;ctr-miR319;tae-miR319;gma-miR319a;
MIR403	ngs_86087636_x17	17	TCAGATTCACGCACAAACTCG	ptc-miR403b;ath-miR403;aly-miR403;rco-miR403b;tcc-miR403b;ptc-miR403c;vvi-miR403e;ptc-miR403a;rco-miR403a;tcc-miR403a;vvi-miR403d;vvi-miR403c;vvi-miR403b;vvi-miR403a;vvi-miR403f;csi-miR403;
MIR827	ngs_95828683_x17	17	TTAGATGACCATCAACGAAGA	ptc-miR827;
MIR319	ngs_97803073_x17	17	TTGGACTGAAGGGAGCCCCTT	pvu-miR319c;aly-miR319d;gma-miR319g;gma-miR319l;aly-miR319c;rco-miR319d;ath-miR319c;
MIR156	ngs_97326671_x17	17	TTGACAGAAGATAGACAGCA	rco-miR156h;bra-miR157a;sly-miR156c;ath-miR157c;rco-miR156g;sly-miR156b;ath-miR157b;rco-miR156f;sly-miR156a;ath-miR157a;ptc-miR156g;ptc-miR156h;vvi-miR156f;gma-miR156d;ptc-miR156i;tcc-miR156e;gma-miR156l;vvi-miR156g;gra-miR157a;gma-miR156e;ptc-miR156j;bna-miR156c;tcc-miR156f;gma-miR156j;gma-miR156m;aly-miR157c;mtr-miR156e;gma-miR156i;bna-miR156b;ahy-miR156b-5p;mtr-miR156h;vvi-miR156i;gra-miR157b;…
MIR167	ngs_61340979_x17	17	GACGCTGCCAGCATGATCTA	rco-miR167b;ptc-miR167d;tcc-miR167b;tae-miR167;mtr-miR167;gma-miR167d;bra-miR167d;ghr-miR167;osa-miR167a;bna-miR167a;bna-miR167b;osa-miR167c;sbi-miR167b;sly-miR167;bdi-miR167a;zma-miR167a;zma-miR167b;zma-miR167c;aly-miR167a;aly-miR167b;zma-miR167d;sbi-miR167i;gma-miR167b;vvi-miR167e;ath-miR167b;bna-miR167c;bdi-miR167b;osa-miR167b;sbi-miR167a;gma-miR167a;vvi-miR167d;ath-miR167a;ptc-miR167a;bra-miR…
MIR171	ngs_91788396_x17	17	TGATTGAGCCGCGCCTATAT	sbi-miR171g;bra-miR171e;ath-miR171a;vvi-miR171e;osa-miR171a;ccl-miR171;bna-miR171f;bdi-miR171a;zma-miR171n;zma-miR171a;aly-miR171a;bna-miR171g;tcc-miR171a;sbi-miR171j;
MIR390	ngs_46669263_x17	17	CAGCTCAGGAGGGATAGCGCC	sbi-miR390;bdi-miR390b;csi-miR390;mtr-miR390;bdi-miR390;osa-miR390;ghr-miR390c;ath-miR390b;bna-miR390c;ptc-miR390a;ptc-miR390b;ghr-miR390a;bna-miR390a;ppt-miR390a;tcc-miR390a;rco-miR390a;ptc-miR390c;ghr-miR390b;ath-miR390a;bna-miR390b;cme-miR390;aly-miR390b;aly-miR390a;gma-miR390a-5p;zma-miR390b;zma-miR390a;ppt-miR390b;tcc-miR390b;rco-miR390b;ptc-miR390d;vvi-miR390;ppt-miR390c;
MIR156	ngs_97379902_x17	17	TTGACTGAAGAAAGAGAGCAC	smo-miR156c;
MIR156	ngs_97323526_x17	17	TTGACAGAAGAAATAGAGCAC	smo-miR156c;
MIR156	ngs_90466546_x17	17	TGACAGAAGAAAGAGCGCAC	smo-miR156c;ath-miR156h;aly-miR156h;
MIR156	ngs_97323334_x17	17	TTGACAGAAGAAAGGGAGCA	smo-miR156c;smo-miR156d;
MIR408	ngs_91995826_x17	17	TGCACTGCCTCTTCCCAGGCT	smo-miR408;ppt-miR408b;
MIR156	ngs_90585844_x17	17	TGACAGAAGCGAGTGAGCACA	ssl-miR156;ssp-miR156;tae-miR156;rco-miR156d;rco-miR156c;rco-miR156b;rco-miR156a;hvu-miR156;bna-miR156a;
MIR156	ngs_90734449_x17	17	TGACCGAAGAGAGTGAGCACA	ssp-miR156;tae-miR156;rco-miR156d;rco-miR156c;rco-miR156b;rco-miR156a;hvu-miR156;bna-miR156a;ssl-miR156;
MIR394	ngs_97906621_x17	17	TTGGCATTCTGTCCACCTGC	tcc-miR394a;ath-miR394a;ghr-miR394b;vvi-miR394c;vvi-miR394b;tcc-miR394b;ath-miR394b;csi-miR394;sbi-miR394b;osa-miR394;sbi-miR394a;zma-miR394b;zma-miR394a;gma-miR394c-5p;bdi-miR394;ahy-miR394;ssl-miR394;ghr-miR394a;ptc-miR394a-5p;ptc-miR394b-5p;aly-miR394b;aly-miR394a;vvi-miR394a;
MIR172	ngs_22821165_x17	17	AGAATCTTGATGATGCTGCGT	vun-miR172;tcc-miR172e;aly-miR172a;gma-miR172h-3p;aly-miR172b;mtr-miR172b;bra-miR172a;mtr-miR172c;bol-miR172b;bra-miR172b;ath-miR172b;gma-miR172a;ath-miR172a;gma-miR172b-3p;ssl-miR172;sly-miR172b;osa-miR172d;ptc-miR172f;bdi-miR172a;ata-miR172;aau-miR172;vvi-miR172d;bol-miR172a;sly-miR172a;ptc-miR172a;ptc-miR172b;osa-miR172a;tcc-miR172b;ptc-miR172c;aqc-miR172a;
MIR171	ngs_91789940_x17	17	TGATTGAGCCGCGTCAACAT	vvi-miR171b;mtr-miR171b;
MIR166	ngs_52984655_x17	17	CGGACCAGGCTTCAATCCCC	zma-miR166j;sbi-miR166e;osa-miR166l;zma-miR166n;sbi-miR166g;osa-miR166k;zma-miR166k;ppt-miR166d;vvi-miR166c;ptc-miR166h;ppt-miR166e;gma-miR166c;vvi-miR166d;ptc-miR166i;ppt-miR166f;gma-miR166d;vvi-miR166e;ptc-miR166j;ppt-miR166g;gma-miR166e;vvi-miR166f;smo-miR166a;ptc-miR166k;ppt-miR166h;pta-miR166a;gma-miR166f;vvi-miR166g;smo-miR166b;ppt-miR166b;ptc-miR166l;ppt-miR166i;tcc-miR166a;zma-miR166a;bdi…
MIR156	ngs_51550785_x16	16	CGACGGAAGAGAGTGAGCAC	aly-miR156g;ath-miR156g;smo-miR156a;
MIR157	ngs_68905668_x16	16	GCTCTCTTTACTTCTGTCAC	aly-miR157c*;
MIR158	ngs_86955142_x16	16	TCCCTAATGTAGACAAAGCA	aly-miR158a;ath-miR158a;
MIR159	ngs_97804943_x16	16	TTGGACTGAAGGGAGCTCTT	aly-miR159b;ath-miR159b;aqc-miR159;rco-miR319d;ath-miR319c;pvu-miR319c;aly-miR319d;gma-miR319g;gma-miR319l;tcc-miR319;ptc-miR319g;ptc-miR319f;ptc-miR319e;csi-miR319;vvi-miR319e;aly-miR319c;vun-miR319b;ptc-miR319h;
MIR169	ngs_71383849_x16	16	GGCAAGTTGTCCTTCGGCTAC	aly-miR169b*;
MIR170	ngs_85381181_x16	16	TATTGGCCTGGGTCACTCAGA	aly-miR170*;gma-miR171j;aly-miR171a*;
MIR2111	ngs_37495771_x16	16	ATCCTCGGGATACAGATCACC	aly-miR2111b*;bna-miR2111b*;
MIR319	ngs_62973251_x16	16	GAGCTTTCTTCGGTGCACTC	aly-miR319b*;
MIR319	ngs_62973530_x16	16	GAGCTTTCTTTGGTCCACTC	aly-miR319b*;
MIR156	ngs_90466590_x16	16	TGACAGAAGAAAGAGTGCAC	ath-miR156h;aly-miR156h;smo-miR156c;
MIR165	ngs_88114205_x16	16	TCGGATCAGGCTTCATCCCCC	ath-miR165a;ath-miR165b;
MIR168	ngs_88007212_x16	16	TCGCTTGGTGCAGGTCGCGAA	ath-miR168a;ptc-miR168a;bna-miR168;ccl-miR168;ath-miR168b;tcc-miR168;ptc-miR168b;crt-miR168;mtr-miR168b;vvi-miR168;rco-miR168;vun-miR168;aly-miR168a;mtr-miR168c;aly-miR168b;gma-miR168;
MIR319	ngs_97805952_x16	16	TTGGACTGACGGGAGCTCCCT	ath-miR319b;aqc-miR319;vun-miR319a;aau-miR319;aly-miR319b;gma-miR319m;tae-miR319;amg-miR319;vvi-miR319f;ath-miR319a;vvi-miR319c;vvi-miR319b;rco-miR319a;rco-miR319b;gma-miR319j;rco-miR319c;gma-miR319k;gma-miR319h;aly-miR319a;
MIR319	ngs_97802783_x16	16	TTGGACTGAAGGGAGATCCT	ath-miR319c;pvu-miR319c;aly-miR319d;gma-miR319g;gma-miR319l;tcc-miR319;ptc-miR319g;ptc-miR319f;ptc-miR319e;csi-miR319;vvi-miR319e;aly-miR319c;vun-miR319b;ptc-miR319h;rco-miR319d;
MIR390	ngs_84072166_x16	16	TAGCTCAGGAGGGATAGCGCC	ath-miR390a;bna-miR390b;cme-miR390;aly-miR390b;aly-miR390a;gma-miR390a-5p;zma-miR390b;zma-miR390a;ppt-miR390b;tcc-miR390b;rco-miR390b;ptc-miR390d;vvi-miR390;sbi-miR390;bdi-miR390b;csi-miR390;mtr-miR390;bdi-miR390;osa-miR390;ghr-miR390c;ath-miR390b;bna-miR390c;ptc-miR390a;ptc-miR390b;ghr-miR390a;bna-miR390a;ppt-miR390a;tcc-miR390a;rco-miR390a;ptc-miR390c;ghr-miR390b;ppt-miR390c;
MIR395	ngs_54603918_x16	16	CTAAAGTGTTTGGGGGAACTC	ath-miR395e;aly-miR395g;aly-miR395e;aly-miR395d;gma-miR395c;vun-miR395;vvi-miR395m;csi-miR395;ptc-miR395j;tcc-miR395b;rco-miR395e;sly-miR395b;sly-miR395a;vvi-miR395a;vvi-miR395b;vvi-miR395c;vvi-miR395d;vvi-miR395e;ptc-miR395b;vvi-miR395f;ptc-miR395c;vvi-miR395g;ptc-miR395d;vvi-miR395h;ptc-miR395e;vvi-miR395i;ptc-miR395f;rco-miR395a;vvi-miR395j;ptc-miR395g;rco-miR395b;gma-miR395a;vvi-miR395k;ptc-m…
MIR858	ngs_96961856_x16	16	TTCGTTGTCTGTTCGACCTTT	ath-miR858b;
MIR161	ngs_48456087_x16	16	CCAATGCACTGAAAGTGACTA	bna-miR161;
MIR171	ngs_91747111_x16	16	TGATTCAGCCGCGCCAATATC	bna-miR171g;vvi-miR171e;zma-miR171n;bra-miR171e;ath-miR171a;aly-miR171a;tcc-miR171a;bna-miR171f;ccl-miR171;sbi-miR171g;bdi-miR171a;sbi-miR171j;osa-miR171a;
MIR824	ngs_83697340_x16	16	TAGACCATTTGTGAGCAGGG	bna-miR824;aly-miR824;bol-miR824;bra-miR824;ath-miR824;
MIR824	ngs_90718804_x16	16	TGACCATTTGTGAGAAGGGA	bna-miR824;aly-miR824;bra-miR824;bol-miR824;ath-miR824;
MIR1885	ngs_47448394_x16	16	CATCAATGAAAGGTATGGTTCC	bra-miR1885;
MIR156	ngs_90574608_x16	16	TGACAGAAGAGCGAGAGCAC	far-miR156a;ahy-miR156c;sbi-miR156d;far-miR156b;gma-miR156f;osa-miR156k;rco-miR156e;ahy-miR156a;tcc-miR156a;ath-miR156j;zma-miR156j;mtr-miR156;bdi-miR156;gma-miR156b;
MIR319	ngs_92964263_x16	16	TGGACTGAAGGGCGCTCCTTC	gma-miR319g;gma-miR319l;
MIR319	ngs_97807337_x16	16	TTGGACTGCAGGGAGCTCCC	gma-miR319h;vvi-miR319g;ppt-miR319e;ppt-miR319d;ppt-miR319c;aly-miR319a;ath-miR319b;aqc-miR319;vun-miR319a;mtr-miR319;gma-miR319b;aau-miR319;mtr-miR319b;aly-miR319b;gma-miR319m;ctr-miR319;tae-miR319;gma-miR319a;ptc-miR319a;ptc-miR319b;ptc-miR319c;ptc-miR319d;gma-miR319e;amg-miR319;vvi-miR319f;ath-miR319a;vvi-miR319c;vvi-miR319b;rco-miR319a;rco-miR319b;gma-miR319j;rco-miR319c;gma-miR319k;
MIR390	ngs_9631459_x16	16	AAGCTCAGGAGGGATTGCACC	gma-miR390b;
MIR167	ngs_90128177_x16	16	TGAAGCTGCCAGCATGATAT	lja-miR167;bdi-miR167c;bdi-miR167d;ptc-miR167g;sbi-miR167e;sof-miR167a;osa-miR167h;sbi-miR167g;osa-miR167g;sbi-miR167f;osa-miR167f;sbi-miR167d;osa-miR167e;osa-miR167d;ptc-miR167d;gso-miR167a;aly-miR167b;zma-miR167c;zma-miR167d;zma-miR167b;osa-miR167j;aly-miR167d;ccl-miR167b;zma-miR167a;zma-miR167j;gma-miR167d;tcc-miR167b;csi-miR167c;gma-miR167e;ptc-miR167f;ptc-miR167e;osa-miR167a;ath-miR167b;ccl-…
MIR162	ngs_87794996_x16	16	TCGATAAACCTCTGCATTCAG	mtr-miR162;vun-miR162;ptc-miR162c;rco-miR162;osa-miR162a;tcc-miR162;aly-miR162b;vvi-miR162;csi-miR162;ghr-miR162a;gma-miR162b;aly-miR162a;aau-miR162;ptc-miR162b;ptc-miR162a;ath-miR162a;gma-miR162c;sbi-miR162;sly-miR162;ath-miR162b;cpa-miR162a;
MIR171	ngs_92663889_x16	16	TGCTTGAGCCGCGTCAATATC	mtr-miR171b;vvi-miR171b;
MIR159	ngs_57599345_x16	16	CTTGGATTGAAGGGAGATCTA	osa-miR159f;
MIR395	ngs_90230553_x16	16	TGAAGTGTTTGGGGAAACCC	osa-miR395t;
MIR160	ngs_52538055_x16	16	CGCCTGGCTCCCTGTATGCCG	ppt-miR160b;ppt-miR160i;ppt-miR160d;zma-miR160f;osa-miR160e;
MIR166	ngs_88072512_x16	16	TCGGACCAGGCTTGATTCCCC	ptc-miR166b;ptc-miR166c;ptc-miR166d;ptc-miR166e;ptc-miR166f;ppt-miR166c;ptc-miR166g;ppt-miR166d;vvi-miR166c;ptc-miR166h;ppt-miR166e;gma-miR166c;vvi-miR166d;ptc-miR166i;ppt-miR166f;gma-miR166d;vvi-miR166e;ptc-miR166j;ppt-miR166g;gma-miR166e;vvi-miR166f;smo-miR166a;ptc-miR166k;ppt-miR166h;pta-miR166a;gma-miR166f;vvi-miR166g;smo-miR166b;ppt-miR166b;ptc-miR166l;ppt-miR166i;tcc-miR166a;zma-miR166a;bdi…
MIR396	ngs_96566559_x16	16	TTCCACAGCTTTCTTGTACTG	ptc-miR396a;tcc-miR396a;sof-miR396;lja-miR396;aau-miR396;bdi-miR396d;bcy-miR396a;bgy-miR396a;osa-miR396b;ath-miR396a;sbi-miR396a;ptc-miR396b;tcc-miR396b;aqc-miR396a;vvi-miR396d;zma-miR396a;zma-miR396b;amg-miR396;bdi-miR396c;ssp-miR396;gma-miR396e;gma-miR396i-5p;aly-miR396a;gma-miR396a-5p;mtr-miR396b;ghr-miR396b;ssl-miR396;vvi-miR396c;csi-miR396b;ghr-miR396a;csi-miR396a;osa-miR396a;sbi-miR396b;
MIR396	ngs_55608852_x16	16	CTCCACAGCTTTCTTGAACTT	ptc-miR396e;tcc-miR396c;bcy-miR396b;bgy-miR396b;aly-miR396b;gma-miR396b-5p;zma-miR396e;zma-miR396f;ath-miR396b;rco-miR396;tcc-miR396e;osa-miR396c;gma-miR396c;bdi-miR396e;sbi-miR396c;bna-miR396a;pta-miR396;ccl-miR396;aqc-miR396b;mtr-miR396a;ptc-miR396c;ptc-miR396d;
MIR827	ngs_95828970_x16	16	TTAGATGACCATCAACGTAA	ptc-miR827;
MIR156	ngs_90664075_x16	16	TGACATAAGAGAGTGAGCACA	rco-miR156d;rco-miR156c;rco-miR156b;rco-miR156a;hvu-miR156;bna-miR156a;ssl-miR156;ssp-miR156;tae-miR156;
MIR156	ngs_90480953_x16	16	TGACAGAAGAGAGCGAGAAC	sbi-miR156e;zma-miR156k;
MIR156	ngs_97310524_x16	16	TTGACAAAAGAAAGAGAGCAC	smo-miR156c;
MIR156	ngs_97332818_x16	16	TTGACAGATGAAAGAGAGCAC	smo-miR156c;
MIR156	ngs_97329449_x16	16	TTGACAGACGAAAGAGAGCAC	smo-miR156c;
MIR156	ngs_97323116_x16	16	TTGACAGAAGAAAGATAGCA	smo-miR156c;
MIR167	ngs_90113915_x16	16	TGAAGCTGAAAGCATGATCTA	tae-miR167b;
MIR171	ngs_25869424_x16	16	AGATTGAGCCGCGTCAATATC	tcc-miR171c;ptc-miR171d;rco-miR171g;mtr-miR171e;tcc-miR171b;ptc-miR171c;osa-miR171i;sbi-miR171h;zma-miR171l;zma-miR171m;mtr-miR171b;vvi-miR171b;
MIR156	ngs_90486581_x16	16	TGACAGAAGAGAGGGATCAC	vvi-miR156a;ptc-miR156k;
MIR156	ngs_90585814_x16	16	TGACAGAAGCGAGGGAGCAC	vvi-miR156a;ptc-miR156k;
MIR156	ngs_90615201_x16	16	TGACAGAGGAGAGTGAGAAC	vvi-miR156e;
MIR169	ngs_46551503_x16	16	CAGCCAAGGATGACTCGCCG	vvi-miR169a;mtr-miR169g;mtr-miR169j;osa-miR169a;ath-miR169a;gma-miR169g;bdi-miR169c;sbi-miR169a;rco-miR169b;tcc-miR169l;ath-miR169c;vvi-miR169s;osa-miR169c;tcc-miR169a;gma-miR169f;rco-miR169a;tcc-miR169k;ath-miR169b;osa-miR169b;ptc-miR169c;ptc-miR169d;ptc-miR169e;vvi-miR169g;ptc-miR169f;vvi-miR169j;ptc-miR169g;vvi-miR169k;vvi-miR169c;gma-miR169m;ptc-miR169a;bdi-miR169f;aly-miR169c;mtr-miR169b;tcc…
MIR394	ngs_97905933_x16	16	TTGGCATTCTGTCCACCTCCA	vvi-miR394a;vvi-miR394c;
MIR395	ngs_56249069_x16	16	CTGAAGTGTTTGGGGGAACTG	vvi-miR395d;vvi-miR395c;vvi-miR395b;vvi-miR395a;ptc-miR395b;ptc-miR395c;ptc-miR395d;ptc-miR395e;ptc-miR395f;rco-miR395a;ptc-miR395g;rco-miR395b;gma-miR395a;ptc-miR395h;rco-miR395c;ath-miR395d;gma-miR395b;ptc-miR395i;tcc-miR395a;rco-miR395d;ath-miR395a;ath-miR395e;gma-miR395c;csi-miR395;ptc-miR395j;tcc-miR395b;vun-miR395;aly-miR395d;aly-miR395g;aly-miR395e;rco-miR395e;sly-miR395b;vvi-miR395m;sly-m…
MIR160	ngs_67480997_x16	16	GCCTGGCTCCCTGTATGCCC	zma-miR160b;zma-miR160g;zma-miR160d;zma-miR160a;aly-miR160b;bdi-miR160c;csi-miR160;ppt-miR160b;ppt-miR160i;ptc-miR160d;bdi-miR160d;tcc-miR160b;ppt-miR160a;ptc-miR160c;ptc-miR160b;ptc-miR160a;sbi-miR160d;sbi-miR160a;osa-miR160a;sbi-miR160c;ath-miR160a;osa-miR160b;vvi-miR160c;ppt-miR160e;sbi-miR160b;ath-miR160b;smo-miR160a;pab-miR160a;rco-miR160a;osa-miR160c;vvi-miR160d;ppt-miR160f;bdi-miR160b;sbi-…
MIR167	ngs_90153811_x16	16	TGAAGCTGCCCGCATGATCT	zma-miR167j;gma-miR167d;tcc-miR167b;csi-miR167c;gma-miR167e;ptc-miR167f;ptc-miR167e;osa-miR167a;ath-miR167b;ccl-miR167a;tcc-miR167c;vvi-miR167e;rco-miR167c;gma-miR167b;bna-miR167a;bdi-miR167a;mtr-miR167;gma-miR167c;osa-miR167c;ath-miR167a;vvi-miR167d;gma-miR167a;osa-miR167b;vvi-miR167c;bra-miR167a;ptc-miR167a;bra-miR167b;ptc-miR167b;bna-miR167b;vvi-miR167a;bra-miR167c;sbi-miR167a;sbi-miR167h;rco-…
MIR172	ngs_62044408_x15	15	GAGAATCTTGATGATGCTGCAT	aau-miR172;vvi-miR172d;ata-miR172;
MIR156	ngs_68730224_x15	15	GCTCACTGCTCTTTCTATCAG	aly-miR156a*;
MIR156	ngs_68728540_x15	15	GCTCACTGCTCTATCTGACAGA	aly-miR156c*;
MIR158	ngs_83018333_x15	15	TACCAAATGTAGACAAAGCA	aly-miR158a;ath-miR158a;
MIR164	ngs_45915438_x15	15	CACGTGTTCTACTACTCCAA	aly-miR164c*;
MIR167	ngs_64333118_x15	15	GATCATGTTCGCAGCTTCACC	aly-miR167a*;
MIR167	ngs_64333576_x15	15	GATCATGTTCGCAGTCTCAC	aly-miR167a*;
MIR169	ngs_83985403_x15	15	TAGCCAAGGATGACTTACCTG	aly-miR169i;aly-miR169j;aly-miR169k;aly-miR169l;aly-miR169m;zma-miR169j;zma-miR169k;zma-miR169i;ath-miR169n;bna-miR169l;ptc-miR169m;tcc-miR169j;osa-miR169l;sbi-miR169f;ath-miR169m;ptc-miR169l;osa-miR169k;ath-miR169l;ptc-miR169k;osa-miR169j;ath-miR169k;ptc-miR169j;osa-miR169i.1;ath-miR169j;ptc-miR169i;ath-miR169i;ath-miR169h;tcc-miR169h;osa-miR169h;aly-miR169h;bdi-miR169g;vvi-miR169e;sly-miR169b;o…
MIR393	ngs_36853699_x15	15	ATCATGCGATCTCTTAGGATT	aly-miR393b*;
MIR394	ngs_97904562_x15	15	TTGGCATTCTGCCCACCTCC	aly-miR394a;vvi-miR394a;tcc-miR394a;ath-miR394a;ghr-miR394b;vvi-miR394c;vvi-miR394b;tcc-miR394b;ath-miR394b;csi-miR394;sbi-miR394b;osa-miR394;sbi-miR394a;zma-miR394b;zma-miR394a;gma-miR394c-5p;bdi-miR394;ahy-miR394;ssl-miR394;ghr-miR394a;ptc-miR394a-5p;ptc-miR394b-5p;aly-miR394b;
MIR858	ngs_98994591_x15	15	TTTCGTTGCCTGTTCGACCTT	aly-miR858;ath-miR858;
MIR319	ngs_99202082_x15	15	TTTGACTGAAGGGAGCTCCC	aqc-miR319;vun-miR319a;mtr-miR319;gma-miR319b;aau-miR319;mtr-miR319b;aly-miR319b;gma-miR319m;ctr-miR319;tae-miR319;gma-miR319a;ptc-miR319a;ptc-miR319b;ptc-miR319c;ptc-miR319d;gma-miR319e;amg-miR319;vvi-miR319f;ath-miR319a;vvi-miR319c;vvi-miR319b;rco-miR319a;rco-miR319b;gma-miR319j;rco-miR319c;gma-miR319k;gma-miR319h;vvi-miR319g;ppt-miR319e;ppt-miR319d;ppt-miR319c;aly-miR319a;ath-miR319b;
MIR158	ngs_86828471_x15	15	TCCCAAATGTAGACACAGCA	ath-miR158a;aly-miR158a;
MIR159	ngs_99462859_x15	15	TTTGGATTGAAGGGAACTCCT	ath-miR159c;aly-miR159c;
MIR165	ngs_88077114_x15	15	TCGGACCGGGCTTCATCCCCC	ath-miR165b;ath-miR165a;
MIR165	ngs_88064477_x15	15	TCGGACCAGGCTTCATCCCCG	ath-miR165b;ath-miR165a;crt-miR166a;csi-miR166b;gma-miR166j-3p;
MIR319	ngs_97802000_x15	15	TTGGACTGAAGGAAGCTCCCT	ath-miR319b;aqc-miR319;vun-miR319a;aly-miR319a;aly-miR319b;gma-miR319k;gma-miR319h;gma-miR319m;amg-miR319;vvi-miR319c;ath-miR319a;gma-miR319j;vvi-miR319b;rco-miR319a;rco-miR319b;rco-miR319c;aau-miR319;vvi-miR319f;tae-miR319;
MIR395	ngs_56250058_x15	15	CTGAAGTGTTTGGGGGGACT	ath-miR395c;ath-miR395b;aly-miR395f;ath-miR395f;aly-miR395c;aly-miR395b;aly-miR395h;
MIR824	ngs_83707799_x15	15	TAGACCCTTTGTGAGAAGGGA	ath-miR824;bna-miR824;aly-miR824;bra-miR824;bol-miR824;
MIR858	ngs_96962081_x15	15	TTCGTTGTCTGTTCGGCCTTG	ath-miR858b;
MIR824	ngs_82880289_x15	15	TACACCATTTGTGAGAAGGGA	bol-miR824;ath-miR824;bna-miR824;aly-miR824;bra-miR824;
MIR1885	ngs_84817992_x15	15	TATCAATGAAAGGTATGATTCC	bra-miR1885;
MIR824	ngs_83695132_x15	15	TAGACCATTTGTGAGACGGG	bra-miR824;ath-miR824;bna-miR824;aly-miR824;bol-miR824;
MIR156	ngs_94460182_x15	15	TGTCAGAAGAGAGTGATCAC	ghr-miR156c;
MIR156	ngs_97325065_x15	15	TTGACAGAAGAGAGTAAGCA	gma-miR156o;gma-miR156k;gma-miR156n;
MIR169	ngs_46556253_x15	15	CAGCCAAGGATGACTTGCCGGT	gma-miR169d;
MIR319	ngs_99202083_x15	15	TTTGACTGAAGGGAGCTCCCT	gma-miR319h;aly-miR319a;ath-miR319b;aqc-miR319;vun-miR319a;aau-miR319;aly-miR319b;gma-miR319m;tae-miR319;amg-miR319;vvi-miR319f;ath-miR319a;vvi-miR319c;vvi-miR319b;rco-miR319a;rco-miR319b;gma-miR319j;rco-miR319c;gma-miR319k;
MIR319	ngs_98048634_x15	15	TTGGTCTGAAGGGAGCTCCCT	gma-miR319j;rco-miR319c;gma-miR319k;gma-miR319h;aly-miR319a;ath-miR319b;aqc-miR319;vun-miR319a;aau-miR319;aly-miR319b;gma-miR319m;tae-miR319;amg-miR319;vvi-miR319f;ath-miR319a;vvi-miR319c;vvi-miR319b;rco-miR319a;rco-miR319b;
MIR390	ngs_9629424_x15	15	AAGCTCAGGAGGGATAGCAGC	gma-miR390b;
MIR168	ngs_49483002_x15	15	CCCGCCTTGCATCAACTGAT	mtr-miR168c*;aly-miR168a*;
MIR171	ngs_91831465_x15	15	TGATTTAGCCGCGTCAATATC	mtr-miR171b;vvi-miR171b;
MIR166	ngs_88065802_x15	15	TCGGACCAGGCTTCATTACCT	osa-miR166m;csi-miR166d;crt-miR166b;
MIR167	ngs_90124458_x15	15	TGAAGCTGCCAGCATGAACT	osa-miR167a;ath-miR167b;ccl-miR167a;tcc-miR167c;vvi-miR167e;rco-miR167c;gma-miR167b;bna-miR167a;bdi-miR167a;mtr-miR167;gma-miR167c;osa-miR167c;ath-miR167a;vvi-miR167d;gma-miR167a;osa-miR167b;vvi-miR167c;bra-miR167a;ptc-miR167a;bra-miR167b;ptc-miR167b;bna-miR167b;vvi-miR167a;bra-miR167c;sbi-miR167a;sbi-miR167h;rco-miR167a;ptc-miR167c;tcc-miR167a;zma-miR167i;zma-miR167h;sbi-miR167c;sof-miR167b;ssp-…
MIR5538	ngs_56217596_x15	15	CTGAACTCAATCACTTGCTGC	osa-miR5538;
MIR160	ngs_92277928_x15	15	TGCCTGGCTCCCAGTATGCCA	pab-miR160a;rco-miR160a;osa-miR160c;vvi-miR160d;ppt-miR160f;bdi-miR160b;sbi-miR160e;tae-miR160;mtr-miR160d;zma-miR160c;aly-miR160a;bra-miR160a;ath-miR160c;mtr-miR160b;mtr-miR160;ttu-miR160;sly-miR160a;smo-miR160b;aqc-miR160b;far-miR160;pab-miR160b;vun-miR160;rco-miR160b;osa-miR160d;vvi-miR160e;bdi-miR160a;gma-miR160;mtr-miR160e;zma-miR160e;aly-miR160c;zma-miR160b;zma-miR160g;zma-miR160d;zma-miR16…
MIR319	ngs_97805613_x15	15	TTGGACTGAAGGTAGCTCCC	ppt-miR319d;aqc-miR319;vun-miR319a;aly-miR319a;aly-miR319b;gma-miR319k;gma-miR319h;gma-miR319m;amg-miR319;vvi-miR319c;ath-miR319a;gma-miR319j;vvi-miR319b;rco-miR319a;rco-miR319b;ptc-miR319d;mtr-miR319b;ctr-miR319;rco-miR319c;gma-miR319e;aau-miR319;mtr-miR319;vvi-miR319f;tae-miR319;gma-miR319b;ppt-miR319c;gma-miR319a;ptc-miR319a;ptc-miR319b;ptc-miR319c;vvi-miR319g;ath-miR319b;ppt-miR319e;
MIR156	ngs_90828823_x15	15	TGACGGAAGAGAGGGAGCAC	ptc-miR156k;vvi-miR156a;
MIR159	ngs_99172773_x15	15	TTTGAATTGAAGGGAGCTCT	ptc-miR159c;aly-miR159a;gma-miR159e-3p;mtr-miR159a;sly-miR159;csi-miR159;ahy-miR159;vvi-miR159c;bra-miR159a;gma-miR159a-3p;rco-miR159;ath-miR159a;pvu-miR159a.1;bna-miR159;ptc-miR159b;ptc-miR159a;osa-miR159b;zma-miR159b;zma-miR159a;zma-miR159j;zma-miR159f;ssp-miR159a;zma-miR159k;far-miR159;tae-miR159b;hvu-miR159a;sbi-miR159;sof-miR159d;osa-miR159a.1;tae-miR159a;hvu-miR159b;sof-miR159b;sof-miR159a;…
MIR395	ngs_56655258_x15	15	CTGGAGTGTTTGGGGGAACTC	ptc-miR395i;tcc-miR395a;rco-miR395d;ath-miR395a;ath-miR395e;aly-miR395g;aly-miR395e;aly-miR395d;gma-miR395c;vun-miR395;vvi-miR395m;csi-miR395;ptc-miR395j;tcc-miR395b;rco-miR395e;sly-miR395b;sly-miR395a;vvi-miR395a;vvi-miR395b;vvi-miR395c;vvi-miR395d;vvi-miR395e;ptc-miR395b;vvi-miR395f;ptc-miR395c;vvi-miR395g;ptc-miR395d;vvi-miR395h;ptc-miR395e;vvi-miR395i;ptc-miR395f;rco-miR395a;vvi-miR395j;ptc-m…
MIR827	ngs_95828668_x15	15	TTAGATGACCATCAACGAACA	ptc-miR827;ghr-miR827b;tcc-miR827;ghr-miR827c;csi-miR827;ghr-miR827a;
MIR156	ngs_90569301_x15	15	TGACAGAAGAGAGTGTGCACA	rco-miR156c;rco-miR156b;rco-miR156a;hvu-miR156;ssl-miR156;ssp-miR156;tae-miR156;bna-miR156a;rco-miR156d;
MIR403	ngs_83907064_x15	15	TAGATTCACGCACAAGCTCG	rco-miR403a;tcc-miR403a;vvi-miR403d;vvi-miR403c;vvi-miR403b;vvi-miR403a;aly-miR403;ptc-miR403c;vvi-miR403f;ath-miR403;ptc-miR403b;csi-miR403;rco-miR403b;tcc-miR403b;vvi-miR403e;ptc-miR403a;
MIR156	ngs_90475021_x15	15	TGACAGAAGAGAGAGAGCCC	sbi-miR156d;far-miR156b;gma-miR156f;osa-miR156k;rco-miR156e;ahy-miR156a;tcc-miR156a;ath-miR156j;zma-miR156j;mtr-miR156;bdi-miR156;gma-miR156b;far-miR156a;ahy-miR156c;
MIR156	ngs_97322380_x15	15	TTGACAGAAGAAAGAGAGCT	smo-miR156c;
MIR156	ngs_97333344_x15	15	TTGACAGCAGAAAGAGAGCAC	smo-miR156c;
MIR156	ngs_97319986_x15	15	TTGACAGAAGAAAAAGAGCAC	smo-miR156c;
MIR164	ngs_92995592_x15	15	TGGAGAAGCAGTGCACGTGCA	ssl-miR164b;csi-miR164;gma-miR164;zma-miR164d;osa-miR164f;vvi-miR164a;rco-miR164c;ptc-miR164e;tcc-miR164b;mtr-miR164c;mtr-miR164a;bdi-miR164e;bdi-miR164d;ptc-miR164a;ptc-miR164b;rco-miR164a;ptc-miR164c;ath-miR164a;osa-miR164a;sbi-miR164d;vvi-miR164c;rco-miR164b;ptc-miR164d;tcc-miR164a;ctr-miR164;bdi-miR164b;bna-miR164;bra-miR164a;sbi-miR164;tae-miR164;ghr-miR164;aly-miR164a;mtr-miR164b;zma-miR164…
MIR169	ngs_26710685_x15	15	AGCCAAGGATGACTCGCCGA	tcc-miR169e;bdi-miR169a;gma-miR169c;aly-miR169a;zma-miR169a;zma-miR169b;gma-miR169b;bna-miR169a;ptc-miR169b;vvi-miR169f;mtr-miR169a;tcc-miR169c;bna-miR169b;sly-miR169c;osa-miR169a;ath-miR169a;sbi-miR169a;tcc-miR169a;ptc-miR169c;vvi-miR169g;ptc-miR169a;mtr-miR169b;
MIR403	ngs_95838309_x15	15	TTAGATTCACGCACAAACTAG	tcc-miR403b;vvi-miR403e;ptc-miR403a;rco-miR403a;tcc-miR403a;vvi-miR403d;vvi-miR403c;vvi-miR403b;vvi-miR403a;aly-miR403;ptc-miR403c;vvi-miR403f;ath-miR403;ptc-miR403b;csi-miR403;rco-miR403b;gma-miR403b;gma-miR403a;
MIR395	ngs_57024916_x15	15	CTTAAGTGTTTGGGGGAACTC	vun-miR395;vvi-miR395m;csi-miR395;ptc-miR395j;tcc-miR395b;rco-miR395e;sly-miR395b;sly-miR395a;vvi-miR395a;vvi-miR395b;vvi-miR395c;vvi-miR395d;vvi-miR395e;ptc-miR395b;vvi-miR395f;ptc-miR395c;vvi-miR395g;ptc-miR395d;vvi-miR395h;ptc-miR395e;vvi-miR395i;ptc-miR395f;rco-miR395a;vvi-miR395j;ptc-miR395g;rco-miR395b;gma-miR395a;vvi-miR395k;ptc-miR395h;rco-miR395c;ath-miR395d;gma-miR395b;vvi-miR395l;ptc-m…
MIR395	ngs_56234010_x15	15	CTGAAGCGTTTGGGGGAACTC	vun-miR395;vvi-miR395m;csi-miR395;ptc-miR395j;tcc-miR395b;rco-miR395e;sly-miR395b;sly-miR395a;vvi-miR395a;vvi-miR395b;vvi-miR395c;vvi-miR395d;vvi-miR395e;ptc-miR395b;vvi-miR395f;ptc-miR395c;vvi-miR395g;ptc-miR395d;vvi-miR395h;ptc-miR395e;vvi-miR395i;ptc-miR395f;rco-miR395a;vvi-miR395j;ptc-miR395g;rco-miR395b;gma-miR395a;vvi-miR395k;ptc-miR395h;rco-miR395c;ath-miR395d;gma-miR395b;vvi-miR395l;ptc-m…
MIR156	ngs_23110647_x15	15	AGACAGAAGAGAGGGAGCAC	vvi-miR156a;ptc-miR156k;
MIR159	ngs_99461510_x15	15	TTTGGATTGAAGGCAGCTCT	vvi-miR159c;gma-miR159e-3p;sly-miR159;aly-miR159b;aly-miR159a;ssp-miR159a;tae-miR159a;osa-miR159a.1;sof-miR159a;hvu-miR159b;sof-miR159b;ath-miR159b;pvu-miR159a.1;hvu-miR159a;ptc-miR159c;sof-miR159d;mtr-miR159a;zma-miR159j;zma-miR159a;zma-miR159f;ahy-miR159;ath-miR159a;rco-miR159;tae-miR159b;bra-miR159a;far-miR159;gma-miR159a-3p;zma-miR159k;osa-miR159b;ptc-miR159a;ptc-miR159b;bna-miR159;sbi-miR159…
MIR167	ngs_90120862_x15	15	TGAAGCTGCCAGCATAATCTC	vvi-miR167c;
MIR319	ngs_92964063_x15	15	TGGACTGAAGGGAGCTCCCC	vvi-miR319b;rco-miR319a;rco-miR319b;rco-miR319c;aau-miR319;vvi-miR319f;tae-miR319;ath-miR319b;aqc-miR319;vun-miR319a;aly-miR319a;aly-miR319b;gma-miR319k;gma-miR319h;gma-miR319m;amg-miR319;vvi-miR319c;ath-miR319a;gma-miR319j;vvi-miR319g;
MIR156	ngs_92171076_x14	14	TGCCAGAAGAGAGAGAGCAC	ahy-miR156c;gma-miR156f;bdi-miR156;gma-miR156b;osa-miR156k;far-miR156a;tcc-miR156a;mtr-miR156;zma-miR156j;sbi-miR156d;rco-miR156e;far-miR156b;ath-miR156j;ahy-miR156a;
MIR156	ngs_69210009_x14	14	GCTTACTCTCTCTCTGACACC	aly-miR156e*;
MIR319	ngs_97803799_x14	14	TTGGACTGAAGGGAGCTCCCG	aly-miR319b;gma-miR319k;gma-miR319h;gma-miR319m;amg-miR319;vvi-miR319c;ath-miR319a;gma-miR319j;vvi-miR319b;rco-miR319a;rco-miR319b;rco-miR319c;aau-miR319;vvi-miR319f;tae-miR319;ath-miR319b;aqc-miR319;vun-miR319a;aly-miR319a;vvi-miR319g;
MIR319	ngs_97258034_x14	14	TTGAACTGAAGGGAGCTCCCT	aly-miR319b;gma-miR319m;tae-miR319;amg-miR319;vvi-miR319f;ath-miR319a;vvi-miR319c;vvi-miR319b;rco-miR319a;rco-miR319b;gma-miR319j;rco-miR319c;gma-miR319k;gma-miR319h;aly-miR319a;ath-miR319b;aqc-miR319;vun-miR319a;aau-miR319;
MIR390	ngs_52729687_x14	14	CGCTATCCATCCTGGGTTCC	aly-miR390b*;
MIR399	ngs_72715464_x14	14	GGGCATCTTTCTATTGGCAC	aly-miR399c*;
MIR400	ngs_85044221_x14	14	TATGAGAGTATTATAGGTCA	aly-miR400;ath-miR400;
MIR824	ngs_83689164_x14	14	TAGACCATTTGTGACAAGGG	aly-miR824;bol-miR824;bra-miR824;ath-miR824;bna-miR824;
MIR824	ngs_83700432_x14	14	TAGACCATTTGTGTGAAGGGA	aly-miR824;bol-miR824;bra-miR824;ath-miR824;bna-miR824;
MIR858	ngs_77606541_x14	14	GTCGAACAGACAACGAAGAT	aly-miR858*;
MIR319	ngs_97789216_x14	14	TTGGACCGAAGGGAGCTCCC	amg-miR319;vvi-miR319f;ath-miR319a;vvi-miR319c;vvi-miR319b;rco-miR319a;rco-miR319b;gma-miR319j;rco-miR319c;gma-miR319k;gma-miR319h;vvi-miR319g;ppt-miR319e;ppt-miR319d;ppt-miR319c;aly-miR319a;ath-miR319b;aqc-miR319;vun-miR319a;mtr-miR319;gma-miR319b;aau-miR319;mtr-miR319b;aly-miR319b;gma-miR319m;ctr-miR319;tae-miR319;gma-miR319a;ptc-miR319a;ptc-miR319b;ptc-miR319c;ptc-miR319d;gma-miR319e;
MIR167	ngs_14760292_x14	14	ACAAGCTGCCAGCATGATCTA	aqc-miR167;
MIR156	ngs_51447053_x14	14	CGACAGAAGAGAGTGAGTAC	ath-miR156g;smo-miR156a;aly-miR156g;
MIR156	ngs_90474415_x14	14	TGACAGAAGAGAGAGAACAC	ath-miR156j;zma-miR156j;mtr-miR156;bdi-miR156;gma-miR156b;far-miR156a;ahy-miR156c;sbi-miR156d;far-miR156b;gma-miR156f;osa-miR156k;rco-miR156e;ahy-miR156a;tcc-miR156a;
MIR158	ngs_66989163_x14	14	GCCCAAATGTAGACAAAGCA	ath-miR158b;aly-miR158a;ath-miR158a;
MIR164	ngs_92995318_x14	14	TGGAGAAGCAGGGCATGTGCG	ath-miR164c;aly-miR164c;
MIR165	ngs_68036408_x14	14	GCGGACCAGGCTTCATCCCCC	ath-miR165a;ath-miR165b;
MIR165	ngs_88058637_x14	14	TCGGACCAGGCTTAATCCCCC	ath-miR165b;ath-miR165a;
MIR400	ngs_85044094_x14	14	TATGAGAGTATTATACGTCA	ath-miR400;aly-miR400;
MIR845	ngs_53390321_x14	14	CGGCTCTGATACCAATAGATG	ath-miR845a;
MIR164	ngs_92995128_x14	14	TGGAGAAGCAGGGCACGTTCA	bdi-miR164d;ptc-miR164a;ptc-miR164b;rco-miR164a;ptc-miR164c;ath-miR164a;osa-miR164a;sbi-miR164d;vvi-miR164c;rco-miR164b;ptc-miR164d;tcc-miR164a;ctr-miR164;bdi-miR164b;bna-miR164;bra-miR164a;sbi-miR164;tae-miR164;ghr-miR164;aly-miR164a;mtr-miR164b;zma-miR164g;zma-miR164b;ath-miR164b;osa-miR164b;sbi-miR164e;vvi-miR164d;aly-miR164b;zma-miR164a;zma-miR164c;bdi-miR164a;ssl-miR164b;csi-miR164;gma-miR16…
MIR172	ngs_69907817_x14	14	GGAATCTTGATGATGCTGCCT	bdi-miR172b;osa-miR172b;tcc-miR172c;ptc-miR172e;ptc-miR172d;aqc-miR172b;ath-miR172e;zma-miR172e;
MIR167	ngs_90144245_x14	14	TGAAGCTGCCAGCATGATTTAA	bna-miR167b;bna-miR167a;
MIR824	ngs_83587089_x14	14	TAGAACATTTGTGAGAAGGGA	bol-miR824;ath-miR824;bna-miR824;aly-miR824;bra-miR824;
MIR159	ngs_99494562_x14	14	TTTGGATTGCAGGGAGCTCT	bra-miR159a;gma-miR159a-3p;rco-miR159;ath-miR159a;pvu-miR159a.1;bna-miR159;ptc-miR159b;ptc-miR159a;osa-miR159b;zma-miR159b;zma-miR159a;zma-miR159j;zma-miR159f;ssp-miR159a;zma-miR159k;far-miR159;tae-miR159b;hvu-miR159a;sbi-miR159;sof-miR159d;osa-miR159a.1;tae-miR159a;hvu-miR159b;sof-miR159b;sof-miR159a;aly-miR159b;ath-miR159b;ptc-miR159c;aly-miR159a;gma-miR159e-3p;mtr-miR159a;sly-miR159;csi-miR159…
MIR403	ngs_95841490_x14	14	TTAGATTCACGCACGAACTCG	csi-miR403;rco-miR403b;tcc-miR403b;vvi-miR403e;ptc-miR403a;rco-miR403a;tcc-miR403a;vvi-miR403d;vvi-miR403c;vvi-miR403b;vvi-miR403a;aly-miR403;ptc-miR403c;vvi-miR403f;ath-miR403;ptc-miR403b;
MIR156	ngs_97328500_x14	14	TTGACAGAAGCGAGTGAGCAC	gma-miR156n;gma-miR156k;gma-miR156o;
MIR156	ngs_97325252_x14	14	TTGACAGAAGAGAGTGAACA	gma-miR156o;gma-miR156k;gma-miR156n;
MIR162	ngs_87794029_x14	14	TCGATAAACCTCTGCATCAAG	gma-miR162b;aly-miR162a;aau-miR162;ptc-miR162b;ptc-miR162a;ath-miR162a;gma-miR162c;sbi-miR162;sly-miR162;ath-miR162b;cpa-miR162a;mtr-miR162;vun-miR162;ptc-miR162c;rco-miR162;osa-miR162a;tcc-miR162;aly-miR162b;vvi-miR162;csi-miR162;ghr-miR162a;
MIR166	ngs_69941312_x14	14	GGAATGTTGCCTGGCTCGAGG	gma-miR166a-5p;zma-miR166c*;aly-miR166d*;aly-miR166c*;aly-miR166a*;csi-miR166e*;zma-miR166m*;
MIR169	ngs_46552147_x14	14	CAGCCAAGGATGACTGGCCGG	gma-miR169g;bdi-miR169c;rco-miR169b;tcc-miR169l;ath-miR169c;vvi-miR169s;osa-miR169c;gma-miR169f;rco-miR169a;tcc-miR169k;ath-miR169b;osa-miR169b;ptc-miR169d;ptc-miR169e;ptc-miR169f;vvi-miR169j;ptc-miR169g;vvi-miR169k;vvi-miR169c;gma-miR169m;bdi-miR169f;aly-miR169c;sly-miR169a;sbi-miR169k;ptc-miR169h;vun-miR169;aly-miR169b;zma-miR169c;zma-miR169r;gma-miR169a;tcc-miR169b;sbi-miR169b;vvi-miR169w;aqc-…
MIR319	ngs_97805766_x14	14	TTGGACTGAATGGAGCTCCC	gma-miR319a;ptc-miR319a;ptc-miR319b;ptc-miR319c;vvi-miR319g;ath-miR319b;ppt-miR319e;ppt-miR319d;aqc-miR319;vun-miR319a;aly-miR319a;aly-miR319b;gma-miR319k;gma-miR319h;gma-miR319m;amg-miR319;vvi-miR319c;ath-miR319a;gma-miR319j;vvi-miR319b;rco-miR319a;rco-miR319b;ptc-miR319d;mtr-miR319b;ctr-miR319;rco-miR319c;gma-miR319e;aau-miR319;mtr-miR319;vvi-miR319f;tae-miR319;gma-miR319b;ppt-miR319c;
MIR319	ngs_97804753_x14	14	TTGGACTGAAGGGAGCTCCTTG	gma-miR319g;gma-miR319l;
MIR390	ngs_46669257_x14	14	CAGCTCAGGAGGGATAGCACC	gma-miR390b;
MIR408	ngs_39694698_x14	14	ATGCACTGCCTCTTCCCTGG	gma-miR408b-3p;aly-miR408;vvi-miR408;gma-miR408a;ahy-miR408-3p;gma-miR408c;vun-miR408;mtr-miR408;ath-miR408;ptc-miR408;csi-miR408;pta-miR408;
MIR157	ngs_97327301_x14	14	TTGACAGAAGATAGAGAGCCC	gra-miR157b;bol-miR157a;mtr-miR156f;gma-miR156c;vun-miR156b;bcy-miR156;bgy-miR156;aly-miR157a;aly-miR157b;rco-miR156h;bra-miR157a;sly-miR156c;ath-miR157c;rco-miR156g;sly-miR156b;ath-miR157b;rco-miR156f;sly-miR156a;ath-miR157a;ptc-miR156g;ptc-miR156h;vvi-miR156f;gma-miR156d;ptc-miR156i;tcc-miR156e;gma-miR156l;vvi-miR156g;gra-miR157a;gma-miR156e;ptc-miR156j;bna-miR156c;tcc-miR156f;gma-miR156j;gma-m…
MIR156	ngs_90581976_x14	14	TGACAGAAGAGGGGGAGCAC	mtr-miR156j;ptc-miR156k;vvi-miR156a;
MIR159	ngs_99455556_x14	14	TTTGGATTAAAGGGAGCTCT	mtr-miR159a;sly-miR159;csi-miR159;ahy-miR159;vvi-miR159c;bra-miR159a;gma-miR159a-3p;rco-miR159;ath-miR159a;pvu-miR159a.1;bna-miR159;ptc-miR159b;ptc-miR159a;osa-miR159b;zma-miR159b;zma-miR159a;zma-miR159j;zma-miR159f;ssp-miR159a;zma-miR159k;far-miR159;tae-miR159b;hvu-miR159a;sbi-miR159;sof-miR159d;osa-miR159a.1;tae-miR159a;hvu-miR159b;sof-miR159b;sof-miR159a;aly-miR159b;ath-miR159b;ptc-miR159c;aly…
MIR166	ngs_88070947_x14	14	TCGGACCAGGCTTCATTCTT	mtr-miR166f;aqc-miR166d;ptc-miR166q;mtr-miR166c;ssl-miR166a;tcc-miR166c;aqc-miR166a;aqc-miR166c;osa-miR166g;osa-miR166h;zma-miR166l;sbi-miR166k;sbi-miR166f;zma-miR166m;ptc-miR166o;pab-miR166a;ptc-miR166n;pab-miR166b;mtr-miR166b;
MIR169	ngs_44622298_x14	14	CAACCAAGGATGACTTGCCGA	mtr-miR169a;tcc-miR169a;ptc-miR169c;vvi-miR169g;ptc-miR169a;bdi-miR169a;aly-miR169a;zma-miR169a;zma-miR169b;tcc-miR169c;bna-miR169b;sly-miR169c;osa-miR169a;ath-miR169a;mtr-miR169b;tcc-miR169e;gma-miR169b;sbi-miR169a;ptc-miR169b;vvi-miR169f;bna-miR169a;
MIR166	ngs_88078198_x14	14	TCGGACCTGGCTTCATTCCCC	osa-miR166n;bna-miR166d;mtr-miR166e;smo-miR166c;pvu-miR166a;hvu-miR166b;mtr-miR166;pta-miR166b;csi-miR166a;ctr-miR166;ppt-miR166a;aly-miR166d;aly-miR166c;aly-miR166b;aly-miR166f;gma-miR166i-3p;gma-miR166g;aly-miR166a;zma-miR166a;ssl-miR166b;ghr-miR166b;bdi-miR166c;ppt-miR166i;osa-miR166d;hvu-miR166c;pta-miR166a;csi-miR166e;ppt-miR166b;gma-miR166f;ppt-miR166h;osa-miR166c;gma-miR166e;ppt-miR166g;os…
MIR160	ngs_52538060_x14	14	CGCCTGGCTCCCTGTATGCCT	ppt-miR160i;ppt-miR160b;
MIR159	ngs_99470468_x14	14	TTTGGATTGAAGGGAGCGCT	ptc-miR159a;ptc-miR159b;bna-miR159;sbi-miR159;csi-miR159;zma-miR159b;vvi-miR159c;gma-miR159e-3p;sly-miR159;aly-miR159b;aly-miR159a;ssp-miR159a;tae-miR159a;osa-miR159a.1;sof-miR159a;hvu-miR159b;sof-miR159b;ath-miR159b;pvu-miR159a.1;hvu-miR159a;ptc-miR159c;sof-miR159d;mtr-miR159a;zma-miR159j;zma-miR159a;zma-miR159f;ahy-miR159;ath-miR159a;rco-miR159;tae-miR159b;bra-miR159a;far-miR159;gma-miR159a-3p;…
MIR169	ngs_46556389_x14	14	CAGCCAAGGATGACTTGCCTA	ptc-miR169b;vvi-miR169f;mtr-miR169a;tcc-miR169c;bna-miR169b;sly-miR169c;osa-miR169a;ath-miR169a;sbi-miR169a;tcc-miR169a;ptc-miR169c;vvi-miR169g;ptc-miR169a;mtr-miR169b;tcc-miR169e;bdi-miR169a;aly-miR169a;zma-miR169a;zma-miR169b;gma-miR169b;bna-miR169a;aqc-miR169a;sbi-miR169d;osa-miR169g;ptc-miR169r;bdi-miR169h;sbi-miR169n;sly-miR169d;vvi-miR169x;ssl-miR169;far-miR169;tcc-miR169d;zma-miR169f;sbi-m…
MIR319	ngs_97811429_x14	14	TTGGACTTAAGGGAGCTCCC	ptc-miR319b;ptc-miR319c;ptc-miR319d;gma-miR319e;amg-miR319;vvi-miR319f;ath-miR319a;vvi-miR319c;vvi-miR319b;rco-miR319a;rco-miR319b;gma-miR319j;rco-miR319c;gma-miR319k;gma-miR319h;vvi-miR319g;ppt-miR319e;ppt-miR319d;ppt-miR319c;aly-miR319a;ath-miR319b;aqc-miR319;vun-miR319a;mtr-miR319;gma-miR319b;aau-miR319;mtr-miR319b;aly-miR319b;gma-miR319m;ctr-miR319;tae-miR319;gma-miR319a;ptc-miR319a;
MIR403	ngs_95842314_x14	14	TTAGATTCACGTACAAACTCG	ptc-miR403a;rco-miR403a;tcc-miR403a;vvi-miR403d;vvi-miR403c;vvi-miR403b;vvi-miR403a;aly-miR403;ptc-miR403c;vvi-miR403f;ath-miR403;ptc-miR403b;csi-miR403;rco-miR403b;tcc-miR403b;vvi-miR403e;
MIR156	ngs_90590686_x14	14	TGACAGAAGTGAGTGAGCACA	rco-miR156d;rco-miR156c;rco-miR156b;rco-miR156a;hvu-miR156;bna-miR156a;ssl-miR156;ssp-miR156;tae-miR156;
MIR390	ngs_27732190_x14	14	AGCTCAGGAGGGATATCGCC	rco-miR390a;bna-miR390b;ghr-miR390b;tcc-miR390b;ppt-miR390b;sbi-miR390;ptc-miR390d;rco-miR390b;vvi-miR390;bdi-miR390b;gma-miR390a-5p;mtr-miR390;bna-miR390c;ghr-miR390c;csi-miR390;cme-miR390;ppt-miR390c;ath-miR390b;bdi-miR390;zma-miR390a;zma-miR390b;aly-miR390b;aly-miR390a;osa-miR390;ath-miR390a;ptc-miR390a;ptc-miR390b;bna-miR390a;ghr-miR390a;tcc-miR390a;ppt-miR390a;ptc-miR390c;
MIR403	ngs_95842186_x14	14	TTAGATTCACGCCCAAACTCG	rco-miR403a;tcc-miR403a;vvi-miR403d;vvi-miR403c;vvi-miR403b;vvi-miR403a;aly-miR403;ptc-miR403c;vvi-miR403f;ath-miR403;ptc-miR403b;csi-miR403;rco-miR403b;tcc-miR403b;vvi-miR403e;ptc-miR403a;
MIR156	ngs_90436809_x14	14	TGACACAAGAGAGCGAGCAC	sbi-miR156e;zma-miR156k;
[truncated: 9,609 more rows]
