# Supplementary material for: MicroRNAs and their putative targets in Brassica napus seed maturation
Source: BMC Genomics. 2013 Feb 28;14:140. doi: 10.1186/1471-2164-14-140 (PMC3602245; doi:10.1186/1471-2164-14-140)
Supplement: Additional file 3: Table S3 — Expression profiles of conserved miRNAs (threshold read count of 300). [file 1471-2164-14-140-S3.xlsx]

## Sheet: Sheet1
Supplemental Table 3. Expression profiles of conserved miRNAs (threshold read count of 300)
						Total Clean Reads	10371178	18916066	14594202	10831009	10936745	13155132	13180455	13955227	11306170	15476635	10173946	11483795	13633211	13543113	20369083	22092547	10603168	11282091	11230779	6823440	6194827	8271295	6074781	5370732	5789076	6954334	6829528				Normalized to 10M
MIRNA family	miRNA name (temperal)	Sequence name	Sequence	Identical sequence in miRBase R18	Sequence Length	TotalReads	15DEm	15DEndo	15DSC	25DC	25DEm	25DEndo	25DH	25DR	25DSC	35DEm	35DEndo	35DSC	45DC	45DEm	45DH	45DR	45DSC	flower buds	10d	15d	20d	25d	30d	35d	40d	45d	50d	perfect match to mature miRNAs (R18)		1 mismatch to MIRNA hairpin (R18)	15DEm	15DEndo	15DSC	25DC	25DEm	25DEndo	25DH	25DR	25DSC	35DEm	35DEndo	35DSC	45DC
MIR156	bna-miR156_v1	ngs_90531808_x3282238	TGACAGAAGAGAGTGAGCAC	ath-miR156a	20	3282238	28903	7656	309	210056	238889	12860	119685	35016	490	856771	16601	3540	591738	310500	165855	128747	42198	6782	32555	1902	9829	14635	27402	41296	68419	93661	215943	ath-miR156a;ath-miR156b;ath-miR156c;ath-miR156d;ath-miR156e;ath-miR156f;osa-miR156a;osa-miR156b;osa-miR156c;osa-miR156d;osa-miR156e;osa-miR156f;osa-miR156g;osa-miR156h;osa-miR156i;osa-miR156j;zma-miR156d;zma-miR156f;zma-miR156g;zma-miR156b;zma-miR156c;zma-miR156e;zma-miR156a;zma-miR156h;zma-miR156i;sbi-miR156a;sbi-miR156c;sbi-miR156b;sof-miR156;gma-miR156a;ptc-miR156a;ptc-miR156b;ptc-miR156c;ptc-…		zma-MIR156l;rco-MIR156a;tcc-MIR156d;osa-MIR156i;osa-MIR156e;rco-MIR156c;ath-MIR156e;aly-MIR156e;ghr-MIR156a;ptc-MIR156b;tcc-MIR156b;mtr-MIR156b;vvi-MIR156c;sbi-MIR156g;zma-MIR156h;zma-MIR156e;bdi-MIR156d;zma-MIR156i;osa-MIR156a;bdi-MIR156b;ath-MIR156f;aly-MIR156f;ghr-MIR156b;mtr-MIR156c;tcc-MIR156g;ptc-MIR156e;gma-MIR156h;rco-MIR156b;gma-MIR156k;vun-MIR156a;mtr-MIR156d;gma-MIR156o;gma-MIR156n;bdi…	27868.6	4047.35	211.728	193939	218428	9775.65	90804.9	25091.7	433.392	553590	16317.2	3082.6	434042
MIR159	bna-miR159_v1	ngs_99473182_x1270354	TTTGGATTGAAGGGAGCTCTA	ath-miR159a	21	1270354	25377	5595	9433	152700	95988	12117	113022	54765	11274	145951	6603	18179	105963	72889	139349	200852	4434	16837	6128	794	2406	4074	6019	7363	5433	18955	27854	ath-miR159a;gma-miR159a-3p;ptc-miR159a;ptc-miR159b;ptc-miR159c;bna-miR159;vvi-miR159c;sly-miR159;bra-miR159a;mtr-miR159a;pvu-miR159a.1;rco-miR159;aly-miR159a;ahy-miR159;csi-miR159;gma-miR159e-3p;		ath-MIR159a;aly-MIR159a;bra-MIR159a;bna-MIR159;mtr-MIR159a;rco-MIR159;vvi-MIR159c;ptc-MIR159c;ptc-MIR159a;sly-MIR159;csi-MIR159;ptc-MIR159b;ahy-MIR159;gma-MIR159a;pvu-MIR159a;gma-MIR159e;	24468.8	2957.8	6463.53	140984	87766.5	9210.85	85749.7	39243.4	9971.55	94304.1	6490.11	15830.1	77724.2
MIR167	bna-miR167_v1	ngs_90129693_x436575	TGAAGCTGCCAGCATGATCTA	ath-miR167a	21	436575	618	12713	19366	1631	2852	15800	75	102	17258	6327	13100	27521	20926	9438	355	146	20566	70082	23227	19030	23574	28401	17780	9000	6109	29311	41267	ath-miR167a;ath-miR167b;osa-miR167a;osa-miR167b;osa-miR167c;zma-miR167a;zma-miR167b;zma-miR167d;zma-miR167c;sbi-miR167a;sbi-miR167b;gma-miR167a;gma-miR167b;ptc-miR167a;ptc-miR167b;ptc-miR167c;ptc-miR167d;mtr-miR167;tae-miR167;bna-miR167c;vvi-miR167b;vvi-miR167d;vvi-miR167e;sly-miR167;gma-miR167d;bra-miR167a;bra-miR167b;bra-miR167c;bra-miR167d;sbi-miR167i;bdi-miR167a;rco-miR167a;rco-miR167b;ghr-mi…		rco-MIR167a;zma-MIR167b;vvi-MIR167b;tcc-MIR167a;ptc-MIR167c;ptc-MIR167a;sly-MIR167;vvi-MIR167e;rco-MIR167b;sbi-MIR167a;bra-MIR167b;bna-MIR167a;bra-MIR167c;bna-MIR167b;bra-MIR167d;bna-MIR167c;bra-MIR167a;aly-MIR167a;ath-MIR167a;sbi-MIR167b;gma-MIR167b;gma-MIR167a;gma-MIR167d;ptc-MIR167b;ghr-MIR167;tcc-MIR167b;mtr-MIR167;aly-MIR167b;ath-MIR167b;vvi-MIR167d;zma-MIR167d;zma-MIR167c;tae-MIR167;osa-MIR…	595.882	6720.74	13269.7	1505.86	2607.72	12010.5	56.9024	73.0909	15264.2	4088.1	12876	23965.1	15349.3
MIR172	bna-miR172_v1	ngs_22817336_x422468	AGAATCTTGATGATGCTGCAG	ath-miR172c	21	422468	370	232412	69676	88	219	42702	158	2414	13913	156	17729	15727	9	72	181	2041	19892	1856	644	173	1344	328	25	17	0	258	64	ath-miR172c;ath-miR172d;aly-miR172c;aly-miR172d;		aly-MIR172c;ath-MIR172c;aly-MIR172d;ath-MIR172d;	356.758	122865	47742.2	81.2482	200.242	32460.3	119.874	1729.82	12305.7	100.797	17425.9	13695	6.60153
MIR166	bna-miR166_v1	ngs_88066411_x149247	TCGGACCAGGCTTCATTCCCC	ath-miR166a	21	149247	388	1121	873	2135	1051	1225	9239	6740	167	4227	1531	2087	8544	9354	67758	15727	1104	2647	1043	388	360	3366	761	1275	401	884	4851	ath-miR166a;ath-miR166b;ath-miR166c;ath-miR166d;ath-miR166e;ath-miR166f;ath-miR166g;osa-miR166a;osa-miR166b;osa-miR166c;osa-miR166d;osa-miR166f;osa-miR166n;zma-miR166a;mtr-miR166;gma-miR166a-3p;gma-miR166b;ptc-miR166a;ptc-miR166b;ptc-miR166c;ptc-miR166d;ptc-miR166e;ptc-miR166f;ptc-miR166g;ptc-miR166h;ptc-miR166i;ptc-miR166j;ptc-miR166k;ptc-miR166l;ptc-miR166m;mtr-miR166e;mtr-miR166g;mtr-miR166h;g…		tcc-MIR166a;sly-MIR166a;ptc-MIR166e;vvi-MIR166g;csi-MIR166c;aqc-MIR166b;gma-MIR166g;gma-MIR166i;ptc-MIR166b;bdi-MIR166a;ppt-MIR166e;hvu-MIR166;hvu-MIR166c;zma-MIR166g;bdi-MIR166d;osa-MIR166c;hvu-MIR166b;sbi-MIR166c;gma-MIR166c;sbi-MIR166j;vvi-MIR166d;ppt-MIR166f;rco-MIR166a;ptc-MIR166i;ptc-MIR166l;aly-MIR166b;zma-MIR166b;zma-MIR166d;sbi-MIR166a;osa-MIR166b;zma-MIR166a;sbi-MIR166h;bdi-MIR166b;zma-…	374.114	592.618	598.183	1971.19	960.981	931.196	7009.62	4829.73	147.707	2731.21	1504.82	1817.34	6267.05
MIR160	bna-miR160_v1	ngs_92282696_x91013	TGCCTGGCTCCCTGTATGCCA	ath-miR160a	21	91013	500	900	844	880	3721	724	5495	909	801	7257	178	2841	27264	18915	17108	1701	68	40	76	7	78	231	117	82	180	93	3	ath-miR160a;ath-miR160b;ath-miR160c;osa-miR160a;osa-miR160b;osa-miR160c;osa-miR160d;zma-miR160a;zma-miR160c;zma-miR160d;zma-miR160b;zma-miR160e;sbi-miR160d;sbi-miR160a;sbi-miR160c;sbi-miR160b;sbi-miR160e;mtr-miR160;gma-miR160;ptc-miR160a;ptc-miR160b;ptc-miR160c;ptc-miR160d;mtr-miR160b;mtr-miR160d;mtr-miR160e;ppt-miR160a;ppt-miR160e;ppt-miR160f;smo-miR160a;smo-miR160b;tae-miR160;vvi-miR160c;vvi-mi…		mtr-MIR160;ath-MIR160b;aly-MIR160b;osa-MIR160c;zma-MIR160c;bdi-MIR160d;ttu-MIR160;ptc-MIR160b;ptc-MIR160c;mtr-MIR160b;gma-MIR160;gma-MIR160b;mtr-MIR160e;csi-MIR160;bdi-MIR160c;mtr-MIR160d;pab-MIR160a;zma-MIR160b;osa-MIR160a;rco-MIR160a;vvi-MIR160c;gma-MIR160d;aqc-MIR160b;gma-MIR160c;vvi-MIR160d;sbi-MIR160e;sbi-MIR160c;sbi-MIR160d;sbi-MIR160b;sbi-MIR160a;far-MIR160;zma-MIR160g;zma-MIR160e;zma-MIR1…	482.105	475.786	578.312	812.482	3402.29	550.356	4169.05	651.369	708.463	4689	174.957	2473.92	19998.2
MIR824	bna-miR824_v1	ngs_83692009_x72249	TAGACCATTTGTGAGAAGGGA	ath-miR824	21	72249	631	293	6	2237	939	369	980	594	6	4376	287	33	7737	4493	13787	4104	1070	372	1340	494	5252	1708	3524	3074	3525	2722	8296	ath-miR824;bol-miR824;bra-miR824;bna-miR824;aly-miR824;		bol-MIR824;aly-MIR824;ath-MIR824;bna-MIR824;bra-MIR824;	608.417	154.895	4.11122	2065.37	858.574	280.499	743.525	425.647	5.30684	2827.49	282.093	28.7361	5675.11
MIR156	bna-miR156_v4	ngs_97321394_x66413	TTGACAGAAGAAAGAGAGCAC	smo-miR156c	21	66413	29	2980	5758	10	12	1497	58	152	5954	147	3599	30386	356	262	357	463	2443	5547	1794	1055	730	853	1218	537	40	46	130	smo-miR156c;		aly-MIR156h;smo-MIR156c;ath-MIR156h;	27.9621	1575.38	3945.4	9.23275	10.9722	1137.96	44.0046	108.92	5266.15	94.9819	3537.47	26459.9	261.127
MIR171	bna-miR171_v1	ngs_91781031_x54482	TGATTGAGCCGCGCCAATATC	ath-miR171a	21	54482	98	6	555	268	541	14	203	1	290	1424	7	203	4336	1956	1227	15	10	13805	1105	77	233	1327	819	3947	10852	6494	4669	ath-miR171a;osa-miR171a;bna-miR171f;vvi-miR171e;bra-miR171e;sbi-miR171g;sbi-miR171j;bdi-miR171a;zma-miR171n;ccl-miR171;aly-miR171a;tcc-miR171a;		tcc-MIR171a;sly-MIR171c;csi-MIR171a;ccl-MIR171;sbi-MIR171j;osa-MIR171a;zma-MIR171n;sbi-MIR171g;aly-MIR171a;ath-MIR171a;bra-MIR171e;bna-MIR171f;bna-MIR171g;vvi-MIR171e;zma-MIR171a;bdi-MIR171a;	94.4926	3.17191	380.288	247.438	494.663	10.6422	154.016	0.716577	256.497	920.097	6.88032	176.771	3180.47
MIR165	bna-miR165_v1	ngs_88062997_x49308	TCGGACCAGGCTTCATCCCCC	ath-miR165a	21	49308	147	54	37	387	208	10	3059	2033	1	755	3	7	1665	2345	29751	3478	20	692	276	115	80	1045	215	298	199	453	1975	ath-miR165a;ath-miR165b;		aly-MIR165a;aly-MIR165b;ath-MIR165b;ath-MIR165a;	141.739	28.5472	25.3525	357.307	190.185	7.6016	2320.86	1456.8	0.884473	487.832	2.94871	6.09555	1221.28
MIR319	bna-miR319_v1	ngs_97803862_x46441	TTGGACTGAAGGGAGCTCCCT	ath-miR319a	21	46441	298	43	13	10	469	91	4734	4742	25	1078	8	20	69	1934	19785	13075	27	0	0	0	0	2	1	0	0	0	17	ath-miR319a;ath-miR319b;vvi-miR319b;vvi-miR319c;vvi-miR319f;aqc-miR319;rco-miR319a;rco-miR319b;rco-miR319c;aly-miR319a;aly-miR319b;tae-miR319;gma-miR319h;gma-miR319j;gma-miR319k;gma-miR319m;aau-miR319;amg-miR319;vun-miR319a;		aly-MIR319a;mtr-MIR319b;ptc-MIR319a;rco-MIR319a;gma-MIR319a;gma-MIR319b;vun-MIR319a;gma-MIR319j;aqc-MIR319;smo-MIR319;bdi-MIR319;tae-MIR319;aly-MIR319b;ath-MIR319b;vvi-MIR319c;rco-MIR319c;ptc-MIR319c;ptc-MIR319d;gma-MIR319e;gma-MIR319m;vvi-MIR319f;gma-MIR319h;gma-MIR319k;amg-MIR319;aau-MIR319;mtr-MIR319;vvi-MIR319b;rco-MIR319b;ptc-MIR319b;ath-MIR319a;	287.335	22.732	8.90765	9.23275	428.83	69.1745	3591.68	3398.01	22.1118	696.534	7.86322	17.4158	50.6117
MIR156	bna-miR156_v5	ngs_90531809_x39023	TGACAGAAGAGAGTGAGCACA	bna-miR156a	21	39023	319	57	3	2486	2622	104	1471	369	3	13861	217	63	7909	4298	1325	1014	481	61	194	3	90	54	114	114	118	350	1323	bna-miR156a;rco-miR156a;rco-miR156b;rco-miR156c;rco-miR156d;hvu-miR156;tae-miR156;ssp-miR156;ssl-miR156;		rco-MIR156c;ath-MIR156e;aly-MIR156e;ghr-MIR156a;ptc-MIR156b;tcc-MIR156b;mtr-MIR156b;vvi-MIR156c;sbi-MIR156g;zma-MIR156h;zma-MIR156e;bdi-MIR156d;zma-MIR156i;osa-MIR156a;bdi-MIR156b;ath-MIR156f;aly-MIR156f;ghr-MIR156b;mtr-MIR156c;tcc-MIR156g;ptc-MIR156e;gma-MIR156h;rco-MIR156b;gma-MIR156k;vun-MIR156a;mtr-MIR156d;gma-MIR156o;gma-MIR156n;bdi-MIR156c;zma-MIR156d;osa-MIR156d;mtr-MIR156i;aly-MIR156d;ath…	307.583	30.1331	2.05561	2295.26	2397.42	79.0566	1116.05	264.417	2.65342	8956.08	213.29	54.8599	5801.27
MIR319	bna-miR319_v2	ngs_97803524_x37491	TTGGACTGAAGGGAGCTCCC	mtr-miR319	20	37491	207	23	4	12	306	32	3513	3810	10	685	7	6	72	1415	14206	13108	27	0	0	0	3	2	3	0	0	0	40	mtr-miR319;gma-miR319a;gma-miR319b;ptc-miR319a;ptc-miR319b;ptc-miR319c;ptc-miR319d;mtr-miR319b;ctr-miR319;gma-miR319e;		aly-MIR319a;mtr-MIR319b;ptc-MIR319a;rco-MIR319a;gma-MIR319a;gma-MIR319b;vun-MIR319a;gma-MIR319j;aqc-MIR319;smo-MIR319;bdi-MIR319;tae-MIR319;aly-MIR319b;ath-MIR319b;vvi-MIR319c;ctr-MIR319;rco-MIR319c;ptc-MIR319c;ptc-MIR319d;gma-MIR319e;gma-MIR319m;vvi-MIR319f;gma-MIR319h;gma-MIR319k;amg-MIR319;aau-MIR319;mtr-MIR319;ppt-MIR319e;ppt-MIR319d;ppt-MIR319c;vvi-MIR319b;rco-MIR319b;ptc-MIR319b;vvi-MIR319g…	199.592	12.159	2.74081	11.0793	279.791	24.3251	2665.31	2730.16	8.84473	442.603	6.88032	5.22475	52.8122
MIR403	bna-miR403_v1	ngs_95838470_x36064	TTAGATTCACGCACAAACTCG	ath-miR403	21	36064	147	262	83	764	520	198	474	304	59	946	151	50	11684	4945	5335	1421	949	1006	222	14	69	133	172	311	1196	3139	1510	ath-miR403;ptc-miR403a;ptc-miR403b;ptc-miR403c;vvi-miR403a;vvi-miR403b;vvi-miR403c;vvi-miR403d;vvi-miR403e;vvi-miR403f;rco-miR403a;rco-miR403b;aly-miR403;csi-miR403;tcc-miR403a;tcc-miR403b;		vvi-MIR403d;vvi-MIR403b;rco-MIR403b;rco-MIR403a;tcc-MIR403b;ptc-MIR403c;aly-MIR403;ath-MIR403;ptc-MIR403a;vvi-MIR403f;vvi-MIR403c;vvi-MIR403e;vvi-MIR403a;ptc-MIR403b;tcc-MIR403a;csi-MIR403;	141.739	138.507	56.8719	705.382	475.461	150.512	359.623	217.84	52.1839	611.244	148.418	43.5396	8570.25
MIR395	bna-miR395_v1	ngs_56248504_x31659	CTGAAGTGTTTGGGGGAACTC	ath-miR395a	21	31659	34	27	5	1078	735	175	1413	166	8	618	12	55	2063	1409	674	26	0	102	1147	14	34	298	762	1965	5807	5997	7035	ath-miR395a;ath-miR395d;ath-miR395e;ptc-miR395b;ptc-miR395c;ptc-miR395d;ptc-miR395e;ptc-miR395f;ptc-miR395g;ptc-miR395h;ptc-miR395i;ptc-miR395j;vvi-miR395a;vvi-miR395b;vvi-miR395c;vvi-miR395d;vvi-miR395e;vvi-miR395f;vvi-miR395g;vvi-miR395h;vvi-miR395i;vvi-miR395j;vvi-miR395k;vvi-miR395l;vvi-miR395m;rco-miR395a;rco-miR395b;rco-miR395c;rco-miR395d;rco-miR395e;aly-miR395d;aly-miR395e;aly-miR395g;csi…		ptc-MIR395g;vvi-MIR395e;vvi-MIR395h;vvi-MIR395k;vvi-MIR395m;vvi-MIR395c;vvi-MIR395d;vvi-MIR395l;vvi-MIR395i;vvi-MIR395j;vvi-MIR395a;rco-MIR395c;tcc-MIR395b;aly-MIR395g;ath-MIR395e;aly-MIR395e;vvi-MIR395b;sly-MIR395a;sly-MIR395b;tae-MIR395b;rco-MIR395e;rco-MIR395a;rco-MIR395d;csi-MIR395;vvi-MIR395f;ptc-MIR395b;ath-MIR395a;aly-MIR395d;ath-MIR395d;ptc-MIR395f;ptc-MIR395e;gma-MIR395a;vun-MIR395;gma-M…	32.7832	14.2736	3.42602	995.29	672.046	133.028	1072.04	118.952	7.07578	399.312	11.7948	47.8936	1513.22
MIR394	bna-miR394_v1	ngs_97905932_x19062	TTGGCATTCTGTCCACCTCC	ath-miR394a	20	19062	11	407	46	19	14	225	22	6	6	22	19	18	432	243	426	10	30	9019	149	93	237	629	525	1982	1865	2115	492	ath-miR394a;ath-miR394b;osa-miR394;sbi-miR394a;zma-miR394a;zma-miR394b;ptc-miR394a-5p;ptc-miR394b-5p;vvi-miR394b;sbi-miR394b;ghr-miR394b;ghr-miR394a;aly-miR394a;aly-miR394b;ahy-miR394;csi-miR394;tcc-miR394a;tcc-miR394b;gma-miR394c-5p;bdi-miR394;ssl-miR394;		ptc-MIR394b;zma-MIR394a;sbi-MIR394a;zma-MIR394b;sbi-MIR394b;gma-MIR394c;tcc-MIR394b;ghr-MIR394b;aly-MIR394a;ath-MIR394a;ath-MIR394b;aly-MIR394b;bdi-MIR394;osa-MIR394;vvi-MIR394c;vvi-MIR394a;ahy-MIR394;ssl-MIR394;ptc-MIR394a;vvi-MIR394b;gma-MIR394a;gma-MIR394b;csi-MIR394;ghr-MIR394a;tcc-MIR394a;	10.6063	215.161	31.5194	17.5422	12.8009	171.036	16.6914	4.29946	5.30684	14.215	18.6752	15.6743	316.873
MIR156	bna-miR156_v7	ngs_90486075_x18907	TGACAGAAGAGAGGGAGCAC	ptc-miR156k	20	18907	58	18	2	673	1087	130	1238	284	7	3337	106	9	2350	1513	3250	2468	206	163	72	3	30	36	66	207	661	409	524	ptc-miR156k;vvi-miR156a;		vvi-MIR156a;ptc-MIR156k;	55.9242	9.51572	1.37041	621.364	993.897	98.8207	939.27	203.508	6.19131	2156.15	104.188	7.83713	1723.73
MIR158	bna-miR158_v3	ngs_86827569_x18654	TCCCAAATGTAGACAAAGCA	ath-miR158a	20	18654	71	96	33	411	114	48	368	558	13	255	23	35	1247	964	487	878	115	4598	484	226	648	559	624	522	946	2490	1841	ath-miR158a;aly-miR158a;		ath-MIR158a;aly-MIR158a;	68.459	50.7505	22.6117	379.466	104.236	36.4877	279.201	399.85	11.4981	164.764	22.6068	30.4777	914.678
MIR171	bna-miR171_v3	ngs_91790314_x16452	TGATTGAGCCGCGTCAATATC	mtr-miR171b	21	16452	38	344	23	95	175	1083	207	4	35	450	1169	130	1218	731	1473	13	2306	2720	101	8	57	256	182	802	882	1392	558	mtr-miR171b;vvi-miR171b;		vvi-MIR171b;mtr-MIR171b;	36.64	181.856	15.7597	87.7111	160.011	823.253	157.051	2.86631	30.9565	290.761	1149.01	113.203	893.407
MIR162	bna-miR162_v1	ngs_87794252_x15091	TCGATAAACCTCTGCATCCAG	ath-miR162a	21	15091	60	422	100	352	115	526	248	355	46	37	153	182	592	273	1204	162	334	1653	500	251	500	802	1313	720	893	1941	1357	ath-miR162a;ath-miR162b;osa-miR162a;mtr-miR162;ptc-miR162a;ptc-miR162b;ptc-miR162c;ghr-miR162a;cpa-miR162a;vvi-miR162;sly-miR162;sbi-miR162;csi-miR162;rco-miR162;aly-miR162a;aly-miR162b;tcc-miR162;gma-miR162b;gma-miR162c;aau-miR162;vun-miR162;		gma-MIR162b;vvi-MIR162;sly-MIR162;zma-MIR162;mtr-MIR162;aau-MIR162;aly-MIR162a;ath-MIR162a;ptc-MIR162c;ptc-MIR162b;ptc-MIR162a;ath-MIR162b;sbi-MIR162;osa-MIR162a;cpa-MIR162a;csi-MIR162;ghr-MIR162a;gma-MIR162;aly-MIR162b;rco-MIR162;tcc-MIR162;vun-MIR162;gma-MIR162c;	57.8526	223.091	68.5204	324.993	105.15	399.844	188.157	254.385	40.6857	23.907	150.384	158.484	434.234
MIR167	bna-miR167_v4	ngs_64334264_x13484	GATCATGTTCGCAGTTTCACC	aly-miR167a*	21	13484	9	735	773	6	19	887	1	0	357	330	487	1071	1628	734	15	2	1483	789	548	316	1022	447	151	360	250	324	740	aly-miR167a*;		bra-MIR167c;bna-MIR167b;bra-MIR167d;ath-MIR167a;aly-MIR167a;bra-MIR167b;bna-MIR167a;	8.6779	388.559	529.662	5.53965	17.3726	674.262	0.758699	0	315.757	213.225	478.674	932.619	1194.14
MIR390	bna-miR390_v1	ngs_9629650_x13211	AAGCTCAGGAGGGATAGCGCC	ath-miR390a	21	13211	125	7	37	245	160	43	233	152	14	586	201	22	2096	1386	3876	545	526	1210	61	19	64	113	131	270	483	265	341	ath-miR390a;ath-miR390b;osa-miR390;ptc-miR390a;ptc-miR390b;ptc-miR390c;ptc-miR390d;ppt-miR390a;ppt-miR390b;mtr-miR390;ghr-miR390a;ghr-miR390b;ghr-miR390c;bna-miR390a;bna-miR390b;bna-miR390c;vvi-miR390;gma-miR390a-5p;sbi-miR390;zma-miR390a;zma-miR390b;csi-miR390;rco-miR390a;rco-miR390b;aly-miR390a;aly-miR390b;tcc-miR390a;tcc-miR390b;bdi-miR390;cme-miR390;bdi-miR390b;		bdi-MIR390b;bdi-MIR390;osa-MIR390;zma-MIR390b;rco-MIR390b;tcc-MIR390a;ghr-MIR390c;csi-MIR390;ghr-MIR390b;ghr-MIR390a;vvi-MIR390;ptc-MIR390d;ptc-MIR390a;ptc-MIR390b;ptc-MIR390c;rco-MIR390a;mtr-MIR390;aly-MIR390b;ath-MIR390b;cme-MIR390;bna-MIR390c;bna-MIR390a;aly-MIR390a;bna-MIR390b;ath-MIR390a;tcc-MIR390b;gma-MIR390a;gma-MIR390c;ppt-MIR390b;ppt-MIR390a;zma-MIR390a;sbi-MIR390;	120.526	3.70056	25.3525	226.202	146.296	32.6869	176.777	108.92	12.3826	378.635	197.563	19.1574	1537.42
MIR400	bna-miR400_v1	ngs_85043572_x10737	TATGAGAGTATTATAAGTCAC	ath-miR400	21	10737	79	161	26	246	81	33	66	38	18	278	39	33	1919	1109	1762	437	281	265	129	11	42	193	189	373	699	1284	946	ath-miR400;aly-miR400;		aly-MIR400;ath-MIR400;	76.1726	85.1128	17.8153	227.126	74.0623	25.0853	50.0741	27.2299	15.9205	179.626	38.3332	28.7361	1407.59
MIR169	bna-miR169_v1	ngs_46555026_x10010	CAGCCAAGGATGACTTGCCGA	ath-miR169a	21	10010	0	1	0	6	1	1	10	8	1	19	0	0	153	88	334	44	12	358	55	58	420	593	931	1189	1876	944	2908	ath-miR169a;osa-miR169a;zma-miR169a;zma-miR169b;sbi-miR169a;mtr-miR169a;mtr-miR169b;ptc-miR169a;ptc-miR169b;ptc-miR169c;bna-miR169a;bna-miR169b;vvi-miR169f;vvi-miR169g;gma-miR169b;sly-miR169c;aly-miR169a;tcc-miR169a;tcc-miR169c;tcc-miR169e;bdi-miR169a;		tcc-MIR169c;zma-MIR169a;bdi-MIR169a;vvi-MIR169g;vvi-MIR169f;bna-MIR169a;bna-MIR169b;ath-MIR169a;aly-MIR169a;sbi-MIR169a;mtr-MIR169b;mtr-MIR169a;ptc-MIR169b;ptc-MIR169c;ptc-MIR169a;gma-MIR169b;tcc-MIR169e;tcc-MIR169a;sly-MIR169c;zma-MIR169b;osa-MIR169a;	0	0.528651	0	5.53965	0.914349	0.76016	7.58699	5.73262	0.884473	12.2766	0	0	112.226
MIR157	bna-miR157_v1	ngs_97327014_x9274	TTGACAGAAGATAGAGAGCAC	ath-miR157a	21	9274	2	321	389	12	12	103	9	23	456	16	73	1529	562	38	33	12	18	4469	113	82	220	334	245	162	15	9	17	ath-miR157a;ath-miR157b;ath-miR157c;gma-miR156d;gma-miR156e;gma-miR156c;ptc-miR156g;ptc-miR156h;ptc-miR156i;ptc-miR156j;mtr-miR156e;mtr-miR156f;mtr-miR156h;gra-miR157a;gra-miR157b;bna-miR156b;bna-miR156c;vvi-miR156f;vvi-miR156g;vvi-miR156i;sly-miR156a;sly-miR156b;sly-miR156c;bra-miR157a;bol-miR157a;rco-miR156f;rco-miR156g;rco-miR156h;aly-miR157a;aly-miR157b;aly-miR157c;ahy-miR156b-5p;tcc-miR156e;…		ath-MIR157c;ptc-MIR156j;ptc-MIR156g;vvi-MIR156g;tcc-MIR156e;ptc-MIR156i;rco-MIR156g;rco-MIR156h;gma-MIR156g;mtr-MIR156f;rco-MIR156f;tcc-MIR156f;sly-MIR156a;sly-MIR156b;bcy-MIR156;bgy-MIR156;sly-MIR156c;gma-MIR156j;ptc-MIR156h;gma-MIR156e;vun-MIR156b;mtr-MIR156h;vvi-MIR156f;gma-MIR156c;ath-MIR157a;aly-MIR157a;ath-MIR157b;aly-MIR157b;ahy-MIR156b;gra-MIR157b;vvi-MIR156i;gra-MIR157a;gma-MIR156l;gma-M…	1.92842	169.697	266.544	11.0793	10.9722	78.2964	6.82829	16.4813	403.32	10.3382	71.7519	1331.44	412.229
MIR156	bna-miR156_v13	ngs_97325389_x9212	TTGACAGAAGAGAGTGAGCAC	gma-miR156k	21	9212	28	21	6	207	122	21	197	76	16	1552	135	295	1659	1091	800	911	264	79	138	4	27	28	81	141	209	328	776	gma-miR156k;gma-miR156n;gma-miR156o;		osa-MIR156f;osa-MIR156j;osa-MIR156h;ssp-MIR156;zma-MIR156b;ghr-MIR156d;tcc-MIR156g;ptc-MIR156e;gma-MIR156h;rco-MIR156b;gma-MIR156k;vun-MIR156a;mtr-MIR156d;gma-MIR156o;gma-MIR156n;bdi-MIR156c;zma-MIR156d;osa-MIR156d;mtr-MIR156i;aly-MIR156d;ath-MIR156d;ptc-MIR156d;	26.9979	11.1017	4.11122	191.118	111.551	15.9634	149.464	54.4599	14.1516	1002.8	132.692	256.884	1216.88
MIR172	bna-miR172_v2	ngs_69907342_x9098	GGAATCTTGATGATGCTGCAT	ath-miR172e	21	9098	2	2	6	3	3	5	0	2	16	4	8	7	14	9	39	19	19	8368	131	27	62	59	29	34	3	112	115	ath-miR172e;osa-miR172b;zma-miR172e;ptc-miR172d;ptc-miR172e;aqc-miR172b;tcc-miR172c;bdi-miR172b;		tcc-MIR172c;aqc-MIR172b;ptc-MIR172e;ptc-MIR172d;ath-MIR172e;aly-MIR172e;gma-MIR172i;osa-MIR172b;sbi-MIR172b;zma-MIR172e;bdi-MIR172b;	1.92842	1.0573	4.11122	2.76983	2.74305	3.8008	0	1.43315	14.1516	2.58454	7.86322	6.09555	10.269
MIR165	bna-miR165_v2	ngs_88062954_x8234	TCGGACCAGGCTTCATCCCC	aly-miR165a	20	8234	7	1	0	19	6	0	79	50	0	17	0	0	9	29	189	50	0	1474	416	80	114	1409	355	654	264	699	2313	aly-miR165a;aly-miR165b;		ath-MIR165a;aly-MIR165a;aly-MIR165b;ath-MIR165b;	6.74947	0.528651	0	17.5422	5.48609	0	59.9372	35.8289	0	10.9843	0	0	6.60153
MIR156	bna-miR156_v15	ngs_90481118_x7663	TGACAGAAGAGAGCGAGCAC	zma-miR156k	20	7663	23	10	0	267	488	32	247	126	1	1887	37	9	2890	866	137	136	92	9	32	3	2	6	6	11	42	28	276	zma-miR156k;sbi-miR156e;		sbi-MIR156e;zma-MIR156k;	22.1768	5.28651	0	246.514	446.202	24.3251	187.399	90.2887	0.884473	1219.26	36.3674	7.83713	2119.82
MIR858	bna-miR858_V1	ngs_98995937_x7316	TTTCGTTGTCTGTTCGACCTT	ath-miR858	21	7316	2	26	16	27	48	67	136	103	19	168	25	179	1294	788	1653	413	209	1080	62	2	11	96	61	213	14	432	172	ath-miR858;aly-miR858;		ath-MIR858;aly-MIR858;	1.92842	13.7449	10.9633	24.9284	43.8887	50.9307	103.183	73.8075	16.805	108.551	24.5726	155.872	949.153
MIR166	bna-miR166_v2	ngs_69941799_x7006	GGAATGTTGTCTGGCTCGAGG	zma-miR166c*	21	7006	177	93	252	1423	1409	122	1692	596	154	327	14	199	84	26	154	270	14	0	0	0	0	0	0	0	0	0	0	zma-miR166c*;gma-miR166a-5p;csi-miR166e*;aly-miR166a*;aly-miR166c*;aly-miR166d*;		csi-MIR166e;ptc-MIR166k;ptc-MIR166j;ptc-MIR166c;zma-MIR166c;zma-MIR166e;sbi-MIR166d;pvu-MIR166a;gma-MIR166b;ptc-MIR166q;aly-MIR166c;aly-MIR166d;rco-MIR166b;rco-MIR166e;sly-MIR166b;osa-MIR166d;bdi-MIR166e;vvi-MIR166c;mtr-MIR166g;aly-MIR166a;gma-MIR166a;ptc-MIR166a;ctr-MIR166;csi-MIR166a;vvi-MIR166e;gma-MIR166c;	170.665	49.1646	172.671	1313.82	1288.32	92.7395	1283.72	427.08	136.209	211.286	13.7606	173.288	61.6142
MIR172	bna-miR172_v4	ngs_22819523_x6876	AGAATCTTGATGATGCTGCAT	ath-miR172a	21	6876	0	61	180	1	0	29	0	0	16	0	10	9	1	0	0	1	9	6164	113	51	78	71	36	27	2	12	5	ath-miR172a;ath-miR172b;osa-miR172a;osa-miR172d;gma-miR172a;gma-miR172b-3p;ptc-miR172a;ptc-miR172b;ptc-miR172c;ptc-miR172f;sly-miR172a;sly-miR172b;bra-miR172a;bra-miR172b;bol-miR172a;bol-miR172b;aqc-miR172a;aly-miR172a;aly-miR172b;tcc-miR172b;tcc-miR172e;bdi-miR172a;mtr-miR172b;mtr-miR172c;gma-miR172h-3p;ssl-miR172;vun-miR172;		aly-MIR172b;bol-MIR172a;bra-MIR172a;aau-MIR172;gma-MIR172a;mtr-MIR172c;osa-MIR172a;gma-MIR172j;gma-MIR172h;sly-MIR172b;tcc-MIR172e;ptc-MIR172f;ptc-MIR172b;gma-MIR172f;ptc-MIR172c;ptc-MIR172a;ssl-MIR172;vun-MIR172;gma-MIR172b;gma-MIR172g;mtr-MIR172b;sly-MIR172a;ath-MIR172a;aly-MIR172a;tcc-MIR172b;sbi-MIR172d;zma-MIR172d;zma-MIR172b;sbi-MIR172c;zma-MIR172c;sbi-MIR172a;vvi-MIR172d;ata-MIR172;bdi-MIR…	0	32.2477	123.337	0.923275	0	22.0446	0	0	14.1516	0	9.82903	7.83713	0.733503
MIR156	bna-miR156_v16	ngs_51446686_x6529	CGACAGAAGAGAGTGAGCAC	ath-miR156g	20	6529	24	7	5	109	151	10	80	49	7	479	4	18	686	961	78	42	35	39	430	16	20	15	71	132	599	225	2237	ath-miR156g;smo-miR156a;aly-miR156g;		aly-MIR156g;smo-MIR156a;ath-MIR156g;	23.1411	3.70056	3.42602	100.637	138.067	7.6016	60.6959	35.1123	6.19131	309.499	3.93161	15.6743	503.183
MIR319	bna-miR319_v4	ngs_97804567_x6369	TTGGACTGAAGGGAGCTCCTT	ath-miR319c	21	6369	30	0	1	2	35	0	250	189	0	139	1	1	38	284	3238	1646	2	85	23	2	4	12	6	13	114	103	151	ath-miR319c;pvu-miR319c;rco-miR319d;aly-miR319c;aly-miR319d;		gma-MIR319l;rco-MIR319d;pvu-MIR319c;vun-MIR319b;gma-MIR319g;ptc-MIR319g;ptc-MIR319f;aly-MIR319c;aly-MIR319d;ath-MIR319c;	28.9263	0	0.685204	1.84655	32.0022	0	189.675	135.433	0	89.8128	0.982903	0.870792	27.8731
MIR156	bna-miR156_v17	ngs_90466219_x5933	TGACAGAAGAAAGAGAGCAC	ath-miR156h	20	5933	3	336	926	4	4	97	7	24	915	8	180	1627	26	12	10	8	75	876	262	188	135	91	71	40	1	2	5	ath-miR156h;aly-miR156h;		aly-MIR156h;smo-MIR156c;ath-MIR156h;	2.89263	177.627	634.499	3.6931	3.6574	73.7355	5.31089	17.1979	809.293	5.16908	176.923	1416.78	19.0711
MIR161	bna-miR161_v1	ngs_85752404_x5423	TCAATGCACTGAAAGTGACTA	bna-miR161	21	5423	0	14	0	1	3	1	0	1	1	2	4	3	37	29	59	5	7	923	103	42	55	149	310	461	1235	1702	276	bna-miR161;		bna-MIR161;	0	7.40112	0	0.923275	2.74305	0.76016	0	0.716577	0.884473	1.29227	3.93161	2.61238	27.1396
MIR156	bna-miR156_v22	ngs_68730476_x5242	GCTCACTGCTCTTTCTGTCAGA	aly-miR156a*	22	5242	0	0	0	42	24	11	37	12	2	259	37	8	2899	1074	560	42	185	1	1	0	10	1	3	5	8	21	0	aly-miR156a*;		aly-MIR156a;ath-MIR156a;	0	0	0	38.7776	21.9444	8.36176	28.0719	8.59893	1.76895	167.349	36.3674	6.96634	2126.42
MIR858	bna-miR858_V2	ngs_96961599_x5218	TTCGTTGTCTGTTCGACCTTG	ath-miR858b	21	5218	3	16	33	53	63	51	143	31	18	163	43	250	908	479	1232	127	46	532	31	0	41	165	113	177	12	290	198	ath-miR858b;		ath-MIR858b;aly-MIR858;ath-MIR858;	2.89263	8.45842	22.6117	48.9336	57.604	38.7681	108.494	22.2139	15.9205	105.32	42.2648	217.698	666.021
MIR168	bna-miR168_v2	ngs_88007817_x5113	TCGCTTGGTGCAGGTCGGGAA	ath-miR168a	21	5113	1	99	26	6	0	113	6	13	15	14	65	220	33	36	314	233	55	2039	138	170	365	361	229	124	7	236	195	ath-miR168a;ath-miR168b;gma-miR168;ptc-miR168a;ptc-miR168b;bna-miR168;vvi-miR168;ccl-miR168;crt-miR168;rco-miR168;aly-miR168a;aly-miR168b;tcc-miR168;mtr-miR168b;mtr-miR168c;vun-miR168;		rco-MIR168;mtr-MIR168c;crt-MIR168;tcc-MIR168;ccl-MIR168;ptc-MIR168b;gma-MIR168;vun-MIR168;gma-MIR168b;cme-MIR168;vvi-MIR168;ath-MIR168a;aly-MIR168a;ath-MIR168b;aly-MIR168b;mtr-MIR168b;ptc-MIR168a;bna-MIR168;	0.964211	52.3365	17.8153	5.53965	0	85.898	4.55219	9.31551	13.2671	9.04589	63.8887	191.574	24.2056
MIR164	bna-miR164_v1	ngs_92994933_x4298	TGGAGAAGCAGGGCACGTGCA	ath-miR164a	21	4298	120	9	89	359	835	1	1123	407	9	300	1	0	253	96	308	81	0	260	13	0	3	14	6	2	5	0	4	ath-miR164a;ath-miR164b;osa-miR164a;osa-miR164b;osa-miR164f;zma-miR164a;zma-miR164d;zma-miR164b;zma-miR164c;sbi-miR164;ptc-miR164a;ptc-miR164b;ptc-miR164c;ptc-miR164d;ptc-miR164e;mtr-miR164a;mtr-miR164b;mtr-miR164c;tae-miR164;bna-miR164;vvi-miR164a;vvi-miR164c;vvi-miR164d;gma-miR164;bra-miR164a;sbi-miR164d;sbi-miR164e;zma-miR164g;csi-miR164;ctr-miR164;rco-miR164a;rco-miR164b;rco-miR164c;ghr-miR16…		ptc-MIR164d;rco-MIR164b;ptc-MIR164a;ptc-MIR164c;rco-MIR164a;ssl-MIR164b;bdi-MIR164a;osa-MIR164f;osa-MIR164b;zma-MIR164c;tae-MIR164;zma-MIR164b;sbi-MIR164d;sbi-MIR164e;bna-MIR164;bra-MIR164a;bdi-MIR164d;bdi-MIR164b;osa-MIR164a;aly-MIR164a;zma-MIR164g;ath-MIR164a;bdi-MIR164e;gma-MIR164d;mtr-MIR164a;vvi-MIR164a;gma-MIR164;tcc-MIR164a;gma-MIR164b;mtr-MIR164c;tcc-MIR164b;ghr-MIR164;sbi-MIR164;rco-MIR1…	115.705	4.75786	60.9831	331.456	763.481	0.76016	852.019	291.647	7.96026	193.841	0.982903	0	185.576
MIR845	bna-miR847_v1	ngs_53390459_x4297	CGGCTCTGATACCAATTGATG	ath-miR845a	21	4297	2	171	86	195	142	345	109	55	51	495	163	152	885	337	269	309	427	27	8	8	3	8	8	1	1	19	21	ath-miR845a;		ath-MIR845a;	1.92842	90.3993	58.9275	180.039	129.838	262.255	82.6982	39.4118	45.1081	319.837	160.213	132.36	649.15
MIR824	bna-miR824_v7	ngs_50976273_x4227	CCTTCTCATCGATGGTCTAGA	aly-miR824*	21	4227	49	17	8	36	32	84	92	18	2	199	39	3	1258	585	829	81	84	31	18	3	39	62	314	11	57	195	81	aly-miR824*;		ath-MIR824;aly-MIR824;bol-MIR824;bna-MIR824;bra-MIR824;	47.2463	8.98707	5.48163	33.2379	29.2592	63.8534	69.8003	12.8984	1.76895	128.581	38.3332	2.61238	922.747
MIR172	bna-miR172_v6	ngs_22816606_x3850	AGAATCTTGATGATGCTGCA	zma-miR172a	20	3850	2	2101	644	0	4	384	0	18	147	1	215	111	0	0	1	15	166	11	8	1	15	2	2	0	0	2	0	zma-miR172a;zma-miR172d;zma-miR172b;zma-miR172c;sbi-miR172c;sbi-miR172a;sbi-miR172d;csi-miR172a;gma-miR172f;		bol-MIR172b;bra-MIR172b;ath-MIR172b;aly-MIR172b;bol-MIR172a;bra-MIR172a;aly-MIR172c;ath-MIR172c;aau-MIR172;gma-MIR172a;mtr-MIR172c;osa-MIR172a;gma-MIR172j;gma-MIR172h;sly-MIR172b;tcc-MIR172e;ptc-MIR172f;ptc-MIR172b;gma-MIR172f;csi-MIR172a;ptc-MIR172c;ptc-MIR172a;ssl-MIR172;vun-MIR172;gma-MIR172b;gma-MIR172g;aly-MIR172d;ath-MIR172d;mtr-MIR172b;sly-MIR172a;ath-MIR172a;aly-MIR172a;tcc-MIR172b;sbi-MI…	1.92842	1110.7	441.271	0	3.6574	291.901	0	12.8984	130.018	0.646135	211.324	96.6579	0
MIR396	bna-miR396_v1	ngs_96565237_x3623	TTCCACAGCTTTCTTGAACTT	ath-miR396b	21	3623	0	15	28	0	1	1	1	1	12	0	1	6	17	1	0	0	0	3198	120	58	35	42	58	16	3	4	5	ath-miR396b;osa-miR396c;sbi-miR396c;gma-miR396b-5p;ptc-miR396c;ptc-miR396d;ptc-miR396e;mtr-miR396a;bna-miR396a;pta-miR396;gma-miR396c;aqc-miR396b;zma-miR396e;zma-miR396f;ccl-miR396;rco-miR396;aly-miR396b;bgy-miR396b;bcy-miR396b;tcc-miR396c;tcc-miR396e;bdi-miR396e;		ptc-MIR396e;mtr-MIR396a;gma-MIR396c;gma-MIR396f;rco-MIR396;aly-MIR396b;ptc-MIR396c;csi-MIR396c;aqc-MIR396b;bcy-MIR396b;bgy-MIR396b;bna-MIR396a;tcc-MIR396e;zma-MIR396e;sbi-MIR396c;osa-MIR396c;bdi-MIR396e;zma-MIR396f;ath-MIR396b;pta-MIR396;tcc-MIR396c;vvi-MIR396b;gma-MIR396d;ptc-MIR396d;gma-MIR396b;gma-MIR396g;ccl-MIR396;	0	7.92977	19.1857	0	0.914349	0.76016	0.758699	0.716577	10.6137	0	0.982903	5.22475	12.4695
MIR397	bna-miR397_v1	ngs_86482944_x3500	TCATTGAGTGCAGCGTTGATGT	bna-miR397a	22	3500	50	61	1	75	45	6	250	636	0	107	0	16	66	80	288	1807	1	0	0	0	0	1	1	2	0	6	1	bna-miR397a;bna-miR397b;		bna-MIR397a;aly-MIR397b;ath-MIR397a;aly-MIR397a;bna-MIR397b;	48.2105	32.2477	0.685204	69.2456	41.1457	4.56096	189.675	455.743	0	69.1365	0	13.9327	48.4112
MIR319	bna-miR319_v6	ngs_99415464_x3347	TTTGGACTGAAGGGAGCTCCT	vvi-miR319e	21	3347	24	0	0	12	32	0	258	237	0	82	0	1	42	179	1511	489	0	93	17	6	20	17	30	44	60	120	73	vvi-miR319e;csi-miR319;tcc-miR319;		aly-MIR319c;aly-MIR319d;ath-MIR319c;csi-MIR319;vvi-MIR319e;gma-MIR319l;tcc-MIR319;	23.1411	0	0	11.0793	29.2592	0	195.744	169.829	0	52.9831	0	0.870792	30.8071
MIR166	bna-miR166_v5	ngs_88066319_x3039	TCGGACCAGGCTTCATTCCC	zma-miR166h	20	3039	13	21	24	75	20	22	195	191	3	57	22	28	59	114	545	233	14	177	86	28	27	269	47	153	49	86	481	zma-miR166h;zma-miR166e;zma-miR166i;zma-miR166f;zma-miR166g;zma-miR166b;zma-miR166c;zma-miR166d;sbi-miR166d;sbi-miR166c;sbi-miR166b;sbi-miR166a;sbi-miR166h;sbi-miR166i;sbi-miR166j;csi-miR166c;tcc-miR166b;		csi-MIR166b;gma-MIR166h;bdi-MIR166e;sbi-MIR166d;zma-MIR166c;smo-MIR166a;ptc-MIR166m;sbi-MIR166i;zma-MIR166i;osa-MIR166f;ssl-MIR166b;smo-MIR166b;gma-MIR166b;pvu-MIR166a;bna-MIR166d;aly-MIR166d;aly-MIR166c;ath-MIR166d;aly-MIR166g;ath-MIR166g;ath-MIR166c;mtr-MIR166g;gma-MIR166j;bna-MIR166c;aly-MIR166e;ath-MIR166e;ctr-MIR166;csi-MIR166a;rco-MIR166b;pta-MIR166a;aly-MIR166a;csi-MIR166e;ptc-MIR166c;bna-…	12.5347	11.1017	16.4449	69.2456	18.287	16.7235	147.946	136.866	2.65342	36.8297	21.6239	24.3822	43.2767
MIR156	bna-miR156_v34	ngs_90474723_x2809	TGACAGAAGAGAGAGAGCAC	ahy-miR156a	20	2809	53	11	0	192	279	7	87	42	0	1150	15	5	517	245	30	67	41	1	10	0	1	1	1	8	8	8	30	ahy-miR156a;ath-miR156j;		bdi-MIR156;far-MIR156a;far-MIR156b;ahy-MIR156a;ahy-MIR156c;rco-MIR156e;tcc-MIR156a;gma-MIR156b;gma-MIR156f;aqc-MIR529;ath-MIR156j;mtr-MIR156;zma-MIR156j;osa-MIR156k;sbi-MIR156d;far-MIR529;	51.1032	5.81516	0	177.269	255.103	5.32112	66.0068	30.0962	0	743.056	14.7435	4.35396	379.221
MIR398	bna-miR398_v1	ngs_94929466_x2726	TGTGTTCTCAGGTCACCCCTG	ath-miR398b	21	2726	446	934	24	57	154	93	257	186	9	67	13	243	36	37	57	27	69	3	0	1	6	0	3	2	2	0	0	ath-miR398b;ath-miR398c;aly-miR398b;		ath-MIR398c;ath-MIR398b;aly-MIR398b;	430.038	493.76	16.4449	52.6267	140.81	70.6948	194.986	133.283	7.96026	43.2911	12.7777	211.603	26.4061
MIR160	bna-miR160_v3	ngs_92283728_x2531	TGCCTGGCTCCCTGTATGCCG	osa-miR160e	21	2531	2	1	2	0	5	2	2	1	0	7	0	2	16	11	5	0	0	394	61	4	6	81	26	242	967	688	6	osa-miR160e;zma-miR160f;		osa-MIR160e;zma-MIR160f;	1.92842	0.528651	1.37041	0	4.57174	1.52032	1.5174	0.716577	0	4.52295	0	1.74158	11.736
MIR390	bna-miR390_v4	ngs_9629318_x2370	AAGCTCAGGAGGGATAGCACC	gma-miR390b	21	2370	2	0	0	0	0	0	0	0	0	1	0	0	0	0	4	1	1	995	56	13	26	40	115	263	354	226	273	gma-miR390b;		gma-MIR390b;	1.92842	0	0	0	0	0	0	0	0	0.646135	0	0	0
MIR1885	bna-miR1885_v2	ngs_47448250_x2346	CATCAATGAAAGGTATGATTCC	bra-miR1885	22	2346	0	1	5	3	0	6	0	0	2	22	30	11	223	106	106	9	155	478	40	4	13	18	23	131	369	328	263	bra-miR1885;		bra-MIR1885;	0	0.528651	3.42602	2.76983	0	4.56096	0	0	1.76895	14.215	29.4871	9.57872	163.571
MIR170	bna-miR170_v1	ngs_85381235_x2143	TATTGGCCTGGTTCACTCAGA	aly-miR170*	21	2143	194	106	29	615	157	318	142	4	8	107	105	7	111	51	49	0	116	12	4	1	1	1	1	0	1	3	0	aly-miR170*;aly-miR171a*;gma-miR171j;		aly-MIR170;ath-MIR170;tcc-MIR171h;gma-MIR171j;rco-MIR171f;sly-MIR171a;aly-MIR171a;ath-MIR171a;bra-MIR171e;bna-MIR171f;bna-MIR171g;mtr-MIR171g;mtr-MIR171d;ptc-MIR171i;	187.057	56.037	19.8709	567.814	143.553	241.731	107.735	2.86631	7.07578	69.1365	103.205	6.09555	81.4188
MIR408	bna-miR408_v2	ngs_39694700_x2125	ATGCACTGCCTCTTCCCTGGC	ath-miR408	21	2125	263	136	33	36	30	48	49	25	11	145	58	145	410	253	342	61	77	0	0	0	1	1	1	0	0	0	0	ath-miR408;ptc-miR408;pta-miR408;vvi-miR408;aly-miR408;ahy-miR408-3p;csi-miR408;gma-miR408a;gma-miR408b-3p;gma-miR408c;mtr-miR408;vun-miR408;		gma-MIR408;gma-MIR408b;vun-MIR408;gma-MIR408a;gma-MIR408c;smo-MIR408;pta-MIR408;ptc-MIR408;vvi-MIR408;ath-MIR408;aly-MIR408;csi-MIR408;mtr-MIR408;ppt-MIR408b;ahy-MIR408;	253.587	71.8966	22.6117	33.2379	27.4305	36.4877	37.1763	17.9144	9.7292	93.6896	57.0084	126.265	300.736
MIR159	bna-miR159_v17	ngs_99485650_x2084	TTTGGATTGAAGGGAGCTCTT	ath-miR159b	21	2084	39	4	24	185	129	15	137	59	22	206	14	34	317	129	208	284	14	54	29	4	8	10	23	22	20	30	64	ath-miR159b;aly-miR159b;		aly-MIR159b;ath-MIR159b;	37.6042	2.1146	16.4449	170.806	117.951	11.4024	103.942	42.2781	19.4584	133.104	13.7606	29.6069	232.52
MIR319	bna-miR319_v7	ngs_97804636_x2056	TTGGACTGAAGGGAGCTCCTTC	gma-miR319g	22	2056	49	0	0	8	33	1	325	304	0	45	1	1	19	103	770	375	0	4	1	1	0	1	2	6	2	5	0	gma-miR319g;gma-miR319l;		gma-MIR319g;ptc-MIR319g;ptc-MIR319f;aly-MIR319c;aly-MIR319d;ath-MIR319c;gma-MIR319l;rco-MIR319d;pvu-MIR319c;vun-MIR319b;	47.2463	0	0	7.3862	30.1735	0.76016	246.577	217.84	0	29.0761	0.982903	0.870792	13.9366
MIR156	bna-miR156_v44	ngs_90582191_x2054	TGACAGAAGAGGGTGAGCAC	mtr-miR156j	20	2054	5	3	0	136	174	10	84	27	0	500	6	2	344	227	41	20	22	5	48	1	5	4	4	3	66	49	268	mtr-miR156j;		mtr-MIR156j;	4.82105	1.58595	0	125.565	159.097	7.6016	63.7307	19.3476	0	323.068	5.89742	1.74158	252.325
MIR396	bna-miR396_v2	ngs_96564975_x2028	TTCCACAGCTTTCTTGAACTG	ath-miR396a	21	2028	0	4	2	0	0	0	0	13	0	0	0	0	10	4	0	11	1	1889	24	13	7	11	16	3	7	11	2	ath-miR396a;osa-miR396a;osa-miR396b;sbi-miR396b;sbi-miR396a;sof-miR396;gma-miR396a-5p;zma-miR396b;zma-miR396a;ptc-miR396a;ptc-miR396b;mtr-miR396b;ghr-miR396a;ghr-miR396b;vvi-miR396d;vvi-miR396c;lja-miR396;aqc-miR396a;aly-miR396a;csi-miR396a;csi-miR396b;bgy-miR396a;bcy-miR396a;tcc-miR396a;tcc-miR396b;bdi-miR396d;bdi-miR396c;ssp-miR396;gma-miR396i-5p;aau-miR396;amg-miR396;ssl-miR396;		aau-MIR396;amg-MIR396;vvi-MIR396d;ptc-MIR396b;tcc-MIR396b;gma-MIR396i;bcy-MIR396a;bgy-MIR396a;lja-MIR396;gma-MIR396a;mtr-MIR396b;tcc-MIR396a;csi-MIR396b;aqc-MIR396a;ssl-MIR396;gma-MIR396e;gma-MIR396h;bdi-MIR396c;vvi-MIR396c;osa-MIR396a;csi-MIR396a;zma-MIR396b;sof-MIR396;sbi-MIR396b;bdi-MIR396d;ssp-MIR396;sbi-MIR396a;zma-MIR396a;osa-MIR396b;ghr-MIR396a;ghr-MIR396b;ptc-MIR396a;ath-MIR396a;aly-MIR39…	0	2.1146	1.37041	0	0	0	0	9.31551	0	0	0	0	7.33503
MIR156	bna-miR156_v48	ngs_90615227_x1888	TGACAGAGGAGAGTGAGCAC	vvi-miR156e	20	1888	21	0	0	111	176	5	64	18	0	409	5	1	326	153	31	16	13	9	53	0	0	0	9	16	79	40	333	vvi-miR156e;		vvi-MIR156e;	20.2484	0	0	102.484	160.925	3.8008	48.5567	12.8984	0	264.269	4.91451	0.870792	239.122
MIR169	bna-miR169_v2	ngs_46555956_x1718	CAGCCAAGGATGACTTGCCGG	ath-miR169b	21	1718	19	1	6	5	13	2	80	116	4	8	0	3	3	15	93	62	0	582	7	8	19	27	22	79	218	198	128	ath-miR169b;ath-miR169c;osa-miR169b;osa-miR169c;sbi-miR169b;gma-miR169a;zma-miR169c;ptc-miR169d;ptc-miR169e;ptc-miR169f;ptc-miR169g;ptc-miR169h;mtr-miR169g;mtr-miR169j;vvi-miR169a;vvi-miR169c;vvi-miR169j;vvi-miR169k;vvi-miR169s;vvi-miR169w;sly-miR169a;sbi-miR169k;aqc-miR169c;zma-miR169r;rco-miR169a;rco-miR169b;aly-miR169b;aly-miR169c;tcc-miR169b;tcc-miR169k;tcc-miR169l;gma-miR169f;gma-miR169g;bdi…		vvi-MIR169c;ptc-MIR169d;osa-MIR169b;vvi-MIR169a;ath-MIR169b;aly-MIR169b;bdi-MIR169f;zma-MIR169c;osa-MIR169c;bdi-MIR169c;vun-MIR169;gma-MIR169a;mtr-MIR169g;tcc-MIR169b;zma-MIR169r;gma-MIR169m;gma-MIR169g;vvi-MIR169k;vvi-MIR169j;mtr-MIR169j;gma-MIR169f;tcc-MIR169l;vvi-MIR169w;ptc-MIR169f;tcc-MIR169k;vvi-MIR169s;sly-MIR169a;rco-MIR169b;ptc-MIR169h;ptc-MIR169s;aly-MIR169c;ath-MIR169c;rco-MIR169a;sbi-…	18.32	0.528651	4.11122	4.61638	11.8865	1.52032	60.6959	83.123	3.53789	5.16908	0	2.61238	2.20051
MIR171	bna-miR171_v6	ngs_97427352_x1639	TTGAGCCGTGCCAATATCACG	ath-miR171b	21	1639	11	6	57	37	18	3	79	4	16	54	8	20	303	171	785	6	9	9	3	0	2	1	2	4	14	16	1	ath-miR171b;ath-miR171c;ptc-miR171a;ptc-miR171b;mtr-miR171f;bna-miR171a;bna-miR171b;bna-miR171c;bna-miR171d;bna-miR171e;sly-miR171b;bra-miR171a;bra-miR171b;bra-miR171c;bra-miR171d;bol-miR171a;rco-miR171a;rco-miR171b;aly-miR171b;aly-miR171c;tae-miR171b;gma-miR171i-3p;ssl-miR171a;		bra-MIR171a;bna-MIR171e;bna-MIR171d;bol-MIR171a;osa-MIR171b;crt-MIR171;rco-MIR171a;vvi-MIR171c;sly-MIR171b;aqc-MIR171f;gma-MIR171i;gma-MIR171a;tae-MIR171b;ath-MIR171b;aly-MIR171b;bna-MIR171a;bra-MIR171b;bna-MIR171b;bra-MIR171d;bra-MIR171c;bna-MIR171c;sbi-MIR171b;zma-MIR171j;tcc-MIR171f;ssl-MIR171a;tcc-MIR171d;mtr-MIR171f;ath-MIR171c;sbi-MIR171k;zma-MIR171b;osa-MIR171c;ptc-MIR171a;ptc-MIR171b;vvi-…	10.6063	3.17191	39.0566	34.1612	16.4583	2.28048	59.9372	2.86631	14.1516	34.8913	7.86322	17.4158	222.251
MIR160	bna-miR160_v6	ngs_92282695_x1604	TGCCTGGCTCCCTGTATGCC	gma-miR160b	20	1604	29	13	15	24	68	13	85	11	7	114	5	46	455	333	242	37	2	15	3	1	4	8	13	6	22	32	1	gma-miR160b;gma-miR160c;gma-miR160d;gma-miR160e;		tae-MIR160;vvi-MIR160e;sly-MIR160a;ath-MIR160a;aly-MIR160a;bra-MIR160a;tcc-MIR160b;ath-MIR160c;aly-MIR160c;ptc-MIR160d;ptc-MIR160a;rco-MIR160b;ppt-MIR160a;ppt-MIR160e;ppt-MIR160f;smo-MIR160b;pab-MIR160b;smo-MIR160a;osa-MIR160b;gma-MIR160e;vun-MIR160;bdi-MIR160b;zma-MIR160a;mtr-MIR160;ath-MIR160b;aly-MIR160b;osa-MIR160c;zma-MIR160c;bdi-MIR160d;ttu-MIR160;ptc-MIR160b;ptc-MIR160c;mtr-MIR160b;gma-MIR…	27.9621	6.87246	10.2781	22.1586	62.1757	9.88207	64.4894	7.88235	6.19131	73.6594	4.91451	40.0564	333.744
MIR156	bna-miR156_v53	ngs_94460102_x1531	TGTCAGAAGAGAGTGAGCAC	ghr-miR156c	20	1531	7	0	0	154	327	4	76	11	0	387	0	1	207	83	12	9	14	3	28	2	1	7	6	15	37	21	119	ghr-miR156c;		ghr-MIR156c;	6.74947	0	0	142.184	298.992	3.04064	57.6611	7.88235	0	250.054	0	0.870792	151.835
MIR166	bna-miR166_v9	ngs_88067544_x1502	TCGGACCAGGCTTCATTCCCCC	ctr-miR166	22	1502	0	1	1	1	1	1	4	2	0	2	0	2	3	1	15	1	1	345	82	25	45	273	73	137	54	128	304	ctr-miR166;csi-miR166a;		zma-MIR166a;sbi-MIR166h;bdi-MIR166b;tcc-MIR166d;gma-MIR166d;gma-MIR166f;mtr-MIR166;mtr-MIR166h;ptc-MIR166h;vvi-MIR166h;rco-MIR166d;ptc-MIR166g;gma-MIR166b;pvu-MIR166a;bna-MIR166d;aly-MIR166d;aly-MIR166c;ath-MIR166d;ath-MIR166c;mtr-MIR166g;ctr-MIR166;csi-MIR166a;rco-MIR166b;pta-MIR166a;aly-MIR166a;csi-MIR166e;ptc-MIR166c;bna-MIR166a;rco-MIR166e;ghr-MIR166b;ath-MIR166b;vvi-MIR166e;vvi-MIR166c;ptc-M…	0	0.528651	0.685204	0.923275	0.914349	0.76016	3.0348	1.43315	0	1.29227	0	1.74158	2.20051
MIR167	bna-miR167_v16	ngs_90129694_x1370	TGAAGCTGCCAGCATGATCTAA	bna-miR167a	22	1370	3	8	30	1	3	23	0	0	26	2	17	35	28	14	0	0	35	362	103	43	57	232	33	34	26	109	146	bna-miR167a;bna-miR167b;		bna-MIR167a;bra-MIR167c;bna-MIR167b;bra-MIR167d;aly-MIR167a;ath-MIR167a;sbi-MIR167b;osa-MIR167b;zma-MIR167b;vvi-MIR167b;tcc-MIR167a;ptc-MIR167c;ptc-MIR167a;sly-MIR167;vvi-MIR167e;rco-MIR167b;bra-MIR167b;	2.89263	4.22921	20.5561	0.923275	2.74305	17.4837	0	0	22.9963	1.29227	16.7093	30.4777	20.5381
MIR159	bna-miR159_v26	ngs_57599434_x1357	CTTGGATTGAAGGGAGCTCTA	osa-miR159f	21	1357	39	7	6	78	55	7	69	65	6	90	0	9	154	248	70	71	3	55	55	2	0	3	7	16	16	22	204	osa-miR159f;		osa-MIR159f;	37.6042	3.70056	4.11122	72.0155	50.2892	5.32112	52.3502	46.5775	5.30684	58.1522	0	7.83713	112.959
MIR408	bna-miR408_v3	ngs_91995960_x1263	TGCACTGCCTCTTCCCTGGCT	ppt-miR408b	21	1263	52	152	3	13	25	28	38	28	4	123	77	117	259	116	100	28	44	1	4	1	16	10	6	7	4	4	3	ppt-miR408b;		tae-MIR408;ptc-MIR408;vvi-MIR408;ath-MIR408;aly-MIR408;csi-MIR408;mtr-MIR408;ppt-MIR408b;ahy-MIR408;gma-MIR408;gma-MIR408b;vun-MIR408;gma-MIR408a;gma-MIR408c;smo-MIR408;pta-MIR408;ssp-MIR408d;sof-MIR408d;rco-MIR408;zma-MIR408b;zma-MIR408;bdi-MIR408;osa-MIR408;ssp-MIR408a;sof-MIR408a;sbi-MIR408;sof-MIR408b;sof-MIR408c;	50.139	80.355	2.05561	12.0026	22.8587	21.2845	28.8306	20.0642	3.53789	79.4746	75.6835	101.883	189.977
MIR168	bna-miR168_v5	ngs_88007816_x1255	TCGCTTGGTGCAGGTCGGGA	cme-miR168	20	1255	0	37	30	17	3	134	20	6	11	15	43	192	36	42	285	141	24	38	24	6	17	43	23	5	8	13	42	cme-miR168;		vvi-MIR168;ath-MIR168a;aly-MIR168a;ath-MIR168b;aly-MIR168b;mtr-MIR168b;ptc-MIR168a;bna-MIR168;rco-MIR168;mtr-MIR168c;crt-MIR168;tcc-MIR168;ccl-MIR168;ptc-MIR168b;gma-MIR168;vun-MIR168;gma-MIR168b;cme-MIR168;	0	19.5601	20.5561	15.6957	2.74305	101.861	15.174	4.29946	9.7292	9.69203	42.2648	167.192	26.4061
MIR167	bna-miR167_v18	ngs_90141607_x1238	TGAAGCTGCCAGCATGATCTGG	ath-miR167d	22	1238	1	0	2	20	44	3	63	75	0	152	31	7	254	123	173	205	81	0	1	1	0	1	0	1	0	0	0	ath-miR167d;rco-miR167c;aly-miR167d;		zma-MIR167h;sbi-MIR167c;vvi-MIR167a;gma-MIR167c;osa-MIR167e;ath-MIR167d;osa-MIR167i;aly-MIR167d;zma-MIR167g;csi-MIR167c;zma-MIR167i;rco-MIR167c;	0.964211	0	1.37041	18.4655	40.2313	2.28048	47.798	53.7433	0	98.2126	30.47	6.09555	186.31
MIR399	bna-miR399_v1	ngs_92142932_x1226	TGCCAAAGGAGATTTGCCCGG	ath-miR399f	21	1226	0	8	45	2	4	15	2	1	59	2	6	738	9	5	1	2	8	188	1	6	61	29	13	16	2	0	3	ath-miR399f;ptc-miR399b;ptc-miR399c;bna-miR399;vvi-miR399e;rco-miR399b;rco-miR399c;aly-miR399a;aly-miR399h;aly-miR399j;csi-miR399a;tcc-miR399b;tcc-miR399d;		ath-MIR399f;aly-MIR399a;bna-MIR399;csi-MIR399a;tcc-MIR399d;aly-MIR399j;aly-MIR399h;ptc-MIR399b;ptc-MIR399c;rco-MIR399c;rco-MIR399b;vvi-MIR399e;tcc-MIR399b;	0	4.22921	30.8342	1.84655	3.6574	11.4024	1.5174	0.716577	52.1839	1.29227	5.89742	642.645	6.60153
MIR156	bna-miR156_v59	ngs_68721767_x1186	GCTCACCTCTCTTTCTGTCAGT	aly-miR156b*	22	1186	0	2	0	43	24	11	130	31	0	86	16	1	259	164	251	59	36	10	4	0	5	3	0	1	8	38	4	aly-miR156b*;		aly-MIR156b;ath-MIR156b;	0	1.0573	0	39.7008	21.9444	8.36176	98.6309	22.2139	0	55.5676	15.7264	0.870792	189.977
MIR164	bna-miR164_v2	ngs_92995047_x1127	TGGAGAAGCAGGGCACGTGCG	ath-miR164c	21	1127	21	1	16	11	48	5	201	44	12	121	5	6	65	51	404	86	13	13	1	0	0	0	0	1	2	0	0	ath-miR164c;aly-miR164c;		ath-MIR164c;aly-MIR164c;	20.2484	0.528651	10.9633	10.156	43.8887	3.8008	152.499	31.5294	10.6137	78.1824	4.91451	5.22475	47.6777
MIR1140	bna-miR1140_v2	ngs_15664024_x1114	ACAGCCTAAACCAATCGGAGC	bna-miR1140	21	1114	96	95	157	15	13	78	5	0	56	12	5	2	18	7	7	0	7	210	78	90	131	19	4	1	4	2	2	bna-miR1140;		bna-MIR1140;	92.5642	50.2219	107.577	13.8491	11.8865	59.2924	3.7935	0	49.5305	7.75362	4.91451	1.74158	13.2031
MIR167	bna-miR167_v20	ngs_90142298_x1095	TGAAGCTGCCAGCATGATCTT	ptc-miR167f	21	1095	11	83	102	5	18	66	8	6	59	34	41	82	62	39	27	5	62	96	52	24	27	67	24	9	11	28	47	ptc-miR167f;ptc-miR167g;gma-miR167e;gma-miR167f;ahy-miR167-5p;csi-miR167b;tcc-miR167c;		ahy-MIR167;gma-MIR167e;gma-MIR167f;tcc-MIR167c;ptc-MIR167g;ptc-MIR167f;csi-MIR167b;	10.6063	43.878	69.8908	4.61638	16.4583	50.1705	6.06959	4.29946	52.1839	21.9686	40.299	71.405	45.4772
MIR156	bna-miR156_v66	ngs_68728652_x1063	GCTCACTGCTCTATCTGTCAGA	aly-miR156c*	22	1063	1	2	0	5	4	14	5	8	0	36	24	2	498	199	150	11	59	0	1	0	14	5	9	4	8	4	0	aly-miR156c*;		ath-MIR156c;aly-MIR156c;	0.964211	1.0573	0	4.61638	3.6574	10.6422	3.7935	5.73262	0	23.2609	23.5897	1.74158	365.284
MIR395	bna-miR395_v5	ngs_80501631_x1033	GTTCCTCTGAGCACTTCATTG	aly-miR395e*	21	1033	0	0	1	152	124	15	171	24	1	185	1	18	115	82	8	1	0	1	1	0	2	4	30	59	24	10	4	aly-miR395e*;aly-miR395g*;		ptc-MIR395g;aly-MIR395g;ath-MIR395a;aly-MIR395e;ath-MIR395e;ptc-MIR395c;ptc-MIR395h;	0	0	0.685204	140.338	113.379	11.4024	129.738	17.1979	0.884473	119.535	0.982903	15.6743	84.3528
MIR159	bna-miR159_v32	ngs_99484731_x942	TTTGGATTGAAGGGAGCTCTG	osa-miR159a.1	21	942	14	0	21	89	64	7	58	36	7	77	3	7	38	38	31	33	2	65	24	3	3	9	17	29	65	55	147	osa-miR159a.1;osa-miR159b;sbi-miR159;sof-miR159a;sof-miR159b;sof-miR159d;zma-miR159a;zma-miR159b;tae-miR159a;tae-miR159b;zma-miR159f;zma-miR159j;zma-miR159k;hvu-miR159b;hvu-miR159a;far-miR159;ssp-miR159a;		sof-MIR159b;ssp-MIR159a;sof-MIR159a;sof-MIR159d;hvu-MIR159b;tae-MIR159a;hvu-MIR159a;zma-MIR159b;zma-MIR159k;zma-MIR159j;osa-MIR159b;tae-MIR159b;osa-MIR159a;far-MIR159;zma-MIR159f;zma-MIR159a;sbi-MIR159;	13.4989	0	14.3893	82.1715	58.5183	5.32112	44.0046	25.7968	6.19131	49.7524	2.94871	6.09555	27.8731
MIR395	bna-miR395_v7	ngs_56250060_x896	CTGAAGTGTTTGGGGGGACTC	ath-miR395b	21	896	1	12	42	27	30	39	14	2	32	16	8	223	19	13	1	0	1	39	18	0	10	42	37	100	55	46	69	ath-miR395b;ath-miR395c;ath-miR395f;aly-miR395b;aly-miR395f;aly-miR395h;		ath-MIR395f;aly-MIR395b;ath-MIR395c;ath-MIR395b;aly-MIR395f;aly-MIR395h;	0.964211	6.34381	28.7786	24.9284	27.4305	29.6462	10.6218	1.43315	28.3031	10.3382	7.86322	194.187	13.9366
MIR169	bna-miR169_v5	ngs_91184611_x859	TGAGCCAAAGATGACTTGCCG	mtr-miR169i	21	859	0	95	120	3	4	128	2	0	213	2	26	33	1	1	4	1	40	108	0	29	21	19	5	2	0	0	2	mtr-miR169i;mtr-miR169n;mtr-miR169o;bna-miR169m;		mtr-MIR169o;mtr-MIR169h;bna-MIR169m;mtr-MIR169n;mtr-MIR169i;	0	50.2219	82.2244	2.76983	3.6574	97.3004	1.5174	0	188.393	1.29227	25.5555	28.7361	0.733503
MIR168	bna-miR168_v7	ngs_49482970_x829	CCCGCCTTGCATCAACTGAAT	aly-miR168a*	21	829	14	6	66	6	7	25	6	1	7	34	9	17	44	17	65	9	2	262	59	32	13	41	18	22	26	18	3	aly-miR168a*;mtr-miR168c*;		gma-MIR168b;cme-MIR168;crt-MIR168;ccl-MIR168;rco-MIR168;mtr-MIR168c;aly-MIR168a;ath-MIR168a;vvi-MIR168;ptc-MIR168b;tcc-MIR168;gma-MIR168;ptc-MIR168a;vun-MIR168;	13.4989	3.17191	45.2234	5.53965	6.40044	19.004	4.55219	0.716577	6.19131	21.9686	8.84613	14.8035	32.2741
MIR399	bna-miR399_v2	ngs_92142273_x804	TGCCAAAGGAGAGTTGCCCTG	ath-miR399b	21	804	0	11	114	1	0	10	1	0	107	3	7	100	1	0	0	0	3	193	50	66	58	23	46	10	0	0	0	ath-miR399b;ath-miR399c;osa-miR399d;sbi-miR399d;zma-miR399e;sbi-miR399i;mtr-miR399l;mtr-miR399p;vvi-miR399b;vvi-miR399c;pvu-miR399a;zma-miR399i;zma-miR399j;rco-miR399a;aly-miR399b;aly-miR399c;csi-miR399d;tcc-miR399i;vun-miR399a;		osa-MIR399d;zma-MIR399j;sbi-MIR399d;vvi-MIR399c;zma-MIR399e;sbi-MIR399i;mtr-MIR399l;mtr-MIR399p;ath-MIR399c;aly-MIR399c;tcc-MIR399i;vvi-MIR399b;rco-MIR399a;vun-MIR399a;pvu-MIR399a;zma-MIR399i;csi-MIR399d;ath-MIR399b;aly-MIR399b;	0	5.81516	78.1132	0.923275	0	7.6016	0.758699	0	94.6386	1.93841	6.88032	87.0792	0.733503
MIR395	bna-miR395_v8	ngs_90230677_x804	TGAAGTGTTTGGGGGAACTC	tae-miR395b	20	804	0	0	0	16	14	2	21	2	0	24	0	0	83	42	11	0	0	1	36	0	0	3	9	67	113	154	206	tae-miR395b;bdi-miR395a;bdi-miR395b;bdi-miR395c;bdi-miR395i;bdi-miR395m;bdi-miR395e;bdi-miR395f;bdi-miR395g;bdi-miR395h;bdi-miR395j;bdi-miR395k;bdi-miR395l;bdi-miR395n;		vvi-MIR395c;vvi-MIR395d;vvi-MIR395l;vvi-MIR395i;vvi-MIR395j;vvi-MIR395a;rco-MIR395c;tcc-MIR395b;aly-MIR395g;ath-MIR395e;aly-MIR395e;vvi-MIR395b;sly-MIR395a;sly-MIR395b;tae-MIR395b;bdi-MIR395a;bdi-MIR395e;sbi-MIR395a;osa-MIR395m;sbi-MIR395i;zma-MIR395a;osa-MIR395h;osa-MIR395b;osa-MIR395i;osa-MIR395k;sbi-MIR395j;sbi-MIR395h;zma-MIR395p;zma-MIR395j;zma-MIR395h;zma-MIR395e;osa-MIR395r;osa-MIR395d;osa…	0	0	0	14.7724	12.8009	1.52032	15.9327	1.43315	0	15.5072	0	0	60.8807
MIR319	bna-miR319_v12	ngs_97804495_x745	TTGGACTGAAGGGAGCTCCT	ptc-miR319e	20	745	5	0	0	2	4	0	35	33	1	12	0	0	3	34	298	203	1	19	4	0	1	0	5	9	24	28	24	ptc-miR319e;ptc-miR319f;ptc-miR319g;ptc-miR319h;		ptc-MIR319e;ptc-MIR319h;pvu-MIR319c;vun-MIR319b;gma-MIR319g;ptc-MIR319g;ptc-MIR319f;ppt-MIR319b;tcc-MIR319;aly-MIR319c;aly-MIR319d;ath-MIR319c;csi-MIR319;vvi-MIR319e;gma-MIR319l;rco-MIR319d;	4.82105	0	0	1.84655	3.6574	0	26.5545	23.6471	0.884473	7.75362	0	0	2.20051
MIR319	bna-miR319_v13	ngs_57588516_x695	CTTGGACTGAAGGGAGCTCCC	ppt-miR319c	21	695	6	0	0	0	2	0	7	20	0	9	0	0	0	44	476	129	0	0	0	0	0	0	0	0	0	0	2	ppt-miR319c;ppt-miR319d;ppt-miR319e;		aqc-MIR319;smo-MIR319;bdi-MIR319;tae-MIR319;aly-MIR319b;ath-MIR319b;vvi-MIR319c;ctr-MIR319;rco-MIR319c;ptc-MIR319c;ptc-MIR319d;gma-MIR319e;gma-MIR319m;vvi-MIR319f;gma-MIR319h;gma-MIR319k;amg-MIR319;aau-MIR319;mtr-MIR319;ppt-MIR319e;ppt-MIR319d;ppt-MIR319c;vvi-MIR319b;rco-MIR319b;mtr-MIR319b;ptc-MIR319a;rco-MIR319a;gma-MIR319a;gma-MIR319b;vun-MIR319a;gma-MIR319j;	5.78526	0	0	0	1.8287	0	5.31089	14.3315	0	5.81522	0	0	0
MIR399	bna-miR399_v3	ngs_92142839_x667	TGCCAAAGGAGATTTGCCCCG	ath-miR399d	21	667	0	3	11	0	0	12	0	0	40	0	5	432	0	0	0	0	4	139	0	0	0	12	2	7	0	0	0	ath-miR399d;ptc-miR399a;aly-miR399d;aly-miR399g;aly-miR399i;tcc-miR399h;hvu-miR399;		aly-MIR399g;aly-MIR399i;ptc-MIR399a;aly-MIR399d;ath-MIR399d;hvu-MIR399;tcc-MIR399h;	0	1.58595	7.53724	0	0	9.12192	0	0	35.3789	0	4.91451	376.182	0
MIR167	bna-miR167_v29	ngs_90140627_x639	TGAAGCTGCCAGCATGATCTC	vvi-miR167c	21	639	2	11	124	3	9	97	2	0	62	9	12	36	26	15	0	0	16	52	37	12	21	37	13	8	3	11	21	vvi-miR167c;		vvi-MIR167c;	1.92842	5.81516	84.9652	2.76983	8.22914	73.7355	1.5174	0	54.8373	5.81522	11.7948	31.3485	19.0711
MIR167	bna-miR167_v30	ngs_90141164_x623	TGAAGCTGCCAGCATGATCTG	osa-miR167d	21	623	0	5	48	0	1	11	5	4	18	7	8	22	21	9	6	13	8	18	7	23	66	95	30	22	21	57	98	osa-miR167d;osa-miR167e;osa-miR167f;osa-miR167g;osa-miR167h;osa-miR167i;osa-miR167j;sbi-miR167d;sbi-miR167f;sbi-miR167g;sbi-miR167e;sbi-miR167c;sof-miR167a;sof-miR167b;zma-miR167e;zma-miR167f;zma-miR167g;zma-miR167h;zma-miR167i;ptc-miR167e;vvi-miR167a;gma-miR167c;lja-miR167;sbi-miR167h;zma-miR167j;gso-miR167a;csi-miR167c;csi-miR167a;ssp-miR167b;gma-miR167j;mtr-miR167b;		zma-MIR167h;bdi-MIR167d;sbi-MIR167c;vvi-MIR167a;gma-MIR167c;osa-MIR167e;zma-MIR167j;osa-MIR167f;sbi-MIR167f;ath-MIR167d;zma-MIR167f;osa-MIR167j;sbi-MIR167g;bdi-MIR167c;osa-MIR167d;sbi-MIR167d;zma-MIR167e;osa-MIR167i;aly-MIR167d;sbi-MIR167h;osa-MIR167g;ssp-MIR167b;sbi-MIR167e;sof-MIR167b;sof-MIR167a;osa-MIR167h;zma-MIR167g;csi-MIR167c;zma-MIR167i;mtr-MIR167b;gma-MIR167g;gma-MIR167j;gso-MIR167a;lja…	0	2.64326	32.8898	0	0.914349	8.36176	3.7935	2.86631	15.9205	4.52295	7.86322	19.1574	15.4036
MIR397	bna-miR397_v2	ngs_86482940_x602	TCATTGAGTGCAGCGTTGATG	ath-miR397a	21	602	17	20	0	14	6	4	51	118	0	17	1	3	1	15	46	281	0	0	0	0	0	0	0	2	0	5	1	ath-miR397a;osa-miR397a;ptc-miR397a;vvi-miR397a;sbi-miR397-5p;bdi-miR397a;rco-miR397;aly-miR397a;aly-miR397b;csi-miR397;tcc-miR397;gma-miR397a;gma-miR397b;ssl-miR397;		ssl-MIR397;csi-MIR397;vvi-MIR397a;gma-MIR397a;gma-MIR397b;rco-MIR397;aly-MIR397b;ath-MIR397a;aly-MIR397a;bna-MIR397b;bna-MIR397a;tcc-MIR397;ptc-MIR397a;bdi-MIR397b;bdi-MIR397b;bdi-MIR397a;osa-MIR397a;sbi-MIR397;	16.3916	10.573	0	12.9259	5.48609	3.04064	38.6937	84.5561	0	10.9843	0.982903	2.61238	0.733503
MIR166	bna-miR166_v16	ngs_70315583_x571	GGACTGTTGTCTGGCTCGAGG	aly-miR166b*	21	571	9	1	0	28	60	1	60	13	2	42	1	0	36	23	242	52	1	0	0	0	0	0	0	0	0	0	0	aly-miR166b*;		ath-MIR166b;ath-MIR166a;aly-MIR166b;bna-MIR166d;	8.6779	0.528651	0	25.8517	54.8609	0.76016	45.5219	9.31551	1.76895	27.1377	0.982903	0	26.4061
MIR319	bna-miR319_v16	ngs_24496056_x523	AGAGCTTCCTTGAGTCCATTC	aly-miR319a*	21	523	4	1	1	0	16	5	44	18	0	9	2	0	1	12	104	47	1	153	7	1	13	37	5	4	6	16	16	aly-miR319a*;		aly-MIR319a;ath-MIR319a;	3.85684	0.528651	0.685204	0	14.6296	3.8008	33.3828	12.8984	0	5.81522	1.96581	0	0.733503
MIR159	bna-miR159_v51	ngs_99415598_x511	TTTGGACTGAAGGGAGCTCTA	aqc-miR159	21	511	16	1	23	58	57	8	58	32	8	59	4	9	34	39	29	36	0	12	7	0	0	0	0	1	1	0	19	aqc-miR159;		aqc-MIR159;	15.4274	0.528651	15.7597	53.55	52.1179	6.08128	44.0046	22.9305	7.07578	38.122	3.93161	7.83713	24.9391
MIR167	bna-miR167_v35	ngs_90141165_x443	TGAAGCTGCCAGCATGATCTGA	ccl-miR167a	22	443	0	0	0	0	0	0	0	0	0	0	0	0	1	0	0	0	0	158	45	15	31	84	9	16	5	30	49	ccl-miR167a;ctr-miR167;ccl-miR167b;gma-miR167g;bdi-miR167c;bdi-miR167d;		sbi-MIR167d;zma-MIR167e;sbi-MIR167h;osa-MIR167g;ssp-MIR167b;sbi-MIR167e;sof-MIR167b;sof-MIR167a;osa-MIR167h;gma-MIR167g;gma-MIR167j;gso-MIR167a;lja-MIR167;ptc-MIR167e;ctr-MIR167;ccl-MIR167a;ccl-MIR167b;csi-MIR167a;bdi-MIR167d;zma-MIR167j;osa-MIR167f;sbi-MIR167f;zma-MIR167f;osa-MIR167j;sbi-MIR167g;bdi-MIR167c;osa-MIR167d;	0	0	0	0	0	0	0	0	0	0	0	0	0.733503
MIR171	bna-miR171_v13	ngs_91780808_x438	TGATTGAGCCGCGCCAATAT	zma-miR171a	20	438	2	1	5	2	4	0	2	0	4	29	1	1	55	39	16	0	0	121	4	0	2	2	1	9	59	47	32	zma-miR171a;		zma-MIR171n;sbi-MIR171g;aly-MIR171a;ath-MIR171a;bra-MIR171e;bna-MIR171f;bna-MIR171g;vvi-MIR171e;zma-MIR171a;bdi-MIR171a;tcc-MIR171a;sly-MIR171c;csi-MIR171a;ccl-MIR171;sbi-MIR171j;osa-MIR171a;	1.92842	0.528651	3.42602	1.84655	3.6574	0	1.5174	0	3.53789	18.7379	0.982903	0.870792	40.3427
MIR173	bna-miR173_v1	ngs_96841161_x402	TTCGCTTGCAGAGAGAAATCAC	ath-miR173	22	402	0	0	0	0	0	0	0	0	0	0	0	0	398	0	0	4	0	0	0	0	0	0	0	0	0	0	0	ath-miR173;aly-miR173;		ath-MIR173;aly-MIR173;	0	0	0	0	0	0	0	0	0	0	0	0	291.934
MIR827	bna-miR827_v5	ngs_95824907_x402	TTAGATGACCATCAACAAACA	ghr-miR827a	21	402	0	0	1	0	0	0	0	0	1	0	2	1	6	1	1	0	1	46	13	3	29	43	91	26	15	69	53	ghr-miR827a;ghr-miR827b;ghr-miR827c;csi-miR827;tcc-miR827;		ghr-MIR827b;ghr-MIR827c;ghr-MIR827a;tcc-MIR827;csi-MIR827;	0	0	0.685204	0	0	0	0	0	0.884473	0	1.96581	0.870792	4.40102
MIR172	bna-miR172_v30	ngs_69907283_x390	GGAATCTTGATGATGCTGCAG	ptc-miR172g	21	390	0	217	54	0	1	35	0	4	14	1	12	5	0	0	0	0	12	21	7	3	1	1	0	0	0	2	0	ptc-miR172g;ptc-miR172h;vvi-miR172c;gma-miR172c;rco-miR172;		gma-MIR172c;gma-MIR172e;tcc-MIR172a;vvi-MIR172c;ptc-MIR172h;ptc-MIR172g;csi-MIR172c;gma-MIR172d;rco-MIR172;	0	114.717	37.001	0	0.914349	26.6056	0	2.86631	12.3826	0.646135	11.7948	4.35396	0
MIR156	bna-miR156_v108	ngs_69210093_x385	GCTTACTCTCTCTCTGTCACC	aly-miR156e*	21	385	0	1	6	0	1	0	1	0	2	2	0	85	23	22	100	2	3	61	2	2	16	4	7	17	6	18	4	aly-miR156e*;		aly-MIR156e;ath-MIR156e;	0	0.528651	4.11122	0	0.914349	0	0.758699	0	1.76895	1.29227	0	74.0173	16.8706
MIR408	bna-miR408_v4	ngs_91995941_x378	TGCACTGCCTCTTCCCTGGC	gma-miR408	20	378	22	34	1	1	12	10	7	10	2	19	30	55	72	33	40	11	19	0	0	0	0	0	0	0	0	0	0	gma-miR408;		ssp-MIR408a;sof-MIR408a;sbi-MIR408;sof-MIR408b;sof-MIR408c;tae-MIR408;ptc-MIR408;vvi-MIR408;ath-MIR408;aly-MIR408;csi-MIR408;mtr-MIR408;ppt-MIR408b;ahy-MIR408;gma-MIR408;gma-MIR408b;vun-MIR408;gma-MIR408a;gma-MIR408c;smo-MIR408;pta-MIR408;ssp-MIR408d;sof-MIR408d;rco-MIR408;zma-MIR408b;zma-MIR408;bdi-MIR408;osa-MIR408;	21.2126	17.9741	0.685204	0.923275	10.9722	7.6016	5.31089	7.16577	1.76895	12.2766	29.4871	47.8936	52.8122
MIR2111	bna-miR2111_v1	ngs_37495802_x365	ATCCTCGGGATACAGATTACC	bna-miR2111b*	21	365	0	1	16	0	0	0	0	0	15	0	4	29	0	0	0	0	0	188	18	15	12	35	17	13	2	0	0	bna-miR2111b*;aly-miR2111b*;		aly-MIR2111b;bna-MIR2111b;	0	0.528651	10.9633	0	0	0	0	0	13.2671	0	3.93161	25.253	0
MIR894	bna-miR894_v4	ngs_54508770_x320	CGTTTCACGTCGGGTTCACC	ppt-miR894	20	320	17	38	31	3	6	17	8	1	2	21	7	33	12	35	42	41	6	0	0	0	0	0	0	0	0	0	0	ppt-miR894;		ppt-MIR894;	16.3916	20.0887	21.2413	2.76983	5.48609	12.9227	6.06959	0.716577	1.76895	13.5688	6.88032	28.7361	8.80203
MIR166	bna-miR166_v27	ngs_88070410_x313	TCGGACCAGGCTTCATTCCCT	osa-miR166m	21	313	1	0	1	1	1	0	10	6	0	3	0	0	2	2	15	4	0	57	45	7	0	7	0	9	10	8	124	osa-miR166m;csi-miR166d;		csi-MIR166d;crt-MIR166b;osa-MIR166m;	0.964211	0	0.685204	0.923275	0.914349	0	7.58699	4.29946	0	1.93841	0	0	1.46701
MIR391	bna-miR391_v1	ngs_19196378_x303	ACGGTATCTCTCCTACGTAGC	aly-miR391*	21	303	1	0	49	0	0	3	0	0	49	1	0	48	1	3	0	0	0	31	2	2	73	29	7	3	0	0	1	aly-miR391*;		aly-MIR391;ath-MIR391;	0.964211	0	33.575	0	0	2.28048	0	0	43.3392	0.646135	0	41.798	0.733503
MIR408	bna-miR408_v5	ngs_46841986_x300	CAGGGAACAAGCAGAGCATGG	aly-miR408*	21	300	144	10	1	12	6	0	5	4	1	22	4	11	47	6	9	5	3	0	2	2	2	0	1	1	0	0	2	aly-miR408*;		aly-MIR408;ath-MIR408;	138.846	5.28651	0.685204	11.0793	5.48609	0	3.7935	2.86631	0.884473	14.215	3.93161	9.57872	34.4746
MIR158	bna-miR158_v1	ngs_98841124_x379019	TTTCCAAATGTAGACAAAGCA		21	379019	5968	4096	1219	20233	14979	1599	8084	8615	1376	21066	815	1148	134134	57602	34907	35371	4393	1894	436	133	549	1891	1788	1919	5534	8281	989			ath-MIR158a;aly-MIR158a;	5754.41	2165.36	835.263	18680.6	13696	1215.5	6133.32	6173.31	1217.03	13611.5	801.066	999.67	98387.7
MIR156	bna-miR156_v2	ngs_90492976_x187170	TGACAGAAGAGAGTAAGCAC		20	187170	33	0	0	119	116	4	72	30	0	473	8	2	288	185	61	42	15	2730	12859	590	784	5107	7423	12584	23486	36739	83420			sbi-MIR156b;sbi-MIR156c;sbi-MIR156a;aly-MIR156b;ath-MIR156b;vvi-MIR156b;aly-MIR156a;ath-MIR156a;ath-MIR156c;aly-MIR156c;ptc-MIR156c;zma-MIR156a;sbi-MIR156i;ptc-MIR156a;ptc-MIR156f;tcc-MIR156c;vvi-MIR156d;rco-MIR156d;ctr-MIR156;csi-MIR156;hvu-MIR156;zma-MIR156c;sbi-MIR156f;gma-MIR156a;sof-MIR156;osa-MIR156c;ssp-MIR156;osa-MIR156g;tae-MIR156;zma-MIR156g;zma-MIR156f;bna-MIR156a;osa-MIR156b;ssl-MIR15…	31.819	0	0	109.87	106.064	3.04064	54.6263	21.4973	0	305.622	7.86322	1.74158	211.249
MIR156	bna-miR156_v3	ngs_90518735_x71366	TGACAGAAGAGAGTGAACAC		20	71366	17	2	0	63	67	5	31	13	0	313	4	0	151	100	44	30	15	866	4157	214	891	1324	3828	5162	8729	18757	26583			zma-MIR156l;rco-MIR156a;tcc-MIR156d;osa-MIR156i;osa-MIR156e;rco-MIR156c;ath-MIR156e;aly-MIR156e;ghr-MIR156a;ptc-MIR156b;tcc-MIR156b;mtr-MIR156b;vvi-MIR156c;sbi-MIR156g;zma-MIR156h;zma-MIR156e;bdi-MIR156d;zma-MIR156i;osa-MIR156a;bdi-MIR156b;ath-MIR156f;aly-MIR156f;ghr-MIR156b;mtr-MIR156c;tcc-MIR156g;ptc-MIR156e;gma-MIR156h;rco-MIR156b;gma-MIR156k;vun-MIR156a;mtr-MIR156d;gma-MIR156o;gma-MIR156n;bdi…	16.3916	1.0573	0	58.1663	61.2614	3.8008	23.5197	9.31551	0	202.24	3.93161	0	110.759
MIR827	bna-miR827_v1	ngs_95825042_x59977	TTAGATGACCATCAACAAATA		21	59977	10	621	1202	14	24	1254	51	33	2096	547	2772	8812	13152	5388	9391	278	5230	1134	204	34	451	656	1060	1266	699	2440	1158			tcc-MIR827;csi-MIR827;ghr-MIR827b;ghr-MIR827c;ghr-MIR827a;	9.64211	328.292	823.615	12.9259	21.9444	953.24	38.6937	23.6471	1853.86	353.436	2724.61	7673.42	9647.03
MIR159	bna-miR159_v2	ngs_99473181_x51891	TTTGGATTGAAGGGAGCTCT		20	51891	1872	295	315	6054	3704	440	3523	1937	449	4808	920	683	5022	4617	6362	9228	247	167	72	9	27	49	14	190	156	256	475			bra-MIR159a;bna-MIR159;mtr-MIR159a;hvu-MIR159b;tae-MIR159a;hvu-MIR159a;zma-MIR159b;zma-MIR159k;zma-MIR159j;rco-MIR159;vvi-MIR159c;ptc-MIR159c;ptc-MIR159a;sly-MIR159;csi-MIR159;ptc-MIR159b;ahy-MIR159;osa-MIR159b;tae-MIR159b;osa-MIR159a;far-MIR159;zma-MIR159f;zma-MIR159a;sbi-MIR159;sof-MIR159b;ssp-MIR159a;sof-MIR159a;sof-MIR159d;gma-MIR159a;pvu-MIR159a;gma-MIR159e;ath-MIR159b;aly-MIR159b;ath-MIR159…	1805	155.952	215.839	5589.51	3386.75	334.47	2672.9	1388.01	397.128	3106.62	904.271	594.751	3683.65
MIR159	bna-miR159_v3	ngs_99462994_x46735	TTTGGATTGAAGGGAACTCTA		21	46735	5	2	4	119	77	7	86	56	4	37	0	4	28	30	35	48	1	6345	2684	284	694	1819	2956	3832	3929	10253	13396			csi-MIR159;ptc-MIR159b;ahy-MIR159;gma-MIR159a;pvu-MIR159a;gma-MIR159e;ath-MIR159a;aly-MIR159a;bra-MIR159a;bna-MIR159;mtr-MIR159a;rco-MIR159;vvi-MIR159c;ptc-MIR159c;ptc-MIR159a;sly-MIR159;	4.82105	1.0573	2.74081	109.87	70.4049	5.32112	65.2481	40.1283	3.53789	23.907	0	3.48317	20.5381
MIR156	bna-miR156_v6	ngs_90514170_x38941	TGACAGAAGAGAGTCAGCAC		20	38941	8	1	1	68	70	3	42	26	0	281	3	0	119	63	28	15	9	528	2572	98	545	1222	1098	2323	4584	8383	16851			osa-MIR156c;ssp-MIR156;osa-MIR156g;tae-MIR156;zma-MIR156g;zma-MIR156f;bna-MIR156a;osa-MIR156b;ssl-MIR156;sbi-MIR156h;ppt-MIR156b;ppt-MIR156c;ppt-MIR156a;zma-MIR156l;rco-MIR156a;tcc-MIR156d;osa-MIR156i;osa-MIR156e;rco-MIR156c;ath-MIR156e;aly-MIR156e;ghr-MIR156a;ptc-MIR156b;tcc-MIR156b;mtr-MIR156b;vvi-MIR156c;sbi-MIR156g;zma-MIR156h;zma-MIR156e;bdi-MIR156d;zma-MIR156i;osa-MIR156a;bdi-MIR156b;ath-MI…	7.71368	0.528651	0.685204	62.7827	64.0044	2.28048	31.8654	18.631	0	181.564	2.94871	0	87.2868
MIR158	bna-miR158_v2	ngs_98841123_x35353	TTTCCAAATGTAGACAAAGC		20	35353	1064	308	101	1508	926	105	680	892	97	1884	109	125	12081	8286	2902	3775	405	10	4	0	2	6	12	9	19	28	15			aly-MIR158a;ath-MIR158a;aly-MIR158b;	1025.92	162.825	69.2056	1392.3	846.687	79.8168	515.915	639.187	85.7939	1217.32	107.136	108.849	8861.45
MIR171	bna-miR171_v2	ngs_91780050_x33222	TGATTGAGCCGCGCCAATACC		21	33222	0	0	1	0	0	0	0	0	0	1	0	0	3	0	0	0	0	11559	829	123	136	820	908	2850	7194	5730	3068			sly-MIR171c;csi-MIR171a;ccl-MIR171;sbi-MIR171j;osa-MIR171a;zma-MIR171n;sbi-MIR171g;aly-MIR171a;ath-MIR171a;bra-MIR171e;bna-MIR171f;bna-MIR171g;vvi-MIR171e;zma-MIR171a;bdi-MIR171a;tcc-MIR171a;	0	0	0.685204	0	0	0	0	0	0	0.646135	0	0	2.20051
MIR167	bna-miR167_v2	ngs_90120494_x28902	TGAAGCTGCCAGCATAATCTA		21	28902	0	3	13	1	1	3	0	0	12	0	12	6	10	6	0	0	2	7563	4027	1539	1762	3365	1503	1012	789	3473	3800			gma-MIR167d;ptc-MIR167b;ghr-MIR167;tcc-MIR167b;mtr-MIR167;aly-MIR167b;ath-MIR167b;vvi-MIR167d;zma-MIR167d;zma-MIR167c;tae-MIR167;osa-MIR167c;bdi-MIR167b;sbi-MIR167i;zma-MIR167a;osa-MIR167a;osa-MIR167b;bdi-MIR167a;ptc-MIR167d;rco-MIR167a;zma-MIR167b;vvi-MIR167b;tcc-MIR167a;ptc-MIR167c;ptc-MIR167a;sly-MIR167;vvi-MIR167e;rco-MIR167b;sbi-MIR167a;bra-MIR167b;bna-MIR167a;bra-MIR167c;bna-MIR167b;bra-MIR…	0	1.58595	8.90765	0.923275	0.914349	2.28048	0	0	10.6137	0	11.7948	5.22475	7.33503
MIR167	bna-miR167_v3	ngs_90125700_x18620	TGAAGCTGCCAGCATGACCTA		21	18620	0	3	12	0	2	3	0	0	7	5	8	14	11	6	1	0	13	4141	3701	1187	1779	2566	1045	207	91	1088	2730			bdi-MIR167a;ptc-MIR167d;rco-MIR167a;zma-MIR167b;vvi-MIR167b;tcc-MIR167a;ptc-MIR167c;ptc-MIR167a;sly-MIR167;vvi-MIR167e;rco-MIR167b;sbi-MIR167a;bra-MIR167b;bna-MIR167a;bra-MIR167c;bna-MIR167b;bra-MIR167d;bna-MIR167c;bra-MIR167a;aly-MIR167a;ath-MIR167a;sbi-MIR167b;gma-MIR167b;gma-MIR167a;gma-MIR167d;ptc-MIR167b;ghr-MIR167;tcc-MIR167b;mtr-MIR167;aly-MIR167b;ath-MIR167b;vvi-MIR167d;zma-MIR167d;zma-MI…	0	1.58595	8.22244	0	1.8287	2.28048	0	0	6.19131	3.23068	7.86322	12.1911	8.06853
MIR408	bna-miR408_v1	ngs_15762973_x18138	ACAGGGAACAAGCAGAGCATG		21	18138	2093	137	179	708	497	55	600	421	59	3708	79	534	3769	1561	1256	1740	59	152	20	15	81	57	33	49	62	69	145			aly-MIR408;ath-MIR408;	2018.09	72.4252	122.651	653.679	454.431	41.8088	455.219	301.679	52.1839	2395.87	77.6493	465.003	2764.57
MIR156	bna-miR156_v8	ngs_90529884_x15166	TGACAGAAGAGAGTGAGCAA		20	15166	53	18	1	509	461	32	256	75	2	3189	52	7	1481	966	169	146	187	93	504	17	112	184	309	448	848	1757	3290			osa-MIR156e;rco-MIR156c;ath-MIR156e;aly-MIR156e;ghr-MIR156a;ptc-MIR156b;tcc-MIR156b;mtr-MIR156b;vvi-MIR156c;sbi-MIR156g;zma-MIR156h;zma-MIR156e;bdi-MIR156d;zma-MIR156i;osa-MIR156a;bdi-MIR156b;ath-MIR156f;aly-MIR156f;ghr-MIR156b;mtr-MIR156c;tcc-MIR156g;ptc-MIR156e;gma-MIR156h;rco-MIR156b;gma-MIR156k;vun-MIR156a;mtr-MIR156d;gma-MIR156o;gma-MIR156n;bdi-MIR156c;zma-MIR156d;osa-MIR156d;mtr-MIR156i;aly…	51.1032	9.51572	0.685204	469.947	421.515	24.3251	194.227	53.7433	1.76895	2060.53	51.1109	6.09555	1086.32
MIR156	bna-miR156_v9	ngs_90545501_x14021	TGACAGAAGAGAGTGAGCAT		20	14021	56	11	3	290	337	29	196	118	1	1661	45	10	1538	874	303	214	150	131	839	27	77	144	238	426	813	1468	4022			ath-MIR156c;aly-MIR156c;ptc-MIR156c;zma-MIR156a;sbi-MIR156i;ptc-MIR156a;ptc-MIR156f;tcc-MIR156c;vvi-MIR156d;rco-MIR156d;ctr-MIR156;csi-MIR156;hvu-MIR156;zma-MIR156c;sbi-MIR156f;gma-MIR156a;sof-MIR156;osa-MIR156c;ssp-MIR156;osa-MIR156g;tae-MIR156;zma-MIR156g;zma-MIR156f;bna-MIR156a;osa-MIR156b;ssl-MIR156;sbi-MIR156h;ppt-MIR156b;ppt-MIR156c;ppt-MIR156a;zma-MIR156l;rco-MIR156a;tcc-MIR156d;osa-MIR156…	53.9958	5.81516	2.05561	267.75	308.136	22.0446	148.705	84.5561	0.884473	1073.23	44.2306	8.70792	1128.13
MIR1885	bna-miR1885_v1	ngs_82980416_x13998	TACATCTTCTCCGCGGAAGCTC		22	13998	0	9	25	11	6	36	2	2	16	411	373	188	1212	582	1227	242	431	1516	217	19	26	37	141	896	2174	3238	961			bra-MIR1885;	0	4.75786	17.1301	10.156	5.48609	27.3657	1.5174	1.43315	14.1516	265.562	366.623	163.709	889.006
MIR156	bna-miR156_v10	ngs_90570375_x13172	TGACAGAAGAGAGTTAGCAC		20	13172	26	1	1	54	39	3	38	18	0	652	5	0	286	154	13	13	9	158	945	43	106	359	339	652	1167	2234	5857			ssp-MIR156;zma-MIR156b;ghr-MIR156d;sbi-MIR156b;sbi-MIR156c;sbi-MIR156a;aly-MIR156b;ath-MIR156b;vvi-MIR156b;aly-MIR156a;ath-MIR156a;ath-MIR156c;aly-MIR156c;ptc-MIR156c;zma-MIR156a;sbi-MIR156i;ptc-MIR156a;ptc-MIR156f;tcc-MIR156c;vvi-MIR156d;rco-MIR156d;ctr-MIR156;csi-MIR156;hvu-MIR156;zma-MIR156c;sbi-MIR156f;gma-MIR156a;sof-MIR156;osa-MIR156c;ssp-MIR156;osa-MIR156g;tae-MIR156;zma-MIR156g;zma-MIR156…	25.0695	0.528651	0.685204	49.8569	35.6596	2.28048	28.8306	12.8984	0	421.28	4.91451	0	209.782
MIR319	bna-miR319_v3	ngs_97802346_x12179	TTGGACTGAAGGGAACTCCCT		21	12179	92	32	0	2	218	42	1469	2430	3	294	4	2	15	468	3256	3694	8	34	0	1	6	7	7	14	35	36	10			vvi-MIR319f;gma-MIR319h;gma-MIR319k;amg-MIR319;aau-MIR319;mtr-MIR319;vvi-MIR319b;rco-MIR319b;ptc-MIR319b;ath-MIR319a;aly-MIR319a;mtr-MIR319b;ptc-MIR319a;rco-MIR319a;gma-MIR319a;gma-MIR319b;vun-MIR319a;gma-MIR319j;aqc-MIR319;smo-MIR319;bdi-MIR319;tae-MIR319;aly-MIR319b;ath-MIR319b;vvi-MIR319c;rco-MIR319c;ptc-MIR319c;ptc-MIR319d;gma-MIR319e;gma-MIR319m;	88.7074	16.9168	0	1.84655	199.328	31.9267	1114.53	1741.28	2.65342	189.964	3.93161	1.74158	11.0025
MIR167	bna-miR167_v5	ngs_90129692_x10622	TGAAGCTGCCAGCATGATCT		20	10622	42	616	846	104	139	598	5	3	505	229	2775	908	1489	645	18	11	834	126	99	43	117	109	22	48	43	124	124			gma-MIR167g;gma-MIR167j;gso-MIR167a;vvi-MIR167b;tcc-MIR167a;ptc-MIR167c;ptc-MIR167a;sly-MIR167;vvi-MIR167c;tcc-MIR167c;ptc-MIR167g;vvi-MIR167e;ptc-MIR167f;rco-MIR167b;lja-MIR167;rco-MIR167c;ptc-MIR167e;ctr-MIR167;ccl-MIR167a;ccl-MIR167b;csi-MIR167a;zma-MIR167h;bdi-MIR167d;sbi-MIR167c;vvi-MIR167a;gma-MIR167c;osa-MIR167e;sbi-MIR167a;csi-MIR167b;zma-MIR167j;osa-MIR167f;sbi-MIR167f;bra-MIR167b;bna-MI…	40.4968	325.649	579.682	96.0206	127.094	454.575	3.7935	2.14973	446.659	147.965	2727.56	790.679	1092.19
MIR156	bna-miR156_v11	ngs_90525804_x10071	TGACAGAAGAGAGTGAGAAC		20	10071	9	3	0	49	37	4	41	116	2	322	12	1	488	577	67	12	18	51	604	8	64	281	213	700	767	1758	3867			ath-MIR156a;ath-MIR156c;aly-MIR156c;ptc-MIR156c;zma-MIR156a;sbi-MIR156i;ptc-MIR156a;ptc-MIR156f;tcc-MIR156c;vvi-MIR156d;rco-MIR156d;ctr-MIR156;csi-MIR156;hvu-MIR156;zma-MIR156c;sbi-MIR156f;gma-MIR156a;sof-MIR156;osa-MIR156c;ssp-MIR156;osa-MIR156g;tae-MIR156;zma-MIR156g;zma-MIR156f;bna-MIR156a;osa-MIR156b;ssl-MIR156;sbi-MIR156h;ppt-MIR156b;ppt-MIR156c;ppt-MIR156a;zma-MIR156l;rco-MIR156a;tcc-MIR156…	8.6779	1.58595	0	45.2405	33.8309	3.04064	31.1067	83.123	1.76895	208.056	11.7948	0.870792	357.949
MIR156	bna-miR156_v12	ngs_90533922_x9628	TGACAGAAGAGAGTGAGCACC		21	9628	9	5	0	18	44	4	8	7	0	156	2	0	225	87	39	26	11	204	652	12	132	88	169	332	817	2138	4443			bdi-MIR156c;zma-MIR156d;osa-MIR156d;mtr-MIR156i;aly-MIR156d;ath-MIR156d;ptc-MIR156d;osa-MIR156f;osa-MIR156j;osa-MIR156h;ssp-MIR156;zma-MIR156b;ghr-MIR156d;sbi-MIR156b;sbi-MIR156c;sbi-MIR156a;aly-MIR156b;ath-MIR156b;vvi-MIR156b;aly-MIR156a;ath-MIR156a;ath-MIR156c;aly-MIR156c;ptc-MIR156c;zma-MIR156a;sbi-MIR156i;ptc-MIR156a;ptc-MIR156f;tcc-MIR156c;vvi-MIR156d;rco-MIR156d;ctr-MIR156;csi-MIR156;hvu-MI…	8.6779	2.64326	0	16.619	40.2313	3.04064	6.06959	5.01604	0	100.797	1.96581	0	165.038
MIR390	bna-miR390_v2	ngs_52814641_x9543	CGCTGTCCATCCTGAGTTTC		20	9543	14	1	0	114	166	3	229	235	1	459	25	5	3351	1626	2422	227	66	94	27	1	5	12	20	70	79	143	148			bna-MIR390b;	13.4989	0.528651	0	105.253	151.782	2.28048	173.742	168.396	0.884473	296.576	24.5726	4.35396	2457.97
MIR172	bna-miR172_v3	ngs_22812633_x8479	AGAATCTTGATGATGATGCAG		21	8479	1	30	45	0	0	4	0	1	3	0	9	6	0	0	0	1	6	2702	1120	686	1848	632	402	338	42	432	171			aly-MIR172d;ath-MIR172d;aly-MIR172c;ath-MIR172c;	0.964211	15.8595	30.8342	0	0	3.04064	0	0.716577	2.65342	0	8.84613	5.22475	0
MIR824	bna-miR824_v2	ngs_83692008_x8270	TAGACCATTTGTGAGAAGGG		20	8270	139	79	26	475	195	202	262	87	5	1128	162	9	1408	868	1666	464	310	29	38	14	115	19	83	62	155	50	220			bra-MIR824;bol-MIR824;aly-MIR824;ath-MIR824;bna-MIR824;	134.025	41.7634	17.8153	438.556	178.298	153.552	198.779	62.3422	4.42236	728.841	159.23	7.83713	1032.77
MIR156	bna-miR156_v14	ngs_92171214_x8191	TGCCAGAAGAGAGTGAGCAC		20	8191	19	8	1	848	2203	42	911	161	1	1813	19	3	1295	422	120	91	58	1	22	1	1	1	7	6	28	15	94			gma-MIR156h;vvi-MIR156b;vun-MIR156a;gma-MIR156k;tcc-MIR156g;ptc-MIR156e;ptc-MIR156c;rco-MIR156b;tae-MIR156;hvu-MIR156;osa-MIR156f;bdi-MIR156b;zma-MIR156a;sbi-MIR156i;osa-MIR156g;ptc-MIR156b;ptc-MIR156d;ghr-MIR156a;ghr-MIR156b;tcc-MIR156b;tcc-MIR156d;rco-MIR156c;mtr-MIR156b;vvi-MIR156c;osa-MIR156c;sof-MIR156;ssp-MIR156;sbi-MIR156c;zma-MIR156c;ath-MIR156f;aly-MIR156f;ath-MIR156e;aly-MIR156e;mtr-MIR…	18.32	4.22921	0.685204	782.937	2014.31	31.9267	691.175	115.369	0.884473	1171.44	18.6752	2.61238	949.886
MIR159	bna-miR159_v4	ngs_99467886_x8153	TTTGGATTGAAGGGAGCCCTA		21	8153	18	2	4	76	39	7	60	108	4	50	8	7	64	42	37	58	3	1577	597	70	222	86	237	423	223	1324	2807			bna-MIR159;mtr-MIR159a;rco-MIR159;vvi-MIR159c;ptc-MIR159c;ptc-MIR159a;sly-MIR159;csi-MIR159;ptc-MIR159b;ahy-MIR159;gma-MIR159a;pvu-MIR159a;gma-MIR159e;ath-MIR159a;aly-MIR159a;bra-MIR159a;	17.3558	1.0573	2.74081	70.1689	35.6596	5.32112	45.5219	77.3904	3.53789	32.3068	7.86322	6.09555	46.9442
MIR158	bna-miR158_v4	ngs_96545386_x8078	TTCCAAATGTAGACAAAGCA		20	8078	90	78	39	553	317	34	218	220	14	311	21	13	2363	1112	399	401	68	230	43	19	79	139	165	120	328	580	124			ath-MIR158a;aly-MIR158a;	86.779	41.2348	26.7229	510.571	289.849	25.8454	165.396	157.647	12.3826	200.948	20.641	11.3203	1733.27
MIR159	bna-miR159_v5	ngs_99465042_x7927	TTTGGATTGAAGGGACCTCTA		21	7927	51	7	92	179	83	15	143	184	84	71	2	6	34	25	39	82	5	906	344	34	99	218	390	576	592	1452	2214			ptc-MIR159a;sly-MIR159;csi-MIR159;ptc-MIR159b;ahy-MIR159;gma-MIR159a;pvu-MIR159a;gma-MIR159e;ath-MIR159a;aly-MIR159a;bra-MIR159a;bna-MIR159;mtr-MIR159a;rco-MIR159;vvi-MIR159c;ptc-MIR159c;	49.1747	3.70056	63.0387	165.266	75.891	11.4024	108.494	131.85	74.2957	45.8756	1.96581	5.22475	24.9391
MIR916	bna-miR916_v1	ngs_71725846_x7489	GGCCTATTAGCTCAGTTGGTTAG		23	7489	469	1069	367	175	280	473	80	126	247	56	226	216	244	413	2081	628	339	0	0	0	0	0	0	0	0	0	0			cre-MIR916;	452.215	565.128	251.47	161.573	256.018	359.555	60.6959	90.2887	218.465	36.1836	222.136	188.091	178.975
MIR824	bna-miR824_v3	ngs_83692010_x7041	TAGACCATTTGTGAGAAGGGAA		22	7041	0	0	0	1	1	0	0	0	0	8	0	0	16	8	27	13	2	259	380	68	730	226	449	543	1132	928	2250			bna-MIR824;bra-MIR824;bol-MIR824;ath-MIR824;aly-MIR824;	0	0	0	0.923275	0.914349	0	0	0	0	5.16908	0	0	11.736
MIR159	bna-miR159_v6	ngs_99634527_x6853	TTTGTATTGAAGGGAGCTCTA		21	6853	292	22	14	461	450	11	438	326	34	674	4	66	597	438	1044	775	3	176	70	9	41	61	70	98	94	247	338			bna-MIR159;bra-MIR159a;aly-MIR159a;mtr-MIR159a;rco-MIR159;pvu-MIR159a;csi-MIR159;ath-MIR159a;ptc-MIR159a;ptc-MIR159c;ptc-MIR159b;gma-MIR159e;gma-MIR159a;vvi-MIR159c;sly-MIR159;ahy-MIR159;	281.55	11.6303	9.59285	425.63	411.457	8.36176	332.31	233.604	30.0721	435.495	3.93161	57.4723	437.901
MIR319	bna-miR319_v5	ngs_97802252_x6132	TTGGACTGAAGGGAACTCCC		20	6132	65	15	0	1	129	16	992	1602	0	123	2	0	7	180	1135	1550	4	32	11	1	6	11	7	23	41	119	60			ptc-MIR319b;vvi-MIR319g;ath-MIR319a;aly-MIR319a;mtr-MIR319b;ptc-MIR319a;rco-MIR319a;gma-MIR319a;gma-MIR319b;vun-MIR319a;gma-MIR319j;aqc-MIR319;smo-MIR319;bdi-MIR319;tae-MIR319;aly-MIR319b;ath-MIR319b;vvi-MIR319c;ctr-MIR319;rco-MIR319c;ptc-MIR319c;ptc-MIR319d;gma-MIR319e;gma-MIR319m;vvi-MIR319f;gma-MIR319h;gma-MIR319k;amg-MIR319;aau-MIR319;mtr-MIR319;ppt-MIR319e;ppt-MIR319d;ppt-MIR319c;vvi-MIR319b…	62.6737	7.92977	0	0.923275	117.951	12.1626	752.63	1147.96	0	79.4746	1.96581	0	5.13452
MIR156	bna-miR156_v18	ngs_90485984_x5778	TGACAGAAGAGAGGGAGCAA		20	5778	9	2	0	129	185	22	172	60	0	1183	30	3	635	398	689	682	81	22	45	0	8	15	35	96	424	374	479			vvi-MIR156a;ptc-MIR156k;	8.6779	1.0573	0	119.102	169.155	16.7235	130.496	42.9946	0	764.378	29.4871	2.61238	465.774
MIR156	bna-miR156_v19	ngs_97324772_x5582	TTGACAGAAGAGAGCGAGCAC		21	5582	16	28	2	98	70	55	136	61	1	699	188	74	1193	806	787	302	246	25	46	3	22	36	48	63	83	145	349			sbi-MIR156e;zma-MIR156k;	15.4274	14.8022	1.37041	90.481	64.0044	41.8088	103.183	43.7112	0.884473	451.649	184.786	64.4386	875.069
MIR156	bna-miR156_v20	ngs_68731711_x5492	GCTCACTGCTTTATCTGTCAGA		22	5492	1	0	0	127	46	11	58	10	0	168	6	1	2886	976	325	36	67	0	7	1	47	11	39	22	199	368	80			aly-MIR156c;ath-MIR156c;	0.964211	0	0	117.256	42.06	8.36176	44.0046	7.16577	0	108.551	5.89742	0.870792	2116.89
MIR168	bna-miR168_v1	ngs_88008265_x5401	TCGCTTGGTGCAGGTCGGGAC		21	5401	14	50	41	129	43	247	220	47	10	137	95	154	287	257	1745	862	118	132	132	20	59	138	92	28	27	107	210			bdi-MIR168;hvu-MIR168;zma-MIR168a;ssp-MIR168a;sof-MIR168a;sbi-MIR168;osa-MIR168a;zma-MIR168b;gma-MIR168;vun-MIR168;gma-MIR168b;cme-MIR168;vvi-MIR168;ath-MIR168a;aly-MIR168a;ath-MIR168b;aly-MIR168b;mtr-MIR168b;ptc-MIR168a;bna-MIR168;rco-MIR168;mtr-MIR168c;crt-MIR168;tcc-MIR168;ccl-MIR168;ptc-MIR168b;	13.4989	26.4326	28.0933	119.102	39.317	187.759	166.914	33.6791	8.84473	88.5205	93.3758	134.102	210.515
MIR156	bna-miR156_v21	ngs_90567452_x5326	TGACAGAAGAGAGTGGGCAC		20	5326	16	1	0	137	185	7	77	34	1	434	6	2	322	171	41	25	21	63	316	10	53	71	154	286	656	166	2071			zma-MIR156i;osa-MIR156a;bdi-MIR156b;ath-MIR156f;aly-MIR156f;ghr-MIR156b;mtr-MIR156c;tcc-MIR156g;ptc-MIR156e;gma-MIR156h;rco-MIR156b;gma-MIR156k;vun-MIR156a;mtr-MIR156d;gma-MIR156o;gma-MIR156n;bdi-MIR156c;zma-MIR156d;osa-MIR156d;mtr-MIR156i;aly-MIR156d;ath-MIR156d;ptc-MIR156d;osa-MIR156f;osa-MIR156j;osa-MIR156h;ssp-MIR156;zma-MIR156b;ghr-MIR156d;sbi-MIR156b;sbi-MIR156c;sbi-MIR156a;aly-MIR156b;ath-…	15.4274	0.528651	0	126.489	169.155	5.32112	58.4198	24.3636	0.884473	280.423	5.89742	1.74158	236.188
MIR156	bna-miR156_v23	ngs_90548853_x5198	TGACAGAAGAGAGTGAGCGC		20	5198	33	1	1	158	196	8	98	27	0	501	10	2	432	220	44	24	29	58	224	10	38	35	34	252	418	953	1392			osa-MIR156b;ssl-MIR156;sbi-MIR156h;ppt-MIR156b;ppt-MIR156c;ppt-MIR156a;zma-MIR156l;rco-MIR156a;tcc-MIR156d;osa-MIR156i;osa-MIR156e;rco-MIR156c;ath-MIR156e;aly-MIR156e;ghr-MIR156a;ptc-MIR156b;tcc-MIR156b;mtr-MIR156b;vvi-MIR156c;sbi-MIR156g;zma-MIR156h;zma-MIR156e;bdi-MIR156d;zma-MIR156i;osa-MIR156a;bdi-MIR156b;ath-MIR156f;aly-MIR156f;ghr-MIR156b;mtr-MIR156c;tcc-MIR156g;ptc-MIR156e;gma-MIR156h;rco-…	31.819	0.528651	0.685204	145.877	179.212	6.08128	74.3525	19.3476	0	323.714	9.82903	1.74158	316.873
MIR171	bna-miR171_v4	ngs_91790107_x5107	TGATTGAGCCGCGTCAATACC		21	5107	0	0	0	0	0	0	1	0	0	0	1	0	0	0	0	0	2	2165	60	21	46	111	200	578	534	1053	335			mtr-MIR171b;vvi-MIR171b;	0	0	0	0	0	0	0.758699	0	0	0	0.982903	0	0
MIR156	bna-miR156_v24	ngs_90569300_x4981	TGACAGAAGAGAGTGTGCAC		20	4981	9	1	0	67	69	1	52	26	2	337	3	0	212	110	9	10	22	61	254	12	67	128	175	262	573	934	1585			osa-MIR156i;osa-MIR156e;rco-MIR156c;ath-MIR156e;aly-MIR156e;ghr-MIR156a;ptc-MIR156b;tcc-MIR156b;mtr-MIR156b;vvi-MIR156c;sbi-MIR156g;zma-MIR156h;zma-MIR156e;bdi-MIR156d;zma-MIR156i;osa-MIR156a;bdi-MIR156b;ath-MIR156f;aly-MIR156f;ghr-MIR156b;mtr-MIR156c;tcc-MIR156g;ptc-MIR156e;gma-MIR156h;rco-MIR156b;gma-MIR156k;vun-MIR156a;mtr-MIR156d;gma-MIR156o;gma-MIR156n;bdi-MIR156c;zma-MIR156d;osa-MIR156d;mtr…	8.6779	0.528651	0	61.8594	63.0901	0.76016	39.4524	18.631	1.76895	217.748	2.94871	0	155.503
MIR156	bna-miR156_v25	ngs_90547440_x4782	TGACAGAAGAGAGTGAGCCC		20	4782	16	1	0	141	336	21	302	72	1	208	4	2	1461	578	470	12	17	19	69	4	3	37	58	60	93	273	524			ctr-MIR156;csi-MIR156;hvu-MIR156;zma-MIR156c;sbi-MIR156f;gma-MIR156a;sof-MIR156;osa-MIR156c;ssp-MIR156;osa-MIR156g;tae-MIR156;zma-MIR156g;zma-MIR156f;bna-MIR156a;osa-MIR156b;ssl-MIR156;sbi-MIR156h;ppt-MIR156b;ppt-MIR156c;ppt-MIR156a;zma-MIR156l;rco-MIR156a;tcc-MIR156d;osa-MIR156i;osa-MIR156e;rco-MIR156c;ath-MIR156e;aly-MIR156e;ghr-MIR156a;ptc-MIR156b;tcc-MIR156b;mtr-MIR156b;vvi-MIR156c;sbi-MIR156…	15.4274	0.528651	0	130.182	307.221	15.9634	229.127	51.5936	0.884473	134.396	3.93161	1.74158	1071.65
MIR167	bna-miR167_v6	ngs_90123174_x4726	TGAAGCTGCCAGCATCATCTA		21	4726	1	2	20	2	1	2	0	0	11	1	4	5	5	0	0	0	7	1033	592	213	256	749	206	223	119	784	490			bna-MIR167b;bra-MIR167d;bna-MIR167c;bra-MIR167a;aly-MIR167a;ath-MIR167a;sbi-MIR167b;gma-MIR167b;gma-MIR167a;gma-MIR167d;ptc-MIR167b;ghr-MIR167;tcc-MIR167b;mtr-MIR167;aly-MIR167b;ath-MIR167b;vvi-MIR167d;zma-MIR167d;zma-MIR167c;tae-MIR167;osa-MIR167c;bdi-MIR167b;sbi-MIR167i;zma-MIR167a;osa-MIR167a;osa-MIR167b;bdi-MIR167a;ptc-MIR167d;rco-MIR167a;zma-MIR167b;vvi-MIR167b;tcc-MIR167a;ptc-MIR167c;ptc-MI…	0.964211	1.0573	13.7041	1.84655	0.914349	1.52032	0	0	9.7292	0.646135	3.93161	4.35396	3.66751
MIR824	bna-miR824_v4	ngs_83689593_x4663	TAGACCATTTGTGAGAAAGGA		21	4663	1	0	0	4	0	0	1	0	0	1	0	0	3	5	11	5	3	183	165	48	395	141	458	303	926	933	1077			bol-MIR824;aly-MIR824;ath-MIR824;bna-MIR824;bra-MIR824;	0.964211	0	0	3.6931	0	0	0.758699	0	0	0.646135	0	0	2.20051
MIR824	bna-miR824_v5	ngs_83698520_x4604	TAGACCATTTGTGAGTAGGGA		21	4604	0	0	0	0	0	0	0	0	0	1	0	0	0	1	0	0	0	97	143	66	268	280	568	602	579	911	1088			bra-MIR824;bol-MIR824;aly-MIR824;ath-MIR824;bna-MIR824;	0	0	0	0	0	0	0	0	0	0.646135	0	0	0
MIR172	bna-miR172_v5	ngs_22824696_x4545	AGAATCTTGATGATGTTGCAG		21	4545	0	71	41	0	0	22	0	3	7	0	9	9	0	0	0	0	18	1630	709	466	674	296	196	165	3	169	57			ath-MIR172c;aly-MIR172d;ath-MIR172d;aly-MIR172c;	0	37.5342	28.0933	0	0	16.7235	0	2.14973	6.19131	0	8.84613	7.83713	0
MIR894	bna-miR894_v1	ngs_54508771_x4474	CGTTTCACGTCGGGTTCACCA		21	4474	45	190	87	50	140	304	121	11	40	475	68	246	421	710	883	517	160	0	1	0	0	0	0	1	2	1	1			ppt-MIR894;	43.3895	100.444	59.6127	46.1638	128.009	231.089	91.8026	7.88235	35.3789	306.914	66.8374	214.215	308.805
MIR395	bna-miR395_v2	ngs_56247011_x4325	CTGAAGTGTTTGGGGAAACTC		21	4325	0	0	0	0	0	0	3	0	0	0	0	0	0	1	0	0	0	23	185	4	6	52	180	417	1280	1115	1059			osa-MIR395t;ath-MIR395d;ptc-MIR395f;ptc-MIR395e;gma-MIR395a;vun-MIR395;gma-MIR395b;tcc-MIR395a;rco-MIR395b;gma-MIR395c;vvi-MIR395g;ptc-MIR395d;ptc-MIR395c;ptc-MIR395j;ptc-MIR395i;ptc-MIR395h;ptc-MIR395g;vvi-MIR395e;vvi-MIR395h;vvi-MIR395k;vvi-MIR395m;vvi-MIR395c;vvi-MIR395d;vvi-MIR395l;vvi-MIR395i;vvi-MIR395j;vvi-MIR395a;rco-MIR395c;tcc-MIR395b;aly-MIR395g;ath-MIR395e;aly-MIR395e;vvi-MIR395b;sly-…	0	0	0	0	0	0	2.2761	0	0	0	0	0	0
MIR824	bna-miR824_v6	ngs_83690323_x4267	TAGACCATTTGTGAGAAGAGA		21	4267	0	0	0	1	0	0	1	0	0	1	0	0	0	1	5	1	0	230	212	68	422	85	323	236	725	633	1323			bra-MIR824;bol-MIR824;aly-MIR824;ath-MIR824;bna-MIR824;	0	0	0	0.923275	0	0	0.758699	0	0	0.646135	0	0	0
MIR167	bna-miR167_v7	ngs_90124459_x4258	TGAAGCTGCCAGCATGAACTA		21	4258	0	2	2	0	0	1	0	0	4	2	1	1	3	1	0	0	5	938	661	226	406	736	297	114	79	323	456			mtr-MIR167;aly-MIR167b;ath-MIR167b;vvi-MIR167d;zma-MIR167d;zma-MIR167c;tae-MIR167;osa-MIR167c;bdi-MIR167b;sbi-MIR167i;zma-MIR167a;osa-MIR167a;osa-MIR167b;bdi-MIR167a;ptc-MIR167d;rco-MIR167a;zma-MIR167b;vvi-MIR167b;tcc-MIR167a;ptc-MIR167c;ptc-MIR167a;sly-MIR167;vvi-MIR167e;rco-MIR167b;sbi-MIR167a;bra-MIR167b;bna-MIR167a;bra-MIR167c;bna-MIR167b;bra-MIR167d;bna-MIR167c;bra-MIR167a;aly-MIR167a;ath-MI…	0	1.0573	1.37041	0	0	0.76016	0	0	3.53789	1.29227	0.982903	0.870792	2.20051
MIR167	bna-miR167_v8	ngs_59665478_x4011	GAAGCTGCCAGCATGATCTA		20	4011	0	12	6	2	1	21	0	0	6	1	31	25	25	16	1	0	28	1029	414	333	359	374	187	131	103	267	639			zma-MIR167c;tae-MIR167;osa-MIR167c;bdi-MIR167b;sbi-MIR167i;zma-MIR167a;osa-MIR167a;osa-MIR167b;bdi-MIR167a;ptc-MIR167d;rco-MIR167a;zma-MIR167b;vvi-MIR167b;tcc-MIR167a;ptc-MIR167c;ptc-MIR167a;sly-MIR167;vvi-MIR167e;rco-MIR167b;sbi-MIR167a;bra-MIR167b;bna-MIR167a;bra-MIR167c;bna-MIR167b;bra-MIR167d;bna-MIR167c;bra-MIR167a;aly-MIR167a;ath-MIR167a;sbi-MIR167b;gma-MIR167b;gma-MIR167a;gma-MIR167d;ptc-M…	0	6.34381	4.11122	1.84655	0.914349	15.9634	0	0	5.30684	0.646135	30.47	21.7698	18.3376
MIR160	bna-miR160_v2	ngs_92281456_x3993	TGCCTGGCTCCCTGTATACCA		21	3993	44	3	2	49	280	0	881	105	0	245	0	3	246	294	633	163	0	32	62	28	40	97	331	60	191	119	85			zma-MIR160e;zma-MIR160d;osa-MIR160d;bdi-MIR160a;tae-MIR160;vvi-MIR160e;sly-MIR160a;ath-MIR160a;aly-MIR160a;bra-MIR160a;tcc-MIR160b;ath-MIR160c;aly-MIR160c;ptc-MIR160d;ptc-MIR160a;rco-MIR160b;ppt-MIR160a;ppt-MIR160e;ppt-MIR160f;smo-MIR160b;pab-MIR160b;smo-MIR160a;osa-MIR160b;gma-MIR160e;vun-MIR160;bdi-MIR160b;zma-MIR160a;mtr-MIR160;ath-MIR160b;aly-MIR160b;osa-MIR160c;zma-MIR160c;bdi-MIR160d;ttu-MI…	42.4253	1.58595	1.37041	45.2405	256.018	0	668.414	75.2406	0	158.303	0	2.61238	180.442
MIR159	bna-miR159_v7	ngs_99466198_x3935	TTTGGATTGAAGGGAGATCTA		21	3935	17	0	7	36	27	2	25	84	5	70	4	13	93	83	57	32	1	312	156	6	44	91	163	274	400	1040	893			ptc-MIR159a;sly-MIR159;csi-MIR159;ptc-MIR159b;ahy-MIR159;gma-MIR159a;pvu-MIR159a;gma-MIR159e;ath-MIR159a;aly-MIR159a;bra-MIR159a;bna-MIR159;mtr-MIR159a;rco-MIR159;vvi-MIR159c;ptc-MIR159c;	16.3916	0	4.79643	33.2379	24.6874	1.52032	18.9675	60.1925	4.42236	45.2295	3.93161	11.3203	68.2158
MIR166	bna-miR166_v3	ngs_88061841_x3864	TCGGACCAGGCTTCATACCCC		21	3864	0	0	0	0	0	0	3	7	0	0	1	0	2	2	23	2	0	512	249	46	84	650	224	350	90	358	1261			zma-MIR166d;sbi-MIR166a;osa-MIR166b;zma-MIR166a;sbi-MIR166h;bdi-MIR166b;zma-MIR166e;bdi-MIR166c;osa-MIR166a;tcc-MIR166d;gma-MIR166d;gma-MIR166f;mtr-MIR166;mtr-MIR166h;ptc-MIR166h;vvi-MIR166h;rco-MIR166d;osa-MIR166d;ptc-MIR166g;bdi-MIR166e;sbi-MIR166d;zma-MIR166c;smo-MIR166a;ptc-MIR166m;sbi-MIR166i;zma-MIR166i;osa-MIR166f;ssl-MIR166b;smo-MIR166b;gma-MIR166b;pvu-MIR166a;bna-MIR166d;aly-MIR166d;aly-…	0	0	0	0	0	0	2.2761	5.01604	0	0	0.982903	0	1.46701
MIR159	bna-miR159_v8	ngs_57542295_x3806	CTTGCATATCTTAGGAGCTTT		21	3806	30	8	10	8	14	10	22	10	6	41	4	12	1356	519	726	32	7	273	42	12	41	47	42	83	84	155	212			ptc-MIR159c;ptc-MIR159a;aly-MIR159a;ptc-MIR159b;	28.9263	4.22921	6.85204	7.3862	12.8009	7.6016	16.6914	7.16577	5.30684	26.4915	3.93161	10.4495	994.63
MIR156	bna-miR156_v26	ngs_97324391_x3734	TTGACAGAAGAGACCGAGCAC		21	3734	36	4	8	105	87	57	112	71	6	574	180	246	768	479	324	245	235	4	11	1	9	15	10	18	26	4	99			zma-MIR156k;sbi-MIR156e;	34.7116	2.1146	5.48163	96.9439	79.5483	43.3291	84.9743	50.877	5.30684	370.882	176.923	214.215	563.33
MIR156	bna-miR156_v27	ngs_97320375_x3729	TTGACAGAAGAAAGAAAGCAC		21	3729	0	0	1	0	0	0	0	0	0	0	0	11	0	0	0	0	0	1902	554	313	51	280	360	185	17	22	33			ath-MIR156h;aly-MIR156h;smo-MIR156c;	0	0	0.685204	0	0	0	0	0	0	0	0	9.57872	0
MIR166	bna-miR166_v4	ngs_77799407_x3710	GTCGGACCAGGCTTCATTCCC		21	3710	7	31	30	208	114	70	326	275	8	168	22	25	587	293	1029	320	16	25	7	7	6	47	12	15	5	13	44			aly-MIR166a;csi-MIR166e;ptc-MIR166c;bna-MIR166a;rco-MIR166e;ghr-MIR166b;ath-MIR166b;vvi-MIR166e;vvi-MIR166c;aqc-MIR166e;bna-MIR166b;ptc-MIR166a;aly-MIR166f;ath-MIR166f;pta-MIR166b;smo-MIR166c;ptc-MIR166k;ptc-MIR166j;gma-MIR166a;sly-MIR166b;bna-MIR166c;aly-MIR166e;ath-MIR166e;ctr-MIR166;csi-MIR166a;rco-MIR166b;pta-MIR166a;	6.74947	16.3882	20.5561	192.041	104.236	53.2112	247.336	197.059	7.07578	108.551	21.6239	21.7698	430.566
MIR156	bna-miR156_v28	ngs_90543280_x3661	TGACAGAAGAGAGTGAGCACT		21	3661	112	41	53	242	340	21	188	84	25	553	5	10	406	176	201	249	24	51	91	7	39	60	33	46	51	268	285			vvi-MIR156e;sbi-MIR156g;zma-MIR156h;zma-MIR156e;bdi-MIR156d;zma-MIR156i;osa-MIR156a;bdi-MIR156b;ath-MIR156f;aly-MIR156f;ghr-MIR156b;mtr-MIR156c;tcc-MIR156g;ptc-MIR156e;gma-MIR156h;rco-MIR156b;gma-MIR156k;vun-MIR156a;mtr-MIR156d;gma-MIR156o;gma-MIR156n;bdi-MIR156c;zma-MIR156d;osa-MIR156d;mtr-MIR156i;aly-MIR156d;ath-MIR156d;ptc-MIR156d;osa-MIR156f;osa-MIR156j;osa-MIR156h;ssp-MIR156;zma-MIR156b;ghr-…	107.992	21.6747	36.3158	223.433	310.879	15.9634	142.635	60.1925	22.1118	357.313	4.91451	8.70792	297.802
MIR390	bna-miR390_v3	ngs_52814642_x3655	CGCTGTCCATCCTGAGTTTCA		21	3655	47	5	20	136	280	15	387	290	8	422	76	4	271	214	341	108	26	684	9	2	16	56	56	86	37	38	21			bna-MIR390b;	45.3179	2.64326	13.7041	125.565	256.018	11.4024	293.617	207.807	7.07578	272.669	74.7006	3.48317	198.779
MIR156	bna-miR156_v29	ngs_90563768_x3555	TGACAGAAGAGAGTGCGCAC		20	3555	5	0	0	167	524	18	145	103	1	179	3	3	238	160	13	15	8	33	132	13	47	79	95	74	141	416	943			ath-MIR156f;aly-MIR156f;ghr-MIR156b;mtr-MIR156c;tcc-MIR156g;ptc-MIR156e;gma-MIR156h;rco-MIR156b;gma-MIR156k;vun-MIR156a;mtr-MIR156d;gma-MIR156o;gma-MIR156n;bdi-MIR156c;zma-MIR156d;osa-MIR156d;mtr-MIR156i;aly-MIR156d;ath-MIR156d;ptc-MIR156d;osa-MIR156f;osa-MIR156j;osa-MIR156h;ssp-MIR156;zma-MIR156b;ghr-MIR156d;sbi-MIR156b;sbi-MIR156c;sbi-MIR156a;aly-MIR156b;ath-MIR156b;vvi-MIR156b;aly-MIR156a;ath-…	4.82105	0	0	154.187	479.119	13.6829	110.011	73.8075	0.884473	115.658	2.94871	2.61238	174.574
MIR159	bna-miR159_v9	ngs_99466745_x3448	TTTGGATTGAAGGGAGCACTA		21	3448	3	0	0	26	11	1	11	328	0	14	1	3	9	16	9	4	0	543	178	19	76	123	186	176	202	663	846			bna-MIR159;mtr-MIR159a;rco-MIR159;vvi-MIR159c;ptc-MIR159c;ptc-MIR159a;sly-MIR159;csi-MIR159;ptc-MIR159b;ahy-MIR159;gma-MIR159a;pvu-MIR159a;gma-MIR159e;ath-MIR159a;aly-MIR159a;bra-MIR159a;	2.89263	0	0	24.0052	10.0578	0.76016	8.34569	235.037	0	9.04589	0.982903	2.61238	6.60153
MIR394	bna-miR394_v2	ngs_99513116_x3195	TTTGGCATTCTGTCCACCTCC		21	3195	6	2	42	9	6	0	9	4	12	2	1	24	112	69	122	4	0	1488	41	17	29	119	100	311	220	381	65			bdi-MIR394;osa-MIR394;vvi-MIR394c;vvi-MIR394a;ahy-MIR394;ptc-MIR394a;tcc-MIR394b;ghr-MIR394b;aly-MIR394a;ath-MIR394a;ath-MIR394b;aly-MIR394b;	5.78526	1.0573	28.7786	8.30948	5.48609	0	6.82829	2.86631	10.6137	1.29227	0.982903	20.899	82.1523
MIR156	bna-miR156_v30	ngs_90664074_x3082	TGACATAAGAGAGTGAGCAC		20	3082	35	2	2	217	174	13	176	35	2	580	23	3	1186	413	73	17	51	2	9	0	0	1	1	6	16	1	44			ath-MIR156a;aly-MIR156a;ath-MIR156c;aly-MIR156c;ath-MIR156d;aly-MIR156d;ptc-MIR156f;ptc-MIR156a;osa-MIR156b;ssp-MIR156;zma-MIR156b;sbi-MIR156b;gma-MIR156h;vvi-MIR156b;vun-MIR156a;gma-MIR156k;tcc-MIR156g;ptc-MIR156e;ptc-MIR156c;rco-MIR156b;tae-MIR156;hvu-MIR156;osa-MIR156f;bdi-MIR156b;zma-MIR156a;sbi-MIR156i;osa-MIR156g;ptc-MIR156b;ptc-MIR156d;ghr-MIR156a;ghr-MIR156b;tcc-MIR156b;tcc-MIR156d;rco-MI…	33.7474	1.0573	1.37041	200.351	159.097	9.88207	133.531	25.0802	1.76895	374.758	22.6068	2.61238	869.934
MIR156	bna-miR156_v31	ngs_90523669_x3043	TGACAGAAGAGAGTGACCAC		20	3043	15	0	0	71	108	6	59	38	0	430	2	2	290	122	30	20	15	17	117	12	52	40	113	78	83	407	916			zma-MIR156i;osa-MIR156a;bdi-MIR156b;ath-MIR156f;aly-MIR156f;ghr-MIR156b;mtr-MIR156c;tcc-MIR156g;ptc-MIR156e;gma-MIR156h;rco-MIR156b;gma-MIR156k;vun-MIR156a;mtr-MIR156d;gma-MIR156o;gma-MIR156n;bdi-MIR156c;zma-MIR156d;osa-MIR156d;mtr-MIR156i;aly-MIR156d;ath-MIR156d;ptc-MIR156d;osa-MIR156f;osa-MIR156j;osa-MIR156h;ssp-MIR156;zma-MIR156b;ghr-MIR156d;sbi-MIR156b;sbi-MIR156c;sbi-MIR156a;aly-MIR156b;ath-…	14.4632	0	0	65.5525	98.7497	4.56096	44.7632	27.2299	0	277.838	1.96581	1.74158	212.716
MIR167	bna-miR167_v9	ngs_90128564_x2997	TGAAGCTGCCAGCATGATCATA		22	2997	0	0	1	0	0	0	0	0	0	0	0	0	0	0	0	0	0	879	248	120	179	606	136	85	37	297	409			gma-MIR167f;tcc-MIR167c;ptc-MIR167g;ptc-MIR167f;csi-MIR167b;ahy-MIR167;gma-MIR167e;	0	0	0.685204	0	0	0	0	0	0	0	0	0	0
MIR156	bna-miR156_v32	ngs_90560229_x2988	TGACAGAAGAGAGTGATCAC		20	2988	51	5	1	88	80	14	96	56	0	1333	14	11	238	110	17	16	28	18	68	9	15	24	28	27	75	233	333			bdi-MIR156d;zma-MIR156i;osa-MIR156a;bdi-MIR156b;ath-MIR156f;aly-MIR156f;ghr-MIR156b;mtr-MIR156c;tcc-MIR156g;ptc-MIR156e;gma-MIR156h;rco-MIR156b;gma-MIR156k;vun-MIR156a;mtr-MIR156d;gma-MIR156o;gma-MIR156n;bdi-MIR156c;zma-MIR156d;osa-MIR156d;mtr-MIR156i;aly-MIR156d;ath-MIR156d;ptc-MIR156d;osa-MIR156f;osa-MIR156j;osa-MIR156h;ssp-MIR156;zma-MIR156b;ghr-MIR156d;sbi-MIR156b;sbi-MIR156c;sbi-MIR156a;aly-…	49.1747	2.64326	0.685204	81.2482	73.1479	10.6422	72.8351	40.1283	0	861.298	13.7606	9.57872	174.574
MIR159	bna-miR159_v10	ngs_99473183_x2942	TTTGGATTGAAGGGAGCTCTAA		22	2942	29	4	10	216	101	17	147	85	7	156	5	10	96	69	139	251	4	289	73	3	18	61	75	108	135	334	500			ptc-MIR159c;ptc-MIR159a;ptc-MIR159b;	27.9621	2.1146	6.85204	199.427	92.3492	12.9227	111.529	60.9091	6.19131	100.797	4.91451	8.70792	70.4163
MIR827	bna-miR827_v2	ngs_99719585_x2861	TTTGTTGATTGACATCTATGC		21	2861	1	21	38	25	11	29	13	5	26	20	28	48	346	101	114	14	66	63	41	3	44	195	378	474	274	294	189			aly-MIR827;	0.964211	11.1017	26.0377	23.0819	10.0578	22.0446	9.86309	3.58289	22.9963	12.9227	27.5213	41.798	253.792
MIR156	bna-miR156_v33	ngs_92536179_x2837	TGCTCACTGCTCTTTCTGTCAGA		23	2837	18	1	0	130	150	3	116	64	0	312	12	4	1071	452	330	87	38	1	0	0	16	3	4	2	2	18	3			aly-MIR156a;ath-MIR156a;	17.3558	0.528651	0	120.026	137.152	2.28048	88.0091	45.861	0	201.594	11.7948	3.48317	785.582
MIR156	bna-miR156_v35	ngs_90589571_x2787	TGACAGAAGGGAGTGAGCAC		20	2787	23	3	0	193	388	11	68	26	1	808	16	6	396	259	41	30	33	4	64	1	1	0	4	14	81	39	277			ptc-MIR156e;ptc-MIR156c;rco-MIR156b;tae-MIR156;hvu-MIR156;osa-MIR156f;bdi-MIR156b;zma-MIR156a;sbi-MIR156i;osa-MIR156g;ptc-MIR156b;ptc-MIR156d;ghr-MIR156a;ghr-MIR156b;tcc-MIR156b;tcc-MIR156d;rco-MIR156c;mtr-MIR156b;vvi-MIR156c;osa-MIR156c;sof-MIR156;ssp-MIR156;sbi-MIR156c;zma-MIR156c;ath-MIR156f;aly-MIR156f;ath-MIR156e;aly-MIR156e;mtr-MIR156c;rco-MIR156a;ssl-MIR156;tcc-MIR156c;rco-MIR156d;ghr-MIR1…	22.1768	1.58595	0	178.192	354.767	8.36176	51.5915	18.631	0.884473	522.077	15.7264	5.22475	290.467
MIR159	bna-miR159_v11	ngs_97875409_x2757	TTGGATTGAAGGGAGCTCTA		20	2757	9	7	9	67	37	10	69	40	4	91	14	24	64	73	115	204	13	319	141	22	61	79	110	147	149	325	554			gma-MIR159a;pvu-MIR159a;gma-MIR159e;ath-MIR159a;aly-MIR159a;bra-MIR159a;bna-MIR159;mtr-MIR159a;rco-MIR159;vvi-MIR159c;ptc-MIR159c;ptc-MIR159a;sly-MIR159;csi-MIR159;ptc-MIR159b;osa-MIR159f;ahy-MIR159;	8.6779	3.70056	6.16683	61.8594	33.8309	7.6016	52.3502	28.6631	3.53789	58.7983	13.7606	20.899	46.9442
MIR156	bna-miR156_v36	ngs_90555103_x2754	TGACAGAAGAGAGTGAGTAC		20	2754	24	3	0	138	150	7	68	156	1	358	8	6	274	160	64	41	22	16	71	1	13	31	58	53	178	354	499			zma-MIR156b;ghr-MIR156d;sbi-MIR156b;sbi-MIR156c;sbi-MIR156a;aly-MIR156b;ath-MIR156b;vvi-MIR156b;aly-MIR156a;ath-MIR156a;ath-MIR156c;aly-MIR156c;ptc-MIR156c;zma-MIR156a;sbi-MIR156i;ptc-MIR156a;ptc-MIR156f;tcc-MIR156c;vvi-MIR156d;rco-MIR156d;ctr-MIR156;csi-MIR156;hvu-MIR156;zma-MIR156c;sbi-MIR156f;gma-MIR156a;sof-MIR156;osa-MIR156c;ssp-MIR156;osa-MIR156g;tae-MIR156;zma-MIR156g;zma-MIR156f;bna-MIR15…	23.1411	1.58595	0	127.412	137.152	5.32112	51.5915	111.786	0.884473	231.316	7.86322	5.22475	200.98
MIR156	bna-miR156_v37	ngs_90574845_x2748	TGACAGAAGAGCGTGAGCAC		20	2748	30	3	0	191	742	11	238	125	0	738	8	2	423	138	31	45	16	0	0	0	0	0	1	0	1	0	5			rco-MIR156b;gma-MIR156k;vun-MIR156a;mtr-MIR156d;gma-MIR156o;gma-MIR156n;bdi-MIR156c;zma-MIR156d;osa-MIR156d;mtr-MIR156i;aly-MIR156d;ath-MIR156d;ptc-MIR156d;osa-MIR156f;osa-MIR156j;osa-MIR156h;ssp-MIR156;zma-MIR156b;ghr-MIR156d;sbi-MIR156b;sbi-MIR156c;sbi-MIR156a;aly-MIR156b;ath-MIR156b;vvi-MIR156b;aly-MIR156a;ath-MIR156a;ath-MIR156c;aly-MIR156c;ptc-MIR156c;zma-MIR156a;sbi-MIR156i;ptc-MIR156a;ptc-…	28.9263	1.58595	0	176.346	678.447	8.36176	180.57	89.5722	0	476.848	7.86322	1.74158	310.272
MIR159	bna-miR159_v12	ngs_99490406_x2666	TTTGGATTGAAGGGGGCTCTA		21	2666	145	4	19	492	757	24	199	126	78	326	8	25	113	87	35	114	3	20	8	3	0	0	1	5	8	12	54			gma-MIR159e;ath-MIR159a;aly-MIR159a;bra-MIR159a;bna-MIR159;mtr-MIR159a;rco-MIR159;vvi-MIR159c;ptc-MIR159c;ptc-MIR159a;sly-MIR159;csi-MIR159;ptc-MIR159b;ahy-MIR159;gma-MIR159a;pvu-MIR159a;	139.811	2.1146	13.0189	454.251	692.162	18.2438	150.981	90.2887	68.9889	210.64	7.86322	21.7698	82.8858
MIR156	bna-miR156_v38	ngs_23111005_x2633	AGACAGAAGAGAGTGAGCAC		20	2633	25	6	0	67	115	3	36	34	0	284	7	2	494	606	41	23	7	13	84	2	10	7	28	69	146	96	428			aly-MIR156b;gma-MIR156a;mtr-MIR156i;zma-MIR156f;zma-MIR156g;sbi-MIR156f;ppt-MIR156b;gma-MIR156o;gma-MIR156n;bna-MIR156a;ath-MIR156a;aly-MIR156a;ath-MIR156c;aly-MIR156c;ath-MIR156d;aly-MIR156d;ptc-MIR156f;ptc-MIR156a;osa-MIR156b;ssp-MIR156;zma-MIR156b;sbi-MIR156b;gma-MIR156h;vvi-MIR156b;vun-MIR156a;gma-MIR156k;tcc-MIR156g;ptc-MIR156e;ptc-MIR156c;rco-MIR156b;tae-MIR156;hvu-MIR156;osa-MIR156f;bdi-MI…	24.1053	3.17191	0	61.8594	105.15	2.28048	27.3132	24.3636	0	183.502	6.88032	1.74158	362.35
MIR394	bna-miR394_v3	ngs_97905452_x2627	TTGGCATTCTGTCCACCCCC		20	2627	0	0	0	0	0	0	0	1	0	0	0	0	0	0	0	0	0	1560	21	13	13	54	90	187	248	324	116			vvi-MIR394a;ahy-MIR394;ssl-MIR394;ptc-MIR394a;vvi-MIR394b;gma-MIR394a;gma-MIR394b;csi-MIR394;ghr-MIR394a;tcc-MIR394a;ptc-MIR394b;zma-MIR394a;sbi-MIR394a;zma-MIR394b;sbi-MIR394b;gma-MIR394c;tcc-MIR394b;ghr-MIR394b;aly-MIR394a;ath-MIR394a;ath-MIR394b;aly-MIR394b;bdi-MIR394;osa-MIR394;vvi-MIR394c;	0	0	0	0	0	0	0	0.716577	0	0	0	0	0
MIR156	bna-miR156_v39	ngs_90486283_x2626	TGACAGAAGAGAGGGAGCAT		20	2626	6	1	0	46	85	6	117	46	1	470	15	2	281	188	444	441	30	30	22	0	5	6	14	46	113	98	113			ptc-MIR156k;vvi-MIR156a;vvi-MIR156h;	5.78526	0.528651	0	42.4707	77.7197	4.56096	88.7678	32.9626	0.884473	303.684	14.7435	1.74158	206.114
MIR894	bna-miR894_v2	ngs_81320918_x2602	GTTTCACGTCGGGTTCACCA		20	2602	4	78	44	71	57	88	86	12	6	232	56	124	303	534	543	231	132	0	0	0	0	0	0	0	0	1	0			ppt-MIR894;	3.85684	41.2348	30.149	65.5525	52.1179	66.894	65.2481	8.59893	5.30684	149.903	55.0426	107.978	222.251
MIR156	bna-miR156_v40	ngs_93315043_x2566	TGGCAGAAGAGAGTGAGCAC		20	2566	43	2	0	182	260	11	69	26	0	578	5	4	299	169	35	23	23	10	76	4	6	8	14	44	138	78	459			ath-MIR156c;aly-MIR156c;ath-MIR156d;aly-MIR156d;ptc-MIR156f;ptc-MIR156a;osa-MIR156b;ssp-MIR156;zma-MIR156b;sbi-MIR156b;gma-MIR156h;vvi-MIR156b;vun-MIR156a;gma-MIR156k;tcc-MIR156g;ptc-MIR156e;ptc-MIR156c;rco-MIR156b;tae-MIR156;hvu-MIR156;osa-MIR156f;bdi-MIR156b;zma-MIR156a;sbi-MIR156i;osa-MIR156g;ptc-MIR156b;ptc-MIR156d;ghr-MIR156a;ghr-MIR156b;tcc-MIR156b;tcc-MIR156d;rco-MIR156c;mtr-MIR156b;vvi-MI…	41.4611	1.0573	0	168.036	237.731	8.36176	52.3502	18.631	0	373.466	4.91451	3.48317	219.317
MIR403	bna-miR403_v2	ngs_95256234_x2526	TGTTTTGTGCGTGAATCTAATT		22	2526	6	20	9	23	37	20	25	10	8	225	30	11	433	265	279	162	148	49	21	1	2	8	16	128	85	342	163			ath-MIR403;aly-MIR403;	5.78526	10.573	6.16683	21.2353	33.8309	15.2032	18.9675	7.16577	7.07578	145.38	29.4871	9.57872	317.607
MIR166	bna-miR166_v6	ngs_88061210_x2432	TCGGACCAGGCTTCAGTCCCC		21	2432	0	0	0	0	0	0	0	5	0	0	1	0	0	1	1	0	0	514	138	24	47	433	126	240	108	244	550			hvu-MIR166;hvu-MIR166c;zma-MIR166g;bdi-MIR166d;osa-MIR166c;hvu-MIR166b;sbi-MIR166c;gma-MIR166c;sbi-MIR166j;vvi-MIR166d;ppt-MIR166f;rco-MIR166a;ptc-MIR166i;ptc-MIR166l;aly-MIR166b;zma-MIR166b;zma-MIR166d;sbi-MIR166a;osa-MIR166b;zma-MIR166a;sbi-MIR166h;bdi-MIR166b;zma-MIR166e;bdi-MIR166c;osa-MIR166a;tcc-MIR166d;gma-MIR166d;gma-MIR166f;mtr-MIR166;mtr-MIR166h;ptc-MIR166h;vvi-MIR166h;rco-MIR166d;osa-M…	0	0	0	0	0	0	0	3.58289	0	0	0.982903	0	0
MIR167	bna-miR167_v10	ngs_90128702_x2432	TGAAGCTGCCAGCATGATCCA		21	2432	4	6	67	2	3	29	0	1	40	4	4	16	11	8	0	0	8	496	510	153	222	100	111	47	66	127	397			ptc-MIR167d;rco-MIR167a;zma-MIR167b;vvi-MIR167b;tcc-MIR167a;ptc-MIR167c;ptc-MIR167a;sly-MIR167;vvi-MIR167e;rco-MIR167b;sbi-MIR167a;bra-MIR167b;bna-MIR167a;bra-MIR167c;bna-MIR167b;bra-MIR167d;bna-MIR167c;bra-MIR167a;aly-MIR167a;ath-MIR167a;sbi-MIR167b;gma-MIR167b;gma-MIR167a;gma-MIR167d;ptc-MIR167b;ghr-MIR167;tcc-MIR167b;mtr-MIR167;aly-MIR167b;ath-MIR167b;vvi-MIR167d;zma-MIR167d;zma-MIR167c;tae-MI…	3.85684	3.17191	45.9086	1.84655	2.74305	22.0446	0	0.716577	35.3789	2.58454	3.93161	13.9327	8.06853
MIR159	bna-miR159_v13	ngs_99488971_x2414	TTTGGATTGAAGGGCGCTCTA		21	2414	15	13	12	516	475	24	398	273	37	113	9	15	141	68	92	206	1	1	1	0	0	0	1	1	1	0	1			ahy-MIR159;gma-MIR159a;pvu-MIR159a;gma-MIR159e;ath-MIR159a;aly-MIR159a;bra-MIR159a;bna-MIR159;mtr-MIR159a;rco-MIR159;vvi-MIR159c;ptc-MIR159c;ptc-MIR159a;sly-MIR159;csi-MIR159;ptc-MIR159b;	14.4632	6.87246	8.22244	476.41	434.316	18.2438	301.962	195.626	32.7255	73.0133	8.84613	13.0619	103.424
MIR824	bna-miR824_v8	ngs_83697817_x2406	TAGACCATTTGTGAGGAGGGA		21	2406	1	0	0	0	1	0	1	1	0	4	0	0	4	2	1	0	3	94	134	30	322	91	169	216	108	306	918			ath-MIR824;bna-MIR824;bra-MIR824;bol-MIR824;aly-MIR824;	0.964211	0	0	0	0.914349	0	0.758699	0.716577	0	2.58454	0	0	2.93401
MIR395	bna-miR395_v3	ngs_56248126_x2368	CTGAAGTGTTTGGGGGAACCC		21	2368	0	0	0	2	2	0	1	2	0	1	0	0	3	0	1	0	0	11	84	4	8	68	173	49	272	850	837			vvi-MIR395a;rco-MIR395c;tcc-MIR395b;aly-MIR395g;ath-MIR395e;aly-MIR395e;vvi-MIR395b;sly-MIR395a;sly-MIR395b;tae-MIR395b;rco-MIR395e;rco-MIR395a;rco-MIR395d;csi-MIR395;vvi-MIR395f;ptc-MIR395b;ath-MIR395a;aly-MIR395d;ath-MIR395d;ptc-MIR395f;ptc-MIR395e;gma-MIR395a;vun-MIR395;gma-MIR395b;tcc-MIR395a;rco-MIR395b;gma-MIR395c;vvi-MIR395g;ptc-MIR395d;ptc-MIR395c;ptc-MIR395j;ptc-MIR395i;ptc-MIR395h;ptc-M…	0	0	0	1.84655	1.8287	0	0.758699	1.43315	0	0.646135	0	0	2.20051
MIR167	bna-miR167_v11	ngs_90128310_x2348	TGAAGCTGCCAGCATGATCAA		21	2348	0	1	14	0	1	9	0	0	3	2	2	2	1	1	0	0	7	573	296	154	223	379	157	71	40	165	247			ath-MIR167a;sbi-MIR167b;gma-MIR167b;gma-MIR167a;gma-MIR167d;ptc-MIR167b;ghr-MIR167;tcc-MIR167b;mtr-MIR167;aly-MIR167b;ath-MIR167b;vvi-MIR167d;zma-MIR167d;zma-MIR167c;tae-MIR167;osa-MIR167c;bdi-MIR167b;sbi-MIR167i;zma-MIR167a;osa-MIR167a;osa-MIR167b;bdi-MIR167a;ptc-MIR167d;rco-MIR167a;zma-MIR167b;vvi-MIR167b;tcc-MIR167a;ptc-MIR167c;ptc-MIR167a;sly-MIR167;vvi-MIR167e;rco-MIR167b;sbi-MIR167a;bra-MIR…	0	0.528651	9.59285	0	0.914349	6.84144	0	0	2.65342	1.29227	1.96581	1.74158	0.733503
MIR171	bna-miR171_v5	ngs_91779926_x2261	TGATTGAGCCGCGCCAATAC		20	2261	0	0	0	0	0	0	0	0	0	0	0	0	0	0	0	0	0	949	71	7	11	50	57	175	451	288	202			bdi-MIR171a;tcc-MIR171a;sly-MIR171c;csi-MIR171a;ccl-MIR171;sbi-MIR171j;osa-MIR171a;zma-MIR171n;sbi-MIR171g;aly-MIR171a;ath-MIR171a;bra-MIR171e;bna-MIR171f;bna-MIR171g;vvi-MIR171e;zma-MIR171a;ptc-MIR171j;	0	0	0	0	0	0	0	0	0	0	0	0	0
MIR824	bna-miR824_v9	ngs_83697341_x2211	TAGACCATTTGTGAGCAGGGA		21	2211	0	1	0	1	4	0	1	3	0	0	0	0	3	4	1	2	0	86	66	26	88	106	309	379	256	540	335			bna-MIR824;bra-MIR824;bol-MIR824;aly-MIR824;ath-MIR824;	0	0.528651	0	0.923275	3.6574	0	0.758699	2.14973	0	0	0	0	2.20051
MIR165	bna-miR165_v3	ngs_88059953_x2199	TCGGACCAGGCTTCACCCCC		20	2199	0	0	0	0	0	0	0	0	0	0	0	0	0	0	2	0	0	396	137	30	21	263	58	73	109	324	786			ath-MIR165a;aly-MIR165a;aly-MIR165b;ath-MIR165b;	0	0	0	0	0	0	0	0	0	0	0	0	0
MIR1885	bna-miR1885_v3	ngs_28049750_x2194	AGCTTCCTCTAGAAGATGTGC		21	2194	1	5	27	7	3	20	3	2	17	117	73	104	929	273	199	28	230	38	3	0	4	2	14	8	15	48	24			bra-MIR1885;	0.964211	2.64326	18.5005	6.46293	2.74305	15.2032	2.2761	1.43315	15.036	75.5978	71.7519	90.5624	681.424
MIR824	bna-miR824_v10	ngs_83691132_x2183	TAGACCATTTGTGAGAAGGA		20	2183	0	0	0	3	0	0	3	2	0	3	0	0	4	2	10	3	2	86	90	19	177	66	186	164	339	422	602			aly-MIR824;ath-MIR824;bna-MIR824;bra-MIR824;bol-MIR824;	0	0	0	2.76983	0	0	2.2761	1.43315	0	1.93841	0	0	2.93401
MIR1885	bna-miR1885_v4	ngs_82980238_x2144	TACATCTTCTCCGCGGAAGCCC		22	2144	0	0	0	0	0	0	0	0	0	1	0	0	1	0	1	0	0	393	75	5	3	11	56	183	453	619	343			bra-MIR1885;	0	0	0	0	0	0	0	0	0	0.646135	0	0	0.733503
MIR159	bna-miR159_v14	ngs_99471872_x2141	TTTGGATTGAAGGGAGCTCCA		21	2141	51	3	30	194	139	34	199	150	23	74	2	10	63	59	86	52	1	195	78	4	15	8	46	40	106	161	318			ahy-MIR159;gma-MIR159a;pvu-MIR159a;gma-MIR159e;ath-MIR159a;aly-MIR159a;bra-MIR159a;bna-MIR159;mtr-MIR159a;rco-MIR159;vvi-MIR159c;ptc-MIR159c;ptc-MIR159a;sly-MIR159;csi-MIR159;ptc-MIR159b;aly-MIR159c;ath-MIR159c;osa-MIR159c;pta-MIR159a;	49.1747	1.58595	20.5561	179.115	127.094	25.8454	150.981	107.487	20.3429	47.814	1.96581	8.70792	46.2107
MIR159	bna-miR159_v15	ngs_99487952_x2131	TTTGGATTGAAGGGAGTTCTA		21	2131	13	2	2	98	46	6	70	37	7	59	3	6	57	60	54	31	1	132	85	3	28	63	101	124	212	406	425			csi-MIR159;ptc-MIR159b;ahy-MIR159;gma-MIR159a;pvu-MIR159a;gma-MIR159e;ath-MIR159a;aly-MIR159a;bra-MIR159a;bna-MIR159;mtr-MIR159a;rco-MIR159;vvi-MIR159c;ptc-MIR159c;ptc-MIR159a;sly-MIR159;	12.5347	1.0573	1.37041	90.481	42.06	4.56096	53.1089	26.5134	6.19131	38.122	2.94871	5.22475	41.8097
MIR160	bna-miR160_v4	ngs_92283523_x2131	TGCCTGGCTCCCTGTATGCCC		21	2131	0	2	3	3	18	9	45	3	4	7	0	4	46	44	0	0	0	361	40	9	0	87	115	143	668	508	12			osa-MIR160c;zma-MIR160c;bdi-MIR160d;ttu-MIR160;ptc-MIR160b;ptc-MIR160c;mtr-MIR160b;gma-MIR160;gma-MIR160b;mtr-MIR160e;csi-MIR160;bdi-MIR160c;mtr-MIR160d;pab-MIR160a;zma-MIR160b;osa-MIR160a;rco-MIR160a;vvi-MIR160c;gma-MIR160d;aqc-MIR160b;gma-MIR160c;vvi-MIR160d;sbi-MIR160e;sbi-MIR160c;sbi-MIR160d;sbi-MIR160b;sbi-MIR160a;far-MIR160;zma-MIR160g;zma-MIR160e;zma-MIR160d;osa-MIR160d;bdi-MIR160a;tae-MIR…	0	1.0573	2.05561	2.76983	16.4583	6.84144	34.1415	2.14973	3.53789	4.52295	0	3.48317	33.7411
MIR159	bna-miR159_v16	ngs_99492818_x2111	TTTGGATTGACGGGAGCTCTA		21	2111	21	5	10	194	214	25	388	180	13	58	4	9	258	152	444	129	6	0	1	0	0	0	0	0	0	0	0			csi-MIR159;ath-MIR159a;ptc-MIR159a;ptc-MIR159c;ptc-MIR159b;gma-MIR159e;gma-MIR159a;vvi-MIR159c;sly-MIR159;ahy-MIR159;bna-MIR159;bra-MIR159a;aly-MIR159a;mtr-MIR159a;rco-MIR159;pvu-MIR159a;	20.2484	2.64326	6.85204	179.115	195.671	19.004	294.375	128.984	11.4981	37.4758	3.93161	7.83713	189.244
MIR1140	bna-miR1140_v1	ngs_49927303_x2107	CCGATTGGCTTTAGGCTGTTGT		22	2107	8	2	19	0	0	0	0	0	0	1	0	0	27	3	12	0	0	1116	208	22	282	149	84	0	21	77	76			bna-MIR1140;	7.71368	1.0573	13.0189	0	0	0	0	0	0	0.646135	0	0	19.8046
MIR156	bna-miR156_v41	ngs_90639037_x2104	TGACAGGAGAGAGTGAGCAC		20	2104	19	0	0	137	374	6	76	28	0	566	5	2	301	171	27	19	26	5	45	1	1	1	1	6	26	8	253			ath-MIR156c;aly-MIR156c;ath-MIR156d;aly-MIR156d;ptc-MIR156f;ptc-MIR156a;osa-MIR156b;ssp-MIR156;zma-MIR156b;sbi-MIR156b;gma-MIR156h;vvi-MIR156b;vun-MIR156a;gma-MIR156k;tcc-MIR156g;ptc-MIR156e;ptc-MIR156c;rco-MIR156b;tae-MIR156;hvu-MIR156;osa-MIR156f;bdi-MIR156b;zma-MIR156a;sbi-MIR156i;osa-MIR156g;ptc-MIR156b;ptc-MIR156d;ghr-MIR156a;ghr-MIR156b;tcc-MIR156b;tcc-MIR156d;rco-MIR156c;mtr-MIR156b;vvi-MI…	18.32	0	0	126.489	341.966	4.56096	57.6611	20.0642	0	365.713	4.91451	1.74158	220.784
MIR156	bna-miR156_v42	ngs_90544807_x2088	TGACAGAAGAGAGTGAGCAG		20	2088	5	4	1	53	74	5	15	69	0	202	6	2	109	127	20	14	11	25	87	8	21	35	72	93	154	315	561			ath-MIR156i;osa-MIR156h;ssp-MIR156;zma-MIR156b;ghr-MIR156d;sbi-MIR156b;sbi-MIR156c;sbi-MIR156a;aly-MIR156b;ath-MIR156b;vvi-MIR156b;aly-MIR156a;ath-MIR156a;ath-MIR156c;aly-MIR156c;ptc-MIR156c;zma-MIR156a;sbi-MIR156i;ptc-MIR156a;ptc-MIR156f;tcc-MIR156c;vvi-MIR156d;rco-MIR156d;ctr-MIR156;csi-MIR156;hvu-MIR156;zma-MIR156c;sbi-MIR156f;gma-MIR156a;sof-MIR156;osa-MIR156c;ssp-MIR156;osa-MIR156g;tae-MIR15…	4.82105	2.1146	0.685204	48.9336	67.6618	3.8008	11.3805	49.4438	0	130.519	5.89742	1.74158	79.9518
MIR156	bna-miR156_v43	ngs_97326454_x2073	TTGACAGAAGATAGAAAGCAC		21	2073	0	0	0	0	0	0	0	0	0	0	0	2	0	0	0	0	0	1685	49	32	26	121	67	75	4	7	5			vun-MIR156b;mtr-MIR156h;vvi-MIR156f;gma-MIR156c;ath-MIR157a;aly-MIR157a;ath-MIR157b;aly-MIR157b;ahy-MIR156b;gra-MIR157b;vvi-MIR156i;gra-MIR157a;gma-MIR156l;gma-MIR156d;gma-MIR156i;bna-MIR156c;mtr-MIR156e;gma-MIR156m;bra-MIR157a;aly-MIR157c;bna-MIR156b;bol-MIR157a;ath-MIR157c;ptc-MIR156j;ptc-MIR156g;vvi-MIR156g;tcc-MIR156e;ptc-MIR156i;rco-MIR156g;rco-MIR156h;gma-MIR156g;mtr-MIR156f;rco-MIR156f;tcc…	0	0	0	0	0	0	0	0	0	0	0	1.74158	0
MIR156	bna-miR156_v45	ngs_90625309_x2039	TGACAGCAGAGAGTGAGCAC		20	2039	7	4	0	174	867	13	110	62	0	280	4	0	210	240	14	21	11	1	4	0	0	0	1	1	4	1	10			osa-MIR156c;sof-MIR156;ssp-MIR156;sbi-MIR156c;zma-MIR156c;ath-MIR156f;aly-MIR156f;ath-MIR156e;aly-MIR156e;mtr-MIR156c;rco-MIR156a;ssl-MIR156;tcc-MIR156c;rco-MIR156d;ghr-MIR156d;csi-MIR156;ctr-MIR156;sbi-MIR156g;zma-MIR156i;zma-MIR156l;osa-MIR156i;bdi-MIR156d;osa-MIR156e;sbi-MIR156h;zma-MIR156h;zma-MIR156e;zma-MIR156d;sbi-MIR156a;osa-MIR156h;osa-MIR156j;osa-MIR156d;bdi-MIR156c;osa-MIR156a;ppt-MIR1…	6.74947	2.1146	0	160.65	792.74	9.88207	83.4569	44.4278	0	180.918	3.93161	0	154.036
MIR165	bna-miR165_v4	ngs_88059041_x2022	TCGGACCAGGCTTCAACCCC		20	2022	0	0	0	0	0	0	0	0	0	0	0	0	0	0	0	0	0	269	103	24	25	440	113	163	65	268	552			ath-MIR165b;ath-MIR165a;aly-MIR165a;aly-MIR165b;osa-MIR166k;zma-MIR166n;sbi-MIR166e;osa-MIR166l;zma-MIR166j;zma-MIR166k;sbi-MIR166g;	0	0	0	0	0	0	0	0	0	0	0	0	0
MIR156	bna-miR156_v46	ngs_90541119_x2009	TGACAGAAGAGAGTGAGCACG		21	2009	0	1	0	1	1	0	0	0	0	8	0	1	13	6	4	2	1	36	154	6	26	51	24	61	143	491	979			zma-MIR156f;ppt-MIR156b;sbi-MIR156f;zma-MIR156g;	0	0.528651	0	0.923275	0.914349	0	0	0	0	5.16908	0	0.870792	9.53554
MIR172	bna-miR172_v7	ngs_66589147_x2003	GCATCATCTTCAAGATTCAGA		21	2003	0	388	105	0	1	21	1	2	8	0	35	14	0	0	0	0	35	52	293	419	450	135	22	4	6	7	5			ath-MIR172d;aly-MIR172d;	0	205.117	71.9464	0	0.914349	15.9634	0.758699	1.43315	7.07578	0	34.4016	12.1911	0
MIR156	bna-miR156_v47	ngs_90828952_x2002	TGACGGAAGAGAGTGAGCAC		20	2002	14	2	0	138	184	10	88	42	1	495	7	1	299	180	44	28	28	5	40	3	2	0	3	5	51	9	323			sbi-MIR156b;gma-MIR156h;vvi-MIR156b;vun-MIR156a;gma-MIR156k;tcc-MIR156g;ptc-MIR156e;ptc-MIR156c;rco-MIR156b;tae-MIR156;hvu-MIR156;osa-MIR156f;bdi-MIR156b;zma-MIR156a;sbi-MIR156i;osa-MIR156g;ptc-MIR156b;ptc-MIR156d;ghr-MIR156a;ghr-MIR156b;tcc-MIR156b;tcc-MIR156d;rco-MIR156c;mtr-MIR156b;vvi-MIR156c;osa-MIR156c;sof-MIR156;ssp-MIR156;sbi-MIR156c;zma-MIR156c;ath-MIR156f;aly-MIR156f;ath-MIR156e;aly-MIR…	13.4989	1.0573	0	127.412	168.24	7.6016	66.7655	30.0962	0.884473	319.837	6.88032	0.870792	219.317
MIR172	bna-miR172_v8	ngs_69906114_x1999	GGAATCTTGATGATGATGCAT		21	1999	0	0	0	0	0	0	0	0	0	0	0	0	0	0	0	0	0	1784	28	2	13	19	14	21	15	57	46			aly-MIR172e;gma-MIR172i;osa-MIR172b;sbi-MIR172b;zma-MIR172e;bdi-MIR172b;tcc-MIR172c;aqc-MIR172b;ptc-MIR172e;ptc-MIR172d;ath-MIR172e;	0	0	0	0	0	0	0	0	0	0	0	0	0
MIR1885	bna-miR1885_v5	ngs_82979750_x1995	TACATCTTCTCCGCGGAAACTC		22	1995	0	0	0	0	0	0	0	0	0	0	0	0	1	0	0	0	0	291	35	4	2	1	16	195	448	833	169			bra-MIR1885;	0	0	0	0	0	0	0	0	0	0	0	0	0.733503
MIR160	bna-miR160_v5	ngs_92283973_x1971	TGCCTGGCTCCCTGTATGCCT		21	1971	1	1	9	6	23	1	29	2	6	22	1	4	68	51	38	2	0	250	31	2	2	45	52	160	668	493	4			vun-MIR160;bdi-MIR160b;zma-MIR160a;mtr-MIR160;ath-MIR160b;aly-MIR160b;osa-MIR160c;zma-MIR160c;bdi-MIR160d;ttu-MIR160;ptc-MIR160b;ptc-MIR160c;mtr-MIR160b;gma-MIR160;gma-MIR160b;mtr-MIR160e;csi-MIR160;bdi-MIR160c;mtr-MIR160d;pab-MIR160a;zma-MIR160b;osa-MIR160a;rco-MIR160a;vvi-MIR160c;gma-MIR160d;aqc-MIR160b;gma-MIR160c;vvi-MIR160d;sbi-MIR160e;sbi-MIR160c;sbi-MIR160d;sbi-MIR160b;sbi-MIR160a;far-MIR1…	0.964211	0.528651	6.16683	5.53965	21.03	0.76016	22.0023	1.43315	5.30684	14.215	0.982903	3.48317	49.8782
MIR824	bna-miR824_v11	ngs_83691133_x1970	TAGACCATTTGTGAGAAGGAA		21	1970	1	0	0	0	1	0	0	0	0	3	0	0	4	1	4	0	0	77	97	31	158	1	115	121	303	454	599			bol-MIR824;aly-MIR824;ath-MIR824;bna-MIR824;bra-MIR824;	0.964211	0	0	0	0.914349	0	0	0	0	1.93841	0	0	2.93401
MIR167	bna-miR167_v12	ngs_64335813_x1960	GATCATGTTCGTAGTTTCACC		21	1960	30	54	300	49	12	299	1	0	146	90	23	159	107	40	1	0	2	304	90	48	66	63	20	31	7	7	11			bna-MIR167c;bra-MIR167a;	28.9263	28.5472	205.561	45.2405	10.9722	227.288	0.758699	0	129.133	58.1522	22.6068	138.456	78.4848
MIR400	bna-miR400_v2	ngs_85043534_x1919	TATGAGAGTATTATAAGTCA		20	1919	15	75	9	136	52	18	27	18	1	52	4	5	286	154	187	87	30	24	22	5	6	19	30	65	156	291	145			aly-MIR400;ath-MIR400;	14.4632	39.6488	6.16683	125.565	47.5461	13.6829	20.4849	12.8984	0.884473	33.599	3.93161	4.35396	209.782
MIR172	bna-miR172_v9	ngs_22813530_x1892	AGAATCTTGATGATGCAGCAG		21	1892	0	38	15	0	0	8	0	2	2	0	7	4	0	0	0	1	5	595	221	144	273	157	121	112	51	100	36			ath-MIR172d;aly-MIR172c;ath-MIR172c;aly-MIR172d;	0	20.0887	10.2781	0	0	6.08128	0	1.43315	1.76895	0	6.88032	3.48317	0
MIR159	bna-miR159_v18	ngs_57870462_x1873	CTTTGGATTGAAGGGAGCTCT		21	1873	35	2	17	48	48	9	51	28	5	175	4	16	418	240	361	252	3	25	4	1	4	11	1	16	22	23	54			pvu-MIR159a;gma-MIR159e;ath-MIR159b;aly-MIR159b;ath-MIR159a;aly-MIR159a;bra-MIR159a;bna-MIR159;mtr-MIR159a;osa-MIR159b;tae-MIR159b;osa-MIR159a;far-MIR159;zma-MIR159f;zma-MIR159a;sbi-MIR159;sof-MIR159b;ssp-MIR159a;sof-MIR159a;sof-MIR159d;gma-MIR159a;	33.7474	1.0573	11.6485	44.3172	43.8887	6.84144	38.6937	20.0642	4.42236	113.074	3.93161	13.9327	306.604
MIR159	bna-miR159_v19	ngs_99481325_x1853	TTTGGATTGAAGGGAGCTCTAT		22	1853	14	6	19	34	23	11	22	84	10	180	12	15	146	97	284	680	7	56	8	0	3	4	14	14	19	32	59			mtr-MIR159a;rco-MIR159;vvi-MIR159c;csi-MIR159;ahy-MIR159;gma-MIR159a;pvu-MIR159a;gma-MIR159e;ath-MIR159a;aly-MIR159a;bra-MIR159a;bna-MIR159;ptc-MIR159c;ptc-MIR159a;ptc-MIR159b;	13.4989	3.17191	13.0189	31.3914	21.03	8.36176	16.6914	60.1925	8.84473	116.304	11.7948	13.0619	107.091
MIR156	bna-miR156_v49	ngs_91453502_x1823	TGATAGAAGAGAGTGAGCAC		20	1823	26	8	0	160	149	14	98	23	1	507	11	1	263	162	87	49	24	2	26	2	2	3	3	18	29	24	131			sbi-MIR156a;osa-MIR156h;osa-MIR156j;osa-MIR156d;bdi-MIR156c;osa-MIR156a;ppt-MIR156a;ppt-MIR156c;mtr-MIR156d;vvi-MIR156d;ath-MIR156b;aly-MIR156b;gma-MIR156a;mtr-MIR156i;zma-MIR156f;zma-MIR156g;sbi-MIR156f;ppt-MIR156b;gma-MIR156o;gma-MIR156n;bna-MIR156a;ath-MIR156a;aly-MIR156a;ath-MIR156c;aly-MIR156c;ath-MIR156d;aly-MIR156d;ptc-MIR156f;ptc-MIR156a;osa-MIR156b;ssp-MIR156;zma-MIR156b;sbi-MIR156b;gma-…	25.0695	4.22921	0	147.724	136.238	10.6422	74.3525	16.4813	0.884473	327.591	10.8119	0.870792	192.911
MIR167	bna-miR167_v13	ngs_90144700_x1796	TGAAGCTGCCAGCATGCTCTA		21	1796	0	5	15	4	21	39	0	1	63	3	5	11	29	17	0	0	8	531	84	186	189	45	130	55	22	124	209			bdi-MIR167b;sbi-MIR167i;zma-MIR167a;osa-MIR167a;osa-MIR167b;bdi-MIR167a;ptc-MIR167d;rco-MIR167a;zma-MIR167b;vvi-MIR167b;tcc-MIR167a;ptc-MIR167c;ptc-MIR167a;sly-MIR167;vvi-MIR167e;rco-MIR167b;sbi-MIR167a;bra-MIR167b;bna-MIR167a;bra-MIR167c;bna-MIR167b;bra-MIR167d;bna-MIR167c;bra-MIR167a;aly-MIR167a;ath-MIR167a;sbi-MIR167b;gma-MIR167b;gma-MIR167a;gma-MIR167d;ptc-MIR167b;ghr-MIR167;tcc-MIR167b;mtr-M…	0	2.64326	10.2781	3.6931	19.2013	29.6462	0	0.716577	55.7218	1.93841	4.91451	9.57872	21.2716
MIR172	bna-miR172_v10	ngs_69908580_x1789	GGAATCTTGATGATGTTGCAT		21	1789	0	0	0	0	0	0	0	0	0	0	0	0	0	0	0	0	0	1633	18	4	11	14	10	20	16	33	30			osa-MIR172b;sbi-MIR172b;zma-MIR172e;bdi-MIR172b;tcc-MIR172c;aqc-MIR172b;ptc-MIR172e;ptc-MIR172d;ath-MIR172e;aly-MIR172e;gma-MIR172i;	0	0	0	0	0	0	0	0	0	0	0	0	0
MIR159	bna-miR159_v20	ngs_99488429_x1787	TTTGGATTGAAGGGATCTCTA		21	1787	30	8	42	162	53	14	108	114	65	76	5	15	83	51	25	54	7	54	21	2	1	28	33	93	122	360	161			bra-MIR159a;bna-MIR159;mtr-MIR159a;rco-MIR159;vvi-MIR159c;ptc-MIR159c;ptc-MIR159a;sly-MIR159;csi-MIR159;ptc-MIR159b;ahy-MIR159;gma-MIR159a;pvu-MIR159a;gma-MIR159e;ath-MIR159a;aly-MIR159a;	28.9263	4.22921	28.7786	149.571	48.4605	10.6422	81.9395	81.6898	57.4907	49.1063	4.91451	13.0619	60.8807
MIR390	bna-miR390_v5	ngs_27732011_x1781	AGCTCAGGAGGGATAGCGCC		20	1781	0	0	1	8	9	0	17	11	0	88	5	0	449	291	573	49	13	22	7	1	4	0	8	28	92	40	65			aly-MIR390b;ath-MIR390b;cme-MIR390;bna-MIR390c;bna-MIR390a;aly-MIR390a;bna-MIR390b;ath-MIR390a;tcc-MIR390b;gma-MIR390a;gma-MIR390c;ppt-MIR390b;ppt-MIR390a;zma-MIR390a;sbi-MIR390;bdi-MIR390b;bdi-MIR390;osa-MIR390;zma-MIR390b;rco-MIR390b;tcc-MIR390a;ghr-MIR390c;csi-MIR390;ghr-MIR390b;ghr-MIR390a;vvi-MIR390;ptc-MIR390d;ptc-MIR390a;ptc-MIR390b;ptc-MIR390c;rco-MIR390a;mtr-MIR390;ppt-MIR390c;	0	0	0.685204	7.3862	8.22914	0	12.8979	7.88235	0	56.8599	4.91451	0	329.343
MIR319	bna-miR319_v8	ngs_94660346_x1766	TGTGAATGATGCGGGAGATGT		21	1766	47	0	0	7	115	0	446	137	0	175	0	0	10	27	228	381	0	12	11	5	16	10	12	12	32	28	55			ath-MIR319c;	45.3179	0	0	6.46293	105.15	0	338.38	98.1711	0	113.074	0	0	7.33503
MIR156	bna-miR156_v50	ngs_90600672_x1755	TGACAGACGAGAGTGAGCAC		20	1755	5	1	0	164	552	7	250	56	1	196	12	2	227	169	28	25	47	0	1	1	0	0	0	0	1	2	8			osa-MIR156h;osa-MIR156j;osa-MIR156d;bdi-MIR156c;osa-MIR156a;ppt-MIR156a;ppt-MIR156c;mtr-MIR156d;vvi-MIR156d;ath-MIR156b;aly-MIR156b;gma-MIR156a;mtr-MIR156i;zma-MIR156f;zma-MIR156g;sbi-MIR156f;ppt-MIR156b;gma-MIR156o;gma-MIR156n;bna-MIR156a;ath-MIR156a;aly-MIR156a;ath-MIR156c;aly-MIR156c;ath-MIR156d;aly-MIR156d;ptc-MIR156f;ptc-MIR156a;osa-MIR156b;ssp-MIR156;zma-MIR156b;sbi-MIR156b;gma-MIR156h;vvi-…	4.82105	0.528651	0	151.417	504.721	5.32112	189.675	40.1283	0.884473	126.643	11.7948	1.74158	166.505
MIR159	bna-miR159_v21	ngs_99483445_x1720	TTTGGATTGAAGGGAGCTCTC		21	1720	19	4	40	147	256	57	410	154	29	23	2	8	57	82	45	55	2	70	15	3	4	17	32	18	41	42	88			bdi-MIR159;ptc-MIR159b;ahy-MIR159;gma-MIR159a;pvu-MIR159a;gma-MIR159e;ath-MIR159a;aly-MIR159a;bra-MIR159a;bna-MIR159;mtr-MIR159a;rco-MIR159;vvi-MIR159c;ptc-MIR159c;ptc-MIR159a;sly-MIR159;csi-MIR159;sbi-MIR159;sof-MIR159b;ssp-MIR159a;sof-MIR159a;sof-MIR159d;hvu-MIR159b;tae-MIR159a;hvu-MIR159a;zma-MIR159b;zma-MIR159k;zma-MIR159j;osa-MIR159b;tae-MIR159b;osa-MIR159a;far-MIR159;zma-MIR159f;zma-MIR159a…	18.32	2.1146	27.4081	135.721	234.073	43.3291	311.067	110.353	25.6497	14.8611	1.96581	6.96634	41.8097
MIR167	bna-miR167_v14	ngs_51283498_x1720	CGAAGCTGCCAGCATGATCTA		21	1720	0	8	7	2	2	17	0	0	15	3	6	17	24	33	0	0	14	367	236	175	48	44	43	58	78	75	448			rco-MIR167a;gma-MIR167d;gma-MIR167b;sbi-MIR167i;mtr-MIR167;bra-MIR167a;bna-MIR167c;bdi-MIR167a;ghr-MIR167;ath-MIR167b;aly-MIR167b;ptc-MIR167b;ptc-MIR167d;tcc-MIR167b;tcc-MIR167a;vvi-MIR167e;sly-MIR167;rco-MIR167b;ptc-MIR167c;sbi-MIR167b;zma-MIR167b;ptc-MIR167a;osa-MIR167b;vvi-MIR167b;bra-MIR167c;bna-MIR167a;bra-MIR167b;aly-MIR167a;ath-MIR167a;bra-MIR167d;bna-MIR167b;gma-MIR167a;bdi-MIR167b;tae-MI…	0	4.22921	4.79643	1.84655	1.8287	12.9227	0	0	13.2671	1.93841	5.89742	14.8035	17.6041
MIR156	bna-miR156_v51	ngs_90591200_x1699	TGACAGAATAGAGTGAGCAC		20	1699	8	2	0	103	97	4	92	22	0	880	2	2	298	74	12	9	67	0	2	0	0	3	0	2	2	2	16			ppt-MIR156a;ppt-MIR156c;mtr-MIR156d;vvi-MIR156d;ath-MIR156b;aly-MIR156b;gma-MIR156a;mtr-MIR156i;zma-MIR156f;zma-MIR156g;sbi-MIR156f;ppt-MIR156b;gma-MIR156o;gma-MIR156n;bna-MIR156a;ath-MIR156a;aly-MIR156a;ath-MIR156c;aly-MIR156c;ath-MIR156d;aly-MIR156d;ptc-MIR156f;ptc-MIR156a;osa-MIR156b;ssp-MIR156;zma-MIR156b;sbi-MIR156b;gma-MIR156h;vvi-MIR156b;vun-MIR156a;gma-MIR156k;tcc-MIR156g;ptc-MIR156e;ptc-…	7.71368	1.0573	0	95.0973	88.6918	3.04064	69.8003	15.7647	0	568.599	1.96581	1.74158	218.584
MIR319	bna-miR319_v9	ngs_97804017_x1695	TTGGACTGAAGGGAGCTCCCTC		22	1695	3	1	0	0	7	6	172	183	0	32	1	0	0	87	784	397	0	0	0	0	0	1	0	0	0	0	21			rco-MIR319b;ath-MIR319a;aly-MIR319a;bdi-MIR319;tae-MIR319;gma-MIR319e;gma-MIR319h;	2.89263	0.528651	0	0	6.40044	4.56096	130.496	131.134	0	20.6763	0.982903	0	0
MIR156	bna-miR156_v52	ngs_82132886_x1686	TAACAGAAGAGAGTGAGCAC		20	1686	17	2	0	82	21	3	25	47	0	176	6	2	148	85	33	21	5	8	156	1	10	9	12	37	132	72	576			aly-MIR156a;ath-MIR156c;aly-MIR156c;ath-MIR156d;aly-MIR156d;ptc-MIR156f;ptc-MIR156a;osa-MIR156b;ssp-MIR156;zma-MIR156b;sbi-MIR156b;gma-MIR156h;vvi-MIR156b;vun-MIR156a;gma-MIR156k;tcc-MIR156g;ptc-MIR156e;ptc-MIR156c;rco-MIR156b;tae-MIR156;hvu-MIR156;osa-MIR156f;bdi-MIR156b;zma-MIR156a;sbi-MIR156i;osa-MIR156g;ptc-MIR156b;ptc-MIR156d;ghr-MIR156a;ghr-MIR156b;tcc-MIR156b;tcc-MIR156d;rco-MIR156c;mtr-MI…	16.3916	1.0573	0	75.7086	19.2013	2.28048	18.9675	33.6791	0	113.72	5.89742	1.74158	108.558
MIR168	bna-miR168_v3	ngs_88007892_x1678	TCGCTTGGTGCAGGTCGGGAAC		22	1678	0	58	31	22	2	116	40	15	18	11	34	141	26	36	193	103	19	284	32	35	55	106	97	25	23	77	79			tcc-MIR168;ccl-MIR168;ptc-MIR168b;gma-MIR168;vun-MIR168;gma-MIR168b;cme-MIR168;vvi-MIR168;ath-MIR168a;aly-MIR168a;ath-MIR168b;aly-MIR168b;mtr-MIR168b;ptc-MIR168a;bna-MIR168;rco-MIR168;mtr-MIR168c;crt-MIR168;	0	30.6618	21.2413	20.3121	1.8287	88.1785	30.348	10.7487	15.9205	7.10749	33.4187	122.782	19.0711
MIR165	bna-miR165_v5	ngs_88060973_x1658	TCGGACCAGGCTTCAGCCCCC		21	1658	0	0	0	0	0	0	0	3	0	0	0	0	0	0	1	0	0	334	84	7	14	259	41	97	140	259	419			ath-MIR165b;ath-MIR165a;aly-MIR165a;aly-MIR165b;	0	0	0	0	0	0	0	2.14973	0	0	0	0	0
MIR167	bna-miR167_v15	ngs_90145225_x1626	TGAAGCTGCCAGCATGGTCTA		21	1626	0	3	14	1	2	16	0	1	19	3	7	15	5	8	0	0	9	501	241	117	164	134	48	33	9	85	191			bna-MIR167c;bra-MIR167a;aly-MIR167a;ath-MIR167a;sbi-MIR167b;gma-MIR167b;gma-MIR167a;gma-MIR167d;ptc-MIR167b;ghr-MIR167;tcc-MIR167b;mtr-MIR167;aly-MIR167b;ath-MIR167b;vvi-MIR167d;zma-MIR167d;zma-MIR167c;tae-MIR167;osa-MIR167c;bdi-MIR167b;sbi-MIR167i;zma-MIR167a;osa-MIR167a;osa-MIR167b;bdi-MIR167a;ptc-MIR167d;rco-MIR167a;zma-MIR167b;vvi-MIR167b;tcc-MIR167a;ptc-MIR167c;ptc-MIR167a;sly-MIR167;vvi-MIR…	0	1.58595	9.59285	0.923275	1.8287	12.1626	0	0.716577	16.805	1.93841	6.88032	13.0619	3.66751
MIR894	bna-miR894_v3	ngs_88425472_x1615	TCGTTTCACGTCGGGTTCACCA		22	1615	9	159	25	12	4	45	25	1	1	49	38	35	87	249	568	266	41	0	0	0	0	0	0	0	0	1	0			ppt-MIR894;	8.6779	84.0555	17.1301	11.0793	3.6574	34.2072	18.9675	0.716577	0.884473	31.6606	37.3503	30.4777	63.8148
MIR166	bna-miR166_v7	ngs_88071826_x1611	TCGGACCAGGCTTCCTTCCCC		21	1611	0	7	2	74	58	87	609	356	7	7	6	7	28	28	226	97	5	0	1	0	1	1	0	0	0	0	4			smo-MIR166b;gma-MIR166b;pvu-MIR166a;bna-MIR166d;aly-MIR166d;aly-MIR166c;ath-MIR166d;aly-MIR166g;ath-MIR166g;ath-MIR166c;mtr-MIR166g;bna-MIR166c;aly-MIR166e;ath-MIR166e;ctr-MIR166;csi-MIR166a;rco-MIR166b;pta-MIR166a;aly-MIR166a;csi-MIR166e;ptc-MIR166c;bna-MIR166a;rco-MIR166e;ghr-MIR166b;ath-MIR166b;vvi-MIR166e;vvi-MIR166c;aqc-MIR166e;bna-MIR166b;ptc-MIR166a;aly-MIR166f;ath-MIR166f;pta-MIR166b;smo-…	0	3.70056	1.37041	68.3224	53.0322	66.1339	462.048	255.102	6.19131	4.52295	5.89742	6.09555	20.5381
MIR824	bna-miR824_v12	ngs_83695133_x1610	TAGACCATTTGTGAGACGGGA		21	1610	1	0	0	4	6	2	12	5	0	3	0	0	6	11	7	2	0	70	75	26	137	34	147	94	244	290	434			bna-MIR824;bra-MIR824;bol-MIR824;aly-MIR824;ath-MIR824;	0.964211	0	0	3.6931	5.48609	1.52032	9.10439	3.58289	0	1.93841	0	0	4.40102
MIR824	bna-miR824_v13	ngs_83697012_x1604	TAGACCATTTGTGAGATGGGA		21	1604	1	0	0	0	1	0	1	0	0	1	0	0	0	0	2	0	0	83	69	30	149	55	149	125	283	251	404			aly-MIR824;ath-MIR824;bna-MIR824;bra-MIR824;bol-MIR824;	0.964211	0	0	0	0.914349	0	0.758699	0	0	0.646135	0	0	0
MIR159	bna-miR159_v22	ngs_99492161_x1565	TTTGGATTGAAGTGAGCTCTA		21	1565	36	4	58	211	132	19	217	112	61	265	9	32	120	67	99	114	9	0	0	0	0	0	0	0	0	0	0			ptc-MIR159c;ptc-MIR159a;sly-MIR159;csi-MIR159;ptc-MIR159b;ahy-MIR159;gma-MIR159a;pvu-MIR159a;gma-MIR159e;ath-MIR159a;aly-MIR159a;bra-MIR159a;bna-MIR159;mtr-MIR159a;rco-MIR159;vvi-MIR159c;	34.7116	2.1146	39.7418	194.811	120.694	14.443	164.638	80.2567	53.9528	171.226	8.84613	27.8654	88.0203
MIR172	bna-miR172_v11	ngs_69906811_x1522	GGAATCTTGATGATGCTACAT		21	1522	0	0	0	0	0	0	0	0	0	0	0	0	0	0	0	0	0	1397	11	2	5	19	9	8	6	39	26			vvi-MIR172a;zma-MIR172e;bdi-MIR172b;tcc-MIR172c;aqc-MIR172b;ptc-MIR172e;ptc-MIR172d;ath-MIR172e;aly-MIR172e;gma-MIR172i;osa-MIR172b;sbi-MIR172b;	0	0	0	0	0	0	0	0	0	0	0	0	0
MIR159	bna-miR159_v23	ngs_99471315_x1517	TTTGGATTGAAGGGAGCTCAA		21	1517	1	0	2	20	17	1	8	40	0	27	2	0	19	7	12	11	1	302	98	8	32	75	81	61	76	253	363			pvu-MIR159a;gma-MIR159e;ath-MIR159a;aly-MIR159a;bra-MIR159a;bna-MIR159;mtr-MIR159a;rco-MIR159;vvi-MIR159c;ptc-MIR159c;ptc-MIR159a;sly-MIR159;csi-MIR159;ptc-MIR159b;ahy-MIR159;gma-MIR159a;	0.964211	0	1.37041	18.4655	15.5439	0.76016	6.06959	28.6631	0	17.4457	1.96581	0	13.9366
MIR166	bna-miR166_v8	ngs_88059441_x1514	TCGGACCAGGCTTCAATCCCC		21	1514	0	0	1	0	0	0	1	0	0	0	0	0	1	2	4	1	0	154	53	18	26	465	99	148	39	146	356			osa-MIR166f;ssl-MIR166b;smo-MIR166b;gma-MIR166b;pvu-MIR166a;bna-MIR166d;aly-MIR166d;aly-MIR166c;ath-MIR166d;aly-MIR166g;ath-MIR166g;ath-MIR166c;mtr-MIR166g;bna-MIR166c;aly-MIR166e;ath-MIR166e;ctr-MIR166;csi-MIR166a;rco-MIR166b;pta-MIR166a;aly-MIR166a;csi-MIR166e;ptc-MIR166c;bna-MIR166a;rco-MIR166e;ghr-MIR166b;ath-MIR166b;vvi-MIR166e;vvi-MIR166c;aqc-MIR166e;bna-MIR166b;ptc-MIR166a;aly-MIR166f;ath-…	0	0	0.685204	0	0	0	0.758699	0	0	0	0	0	0.733503
MIR156	bna-miR156_v54	ngs_70039354_x1510	GGACAGAAGAGAGTGAGCAC		20	1510	12	4	0	55	183	0	12	9	1	92	1	0	254	275	31	6	5	9	56	2	3	9	12	41	133	39	266			osa-MIR156h;osa-MIR156j;osa-MIR156d;bdi-MIR156c;osa-MIR156a;ppt-MIR156a;ppt-MIR156c;mtr-MIR156d;vvi-MIR156d;ath-MIR156b;aly-MIR156b;gma-MIR156a;mtr-MIR156i;zma-MIR156f;zma-MIR156g;sbi-MIR156f;ppt-MIR156b;gma-MIR156o;gma-MIR156n;bna-MIR156a;ath-MIR156a;aly-MIR156a;ath-MIR156c;aly-MIR156c;ath-MIR156d;aly-MIR156d;ptc-MIR156f;ptc-MIR156a;osa-MIR156b;ssp-MIR156;zma-MIR156b;sbi-MIR156b;gma-MIR156h;vvi-…	11.5705	2.1146	0	50.7801	167.326	0	9.10439	6.4492	0.884473	59.4444	0.982903	0	186.31
MIR172	bna-miR172_v12	ngs_60184557_x1505	GAATCTTGATGATGCTGCAG		20	1505	0	1351	14	0	0	49	0	4	13	0	21	16	0	0	0	6	29	0	2	0	0	0	0	0	0	0	0			ptc-MIR172h;ptc-MIR172g;csi-MIR172c;aly-MIR172c;ath-MIR172c;aly-MIR172d;ath-MIR172d;gma-MIR172d;rco-MIR172;gma-MIR172c;gma-MIR172e;tcc-MIR172a;vvi-MIR172c;	0	714.208	9.59285	0	0	37.2478	0	2.86631	11.4981	0	20.641	13.9327	0
MIR172	bna-miR172_v13	ngs_22820511_x1486	AGAATCTTGATGATGCTGCCG		21	1486	0	116	143	0	1	963	6	49	183	0	9	2	0	0	0	0	10	0	0	2	1	0	0	0	0	0	1			ath-MIR172c;aly-MIR172d;ath-MIR172d;aly-MIR172c;	0	61.3235	97.9841	0	0.914349	732.034	4.55219	35.1123	161.859	0	8.84613	1.74158	0
MIR390	bna-miR390_v6	ngs_9628438_x1471	AAGCTCAGGAGGGATAACGCC		21	1471	1	0	0	0	0	0	0	0	0	1	0	0	0	0	0	0	1	670	41	8	17	32	70	124	179	157	170			ath-MIR390a;tcc-MIR390b;gma-MIR390a;gma-MIR390c;ppt-MIR390b;ppt-MIR390a;zma-MIR390a;sbi-MIR390;bdi-MIR390b;bdi-MIR390;osa-MIR390;zma-MIR390b;rco-MIR390b;tcc-MIR390a;ghr-MIR390c;csi-MIR390;ghr-MIR390b;ghr-MIR390a;vvi-MIR390;ptc-MIR390d;ptc-MIR390a;ptc-MIR390b;ptc-MIR390c;rco-MIR390a;mtr-MIR390;aly-MIR390b;ath-MIR390b;cme-MIR390;bna-MIR390c;bna-MIR390a;aly-MIR390a;bna-MIR390b;	0.964211	0	0	0	0	0	0	0	0	0.646135	0	0	0
MIR159	bna-miR159_v24	ngs_99487188_x1467	TTTGGATTGAAGGGAGGTCTA		21	1467	19	2	2	40	48	3	27	12	17	41	0	4	47	42	32	10	0	82	42	0	11	9	20	75	176	348	358			rco-MIR159;vvi-MIR159c;ptc-MIR159c;ptc-MIR159a;sly-MIR159;csi-MIR159;ptc-MIR159b;ahy-MIR159;gma-MIR159a;pvu-MIR159a;gma-MIR159e;ath-MIR159a;aly-MIR159a;bra-MIR159a;bna-MIR159;mtr-MIR159a;	18.32	1.0573	1.37041	36.931	43.8887	2.28048	20.4849	8.59893	15.036	26.4915	0	3.48317	34.4746
MIR172	bna-miR172_v14	ngs_22817337_x1449	AGAATCTTGATGATGCTGCAGA		22	1449	2	419	170	0	0	87	1	4	44	0	28	30	1	0	0	1	45	197	85	37	153	47	30	11	7	37	13			aly-MIR172c;ath-MIR172c;aly-MIR172d;ath-MIR172d;	1.92842	221.505	116.485	0	0	66.1339	0.758699	2.86631	38.9168	0	27.5213	26.1238	0.733503
MIR172	bna-miR172_v15	ngs_22816607_x1442	AGAATCTTGATGATGCTGCAA		21	1442	0	38	105	0	0	17	0	0	11	0	7	5	0	2	0	0	7	479	191	127	248	90	37	16	0	43	19			csi-MIR172a;	0	20.0887	71.9464	0	0	12.9227	0	0	9.7292	0	6.88032	4.35396	0
MIR166	bna-miR166_v10	ngs_96851005_x1436	TTCGGACCAGGCTTCATTCCCC		22	1436	3	2	1	10	20	1	87	60	0	57	0	1	91	120	751	173	1	18	4	1	0	4	0	3	3	10	15			gma-MIR166i;ptc-MIR166b;bdi-MIR166a;ppt-MIR166e;hvu-MIR166;hvu-MIR166c;zma-MIR166g;bdi-MIR166d;osa-MIR166c;hvu-MIR166b;sbi-MIR166c;gma-MIR166c;vvi-MIR166f;ppt-MIR166c;ppt-MIR166d;ppt-MIR166a;ppt-MIR166g;gma-MIR166e;mtr-MIR166e;ptc-MIR166d;ptc-MIR166f;zma-MIR166f;sbi-MIR166b;zma-MIR166h;osa-MIR166n;ppt-MIR166b;ppt-MIR166i;ath-MIR166a;ppt-MIR166h;rco-MIR166c;tcc-MIR166a;sly-MIR166a;ptc-MIR166e;vvi-…	2.89263	1.0573	0.685204	9.23275	18.287	0.76016	66.0068	42.9946	0	36.8297	0	0.870792	66.7488
MIR166	bna-miR166_v11	ngs_69942210_x1429	GGAATGTTGTTTGGCTCGAAG		21	1429	70	4	33	181	239	16	281	161	18	64	3	42	67	32	71	37	3	60	9	3	9	9	10	2	3	2	0			aqc-MIR166d;bna-MIR166a;	67.4947	2.1146	22.6117	167.113	218.529	12.1626	213.194	115.369	15.9205	41.3527	2.94871	36.5733	49.1447
MIR156	bna-miR156_v55	ngs_51446203_x1416	CGACAGAAGAGAGTAAGCAC		20	1416	0	0	0	0	0	0	0	0	0	0	0	0	1	0	0	0	0	17	191	5	1	3	21	43	190	92	852			aly-MIR156g;smo-MIR156a;ath-MIR156g;	0	0	0	0	0	0	0	0	0	0	0	0	0.733503
MIR159	bna-miR159_v25	ngs_99486748_x1393	TTTGGATTGAAGGGAGCTTTA		21	1393	37	19	17	195	138	23	150	126	37	96	5	11	71	52	94	154	7	34	6	2	8	5	7	7	14	41	37			rco-MIR159;vvi-MIR159c;ptc-MIR159c;ptc-MIR159a;sly-MIR159;csi-MIR159;ptc-MIR159b;ahy-MIR159;gma-MIR159a;pvu-MIR159a;gma-MIR159e;ath-MIR159a;aly-MIR159a;bra-MIR159a;bna-MIR159;mtr-MIR159a;	35.6758	10.0444	11.6485	180.039	126.18	17.4837	113.805	90.2887	32.7255	62.029	4.91451	9.57872	52.0787
MIR158	bna-miR158_v5	ngs_99894226_x1376	TTTTCCAAATGTAGACAAAGC		21	1376	15	21	7	36	26	1	25	22	5	41	0	6	594	254	172	128	22	1	0	0	0	0	0	0	0	0	0			ath-MIR158a;aly-MIR158b;aly-MIR158a;	14.4632	11.1017	4.79643	33.2379	23.7731	0.76016	18.9675	15.7647	4.42236	26.4915	0	5.22475	435.701
MIR168	bna-miR168_v4	ngs_49483298_x1373	CCCGCCTTGTATCAAGTGAAT		21	1373	0	11	14	1	2	46	2	1	11	3	6	29	15	11	83	11	8	481	53	79	48	145	139	42	43	31	58			bna-MIR168;	0	5.81516	9.59285	0.923275	1.8287	34.9673	1.5174	0.716577	9.7292	1.93841	5.89742	25.253	11.0025
MIR167	bna-miR167_v17	ngs_90145806_x1361	TGAAGCTGCCAGCATGTTCTA		21	1361	0	4	10	0	4	7	0	0	16	7	14	33	6	3	0	0	8	350	146	83	113	233	87	32	20	81	104			sbi-MIR167a;bra-MIR167b;bna-MIR167a;bra-MIR167c;bna-MIR167b;bra-MIR167d;bna-MIR167c;bra-MIR167a;aly-MIR167a;ath-MIR167a;sbi-MIR167b;gma-MIR167b;gma-MIR167a;gma-MIR167d;ptc-MIR167b;ghr-MIR167;tcc-MIR167b;mtr-MIR167;aly-MIR167b;ath-MIR167b;vvi-MIR167d;zma-MIR167d;zma-MIR167c;tae-MIR167;osa-MIR167c;bdi-MIR167b;sbi-MIR167i;zma-MIR167a;osa-MIR167a;osa-MIR167b;bdi-MIR167a;ptc-MIR167d;rco-MIR167a;zma-MI…	0	2.1146	6.85204	0	3.6574	5.32112	0	0	14.1516	4.52295	13.7606	28.7361	4.40102
MIR156	bna-miR156_v56	ngs_97320913_x1348	TTGACAGAAGAAAGAGAACAC		21	1348	0	1	2	0	0	0	0	0	0	0	2	12	1	0	0	0	0	700	171	103	83	76	115	56	1	14	11			ath-MIR156h;aly-MIR156h;smo-MIR156c;	0	0.528651	1.37041	0	0	0	0	0	0	0	1.96581	10.4495	0.733503
MIR159	bna-miR159_v27	ngs_99477197_x1337	TTTGGATTGAAGGGAGCTCTAC		22	1337	4	7	2	41	29	4	26	4	8	45	4	9	33	17	51	83	3	193	68	3	16	51	45	64	87	199	241			bna-MIR159;mtr-MIR159a;rco-MIR159;vvi-MIR159c;csi-MIR159;ahy-MIR159;gma-MIR159a;pvu-MIR159a;gma-MIR159e;ath-MIR159a;aly-MIR159a;bra-MIR159a;	3.85684	3.70056	1.37041	37.8543	26.5161	3.04064	19.7262	2.86631	7.07578	29.0761	3.93161	7.83713	24.2056
MIR395	bna-miR395_v4	ngs_56250334_x1310	CTGAAGTGTTTGGGGTAACTC		21	1310	0	0	0	1	0	0	4	0	0	1	0	0	2	0	1	0	0	4	47	2	1	23	45	132	382	418	247			rco-MIR395e;rco-MIR395a;rco-MIR395d;csi-MIR395;vvi-MIR395f;ptc-MIR395b;ath-MIR395a;aly-MIR395d;ath-MIR395d;ptc-MIR395f;ptc-MIR395e;gma-MIR395a;vun-MIR395;gma-MIR395b;tcc-MIR395a;rco-MIR395b;gma-MIR395c;vvi-MIR395g;ptc-MIR395d;ptc-MIR395c;ptc-MIR395j;ptc-MIR395i;ptc-MIR395h;ptc-MIR395g;vvi-MIR395e;vvi-MIR395h;vvi-MIR395k;vvi-MIR395m;vvi-MIR395c;vvi-MIR395d;vvi-MIR395l;vvi-MIR395i;vvi-MIR395j;vvi-M…	0	0	0	0.923275	0	0	3.0348	0	0	0.646135	0	0	1.46701
MIR159	bna-miR159_v28	ngs_99491571_x1308	TTTGGATTGAAGGGTGCTCTA		21	1308	40	1	13	223	259	19	129	113	29	143	6	17	158	72	20	45	5	0	4	0	1	4	0	0	1	1	5			sly-MIR159;csi-MIR159;ptc-MIR159b;ahy-MIR159;gma-MIR159a;pvu-MIR159a;gma-MIR159e;ath-MIR159a;aly-MIR159a;bra-MIR159a;bna-MIR159;mtr-MIR159a;rco-MIR159;vvi-MIR159c;ptc-MIR159c;ptc-MIR159a;	38.5684	0.528651	8.90765	205.89	236.816	14.443	97.8722	80.9732	25.6497	92.3973	5.89742	14.8035	115.893
MIR319	bna-miR319_v10	ngs_85018817_x1297	TATGAATGATGCGGGAGATGT		21	1297	191	0	1	18	35	0	402	112	0	114	0	0	3	9	129	182	0	5	10	2	17	7	5	4	11	11	29			aly-MIR319d;aly-MIR319c;	184.164	0	0.685204	16.619	32.0022	0	304.997	80.2567	0	73.6594	0	0	2.20051
MIR156	bna-miR156_v57	ngs_90734448_x1284	TGACCGAAGAGAGTGAGCAC		20	1284	7	0	1	118	262	5	110	111	0	242	9	2	133	139	10	10	18	3	10	0	0	0	2	5	22	9	56			zma-MIR156d;sbi-MIR156a;osa-MIR156h;osa-MIR156j;osa-MIR156d;bdi-MIR156c;osa-MIR156a;ppt-MIR156a;ppt-MIR156c;mtr-MIR156d;vvi-MIR156d;ath-MIR156b;aly-MIR156b;gma-MIR156a;mtr-MIR156i;zma-MIR156f;zma-MIR156g;sbi-MIR156f;ppt-MIR156b;gma-MIR156o;gma-MIR156n;bna-MIR156a;ath-MIR156a;aly-MIR156a;ath-MIR156c;aly-MIR156c;ath-MIR156d;aly-MIR156d;ptc-MIR156f;ptc-MIR156a;osa-MIR156b;ssp-MIR156;zma-MIR156b;sbi-…	6.74947	0	0.685204	108.946	239.559	3.8008	83.4569	79.5401	0	156.365	8.84613	1.74158	97.5559
MIR2911	bna-miR2911_v1	ngs_53314373_x1264	CGGCCGGGGGACGGACTGGGA		21	1264	16	42	8	53	79	133	91	9	9	64	147	130	63	116	104	75	123	0	1	0	0	0	0	0	1	0	0			peu-MIR2911;	15.4274	22.2033	5.48163	48.9336	72.2336	101.101	69.0416	6.4492	7.96026	41.3527	144.487	113.203	46.2107
MIR156	bna-miR156_v58	ngs_97321319_x1257	TTGACAGAAGAAAGAGAGCA		20	1257	0	26	35	1	0	18	0	1	45	0	74	354	3	1	2	5	45	215	101	62	93	56	70	34	1	4	11			ath-MIR156h;aly-MIR156h;smo-MIR156c;	0	13.7449	23.9821	0.923275	0	13.6829	0	0.716577	39.8013	0	72.7348	308.26	2.20051
MIR158	bna-miR158_v6	ngs_86828714_x1211	TCCCAAATGTAGACGAAGCA		20	1211	0	0	0	0	0	0	0	0	0	0	0	0	0	0	0	0	0	451	57	11	41	53	57	39	84	293	125			ath-MIR158a;aly-MIR158a;	0	0	0	0	0	0	0	0	0	0	0	0	0
MIR916	bna-miR916_v2	ngs_71725681_x1196	GGCCTATTAGCTCAGTTGGT		20	1196	95	273	50	13	7	205	11	10	55	22	96	55	87	55	99	14	48	0	0	0	0	0	0	0	0	0	1			cre-MIR916;	91.6	144.322	34.2602	12.0026	6.40044	155.833	8.34569	7.16577	48.646	14.215	94.3587	47.8936	63.8148
MIR172	bna-miR172_v16	ngs_22816747_x1183	AGAATCTTGATGATGCTGCAAG		22	1183	0	0	0	0	0	0	0	0	0	0	0	0	0	0	0	0	0	452	180	90	167	84	45	13	5	121	26			csi-MIR172a;	0	0	0	0	0	0	0	0	0	0	0	0	0
MIR156	bna-miR156_v60	ngs_90551488_x1174	TGACAGAAGAGAGTGAGCTC		20	1174	13	0	0	90	120	8	58	14	1	281	5	1	272	96	27	14	23	3	14	1	0	2	7	10	10	31	73			mtr-MIR156b;vvi-MIR156c;sbi-MIR156g;zma-MIR156h;zma-MIR156e;bdi-MIR156d;zma-MIR156i;osa-MIR156a;bdi-MIR156b;ath-MIR156f;aly-MIR156f;ghr-MIR156b;mtr-MIR156c;tcc-MIR156g;ptc-MIR156e;gma-MIR156h;rco-MIR156b;gma-MIR156k;vun-MIR156a;mtr-MIR156d;gma-MIR156o;gma-MIR156n;bdi-MIR156c;zma-MIR156d;osa-MIR156d;mtr-MIR156i;aly-MIR156d;ath-MIR156d;ptc-MIR156d;osa-MIR156f;osa-MIR156j;osa-MIR156h;ssp-MIR156;zma-…	12.5347	0	0	83.0948	109.722	6.08128	44.0046	10.0321	0.884473	181.564	4.91451	0.870792	199.513
MIR403	bna-miR403_v3	ngs_95840420_x1174	TTAGATTCACGCACAGACTCG		21	1174	0	0	0	0	0	0	0	0	0	0	1	0	6	0	2	0	0	180	19	2	7	29	19	49	140	518	202			vvi-MIR403f;vvi-MIR403c;vvi-MIR403e;vvi-MIR403a;ptc-MIR403b;tcc-MIR403a;csi-MIR403;vvi-MIR403d;vvi-MIR403b;rco-MIR403b;rco-MIR403a;tcc-MIR403b;ptc-MIR403c;aly-MIR403;ath-MIR403;ptc-MIR403a;	0	0	0	0	0	0	0	0	0	0	0.982903	0	4.40102
MIR168	bna-miR168_v6	ngs_88007285_x1170	TCGCTTGGTGCAGGTCGGAAA		21	1170	0	0	0	0	0	0	0	0	0	0	0	0	0	0	0	0	0	602	38	53	104	123	76	44	2	74	54			mtr-MIR168b;ptc-MIR168a;bna-MIR168;rco-MIR168;mtr-MIR168c;crt-MIR168;tcc-MIR168;ccl-MIR168;ptc-MIR168b;gma-MIR168;vun-MIR168;gma-MIR168b;cme-MIR168;vvi-MIR168;ath-MIR168a;aly-MIR168a;ath-MIR168b;aly-MIR168b;	0	0	0	0	0	0	0	0	0	0	0	0	0
MIR156	bna-miR156_v61	ngs_90585843_x1166	TGACAGAAGCGAGTGAGCAC		20	1166	2	3	0	125	391	5	104	47	1	155	1	0	177	95	10	38	9	0	0	0	0	0	0	0	0	0	3			ppt-MIR156b;gma-MIR156o;gma-MIR156n;bna-MIR156a;ath-MIR156a;aly-MIR156a;ath-MIR156c;aly-MIR156c;ath-MIR156d;aly-MIR156d;ptc-MIR156f;ptc-MIR156a;osa-MIR156b;ssp-MIR156;zma-MIR156b;sbi-MIR156b;gma-MIR156h;vvi-MIR156b;vun-MIR156a;gma-MIR156k;tcc-MIR156g;ptc-MIR156e;ptc-MIR156c;rco-MIR156b;tae-MIR156;hvu-MIR156;osa-MIR156f;bdi-MIR156b;zma-MIR156a;sbi-MIR156i;osa-MIR156g;ptc-MIR156b;ptc-MIR156d;ghr-MI…	1.92842	1.58595	0	115.409	357.51	3.8008	78.9047	33.6791	0.884473	100.151	0.982903	0	129.83
MIR161	bna-miR161_v2	ngs_85751826_x1162	TCAATGCACTGAAAGAGACTA		21	1162	0	0	0	0	0	0	0	0	0	1	0	0	0	0	0	0	0	217	22	8	13	39	92	78	199	422	71			bna-MIR161;	0	0	0	0	0	0	0	0	0	0.646135	0	0	0
MIR156	bna-miR156_v62	ngs_90574158_x1159	TGACAGAAGAGATTGAGCAC		20	1159	15	2	0	132	105	8	99	24	0	425	6	0	193	56	21	18	38	0	0	0	0	0	2	5	7	2	1			zma-MIR156c;sbi-MIR156f;gma-MIR156a;sof-MIR156;osa-MIR156c;ssp-MIR156;osa-MIR156g;tae-MIR156;zma-MIR156g;zma-MIR156f;bna-MIR156a;osa-MIR156b;ssl-MIR156;sbi-MIR156h;ppt-MIR156b;ppt-MIR156c;ppt-MIR156a;zma-MIR156l;rco-MIR156a;tcc-MIR156d;osa-MIR156i;osa-MIR156e;rco-MIR156c;ath-MIR156e;aly-MIR156e;ghr-MIR156a;ptc-MIR156b;tcc-MIR156b;mtr-MIR156b;vvi-MIR156c;sbi-MIR156g;zma-MIR156h;zma-MIR156e;bdi-MIR…	14.4632	1.0573	0	121.872	96.0066	6.08128	75.1112	17.1979	0	274.607	5.89742	0	141.566
MIR172	bna-miR172_v17	ngs_22824845_x1157	AGAATCTTGATGATGTTGCAT		21	1157	0	0	0	0	0	0	0	0	0	0	0	0	0	0	0	0	0	1082	10	9	8	20	17	6	0	0	5			ssl-MIR172;vun-MIR172;gma-MIR172b;gma-MIR172g;mtr-MIR172b;sly-MIR172a;ath-MIR172a;aly-MIR172a;tcc-MIR172b;sbi-MIR172d;zma-MIR172d;zma-MIR172b;sbi-MIR172c;zma-MIR172c;sbi-MIR172a;vvi-MIR172d;ata-MIR172;bdi-MIR172a;osa-MIR172d;zma-MIR172a;aqc-MIR172a;bol-MIR172b;bra-MIR172b;ath-MIR172b;aly-MIR172b;bol-MIR172a;bra-MIR172a;aau-MIR172;gma-MIR172a;mtr-MIR172c;osa-MIR172a;gma-MIR172j;gma-MIR172h;sly-MIR…	0	0	0	0	0	0	0	0	0	0	0	0	0
MIR156	bna-miR156_v63	ngs_90584651_x1151	TGACAGAAGAGTGTGAGCAC		20	1151	18	1	0	93	204	5	42	17	0	307	1	4	307	93	10	8	11	1	8	0	0	0	0	0	2	0	19			ppt-MIR156b;ppt-MIR156c;ppt-MIR156a;zma-MIR156l;rco-MIR156a;tcc-MIR156d;osa-MIR156i;osa-MIR156e;rco-MIR156c;ath-MIR156e;aly-MIR156e;ghr-MIR156a;ptc-MIR156b;tcc-MIR156b;mtr-MIR156b;vvi-MIR156c;sbi-MIR156g;zma-MIR156h;zma-MIR156e;bdi-MIR156d;zma-MIR156i;osa-MIR156a;bdi-MIR156b;ath-MIR156f;aly-MIR156f;ghr-MIR156b;mtr-MIR156c;tcc-MIR156g;ptc-MIR156e;gma-MIR156h;rco-MIR156b;gma-MIR156k;vun-MIR156a;mtr…	17.3558	0.528651	0	85.8646	186.527	3.8008	31.8654	12.1818	0	198.364	0.982903	3.48317	225.185
MIR156	bna-miR156_v64	ngs_90483803_x1146	TGACAGAAGAGAGGAAGCAC		20	1146	0	0	0	0	0	0	0	0	0	0	0	0	2	0	5	2	0	42	30	1	6	21	28	124	304	397	184			vvi-MIR156a;ptc-MIR156k;	0	0	0	0	0	0	0	0	0	0	0	0	1.46701
MIR169	bna-miR169_v3	ngs_46552628_x1145	CAGCCAAGGATGACTTACCGA		21	1145	0	0	0	0	0	0	0	0	0	0	0	0	0	0	0	0	0	17	40	17	33	48	86	78	229	110	487			tcc-MIR169e;tcc-MIR169a;sly-MIR169c;zma-MIR169b;osa-MIR169a;tcc-MIR169c;zma-MIR169a;bdi-MIR169a;vvi-MIR169g;vvi-MIR169f;bna-MIR169a;bna-MIR169b;ath-MIR169a;aly-MIR169a;sbi-MIR169a;mtr-MIR169b;mtr-MIR169a;ptc-MIR169b;ptc-MIR169c;ptc-MIR169a;gma-MIR169b;	0	0	0	0	0	0	0	0	0	0	0	0	0
MIR171	bna-miR171_v7	ngs_91779420_x1141	TGATTGAGCCGCGCCAACATC		21	1141	0	0	0	0	0	0	0	0	0	0	0	0	4	2	1	0	0	490	33	6	5	36	21	93	208	108	134			ccl-MIR171;sbi-MIR171j;osa-MIR171a;zma-MIR171n;sbi-MIR171g;aly-MIR171a;ath-MIR171a;bra-MIR171e;bna-MIR171f;bna-MIR171g;vvi-MIR171e;zma-MIR171a;bdi-MIR171a;tcc-MIR171a;sly-MIR171c;csi-MIR171a;	0	0	0	0	0	0	0	0	0	0	0	0	2.93401
MIR172	bna-miR172_v18	ngs_22812946_x1137	AGAATCTTGATGATGATGCAT		21	1137	0	0	0	0	0	0	0	0	0	0	0	0	0	0	0	0	0	1047	21	4	16	14	18	8	0	5	4			ath-MIR172a;aly-MIR172a;tcc-MIR172b;sbi-MIR172d;zma-MIR172d;zma-MIR172b;sbi-MIR172c;zma-MIR172c;sbi-MIR172a;vvi-MIR172d;ata-MIR172;bdi-MIR172a;osa-MIR172d;zma-MIR172a;aqc-MIR172a;bol-MIR172b;bra-MIR172b;ath-MIR172b;aly-MIR172b;bol-MIR172a;bra-MIR172a;aau-MIR172;gma-MIR172a;mtr-MIR172c;osa-MIR172a;gma-MIR172j;gma-MIR172h;sly-MIR172b;tcc-MIR172e;ptc-MIR172f;ptc-MIR172b;gma-MIR172f;ptc-MIR172c;ptc-M…	0	0	0	0	0	0	0	0	0	0	0	0	0
MIR824	bna-miR824_v14	ngs_83692347_x1137	TAGACCATTTGTGAGAAGGGAC		22	1137	0	0	0	1	0	0	0	0	0	1	0	0	3	1	4	1	0	27	61	8	126	27	51	56	190	160	420			bna-MIR824;bra-MIR824;bol-MIR824;ath-MIR824;aly-MIR824;	0	0	0	0.923275	0	0	0	0	0	0.646135	0	0	2.20051
MIR172	bna-miR172_v19	ngs_69907186_x1137	GGAATCTTGATGATGCTGCAAT		22	1137	0	0	0	0	0	0	0	0	0	0	0	0	0	0	0	0	0	1030	19	5	5	6	3	7	2	39	21			zma-MIR172e;	0	0	0	0	0	0	0	0	0	0	0	0	0
MIR159	bna-miR159_v29	ngs_99459830_x1111	TTTGGATTGAAAGGAGCTCTA		21	1111	24	4	11	136	95	8	123	66	7	61	1	8	90	70	194	180	1	2	5	0	0	2	3	4	5	4	7			vvi-MIR159c;ptc-MIR159c;ptc-MIR159a;sly-MIR159;csi-MIR159;ptc-MIR159b;ahy-MIR159;gma-MIR159a;pvu-MIR159a;gma-MIR159e;ath-MIR159a;aly-MIR159a;bra-MIR159a;bna-MIR159;mtr-MIR159a;rco-MIR159;sof-MIR159e;	23.1411	2.1146	7.53724	125.565	86.8631	6.08128	93.32	47.2941	6.19131	39.4143	0.982903	6.96634	66.0153
MIR156	bna-miR156_v65	ngs_97320772_x1103	TTGACAGAAGAAAGACAGCAC		21	1103	0	0	6	0	0	0	0	0	1	0	2	4	0	0	0	0	1	543	139	97	61	72	95	65	5	5	7			smo-MIR156c;ath-MIR156h;aly-MIR156h;	0	0	4.11122	0	0	0	0	0	0.884473	0	1.96581	3.48317	0
MIR167	bna-miR167_v19	ngs_36880093_x1098	ATCATGTTCGCAGTTTCACC		20	1098	2	55	153	2	0	180	0	0	161	4	37	193	28	13	0	0	124	7	21	16	24	6	14	16	1	10	31			bra-MIR167c;bna-MIR167b;bra-MIR167d;ath-MIR167a;aly-MIR167a;bra-MIR167b;bna-MIR167a;	1.92842	29.0758	104.836	1.84655	0	136.829	0	0	142.4	2.58454	36.3674	168.063	20.5381
MIR398	bna-miR398_v2	ngs_41220540_x1092	ATGTGTTCTCAGGTCACTCCTG		22	1092	201	275	6	61	53	132	34	14	3	30	15	3	86	72	35	7	42	1	0	1	6	0	5	3	3	3	1			ath-MIR398b;aly-MIR398b;ath-MIR398c;	193.806	145.379	4.11122	56.3198	48.4605	100.341	25.7958	10.0321	2.65342	19.3841	14.7435	2.61238	63.0813
MIR1885	bna-miR1885_v6	ngs_99168526_x1077	TTTGAATGTGACTGAGAAAGC		21	1077	1	5	10	10	3	15	2	1	16	51	55	34	324	138	233	65	113	1	0	0	0	0	0	0	0	0	0			bra-MIR1885;	0.964211	2.64326	6.85204	9.23275	2.74305	11.4024	1.5174	0.716577	14.1516	32.9529	54.0597	29.6069	237.655
MIR159	bna-miR159_v30	ngs_99491914_x1062	TTTGGATTGAAGGTAGCTCTA		21	1062	32	8	25	175	80	13	133	138	46	88	2	8	73	47	92	95	2	0	2	0	0	0	0	0	1	1	1			gma-MIR159a;pvu-MIR159a;gma-MIR159e;ath-MIR159a;aly-MIR159a;bra-MIR159a;bna-MIR159;mtr-MIR159a;rco-MIR159;vvi-MIR159c;ptc-MIR159c;ptc-MIR159a;sly-MIR159;csi-MIR159;ptc-MIR159b;ahy-MIR159;	30.8547	4.22921	17.1301	161.573	73.1479	9.88207	100.907	98.8877	40.6857	56.8599	1.96581	6.96634	53.5457
MIR166	bna-miR166_v12	ngs_88060413_x1054	TCGGACCAGGCTTCACTCCCC		21	1054	0	0	0	1	1	0	10	10	1	0	1	1	6	3	16	3	0	176	78	21	18	188	45	85	30	97	263			osa-MIR166n;ppt-MIR166b;ppt-MIR166i;ath-MIR166a;ppt-MIR166h;rco-MIR166c;tcc-MIR166a;sly-MIR166a;ptc-MIR166e;vvi-MIR166g;csi-MIR166c;aqc-MIR166b;gma-MIR166g;gma-MIR166i;ptc-MIR166b;bdi-MIR166a;ppt-MIR166e;hvu-MIR166;hvu-MIR166c;zma-MIR166g;bdi-MIR166d;osa-MIR166c;hvu-MIR166b;sbi-MIR166c;gma-MIR166c;sbi-MIR166j;vvi-MIR166d;ppt-MIR166f;rco-MIR166a;ptc-MIR166i;ptc-MIR166l;aly-MIR166b;zma-MIR166b;zma-…	0	0	0	0.923275	0.914349	0	7.58699	7.16577	0.884473	0	0.982903	0.870792	4.40102
MIR167	bna-miR167_v21	ngs_90129170_x1020	TGAAGCTGCCAGCATGATCCTA		22	1020	0	0	0	0	0	0	0	0	0	0	0	0	0	0	0	0	0	268	119	55	77	226	54	17	9	80	115			csi-MIR167b;ahy-MIR167;gma-MIR167e;gma-MIR167f;tcc-MIR167c;ptc-MIR167g;ptc-MIR167f;	0	0	0	0	0	0	0	0	0	0	0	0	0
MIR824	bna-miR824_v15	ngs_83696317_x1017	TAGACCATTTGTGAGAGGGGA		21	1017	2	0	0	4	2	0	0	0	0	3	0	0	0	2	2	0	0	33	40	5	101	18	39	102	185	158	321			bna-MIR824;bra-MIR824;bol-MIR824;aly-MIR824;ath-MIR824;	1.92842	0	0	3.6931	1.8287	0	0	0	0	1.93841	0	0	0
MIR156	bna-miR156_v67	ngs_90436867_x1005	TGACACAAGAGAGTGAGCAC		20	1005	7	3	1	70	80	10	43	24	0	335	5	2	248	79	42	19	13	0	5	1	1	0	0	1	1	1	14			ptc-MIR156f;ptc-MIR156a;osa-MIR156b;ssp-MIR156;zma-MIR156b;sbi-MIR156b;gma-MIR156h;vvi-MIR156b;vun-MIR156a;gma-MIR156k;tcc-MIR156g;ptc-MIR156e;ptc-MIR156c;rco-MIR156b;tae-MIR156;hvu-MIR156;osa-MIR156f;bdi-MIR156b;zma-MIR156a;sbi-MIR156i;osa-MIR156g;ptc-MIR156b;ptc-MIR156d;ghr-MIR156a;ghr-MIR156b;tcc-MIR156b;tcc-MIR156d;rco-MIR156c;mtr-MIR156b;vvi-MIR156c;osa-MIR156c;sof-MIR156;ssp-MIR156;sbi-MIR1…	6.74947	1.58595	0.685204	64.6293	73.1479	7.6016	32.6241	17.1979	0	216.455	4.91451	1.74158	181.909
MIR172	bna-miR172_v20	ngs_22815379_x1003	AGAATCTTGATGATGCTACAG		21	1003	0	102	30	0	0	21	0	11	3	0	9	6	0	0	0	2	4	276	123	62	145	64	43	37	4	49	12			ath-MIR172d;aly-MIR172c;ath-MIR172c;aly-MIR172d;	0	53.9224	20.5561	0	0	15.9634	0	7.88235	2.65342	0	8.84613	5.22475	0
MIR827	bna-miR827_v3	ngs_95826254_x1001	TTAGATGACCATCAACAAATT		21	1001	0	13	4	0	0	27	1	0	16	15	61	68	306	131	247	13	83	3	0	0	1	2	4	2	2	1	1			ath-MIR827;	0	6.87246	2.74081	0	0	20.5243	0.758699	0	14.1516	9.69203	59.9571	59.2139	224.452
MIR156	bna-miR156_v68	ngs_90552191_x1001	TGACAGAAGAGAGTGAGGAC		20	1001	7	1	0	32	41	2	8	6	0	124	3	1	68	88	16	11	6	9	35	0	7	18	16	53	67	126	256			osa-MIR156a;bdi-MIR156b;ath-MIR156f;aly-MIR156f;ghr-MIR156b;mtr-MIR156c;tcc-MIR156g;ptc-MIR156e;gma-MIR156h;rco-MIR156b;gma-MIR156k;vun-MIR156a;mtr-MIR156d;gma-MIR156o;gma-MIR156n;bdi-MIR156c;zma-MIR156d;osa-MIR156d;mtr-MIR156i;aly-MIR156d;ath-MIR156d;ptc-MIR156d;osa-MIR156f;osa-MIR156j;osa-MIR156h;ssp-MIR156;zma-MIR156b;ghr-MIR156d;sbi-MIR156b;sbi-MIR156c;sbi-MIR156a;aly-MIR156b;ath-MIR156b;vvi-…	6.74947	0.528651	0	29.5448	37.4883	1.52032	6.06959	4.29946	0	80.1208	2.94871	0.870792	49.8782
MIR159	bna-miR159_v31	ngs_99485651_x975	TTTGGATTGAAGGGAGCTCTTA		22	975	1	0	0	0	3	0	3	2	0	5	0	3	4	1	8	4	0	205	56	1	23	30	41	59	94	184	248			aly-MIR159b;ath-MIR159b;ptc-MIR159c;ptc-MIR159a;ptc-MIR159b;	0.964211	0	0	0	2.74305	0	2.2761	1.43315	0	3.23068	0	2.61238	2.93401
MIR156	bna-miR156_v69	ngs_95576652_x973	TTACAGAAGAGAGTGAGCAC		20	973	4	1	0	20	34	4	16	12	0	87	2	1	121	10	8	7	2	7	94	3	4	6	8	22	99	39	362			ath-MIR156a;aly-MIR156a;ath-MIR156c;aly-MIR156c;ath-MIR156d;aly-MIR156d;ptc-MIR156f;ptc-MIR156a;osa-MIR156b;ssp-MIR156;zma-MIR156b;sbi-MIR156b;gma-MIR156h;vvi-MIR156b;vun-MIR156a;gma-MIR156k;tcc-MIR156g;ptc-MIR156e;ptc-MIR156c;rco-MIR156b;tae-MIR156;hvu-MIR156;osa-MIR156f;bdi-MIR156b;zma-MIR156a;sbi-MIR156i;osa-MIR156g;ptc-MIR156b;ptc-MIR156d;ghr-MIR156a;ghr-MIR156b;tcc-MIR156b;tcc-MIR156d;rco-MI…	3.85684	0.528651	0	18.4655	31.0879	3.04064	12.1392	8.59893	0	56.2138	1.96581	0.870792	88.7539
MIR2911	bna-miR2911_v2	ngs_53314372_x973	CGGCCGGGGGACGGACTGGG		20	973	20	26	11	48	56	72	98	0	4	40	173	58	62	101	87	57	60	0	0	0	0	0	0	0	0	0	0			peu-MIR2911;	19.2842	13.7449	7.53724	44.3172	51.2035	54.7315	74.3525	0	3.53789	25.8454	170.042	50.506	45.4772
MIR166	bna-miR166_v13	ngs_88066146_x951	TCGGACCAGGCTTCATTCCACC		22	951	0	0	0	0	0	0	0	0	0	0	0	0	0	0	0	0	0	183	76	24	25	113	66	102	31	110	221			mtr-MIR166c;aly-MIR166d;aly-MIR166c;ath-MIR166d;ath-MIR166c;mtr-MIR166g;ctr-MIR166;csi-MIR166a;rco-MIR166b;pta-MIR166a;aly-MIR166a;csi-MIR166e;ptc-MIR166c;bna-MIR166a;rco-MIR166e;ghr-MIR166b;ath-MIR166b;vvi-MIR166e;vvi-MIR166c;ptc-MIR166a;ptc-MIR166k;ptc-MIR166j;gma-MIR166a;sly-MIR166b;ath-MIR166a;rco-MIR166c;tcc-MIR166a;ptc-MIR166e;csi-MIR166c;aqc-MIR166b;ptc-MIR166b;bdi-MIR166d;osa-MIR166c;gma-…	0	0	0	0	0	0	0	0	0	0	0	0	0
MIR167	bna-miR167_v22	ngs_64333345_x935	GATCATGTTCGCAGTATCACC		21	935	0	0	0	0	0	0	0	0	0	0	0	0	0	0	0	0	1	165	69	45	157	119	52	67	63	68	129			bra-MIR167d;ath-MIR167a;aly-MIR167a;bra-MIR167b;bna-MIR167a;bra-MIR167c;bna-MIR167b;	0	0	0	0	0	0	0	0	0	0	0	0	0
MIR390	bna-miR390_v7	ngs_52729582_x930	CGCTATCCATCCTGAGTTCC		20	930	3	0	0	34	55	1	42	27	0	76	51	1	80	76	140	87	22	16	7	0	13	32	19	52	25	28	43			bna-MIR390c;aly-MIR390b;ath-MIR390b;	2.89263	0	0	31.3914	50.2892	0.76016	31.8654	19.3476	0	49.1063	50.128	0.870792	58.6802
MIR169	bna-miR169_v4	ngs_46550737_x918	CAGCCAAGGATGACTAGCCGA		21	918	0	0	0	0	0	0	0	0	0	0	0	0	0	0	0	0	0	21	33	6	55	46	135	126	199	75	222			bdi-MIR169a;vvi-MIR169g;vvi-MIR169f;bna-MIR169a;bna-MIR169b;ath-MIR169a;aly-MIR169a;sbi-MIR169a;mtr-MIR169b;mtr-MIR169a;ptc-MIR169b;ptc-MIR169c;ptc-MIR169a;gma-MIR169b;tcc-MIR169e;tcc-MIR169a;sly-MIR169c;zma-MIR169b;osa-MIR169a;tcc-MIR169c;zma-MIR169a;	0	0	0	0	0	0	0	0	0	0	0	0	0
MIR156	bna-miR156_v70	ngs_90590685_x916	TGACAGAAGTGAGTGAGCAC		20	916	4	0	1	60	128	2	90	29	0	248	7	0	234	61	8	11	11	1	6	0	0	0	0	0	2	0	13			ptc-MIR156c;rco-MIR156b;tae-MIR156;hvu-MIR156;osa-MIR156f;bdi-MIR156b;zma-MIR156a;sbi-MIR156i;osa-MIR156g;ptc-MIR156b;ptc-MIR156d;ghr-MIR156a;ghr-MIR156b;tcc-MIR156b;tcc-MIR156d;rco-MIR156c;mtr-MIR156b;vvi-MIR156c;osa-MIR156c;sof-MIR156;ssp-MIR156;sbi-MIR156c;zma-MIR156c;ath-MIR156f;aly-MIR156f;ath-MIR156e;aly-MIR156e;mtr-MIR156c;rco-MIR156a;ssl-MIR156;tcc-MIR156c;rco-MIR156d;ghr-MIR156d;csi-MIR1…	3.85684	0	0.685204	55.3965	117.037	1.52032	68.2829	20.7807	0	160.242	6.88032	0	171.64
MIR403	bna-miR403_v4	ngs_95838387_x916	TTAGATTCACGCACAAACTC		20	916	3	6	2	8	9	0	5	1	1	13	4	4	163	86	96	23	28	53	21	3	3	13	4	33	71	158	105			ptc-MIR403a;vvi-MIR403f;vvi-MIR403c;vvi-MIR403e;vvi-MIR403a;ptc-MIR403b;tcc-MIR403a;csi-MIR403;vvi-MIR403d;vvi-MIR403b;rco-MIR403b;rco-MIR403a;tcc-MIR403b;ptc-MIR403c;aly-MIR403;ath-MIR403;	2.89263	3.17191	1.37041	7.3862	8.22914	0	3.7935	0.716577	0.884473	8.39976	3.93161	3.48317	119.561
MIR395	bna-miR395_v6	ngs_56247397_x906	CTGAAGTGTTTGGGGCAACTC		21	906	0	0	0	0	0	0	0	0	0	0	0	0	2	0	0	0	0	7	37	0	0	20	32	125	279	112	292			vvi-MIR395j;vvi-MIR395a;rco-MIR395c;tcc-MIR395b;aly-MIR395g;ath-MIR395e;aly-MIR395e;vvi-MIR395b;sly-MIR395a;sly-MIR395b;tae-MIR395b;rco-MIR395e;rco-MIR395a;rco-MIR395d;csi-MIR395;vvi-MIR395f;ptc-MIR395b;ath-MIR395a;aly-MIR395d;ath-MIR395d;ptc-MIR395f;ptc-MIR395e;gma-MIR395a;vun-MIR395;gma-MIR395b;tcc-MIR395a;rco-MIR395b;gma-MIR395c;vvi-MIR395g;ptc-MIR395d;ptc-MIR395c;ptc-MIR395j;ptc-MIR395i;ptc-M…	0	0	0	0	0	0	0	0	0	0	0	0	1.46701
MIR858	bna-miR858_V3	ngs_98996211_x902	TTTCGTTGTCTGTTCGACCTTGGC		24	902	3	8	7	44	36	18	103	96	4	101	7	10	102	41	84	220	18	0	0	0	0	0	0	0	0	0	0			ath-MIR858b;aly-MIR858;ath-MIR858;	2.89263	4.22921	4.79643	40.6241	32.9166	13.6829	78.146	68.7914	3.53789	65.2597	6.88032	8.70792	74.8173
MIR156	bna-miR156_v71	ngs_90937847_x895	TGACTGAAGAGAGTGAGCAC		20	895	7	0	0	67	111	3	39	75	0	225	5	1	155	73	6	8	11	2	20	0	0	0	1	3	10	2	71			gma-MIR156n;bna-MIR156a;ath-MIR156a;aly-MIR156a;ath-MIR156c;aly-MIR156c;ath-MIR156d;aly-MIR156d;ptc-MIR156f;ptc-MIR156a;osa-MIR156b;ssp-MIR156;zma-MIR156b;sbi-MIR156b;gma-MIR156h;vvi-MIR156b;vun-MIR156a;gma-MIR156k;tcc-MIR156g;ptc-MIR156e;ptc-MIR156c;rco-MIR156b;tae-MIR156;hvu-MIR156;osa-MIR156f;bdi-MIR156b;zma-MIR156a;sbi-MIR156i;osa-MIR156g;ptc-MIR156b;ptc-MIR156d;ghr-MIR156a;ghr-MIR156b;tcc-MI…	6.74947	0	0	61.8594	101.493	2.28048	29.5893	53.7433	0	145.38	4.91451	0.870792	113.693
MIR156	bna-miR156_v72	ngs_56281984_x891	CTGACAGAAGAGAGGGAGCAC		21	891	6	1	0	12	8	10	55	15	0	75	6	0	163	104	220	88	10	5	6	0	2	1	0	8	36	30	30			ptc-MIR156k;	5.78526	0.528651	0	11.0793	7.31479	7.6016	41.7285	10.7487	0	48.4601	5.89742	0	119.561
MIR159	bna-miR159_v33	ngs_99486233_x886	TTTGGATTGAAGGGAGCTCTTTT		23	886	20	3	4	47	61	5	57	10	5	166	6	15	84	63	102	233	3	0	0	0	0	0	0	0	1	0	1			aly-MIR159c;ath-MIR159c;	19.2842	1.58595	2.74081	43.3939	55.7753	3.8008	43.2459	7.16577	4.42236	107.258	5.89742	13.0619	61.6142
MIR1140	bna-miR1140_v3	ngs_15664002_x880	ACAGCCTAAACCAATCGGAG		20	880	49	32	18	29	16	18	5	0	9	14	4	1	66	43	40	2	2	264	41	96	26	33	19	3	18	21	11			bna-MIR1140;	47.2463	16.9168	12.3337	26.775	14.6296	13.6829	3.7935	0	7.96026	9.04589	3.93161	0.870792	48.4112
MIR159	bna-miR159_v34	ngs_97875090_x880	TTGGATTGAAGGGAACTCTA		20	880	0	0	0	0	0	0	0	0	0	0	0	0	0	0	0	0	0	141	80	6	12	31	53	72	55	159	271			bna-MIR159;mtr-MIR159a;rco-MIR159;vvi-MIR159c;ptc-MIR159c;ptc-MIR159a;sly-MIR159;csi-MIR159;ptc-MIR159b;osa-MIR159f;ahy-MIR159;gma-MIR159a;pvu-MIR159a;gma-MIR159e;ath-MIR159a;aly-MIR159a;bra-MIR159a;	0	0	0	0	0	0	0	0	0	0	0	0	0
MIR172	bna-miR172_v21	ngs_22815495_x878	AGAATCTTGATGATGCTACAT		21	878	0	0	0	0	0	0	0	0	0	0	0	0	0	0	0	0	0	825	15	2	7	13	7	6	0	2	1			ath-MIR172b;aly-MIR172b;bol-MIR172a;bra-MIR172a;aau-MIR172;gma-MIR172a;mtr-MIR172c;osa-MIR172a;gma-MIR172j;gma-MIR172h;sly-MIR172b;tcc-MIR172e;ptc-MIR172f;ptc-MIR172b;gma-MIR172f;ptc-MIR172c;ptc-MIR172a;ssl-MIR172;vun-MIR172;gma-MIR172b;gma-MIR172g;mtr-MIR172b;sly-MIR172a;ath-MIR172a;aly-MIR172a;tcc-MIR172b;sbi-MIR172d;zma-MIR172d;zma-MIR172b;sbi-MIR172c;zma-MIR172c;sbi-MIR172a;vvi-MIR172d;ata-MI…	0	0	0	0	0	0	0	0	0	0	0	0	0
MIR394	bna-miR394_v4	ngs_97907469_x860	TTGGCATTCTGTCCGCCTCC		20	860	0	0	0	0	0	0	0	0	0	0	0	0	0	0	0	0	0	433	6	2	16	23	15	86	102	159	18			vvi-MIR394b;gma-MIR394a;gma-MIR394b;csi-MIR394;ghr-MIR394a;tcc-MIR394a;ptc-MIR394b;zma-MIR394a;sbi-MIR394a;zma-MIR394b;sbi-MIR394b;gma-MIR394c;tcc-MIR394b;ghr-MIR394b;aly-MIR394a;ath-MIR394a;ath-MIR394b;aly-MIR394b;bdi-MIR394;osa-MIR394;vvi-MIR394c;vvi-MIR394a;ahy-MIR394;ssl-MIR394;ptc-MIR394a;	0	0	0	0	0	0	0	0	0	0	0	0	0
MIR158	bna-miR158_v7	ngs_86827368_x854	TCCCAAATGTAGACAAAACA		20	854	0	0	0	0	0	0	0	0	0	0	0	0	0	0	0	0	0	323	43	17	29	27	41	28	33	204	109			ath-MIR158a;aly-MIR158a;	0	0	0	0	0	0	0	0	0	0	0	0	0
MIR167	bna-miR167_v23	ngs_90132258_x842	TGAAGCTGCCAGCATGATCTAC		22	842	0	6	12	0	1	5	0	0	13	0	7	9	0	0	0	0	4	283	63	32	73	134	20	20	17	73	70			gma-MIR167a;	0	3.17191	8.22244	0	0.914349	3.8008	0	0	11.4981	0	6.88032	7.83713	0
MIR156	bna-miR156_v73	ngs_90402748_x839	TGACAAAAGAGAGTGAGCAC		20	839	5	3	0	48	59	1	42	9	0	233	5	0	150	111	31	18	18	1	13	1	0	1	4	6	8	13	59			vvi-MIR156d;ath-MIR156b;aly-MIR156b;gma-MIR156a;mtr-MIR156i;zma-MIR156f;zma-MIR156g;sbi-MIR156f;ppt-MIR156b;gma-MIR156o;gma-MIR156n;bna-MIR156a;ath-MIR156a;aly-MIR156a;ath-MIR156c;aly-MIR156c;ath-MIR156d;aly-MIR156d;ptc-MIR156f;ptc-MIR156a;osa-MIR156b;ssp-MIR156;zma-MIR156b;sbi-MIR156b;gma-MIR156h;vvi-MIR156b;vun-MIR156a;gma-MIR156k;tcc-MIR156g;ptc-MIR156e;ptc-MIR156c;rco-MIR156b;tae-MIR156;hvu-M…	4.82105	1.58595	0	44.3172	53.9466	0.76016	31.8654	6.4492	0	150.55	4.91451	0	110.025
MIR824	bna-miR824_v16	ngs_83693074_x838	TAGACCATTTGTGAGAAGGGAG		22	838	0	0	0	0	0	1	0	0	0	0	0	0	0	0	2	1	1	22	32	9	69	22	52	59	145	168	255			aly-MIR824;ath-MIR824;	0	0	0	0	0	0.76016	0	0	0	0	0	0	0
MIR156	bna-miR156_v74	ngs_68730475_x824	GCTCACTGCTCTTTCTGTCAG		21	824	17	1	0	275	59	2	62	64	0	13	8	2	186	75	29	3	14	0	0	0	3	1	0	0	3	7	0			ath-MIR156a;bna-MIR156a;aly-MIR156a;	16.3916	0.528651	0	253.901	53.9466	1.52032	47.0393	45.861	0	8.39976	7.86322	1.74158	136.432
MIR156	bna-miR156_v75	ngs_90455604_x824	TGACAGAAAAGAGTGAGCAC		20	824	18	1	0	34	63	6	32	15	0	226	5	1	136	84	32	28	15	0	8	1	2	3	5	23	30	23	33			tcc-MIR156g;ptc-MIR156e;ptc-MIR156c;rco-MIR156b;tae-MIR156;hvu-MIR156;osa-MIR156f;bdi-MIR156b;zma-MIR156a;sbi-MIR156i;osa-MIR156g;ptc-MIR156b;ptc-MIR156d;ghr-MIR156a;ghr-MIR156b;tcc-MIR156b;tcc-MIR156d;rco-MIR156c;mtr-MIR156b;vvi-MIR156c;osa-MIR156c;sof-MIR156;ssp-MIR156;sbi-MIR156c;zma-MIR156c;ath-MIR156f;aly-MIR156f;ath-MIR156e;aly-MIR156e;mtr-MIR156c;rco-MIR156a;ssl-MIR156;tcc-MIR156c;rco-MIR1…	17.3558	0.528651	0	31.3914	57.604	4.56096	24.2784	10.7487	0	146.027	4.91451	0.870792	99.7564
MIR161	bna-miR161_v3	ngs_85751934_x821	TCAATGCACTGAAAGCGACTA		21	821	0	0	0	0	0	0	0	0	0	0	0	0	0	0	0	0	0	258	22	5	10	11	39	77	138	214	47			bna-MIR161;	0	0	0	0	0	0	0	0	0	0	0	0	0
MIR159	bna-miR159_v35	ngs_99557551_x819	TTTGGGTTGAAGGGAGCTCTA		21	819	16	1	6	129	134	5	70	30	17	151	6	15	57	56	34	42	2	6	8	0	0	0	0	2	3	0	29			ath-MIR159a;ptc-MIR159a;ptc-MIR159c;ptc-MIR159b;gma-MIR159e;gma-MIR159a;vvi-MIR159c;sly-MIR159;ahy-MIR159;bna-MIR159;bra-MIR159a;aly-MIR159a;mtr-MIR159a;rco-MIR159;pvu-MIR159a;csi-MIR159;	15.4274	0.528651	4.11122	119.102	122.523	3.8008	53.1089	21.4973	15.036	97.5664	5.89742	13.0619	41.8097
MIR1885	bna-miR1885_v7	ngs_82980171_x818	TACATCTTCTCCGCGGAAGCAC		22	818	0	0	1	0	0	0	0	0	0	0	0	0	0	0	0	0	0	143	16	0	0	2	7	84	220	261	84			bra-MIR1885;	0	0	0.685204	0	0	0	0	0	0	0	0	0	0
MIR167	bna-miR167_v24	ngs_90145974_x797	TGAAGCTGCCAGCATTATCTA		21	797	0	5	38	1	1	12	0	1	22	6	8	18	21	6	0	0	13	82	47	24	8	109	27	42	27	198	81			sbi-MIR167a;bra-MIR167b;bna-MIR167a;bra-MIR167c;bna-MIR167b;bra-MIR167d;bna-MIR167c;bra-MIR167a;aly-MIR167a;ath-MIR167a;sbi-MIR167b;gma-MIR167b;gma-MIR167a;gma-MIR167d;ptc-MIR167b;ghr-MIR167;tcc-MIR167b;mtr-MIR167;aly-MIR167b;ath-MIR167b;vvi-MIR167d;zma-MIR167d;zma-MIR167c;tae-MIR167;osa-MIR167c;bdi-MIR167b;sbi-MIR167i;zma-MIR167a;osa-MIR167a;osa-MIR167b;bdi-MIR167a;ptc-MIR167d;rco-MIR167a;zma-MI…	0	2.64326	26.0377	0.923275	0.914349	9.12192	0	0.716577	19.4584	3.87681	7.86322	15.6743	15.4036
MIR156	bna-miR156_v76	ngs_92534591_x794	TGCTCACTGCTCTATCTGTCAGA		23	794	2	1	0	27	24	16	24	16	2	81	11	1	221	106	145	30	38	2	2	0	4	5	5	2	1	19	9			aly-MIR156c;ath-MIR156c;	1.92842	0.528651	0	24.9284	21.9444	12.1626	18.2088	11.4652	1.76895	52.337	10.8119	0.870792	162.104
MIR165	bna-miR165_v6	ngs_69941664_x793	GGAATGTTGTCTGGATCGAGG		21	793	49	0	3	87	120	0	302	118	0	56	0	0	20	6	20	12	0	0	0	0	0	0	0	0	0	0	0			aly-MIR165a;ath-MIR165a;	47.2463	0	2.05561	80.3249	109.722	0	229.127	84.5561	0	36.1836	0	0	14.6701
MIR161	bna-miR161_v4	ngs_85752123_x786	TCAATGCACTGAAAGTAACTA		21	786	0	0	0	0	0	0	0	0	0	0	0	0	0	0	0	0	0	147	12	5	4	13	47	54	165	303	36			bna-MIR161;	0	0	0	0	0	0	0	0	0	0	0	0	0
MIR156	bna-miR156_v77	ngs_90485810_x786	TGACAGAAGAGAGGGAACAC		20	786	0	0	0	0	0	0	0	1	0	6	0	0	0	4	0	0	0	31	21	0	4	16	10	98	209	256	130			vvi-MIR156a;ptc-MIR156k;	0	0	0	0	0	0	0	0.716577	0	3.87681	0	0	0
MIR171	bna-miR171_v8	ngs_91786888_x786	TGATTGAGCCGCGCCGATATC		21	786	0	0	0	0	1	0	0	0	0	1	0	1	2	0	0	0	0	348	15	0	7	14	19	56	154	114	54			vvi-MIR171e;zma-MIR171a;bdi-MIR171a;tcc-MIR171a;sly-MIR171c;csi-MIR171a;ccl-MIR171;sbi-MIR171j;osa-MIR171a;zma-MIR171n;sbi-MIR171g;aly-MIR171a;ath-MIR171a;bra-MIR171e;bna-MIR171f;bna-MIR171g;	0	0	0	0	0.914349	0	0	0	0	0.646135	0	0.870792	1.46701
MIR167	bna-miR167_v25	ngs_90135860_x785	TGAAGCTGCCAGCATGATCTAG		22	785	4	11	85	8	20	14	3	1	62	20	6	55	23	19	0	0	8	112	57	22	18	93	25	23	15	31	50			bra-MIR167a;gma-MIR167b;gma-MIR167d;mtr-MIR167;vvi-MIR167d;zma-MIR167d;zma-MIR167c;tae-MIR167;osa-MIR167c;bdi-MIR167b;sbi-MIR167i;zma-MIR167a;osa-MIR167a;rco-MIR167a;sbi-MIR167a;bna-MIR167c;	3.85684	5.81516	58.2423	7.3862	18.287	10.6422	2.2761	0.716577	54.8373	12.9227	5.89742	47.8936	16.8706
MIR167	bna-miR167_v26	ngs_25289681_x783	AGATCATGTTCGCAGTTTCACC		22	783	2	19	59	0	3	25	0	0	28	20	16	32	197	69	9	1	177	16	11	8	11	10	2	4	3	16	45			bra-MIR167c;bna-MIR167b;bra-MIR167d;ath-MIR167a;aly-MIR167a;bra-MIR167b;bna-MIR167a;	1.92842	10.0444	40.427	0	2.74305	19.004	0	0	24.7652	12.9227	15.7264	27.8654	144.5
MIR319	bna-miR319_v11	ngs_97804221_x778	TTGGACTGAAGGGAGCTCCCTT		22	778	7	1	0	0	7	0	47	123	0	12	0	0	1	35	311	234	0	0	0	0	0	0	0	0	0	0	0			aau-MIR319;mtr-MIR319;vvi-MIR319b;ptc-MIR319b;mtr-MIR319b;ptc-MIR319a;rco-MIR319a;gma-MIR319a;gma-MIR319b;vun-MIR319a;gma-MIR319j;smo-MIR319;vvi-MIR319c;rco-MIR319c;ptc-MIR319c;ptc-MIR319d;gma-MIR319m;vvi-MIR319f;gma-MIR319k;amg-MIR319;	6.74947	0.528651	0	0	6.40044	0	35.6589	88.139	0	7.75362	0	0	0.733503
MIR827	bna-miR827_v4	ngs_95825041_x776	TTAGATGACCATCAACAAAT		20	776	0	10	12	0	0	14	1	1	15	9	176	84	144	97	126	4	59	3	0	0	2	0	4	2	1	6	6			ghr-MIR827a;tcc-MIR827;csi-MIR827;aly-MIR827;ath-MIR827;ghr-MIR827b;ghr-MIR827c;	0	5.28651	8.22244	0	0	10.6422	0.758699	0.716577	13.2671	5.81522	172.991	73.1466	105.624
MIR1140	bna-miR1140_v4	ngs_5391201_x769	AACAGCCTAAACCAATCGGAG		21	769	53	64	13	46	17	35	11	2	7	10	5	3	24	14	18	3	11	263	24	52	20	27	17	3	8	11	8			bna-MIR1140;	51.1032	33.8337	8.90765	42.4707	15.5439	26.6056	8.34569	1.43315	6.19131	6.46135	4.91451	2.61238	17.6041
MIR159	bna-miR159_v36	ngs_99460883_x767	TTTGGATTGAAGCGAGCTCTA		21	767	16	5	34	105	56	10	111	86	38	58	2	8	76	28	62	70	1	0	0	0	0	0	0	0	0	1	0			aly-MIR159a;bra-MIR159a;bna-MIR159;mtr-MIR159a;rco-MIR159;vvi-MIR159c;ptc-MIR159c;ptc-MIR159a;sly-MIR159;csi-MIR159;ptc-MIR159b;ahy-MIR159;gma-MIR159a;pvu-MIR159a;gma-MIR159e;ath-MIR159a;	15.4274	2.64326	23.2969	96.9439	51.2035	7.6016	84.2156	61.6257	33.61	37.4758	1.96581	6.96634	55.7462
MIR156	bna-miR156_v78	ngs_60655451_x755	GACAGAAGAGAGTGAGCACA		20	755	17	0	0	50	29	2	34	6	0	112	7	0	131	65	33	9	4	0	19	0	8	4	16	18	21	22	148			osa-MIR156i;osa-MIR156e;rco-MIR156c;ath-MIR156e;aly-MIR156e;ghr-MIR156a;ptc-MIR156b;tcc-MIR156b;mtr-MIR156b;vvi-MIR156c;sbi-MIR156g;zma-MIR156h;zma-MIR156e;bdi-MIR156d;zma-MIR156i;osa-MIR156a;bdi-MIR156b;ath-MIR156f;aly-MIR156f;ghr-MIR156b;mtr-MIR156c;tcc-MIR156g;ptc-MIR156e;gma-MIR156h;rco-MIR156b;gma-MIR156k;vun-MIR156a;mtr-MIR156d;gma-MIR156o;gma-MIR156n;bdi-MIR156c;zma-MIR156d;osa-MIR156d;mtr…	16.3916	0	0	46.1638	26.5161	1.52032	25.7958	4.29946	0	72.3672	6.88032	0	96.0889
MIR162	bna-miR162_v2	ngs_87795240_x754	TCGATAAACCTCTGCGTCCAG		21	754	0	1	0	0	0	0	1	2	0	0	0	0	0	1	0	0	0	29	52	20	43	67	70	82	65	206	115			ath-MIR162a;ptc-MIR162c;ptc-MIR162b;ptc-MIR162a;ath-MIR162b;sbi-MIR162;osa-MIR162a;cpa-MIR162a;csi-MIR162;ghr-MIR162a;gma-MIR162;aly-MIR162b;rco-MIR162;tcc-MIR162;vun-MIR162;gma-MIR162c;gma-MIR162b;vvi-MIR162;sly-MIR162;zma-MIR162;mtr-MIR162;aau-MIR162;aly-MIR162a;	0	0.528651	0	0	0	0	0.758699	1.43315	0	0	0	0	0
MIR167	bna-miR167_v27	ngs_90142299_x750	TGAAGCTGCCAGCATGATCTTA		22	750	3	2	0	0	2	3	2	0	0	0	1	1	4	2	8	1	0	243	60	21	60	118	36	26	12	67	78			gma-MIR167f;tcc-MIR167c;ptc-MIR167g;ptc-MIR167f;csi-MIR167b;ahy-MIR167;gma-MIR167e;	2.89263	1.0573	0	0	1.8287	2.28048	1.5174	0	0	0	0.982903	0.870792	2.93401
MIR166	bna-miR166_v14	ngs_88065294_x746	TCGGACCAGGCTTCATGCCCC		21	746	0	0	0	1	0	0	1	13	0	0	0	0	0	0	9	0	0	204	35	14	5	107	30	40	23	93	171			gma-MIR166d;gma-MIR166f;mtr-MIR166;mtr-MIR166h;ptc-MIR166h;vvi-MIR166h;rco-MIR166d;osa-MIR166d;ptc-MIR166g;bdi-MIR166e;sbi-MIR166d;zma-MIR166c;smo-MIR166a;ptc-MIR166m;sbi-MIR166i;zma-MIR166i;osa-MIR166f;ssl-MIR166b;smo-MIR166b;gma-MIR166b;pvu-MIR166a;bna-MIR166d;aly-MIR166d;aly-MIR166c;ath-MIR166d;aly-MIR166g;ath-MIR166g;ath-MIR166c;mtr-MIR166g;bna-MIR166c;aly-MIR166e;ath-MIR166e;ctr-MIR166;csi-M…	0	0	0	0.923275	0	0	0.758699	9.31551	0	0	0	0	0
MIR161	bna-miR161_v5	ngs_85752027_x745	TCAATGCACTGAAAGGGACTA		21	745	0	0	0	0	0	0	0	0	0	0	0	0	0	0	0	0	0	52	15	6	9	11	38	70	125	368	51			bna-MIR161;	0	0	0	0	0	0	0	0	0	0	0	0	0
MIR858	bna-miR858_V4	ngs_87642821_x739	TCGAACAGACAACGAAGATA		20	739	2	4	4	42	18	3	60	23	1	20	0	4	143	79	252	63	0	3	0	1	1	0	1	2	6	4	3			aly-MIR858;	1.92842	2.1146	2.74081	38.7776	16.4583	2.28048	45.5219	16.4813	0.884473	12.9227	0	3.48317	104.891
MIR156	bna-miR156_v79	ngs_90469726_x724	TGACAGAAGAGAATGAGCAC		20	724	5	0	0	54	49	3	27	13	0	215	10	1	119	72	40	13	6	0	13	0	1	1	5	7	25	10	35			ptc-MIR156b;tcc-MIR156b;mtr-MIR156b;vvi-MIR156c;sbi-MIR156g;zma-MIR156h;zma-MIR156e;bdi-MIR156d;zma-MIR156i;osa-MIR156a;bdi-MIR156b;ath-MIR156f;aly-MIR156f;ghr-MIR156b;mtr-MIR156c;tcc-MIR156g;ptc-MIR156e;gma-MIR156h;rco-MIR156b;gma-MIR156k;vun-MIR156a;mtr-MIR156d;gma-MIR156o;gma-MIR156n;bdi-MIR156c;zma-MIR156d;osa-MIR156d;mtr-MIR156i;aly-MIR156d;ath-MIR156d;ptc-MIR156d;osa-MIR156f;osa-MIR156j;osa…	4.82105	0	0	49.8569	44.8031	2.28048	20.4849	9.31551	0	138.919	9.82903	0.870792	87.2868
MIR156	bna-miR156_v80	ngs_92534590_x722	TGCTCACTGCTCTATCTGTCAG		22	722	3	2	0	36	41	14	19	18	0	48	12	0	169	75	90	31	36	0	1	0	59	6	13	5	6	34	4			aly-MIR156c;ath-MIR156c;	2.89263	1.0573	0	33.2379	37.4883	10.6422	14.4153	12.8984	0	31.0145	11.7948	0	123.962
MIR169	bna-miR169_v6	ngs_65992713_x715	GCAAGTTGACTTTGGCTCTGT		21	715	0	31	142	0	3	98	5	10	181	0	14	177	0	0	0	0	15	15	4	3	8	6	3	0	0	0	0			ath-MIR169e;	0	16.3882	97.2989	0	2.74305	74.4956	3.7935	7.16577	160.09	0	13.7606	154.13	0
MIR171	bna-miR171_v9	ngs_65511229_x712	GATTGAGCCGCGCCAATATC		20	712	0	0	1	1	0	0	0	0	0	0	0	0	3	3	1	0	0	240	16	3	3	23	8	49	169	96	96			bna-MIR171f;bna-MIR171g;vvi-MIR171e;zma-MIR171a;bdi-MIR171a;tcc-MIR171a;sly-MIR171c;csi-MIR171a;ccl-MIR171;ppt-MIR171a;ppt-MIR171b;sly-MIR171d;rco-MIR171g;gma-MIR171k;gma-MIR171l;tcc-MIR171c;ptc-MIR171c;mtr-MIR171e;ptc-MIR171d;ssl-MIR171b;vvi-MIR171f;tcc-MIR171b;ptc-MIR171k;sbi-MIR171j;osa-MIR171a;zma-MIR171n;sbi-MIR171g;aly-MIR171a;ath-MIR171a;bra-MIR171e;	0	0	0.685204	0.923275	0	0	0	0	0	0	0	0	2.20051
MIR156	bna-miR156_v81	ngs_90471437_x711	TGACAGAAGAGACTGAGCAC		20	711	11	3	0	79	83	12	69	38	0	171	4	0	150	44	18	16	7	0	1	0	0	1	0	0	1	2	1			aly-MIR156d;ath-MIR156d;ptc-MIR156d;osa-MIR156f;osa-MIR156j;osa-MIR156h;ssp-MIR156;zma-MIR156b;ghr-MIR156d;sbi-MIR156b;sbi-MIR156c;sbi-MIR156a;aly-MIR156b;ath-MIR156b;vvi-MIR156b;aly-MIR156a;ath-MIR156a;ath-MIR156c;aly-MIR156c;ptc-MIR156c;zma-MIR156a;sbi-MIR156i;ptc-MIR156a;ptc-MIR156f;tcc-MIR156c;vvi-MIR156d;rco-MIR156d;ctr-MIR156;csi-MIR156;hvu-MIR156;zma-MIR156c;sbi-MIR156f;gma-MIR156a;sof-MIR…	10.6063	1.58595	0	72.9387	75.891	9.12192	52.3502	27.2299	0	110.489	3.93161	0	110.025
MIR156	bna-miR156_v82	ngs_97325067_x707	TTGACAGAAGAGAGTAAGCAC		21	707	0	0	0	0	0	0	1	0	0	1	0	0	1	0	0	0	0	35	55	2	3	7	22	33	68	147	332			mtr-MIR156d;gma-MIR156o;gma-MIR156n;bdi-MIR156c;zma-MIR156d;osa-MIR156d;mtr-MIR156i;aly-MIR156d;ath-MIR156d;ptc-MIR156d;osa-MIR156f;osa-MIR156j;osa-MIR156h;ssp-MIR156;zma-MIR156b;ghr-MIR156d;tcc-MIR156g;ptc-MIR156e;gma-MIR156h;rco-MIR156b;gma-MIR156k;vun-MIR156a;	0	0	0	0	0	0	0.758699	0	0	0.646135	0	0	0.733503
MIR156	bna-miR156_v83	ngs_91071643_x706	TGAGAGAAGAGAGTGAGCAC		20	706	14	1	0	51	80	5	24	6	0	171	3	3	104	56	16	14	8	3	15	1	2	7	5	13	23	19	62			osa-MIR156f;bdi-MIR156b;zma-MIR156a;sbi-MIR156i;osa-MIR156g;ptc-MIR156b;ptc-MIR156d;ghr-MIR156a;ghr-MIR156b;tcc-MIR156b;tcc-MIR156d;rco-MIR156c;mtr-MIR156b;vvi-MIR156c;osa-MIR156c;sof-MIR156;ssp-MIR156;sbi-MIR156c;zma-MIR156c;ath-MIR156f;aly-MIR156f;ath-MIR156e;aly-MIR156e;mtr-MIR156c;rco-MIR156a;ssl-MIR156;tcc-MIR156c;rco-MIR156d;ghr-MIR156d;csi-MIR156;ctr-MIR156;sbi-MIR156g;zma-MIR156i;zma-MIR1…	13.4989	0.528651	0	47.087	73.1479	3.8008	18.2088	4.29946	0	110.489	2.94871	2.61238	76.2843
MIR172	bna-miR172_v22	ngs_22819287_x705	AGAATCTTGATGATGCTGCAGT		22	705	0	111	29	0	0	8	0	2	2	0	6	3	0	0	0	0	7	218	76	63	118	22	17	5	0	15	3			aly-MIR172d;ath-MIR172d;aly-MIR172c;ath-MIR172c;vvi-MIR172d;ghr-MIR172;	0	58.6803	19.8709	0	0	6.08128	0	1.43315	1.76895	0	5.89742	2.61238	0
MIR390	bna-miR390_v8	ngs_9628320_x704	AAGCTCAGGAGGGATAACACC		21	704	0	0	0	0	0	0	0	0	0	0	0	0	0	0	0	0	0	350	20	4	3	5	27	50	61	110	74			gma-MIR390b;	0	0	0	0	0	0	0	0	0	0	0	0	0
MIR159	bna-miR159_v37	ngs_99471189_x703	TTTGGATTGAAGGGAGCTATA		21	703	14	0	13	18	18	2	23	23	2	82	0	6	49	56	36	18	3	61	19	0	6	6	22	15	38	92	81			ahy-MIR159;gma-MIR159a;pvu-MIR159a;gma-MIR159e;ath-MIR159a;aly-MIR159a;bra-MIR159a;bna-MIR159;mtr-MIR159a;rco-MIR159;vvi-MIR159c;ptc-MIR159c;ptc-MIR159a;sly-MIR159;csi-MIR159;ptc-MIR159b;	13.4989	0	8.90765	16.619	16.4583	1.52032	17.4501	16.4813	1.76895	52.9831	0	5.22475	35.9416
MIR1140	bna-miR1140_v5	ngs_87129838_x703	TCCGATTGTCTTTAGGCTGTTG		22	703	148	110	25	0	0	0	2	0	0	47	5	0	98	69	115	32	4	18	1	1	5	4	4	0	3	11	1			bna-MIR1140;	142.703	58.1516	17.1301	0	0	0	1.5174	0	0	30.3684	4.91451	0	71.8833
MIR403	bna-miR403_v5	ngs_85263557_x701	TATTACATGTTTTGTGCGTGAA		22	701	0	0	0	2	0	0	1	0	0	3	0	0	17	4	4	1	6	36	3	3	5	13	26	102	163	273	39			ath-MIR403;aly-MIR403;	0	0	0	1.84655	0	0	0.758699	0	0	1.93841	0	0	12.4695
MIR169	bna-miR169_v7	ngs_46551504_x696	CAGCCAAGGATGACTCGCCGA		21	696	0	0	0	0	0	0	0	0	0	0	0	0	0	0	0	0	0	26	39	1	16	31	64	88	142	111	178			zma-MIR169a;bdi-MIR169a;vvi-MIR169g;vvi-MIR169f;bna-MIR169a;bna-MIR169b;ath-MIR169a;aly-MIR169a;sbi-MIR169a;mtr-MIR169b;mtr-MIR169a;ptc-MIR169b;ptc-MIR169c;ptc-MIR169a;gma-MIR169b;tcc-MIR169e;tcc-MIR169a;sly-MIR169c;zma-MIR169b;osa-MIR169a;tcc-MIR169c;	0	0	0	0	0	0	0	0	0	0	0	0	0
MIR158	bna-miR158_v8	ngs_98841125_x686	TTTCCAAATGTAGACAAAGCAA		22	686	4	3	0	16	8	0	1	9	0	16	1	0	86	35	23	32	3	37	11	2	6	26	31	33	91	203	9			aly-MIR158a;ath-MIR158a;	3.85684	1.58595	0	14.7724	7.31479	0	0.758699	6.4492	0	10.3382	0.982903	0	63.0813
MIR156	bna-miR156_v84	ngs_97326761_x684	TTGACAGAAGATAGAGAACAC		21	684	0	0	0	0	0	1	0	0	0	0	0	1	0	0	0	0	0	536	12	10	38	42	28	10	2	4	0			gma-MIR156m;bra-MIR157a;aly-MIR157c;bna-MIR156b;bol-MIR157a;ath-MIR157c;ptc-MIR156j;ptc-MIR156g;vvi-MIR156g;tcc-MIR156e;ptc-MIR156i;rco-MIR156g;rco-MIR156h;gma-MIR156g;mtr-MIR156f;rco-MIR156f;tcc-MIR156f;sly-MIR156a;sly-MIR156b;bcy-MIR156;bgy-MIR156;sly-MIR156c;gma-MIR156j;ptc-MIR156h;gma-MIR156e;vun-MIR156b;mtr-MIR156h;vvi-MIR156f;gma-MIR156c;ath-MIR157a;aly-MIR157a;ath-MIR157b;aly-MIR157b;ahy-M…	0	0	0	0	0	0.76016	0	0	0	0	0	0.870792	0
MIR156	bna-miR156_v85	ngs_97326674_x681	TTGACAGAAGATAGACAGCAC		21	681	0	0	0	0	0	0	0	0	1	0	0	0	0	0	0	1	0	567	12	5	18	22	27	23	3	1	1			sly-MIR156a;sly-MIR156b;bcy-MIR156;bgy-MIR156;sly-MIR156c;gma-MIR156j;ptc-MIR156h;gma-MIR156e;vun-MIR156b;mtr-MIR156h;vvi-MIR156f;gma-MIR156c;ath-MIR157a;aly-MIR157a;ath-MIR157b;aly-MIR157b;ahy-MIR156b;gra-MIR157b;vvi-MIR156i;gra-MIR157a;gma-MIR156l;gma-MIR156d;gma-MIR156i;bna-MIR156c;mtr-MIR156e;gma-MIR156m;bra-MIR157a;aly-MIR157c;bna-MIR156b;bol-MIR157a;ath-MIR157c;ptc-MIR156j;ptc-MIR156g;vvi-M…	0	0	0	0	0	0	0	0	0.884473	0	0	0	0
MIR395	bna-miR395_v9	ngs_56248456_x679	CTGAAGTGTTTGGGGGAACT		20	679	0	2	1	22	19	2	22	6	0	4	1	0	27	23	5	3	0	4	36	0	1	3	10	44	163	117	164			vvi-MIR395h;vvi-MIR395k;vvi-MIR395m;vvi-MIR395c;vvi-MIR395d;vvi-MIR395l;vvi-MIR395i;vvi-MIR395j;vvi-MIR395a;rco-MIR395c;tcc-MIR395b;aly-MIR395g;ath-MIR395e;aly-MIR395e;vvi-MIR395b;sly-MIR395a;sly-MIR395b;tae-MIR395b;rco-MIR395e;rco-MIR395a;rco-MIR395d;csi-MIR395;vvi-MIR395f;ptc-MIR395b;ath-MIR395a;aly-MIR395d;ath-MIR395d;ptc-MIR395f;ptc-MIR395e;gma-MIR395a;vun-MIR395;gma-MIR395b;tcc-MIR395a;rco-M…	0	1.0573	0.685204	20.3121	17.3726	1.52032	16.6914	4.29946	0	2.58454	0.982903	0	19.8046
MIR172	bna-miR172_v23	ngs_22816969_x676	AGAATCTTGATGATGCTGCAAT		22	676	0	0	0	0	0	0	0	0	0	0	0	0	0	0	0	0	0	620	15	6	13	5	3	8	0	4	2			vvi-MIR172d;csi-MIR172a;	0	0	0	0	0	0	0	0	0	0	0	0	0
MIR172	bna-miR172_v24	ngs_22814212_x674	AGAATCTTGATGATGCCGCAG		21	674	0	130	54	0	0	29	0	6	15	0	13	24	0	0	0	2	10	152	62	51	13	28	15	38	7	13	12			aly-MIR172d;ath-MIR172d;aly-MIR172c;ath-MIR172c;	0	68.7246	37.001	0	0	22.0446	0	4.29946	13.2671	0	12.7777	20.899	0
MIR156	bna-miR156_v86	ngs_90466220_x670	TGACAGAAGAAAGAGAGCACA		21	670	0	19	66	0	0	13	0	1	101	0	8	398	0	2	0	0	1	27	6	7	11	2	8	0	0	0	0			smo-MIR156c;ath-MIR156h;aly-MIR156h;	0	10.0444	45.2234	0	0	9.88207	0	0.716577	89.3318	0	7.86322	346.575	0
MIR167	bna-miR167_v28	ngs_64333767_x668	GATCATGTTCGCAGTTACACC		21	668	0	0	0	0	0	1	0	0	0	0	0	1	1	2	0	0	1	111	73	43	111	33	33	75	35	53	95			ath-MIR167a;aly-MIR167a;bra-MIR167b;bna-MIR167a;bra-MIR167c;bna-MIR167b;bra-MIR167d;	0	0	0	0	0	0.76016	0	0	0	0	0	0.870792	0.733503
MIR171	bna-miR171_v10	ngs_91790079_x667	TGATTGAGCCGCGTCAATAC		20	667	0	0	0	0	0	0	0	0	0	0	0	0	0	0	0	0	0	282	16	1	10	34	19	99	53	115	38			mtr-MIR171b;vvi-MIR171b;	0	0	0	0	0	0	0	0	0	0	0	0	0
MIR156	bna-miR156_v87	ngs_90650301_x663	TGACAGTAGAGAGTGAGCAC		20	663	5	0	0	61	90	4	34	6	0	225	3	1	131	55	8	2	8	1	5	0	0	1	1	0	2	0	20			osa-MIR156g;ptc-MIR156b;ptc-MIR156d;ghr-MIR156a;ghr-MIR156b;tcc-MIR156b;tcc-MIR156d;rco-MIR156c;mtr-MIR156b;vvi-MIR156c;osa-MIR156c;sof-MIR156;ssp-MIR156;sbi-MIR156c;zma-MIR156c;ath-MIR156f;aly-MIR156f;ath-MIR156e;aly-MIR156e;mtr-MIR156c;rco-MIR156a;ssl-MIR156;tcc-MIR156c;rco-MIR156d;ghr-MIR156d;csi-MIR156;ctr-MIR156;sbi-MIR156g;zma-MIR156i;zma-MIR156l;osa-MIR156i;bdi-MIR156d;osa-MIR156e;sbi-MIR1…	4.82105	0	0	56.3198	82.2914	3.04064	25.7958	4.29946	0	145.38	2.94871	0.870792	96.0889
MIR172	bna-miR172_v25	ngs_22818450_x658	AGAATCTTGATGATGCTGCAGC		22	658	0	201	56	0	0	12	0	2	7	0	3	3	1	0	0	0	6	108	47	20	116	39	10	5	0	17	5			ath-MIR172d;aly-MIR172c;ath-MIR172c;aly-MIR172d;	0	106.259	38.3714	0	0	9.12192	0	1.43315	6.19131	0	2.94871	2.61238	0.733503
MIR2911	bna-miR2911_v3	ngs_71690818_x637	GGCCGGGGGACGGACTGGGA		20	637	5	19	4	40	25	42	60	5	3	51	30	29	35	102	87	53	47	0	0	0	0	0	0	0	0	0	0			peu-MIR2911;	4.82105	10.0444	2.74081	36.931	22.8587	31.9267	45.5219	3.58289	2.65342	32.9529	29.4871	25.253	25.6726
MIR159	bna-miR159_v38	ngs_89233310_x635	TCTGGATTGAAGGGAGCTCTA		21	635	12	0	6	76	20	10	58	149	7	40	1	5	22	24	25	39	3	18	21	0	0	1	4	8	8	14	64			aly-MIR159a;mtr-MIR159a;rco-MIR159;pvu-MIR159a;csi-MIR159;ath-MIR159a;ptc-MIR159a;ptc-MIR159c;ptc-MIR159b;gma-MIR159e;gma-MIR159a;vvi-MIR159c;sly-MIR159;ahy-MIR159;bna-MIR159;bra-MIR159a;	11.5705	0	4.11122	70.1689	18.287	7.6016	44.0046	106.77	6.19131	25.8454	0.982903	4.35396	16.1371
MIR159	bna-miR159_v39	ngs_27781409_x634	AGCTCCTTTAAGTTCAAACGA		21	634	0	1	7	0	1	3	0	0	3	0	0	8	1	1	3	0	1	343	63	45	39	37	15	23	4	12	24			aly-MIR159a;	0	0.528651	4.79643	0	0.914349	2.28048	0	0	2.65342	0	0	6.96634	0.733503
MIR159	bna-miR159_v40	ngs_99527711_x630	TTTGGCTTGAAGGGAGCTCTA		21	630	2	2	5	114	136	5	70	84	8	83	2	9	22	21	13	50	1	0	2	0	0	0	0	0	1	0	0			ptc-MIR159b;gma-MIR159e;gma-MIR159a;vvi-MIR159c;sly-MIR159;ahy-MIR159;bna-MIR159;bra-MIR159a;aly-MIR159a;mtr-MIR159a;rco-MIR159;pvu-MIR159a;csi-MIR159;ath-MIR159a;ptc-MIR159a;ptc-MIR159c;	1.92842	1.0573	3.42602	105.253	124.351	3.8008	53.1089	60.1925	7.07578	53.6292	1.96581	7.83713	16.1371
MIR159	bna-miR159_v41	ngs_99495259_x630	TTTGGATTGGAGGGAGCTCTA		21	630	12	0	5	82	114	7	65	34	6	94	6	8	49	55	27	37	4	4	2	0	0	1	0	0	2	0	16			rco-MIR159;pvu-MIR159a;csi-MIR159;ath-MIR159a;ptc-MIR159a;ptc-MIR159c;ptc-MIR159b;gma-MIR159e;gma-MIR159a;vvi-MIR159c;sly-MIR159;ahy-MIR159;bna-MIR159;bra-MIR159a;aly-MIR159a;mtr-MIR159a;	11.5705	0	3.42602	75.7086	104.236	5.32112	49.3154	24.3636	5.30684	60.7367	5.89742	6.96634	35.9416
MIR156	bna-miR156_v88	ngs_90466738_x627	TGACAGAAGAAAGTGAGCAC		20	627	7	1	1	53	40	2	15	8	0	165	7	1	133	57	18	12	10	0	14	0	5	0	5	3	10	11	49			gma-MIR156h;rco-MIR156b;gma-MIR156k;vun-MIR156a;mtr-MIR156d;gma-MIR156o;gma-MIR156n;bdi-MIR156c;zma-MIR156d;osa-MIR156d;mtr-MIR156i;aly-MIR156d;ath-MIR156d;ptc-MIR156d;osa-MIR156f;osa-MIR156j;osa-MIR156h;ssp-MIR156;zma-MIR156b;ghr-MIR156d;sbi-MIR156b;sbi-MIR156c;sbi-MIR156a;aly-MIR156b;ath-MIR156b;vvi-MIR156b;aly-MIR156a;ath-MIR156a;ath-MIR156c;aly-MIR156c;ptc-MIR156c;zma-MIR156a;sbi-MIR156i;ptc-…	6.74947	0.528651	0.685204	48.9336	36.574	1.52032	11.3805	5.73262	0	106.612	6.88032	0.870792	97.5559
MIR159	bna-miR159_v42	ngs_42997541_x623	ATTGGATTGAAGGGAGCTCTA		21	623	17	2	1	36	20	3	19	45	4	25	3	1	103	181	8	23	1	26	11	2	2	3	6	9	10	13	49			ath-MIR159a;ptc-MIR159a;ptc-MIR159c;ptc-MIR159b;gma-MIR159e;gma-MIR159a;vvi-MIR159c;sly-MIR159;ahy-MIR159;bna-MIR159;bra-MIR159a;aly-MIR159a;mtr-MIR159a;rco-MIR159;pvu-MIR159a;csi-MIR159;osa-MIR159f;osa-MIR159c;	16.3916	1.0573	0.685204	33.2379	18.287	2.28048	14.4153	32.246	3.53789	16.1534	2.94871	0.870792	75.5508
MIR1885	bna-miR1885_v8	ngs_82980401_x623	TACATCTTCTCCGCGGAAGCT		21	623	0	0	1	0	0	1	0	0	0	5	28	5	7	8	6	0	8	102	6	1	3	2	8	55	116	200	61			bra-MIR1885;	0	0	0.685204	0	0	0.76016	0	0	0	3.23068	27.5213	4.35396	5.13452
MIR159	bna-miR159_v43	ngs_96869608_x620	TTCGGATTGAAGGGAGCTCTA		21	620	8	0	9	79	36	10	78	53	8	73	1	8	59	24	38	59	4	7	14	2	1	0	0	2	5	8	34			bra-MIR159a;aly-MIR159a;mtr-MIR159a;rco-MIR159;pvu-MIR159a;csi-MIR159;ath-MIR159a;ptc-MIR159a;ptc-MIR159c;ptc-MIR159b;gma-MIR159e;gma-MIR159a;vvi-MIR159c;sly-MIR159;ahy-MIR159;bna-MIR159;	7.71368	0	6.16683	72.9387	32.9166	7.6016	59.1785	37.9786	7.07578	47.1679	0.982903	6.96634	43.2767
MIR156	bna-miR156_v89	ngs_90622691_x615	TGACAGATGAGAGTGAGCAC		20	615	2	1	0	60	79	2	43	17	1	203	4	1	114	43	4	6	14	0	3	0	0	1	0	1	2	0	14			sbi-MIR156i;osa-MIR156g;ptc-MIR156b;ptc-MIR156d;ghr-MIR156a;ghr-MIR156b;tcc-MIR156b;tcc-MIR156d;rco-MIR156c;mtr-MIR156b;vvi-MIR156c;osa-MIR156c;sof-MIR156;ssp-MIR156;sbi-MIR156c;zma-MIR156c;ath-MIR156f;aly-MIR156f;ath-MIR156e;aly-MIR156e;mtr-MIR156c;rco-MIR156a;ssl-MIR156;tcc-MIR156c;rco-MIR156d;ghr-MIR156d;csi-MIR156;ctr-MIR156;sbi-MIR156g;zma-MIR156i;zma-MIR156l;osa-MIR156i;bdi-MIR156d;osa-MIR1…	1.92842	0.528651	0	55.3965	72.2336	1.52032	32.6241	12.1818	0.884473	131.165	3.93161	0.870792	83.6193
MIR156	bna-miR156_v90	ngs_90486872_x614	TGACAGAAGAGAGGTAGCAC		20	614	1	0	0	11	9	0	6	0	0	6	0	0	8	2	2	1	0	11	24	1	1	12	13	47	108	190	161			ptc-MIR156k;vvi-MIR156a;	0.964211	0	0	10.156	8.22914	0	4.55219	0	0	3.87681	0	0	5.86802
MIR319	bna-miR319_v14	ngs_92964149_x614	TGGACTGAAGGGAGCTCCTTC		21	614	19	0	0	5	37	1	196	77	0	33	0	0	9	45	135	54	1	1	0	1	0	0	0	0	0	0	0			rco-MIR319d;pvu-MIR319c;vun-MIR319b;gma-MIR319g;ptc-MIR319g;ptc-MIR319f;aly-MIR319c;aly-MIR319d;ath-MIR319c;gma-MIR319l;	18.32	0	0	4.61638	33.8309	0.76016	148.705	55.1765	0	21.3225	0	0	6.60153
MIR159	bna-miR159_v44	ngs_99461511_x611	TTTGGATTGAAGGCAGCTCTA		21	611	26	4	18	104	54	9	80	79	30	48	1	4	41	21	38	51	3	0	0	0	0	0	0	0	0	0	0			ptc-MIR159b;ahy-MIR159;gma-MIR159a;pvu-MIR159a;gma-MIR159e;ath-MIR159a;aly-MIR159a;bra-MIR159a;bna-MIR159;mtr-MIR159a;rco-MIR159;vvi-MIR159c;ptc-MIR159c;ptc-MIR159a;sly-MIR159;csi-MIR159;	25.0695	2.1146	12.3337	96.0206	49.3748	6.84144	60.6959	56.6096	26.5342	31.0145	0.982903	3.48317	30.0736
MIR165	bna-miR165_v7	ngs_88059043_x605	TCGGACCAGGCTTCAACCCCC		21	605	0	0	0	0	0	0	1	0	0	0	0	0	1	0	8	1	0	43	26	5	3	152	47	22	16	82	198			aly-MIR165b;ath-MIR165b;ath-MIR165a;aly-MIR165a;	0	0	0	0	0	0	0.758699	0	0	0	0	0	0.733503
MIR390	bna-miR390_v9	ngs_9629618_x603	AAGCTCAGGAGGGATAGCGC		20	603	13	1	1	19	24	4	24	16	2	38	9	1	54	46	145	53	21	32	6	0	5	3	2	5	32	23	24			ptc-MIR390d;ptc-MIR390a;ptc-MIR390b;ptc-MIR390c;rco-MIR390a;mtr-MIR390;aly-MIR390b;ath-MIR390b;cme-MIR390;bna-MIR390c;bna-MIR390a;aly-MIR390a;bna-MIR390b;ath-MIR390a;tcc-MIR390b;gma-MIR390a;gma-MIR390c;ppt-MIR390b;ppt-MIR390a;zma-MIR390a;sbi-MIR390;bdi-MIR390b;bdi-MIR390;osa-MIR390;zma-MIR390b;rco-MIR390b;tcc-MIR390a;ghr-MIR390c;csi-MIR390;ghr-MIR390b;ghr-MIR390a;vvi-MIR390;	12.5347	0.528651	0.685204	17.5422	21.9444	3.04064	18.2088	11.4652	1.76895	24.5531	8.84613	0.870792	39.6092
MIR172	bna-miR172_v26	ngs_22823464_x602	AGAATCTTGATGATGGTGCAG		21	602	0	24	11	0	0	14	0	1	6	0	1	2	0	0	0	1	1	133	84	65	64	57	42	35	0	54	7			ath-MIR172d;aly-MIR172c;ath-MIR172c;aly-MIR172d;	0	12.6876	7.53724	0	0	10.6422	0	0.716577	5.30684	0	0.982903	1.74158	0
MIR159	bna-miR159_v45	ngs_99445273_x602	TTTGGATCGAAGGGAGCTCTA		21	602	12	3	7	108	61	5	68	32	2	84	7	12	48	33	43	38	3	2	8	1	0	0	0	1	1	1	22			pvu-MIR159a;csi-MIR159;ath-MIR159a;ptc-MIR159a;ptc-MIR159c;ptc-MIR159b;gma-MIR159e;gma-MIR159a;vvi-MIR159c;sly-MIR159;ahy-MIR159;bna-MIR159;bra-MIR159a;aly-MIR159a;mtr-MIR159a;rco-MIR159;	11.5705	1.58595	4.79643	99.7137	55.7753	3.8008	51.5915	22.9305	1.76895	54.2754	6.88032	10.4495	35.2081
MIR166	bna-miR166_v15	ngs_69941789_x596	GGAATGTTGTCTGGCTCGAG		20	596	90	11	33	177	105	9	74	47	13	8	0	19	1	1	1	5	1	0	0	0	1	0	0	0	0	0	0			ptc-MIR166a;ctr-MIR166;csi-MIR166a;vvi-MIR166e;gma-MIR166c;csi-MIR166e;ptc-MIR166k;ptc-MIR166j;ptc-MIR166c;zma-MIR166c;zma-MIR166e;sbi-MIR166d;pvu-MIR166a;gma-MIR166b;ptc-MIR166q;aly-MIR166c;aly-MIR166d;rco-MIR166b;rco-MIR166e;sly-MIR166b;osa-MIR166d;bdi-MIR166e;vvi-MIR166c;mtr-MIR166g;aly-MIR166a;gma-MIR166a;	86.779	5.81516	22.6117	163.42	96.0066	6.84144	56.1437	33.6791	11.4981	5.16908	0	16.5451	0.733503
MIR156	bna-miR156_v91	ngs_90486076_x595	TGACAGAAGAGAGGGAGCACA		21	595	2	1	1	9	26	3	44	14	0	149	2	0	96	44	103	67	10	4	0	0	1	1	2	0	2	1	13			vvi-MIR156a;ptc-MIR156k;	1.92842	0.528651	0.685204	8.30948	23.7731	2.28048	33.3828	10.0321	0	96.2742	1.96581	0	70.4163
MIR1885	bna-miR1885_v9	ngs_51786266_x594	CGAGCTTCCTCTAGAAGATGT		21	594	0	0	2	2	2	0	0	1	3	17	16	9	104	62	78	13	39	111	9	5	15	0	12	26	4	47	17			bra-MIR1885;	0	0	1.37041	1.84655	1.8287	0	0	0.716577	2.65342	10.9843	15.7264	7.83713	76.2843
MIR167	bna-miR167_v31	ngs_90129556_x591	TGAAGCTGCCAGCATGATCGTA		22	591	0	0	0	0	0	0	0	0	0	0	0	0	0	0	0	0	0	234	22	43	65	27	19	24	14	66	77			ahy-MIR167;gma-MIR167e;gma-MIR167f;tcc-MIR167c;ptc-MIR167g;ptc-MIR167f;csi-MIR167b;	0	0	0	0	0	0	0	0	0	0	0	0	0
MIR160	bna-miR160_v7	ngs_50829802_x589	CCTGGCTCCCTGTATGCCATA		21	589	2	10	11	2	1	8	10	0	1	6	1	8	120	117	97	2	0	14	42	7	47	26	8	24	15	9	1			ath-MIR160a;aly-MIR160a;mtr-MIR160b;mtr-MIR160e;	1.92842	5.28651	7.53724	1.84655	0.914349	6.08128	7.58699	0	0.884473	3.87681	0.982903	6.96634	88.0203
MIR1885	bna-miR1885_v10	ngs_46373321_x588	CAGAGTCTTTCTAAGTCACAC		21	588	0	0	0	0	0	0	0	0	0	1	0	1	0	1	2	0	2	463	6	2	3	14	2	15	14	17	45			bra-MIR1885;	0	0	0	0	0	0	0	0	0	0.646135	0	0.870792	0
MIR172	bna-miR172_v27	ngs_22814790_x579	AGAATCTTGATGATGCGGCAG		21	579	0	33	19	0	3	5	0	1	7	1	6	5	0	0	0	2	5	145	88	66	43	26	31	43	2	33	15			csi-MIR172b;aly-MIR172c;ath-MIR172c;aly-MIR172d;ath-MIR172d;	0	17.4455	13.0189	0	2.74305	3.8008	0	0.716577	6.19131	0.646135	5.89742	4.35396	0
MIR156	bna-miR156_v92	ngs_92532393_x578	TGCTCACCTCTCTTTCTGTCAGT		23	578	7	2	47	29	37	11	52	42	27	42	1	11	72	48	99	28	7	4	1	0	5	2	0	0	0	3	1			ath-MIR156b;aly-MIR156b;	6.74947	1.0573	32.2046	26.775	33.8309	8.36176	39.4524	30.0962	23.8808	27.1377	0.982903	9.57872	52.8122
MIR156	bna-miR156_v93	ngs_85816490_x578	TCACAGAAGAGAGTGAGCAC		20	578	5	0	0	20	27	2	30	63	0	70	3	0	53	19	10	6	4	1	35	1	3	3	3	18	40	31	131			sbi-MIR156h;zma-MIR156h;zma-MIR156e;zma-MIR156d;sbi-MIR156a;osa-MIR156h;osa-MIR156j;osa-MIR156d;bdi-MIR156c;osa-MIR156a;ppt-MIR156a;ppt-MIR156c;mtr-MIR156d;vvi-MIR156d;ath-MIR156b;aly-MIR156b;gma-MIR156a;mtr-MIR156i;zma-MIR156f;zma-MIR156g;sbi-MIR156f;ppt-MIR156b;gma-MIR156o;gma-MIR156n;bna-MIR156a;ath-MIR156a;aly-MIR156a;ath-MIR156c;aly-MIR156c;ath-MIR156d;aly-MIR156d;ptc-MIR156f;ptc-MIR156a;osa…	4.82105	0	0	18.4655	24.6874	1.52032	22.761	45.1444	0	45.2295	2.94871	0	38.8757
MIR156	bna-miR156_v94	ngs_68728704_x577	GCTCACTGCTCTATCTGTCAGG		22	577	0	1	0	9	15	7	19	4	1	36	29	1	215	104	70	16	37	0	0	0	12	0	1	0	0	0	0			ath-MIR156c;aly-MIR156c;	0	0.528651	0	8.30948	13.7152	5.32112	14.4153	2.86631	0.884473	23.2609	28.5042	0.870792	157.703
MIR2916	bna-miR2911_v4	ngs_77532457_x576	GTCCTAGTCTCAACCATAAA		20	576	0	1	1	1	1	1	0	0	0	0	2	3	0	4	1	0	3	24	4	1	0	0	18	108	148	240	15			peu-MIR2916;	0	0.528651	0.685204	0.923275	0.914349	0.76016	0	0	0	0	1.96581	2.61238	0
MIR159	bna-miR159_v46	ngs_99493618_x574	TTTGGATTGAGGGGAGCTCTA		21	574	9	0	3	84	46	11	69	41	9	60	1	6	59	38	38	32	3	11	7	1	0	0	1	2	1	0	42			csi-MIR159;ath-MIR159a;ptc-MIR159a;ptc-MIR159c;ptc-MIR159b;gma-MIR159e;gma-MIR159a;vvi-MIR159c;sly-MIR159;ahy-MIR159;bna-MIR159;bra-MIR159a;aly-MIR159a;mtr-MIR159a;rco-MIR159;pvu-MIR159a;	8.6779	0	2.05561	77.5551	42.06	8.36176	52.3502	29.3797	7.96026	38.7681	0.982903	5.22475	43.2767
MIR156	bna-miR156_v95	ngs_68905298_x573	GCTCTCTTTACTTCTGCCACC		21	573	0	4	12	0	0	0	0	0	10	0	1	69	0	0	0	0	0	309	45	5	44	54	7	11	0	0	2			aly-MIR156h;ath-MIR156h;	0	2.1146	8.22244	0	0	0	0	0	8.84473	0	0.982903	60.0847	0
MIR400	bna-miR400_v3	ngs_85044226_x572	TATGAGAGTATTATAGGTCAC		21	572	0	0	0	0	1	0	0	0	0	0	0	0	0	1	0	0	0	15	20	2	7	28	38	69	118	133	140			aly-MIR400;ath-MIR400;	0	0	0	0	0.914349	0	0	0	0	0	0	0	0
MIR319	bna-miR319_v15	ngs_99415213_x571	TTTGGACTGAAGGGAACTCCT		21	571	0	0	0	0	0	0	0	0	0	0	0	0	0	0	0	0	0	111	10	3	13	19	9	34	86	211	75			vvi-MIR319e;gma-MIR319l;tcc-MIR319;aly-MIR319c;aly-MIR319d;ath-MIR319c;csi-MIR319;	0	0	0	0	0	0	0	0	0	0	0	0	0
MIR159	bna-miR159_v47	ngs_99472400_x569	TTTGGATTGAAGGGAGCTCCTA		22	569	0	0	0	0	0	0	0	0	0	0	0	0	0	0	0	0	0	133	32	3	8	25	29	32	51	102	154			ath-MIR159c;aly-MIR159c;vvi-MIR319e;csi-MIR319;tcc-MIR319;ptc-MIR159d;	0	0	0	0	0	0	0	0	0	0	0	0	0
MIR168	bna-miR168_v8	ngs_88006368_x566	TCGCTTGGTGCAGGTCAGGAA		21	566	0	0	0	0	0	0	0	0	0	0	0	0	0	0	0	0	0	468	12	7	12	29	4	1	2	18	13			ccl-MIR168;ptc-MIR168b;gma-MIR168;vun-MIR168;gma-MIR168b;cme-MIR168;vvi-MIR168;ath-MIR168a;aly-MIR168a;ath-MIR168b;aly-MIR168b;mtr-MIR168b;ptc-MIR168a;bna-MIR168;rco-MIR168;mtr-MIR168c;crt-MIR168;tcc-MIR168;	0	0	0	0	0	0	0	0	0	0	0	0	0
MIR158	bna-miR158_v9	ngs_98842693_x563	TTTCCAAATGTAGACAAAGCG		21	563	9	1	4	18	10	2	9	5	3	16	2	2	80	36	10	11	2	29	3	0	4	9	6	15	89	177	11			aly-MIR158b;	8.6779	0.528651	2.74081	16.619	9.14349	1.52032	6.82829	3.58289	2.65342	10.3382	1.96581	1.74158	58.6802
MIR156	bna-miR156_v96	ngs_90467539_x562	TGACAGAAGACAGTGAGCAC		20	562	5	0	0	60	47	2	38	8	1	131	3	0	176	47	16	14	7	1	1	0	0	0	1	0	0	1	3			smo-MIR156d;zma-MIR156c;sbi-MIR156f;gma-MIR156a;sof-MIR156;osa-MIR156c;ssp-MIR156;osa-MIR156g;tae-MIR156;zma-MIR156g;zma-MIR156f;bna-MIR156a;osa-MIR156b;ssl-MIR156;sbi-MIR156h;ppt-MIR156b;ppt-MIR156c;ppt-MIR156a;zma-MIR156l;rco-MIR156a;tcc-MIR156d;osa-MIR156i;osa-MIR156e;rco-MIR156c;ath-MIR156e;aly-MIR156e;ghr-MIR156a;ptc-MIR156b;tcc-MIR156b;mtr-MIR156b;vvi-MIR156c;sbi-MIR156g;zma-MIR156h;zma-MIR…	4.82105	0	0	55.3965	42.9744	1.52032	28.8306	5.73262	0.884473	84.6437	2.94871	0	129.097
MIR169	bna-miR169_v8	ngs_46555025_x562	CAGCCAAGGATGACTTGCCG		20	562	0	0	0	4	1	0	4	4	0	3	0	1	38	24	75	8	4	23	3	4	7	16	24	16	152	78	73			tcc-MIR169l;zma-MIR169b;osa-MIR169a;tcc-MIR169c;zma-MIR169a;bdi-MIR169a;vvi-MIR169g;vvi-MIR169f;vvi-MIR169w;ptc-MIR169f;tcc-MIR169k;bna-MIR169a;bna-MIR169b;ath-MIR169a;aly-MIR169a;vvi-MIR169s;sly-MIR169a;rco-MIR169b;ptc-MIR169h;ptc-MIR169s;aly-MIR169c;ath-MIR169c;rco-MIR169a;sbi-MIR169b;sbi-MIR169k;sbi-MIR169a;ptc-MIR169e;aqc-MIR169c;ptc-MIR169g;vvi-MIR169c;ptc-MIR169d;osa-MIR169b;vvi-MIR169a;ath…	0	0	0	3.6931	0.914349	0	3.0348	2.86631	0	1.93841	0	0.870792	27.8731
MIR172	bna-miR172_v28	ngs_22817124_x559	AGAATCTTGATGATGCTGCAC		21	559	1	48	326	0	0	18	1	3	2	0	2	6	0	0	0	0	4	114	8	1	20	3	2	0	0	0	0			sbi-MIR172e;osa-MIR172c;sbi-MIR172f;ssl-MIR172;vun-MIR172;gma-MIR172b;gma-MIR172g;mtr-MIR172b;sly-MIR172a;ath-MIR172a;aly-MIR172a;tcc-MIR172b;sbi-MIR172d;zma-MIR172d;zma-MIR172b;sbi-MIR172c;zma-MIR172c;sbi-MIR172a;vvi-MIR172d;ata-MIR172;bdi-MIR172a;osa-MIR172d;zma-MIR172a;aqc-MIR172a;bol-MIR172b;bra-MIR172b;ath-MIR172b;aly-MIR172b;bol-MIR172a;bra-MIR172a;aau-MIR172;gma-MIR172a;mtr-MIR172c;osa-MIR…	0.964211	25.3753	223.376	0	0	13.6829	0.758699	2.14973	1.76895	0	1.96581	5.22475	0
MIR159	bna-miR159_v48	ngs_99501524_x557	TTTGGATTTAAGGGAGCTCTA		21	557	4	0	9	84	40	0	112	23	10	134	3	8	63	30	15	17	3	0	0	0	0	0	0	0	2	0	0			pvu-MIR159a;csi-MIR159;ath-MIR159a;ptc-MIR159a;ptc-MIR159c;ptc-MIR159b;gma-MIR159e;gma-MIR159a;vvi-MIR159c;sly-MIR159;ahy-MIR159;bna-MIR159;bra-MIR159a;aly-MIR159a;mtr-MIR159a;rco-MIR159;	3.85684	0	6.16683	77.5551	36.574	0	84.9743	16.4813	8.84473	86.5821	2.94871	6.96634	46.2107
MIR166	bna-miR166_v17	ngs_88065716_x555	TCGGACCAGGCTTCATTACCC		21	555	0	0	0	3	0	0	1	49	0	3	1	2	6	3	36	2	1	46	32	8	9	99	39	43	14	45	113			vvi-MIR166h;rco-MIR166d;osa-MIR166d;ptc-MIR166g;bdi-MIR166e;sbi-MIR166d;zma-MIR166c;smo-MIR166a;ptc-MIR166m;sbi-MIR166i;zma-MIR166i;osa-MIR166f;ssl-MIR166b;smo-MIR166b;gma-MIR166b;pvu-MIR166a;bna-MIR166d;aly-MIR166d;aly-MIR166c;ath-MIR166d;aly-MIR166g;ath-MIR166g;ath-MIR166c;mtr-MIR166g;bna-MIR166c;aly-MIR166e;ath-MIR166e;ctr-MIR166;csi-MIR166a;rco-MIR166b;pta-MIR166a;aly-MIR166a;csi-MIR166e;ptc-…	0	0	0	2.76983	0	0	0.758699	35.1123	0	1.93841	0.982903	1.74158	4.40102
MIR156	bna-miR156_v97	ngs_90518736_x553	TGACAGAAGAGAGTGAACACA		21	553	0	0	0	1	0	0	1	0	0	4	0	0	3	1	1	0	0	13	51	2	26	5	16	20	16	69	324			vun-MIR156a;mtr-MIR156d;gma-MIR156o;gma-MIR156n;bdi-MIR156c;zma-MIR156d;osa-MIR156d;mtr-MIR156i;aly-MIR156d;ath-MIR156d;ptc-MIR156d;osa-MIR156f;osa-MIR156j;osa-MIR156h;ssp-MIR156;zma-MIR156b;ghr-MIR156d;sbi-MIR156b;sbi-MIR156c;sbi-MIR156a;aly-MIR156b;ath-MIR156b;vvi-MIR156b;aly-MIR156a;ath-MIR156a;ath-MIR156c;aly-MIR156c;ptc-MIR156c;zma-MIR156a;sbi-MIR156i;ptc-MIR156a;ptc-MIR156f;tcc-MIR156c;vvi-…	0	0	0	0.923275	0	0	0.758699	0	0	2.58454	0	0	2.20051
MIR156	bna-miR156_v98	ngs_90465983_x551	TGACAGAAGAAAGAAAGCAC		20	551	0	0	1	0	0	0	0	0	1	0	0	0	0	0	0	0	0	307	98	59	5	33	29	17	0	0	1			ath-MIR156h;aly-MIR156h;smo-MIR156c;	0	0	0.685204	0	0	0	0	0	0.884473	0	0	0	0
MIR403	bna-miR403_v6	ngs_95838121_x549	TTAGATTCACGCACAAACCCG		21	549	0	0	0	0	0	0	0	0	0	3	0	0	3	0	1	0	0	77	10	4	5	18	29	19	49	191	140			rco-MIR403b;rco-MIR403a;tcc-MIR403b;ptc-MIR403c;aly-MIR403;ath-MIR403;ptc-MIR403a;vvi-MIR403f;vvi-MIR403c;vvi-MIR403e;vvi-MIR403a;ptc-MIR403b;tcc-MIR403a;csi-MIR403;vvi-MIR403d;vvi-MIR403b;	0	0	0	0	0	0	0	0	0	1.93841	0	0	2.20051
MIR824	bna-miR824_v17	ngs_83693660_x548	TAGACCATTTGTGAGAAGGGG		21	548	1	0	0	2	3	2	1	0	0	12	0	0	3	1	9	2	2	11	14	3	54	18	32	35	155	29	159			bna-MIR824;bra-MIR824;bol-MIR824;aly-MIR824;ath-MIR824;	0.964211	0	0	1.84655	2.74305	1.52032	0.758699	0	0	7.75362	0	0	2.20051
MIR167	bna-miR167_v32	ngs_90127427_x547	TGAAGCTGCCAGCATGAGCTA		21	547	0	0	2	0	0	0	0	0	2	0	1	1	1	1	0	0	3	147	59	24	56	118	38	9	7	27	51			zma-MIR167d;zma-MIR167c;tae-MIR167;osa-MIR167c;bdi-MIR167b;sbi-MIR167i;zma-MIR167a;osa-MIR167a;osa-MIR167b;bdi-MIR167a;ptc-MIR167d;rco-MIR167a;zma-MIR167b;vvi-MIR167b;tcc-MIR167a;ptc-MIR167c;ptc-MIR167a;sly-MIR167;vvi-MIR167e;rco-MIR167b;sbi-MIR167a;bra-MIR167b;bna-MIR167a;bra-MIR167c;bna-MIR167b;bra-MIR167d;bna-MIR167c;bra-MIR167a;aly-MIR167a;ath-MIR167a;sbi-MIR167b;gma-MIR167b;gma-MIR167a;gma-M…	0	0	1.37041	0	0	0	0	0	1.76895	0	0.982903	0.870792	0.733503
MIR156	bna-miR156_v99	ngs_56282066_x546	CTGACAGAAGAGAGTGAGCAC		21	546	4	3	0	10	9	2	29	6	0	62	3	0	126	63	85	30	5	10	9	1	3	2	3	12	24	9	36			sbi-MIR156f;gma-MIR156a;sof-MIR156;osa-MIR156c;ssp-MIR156;osa-MIR156g;tae-MIR156;zma-MIR156g;zma-MIR156f;osa-MIR156b;aly-MIR156b;ath-MIR156b;vvi-MIR156b;aly-MIR156a;ath-MIR156a;ath-MIR156c;aly-MIR156c;ptc-MIR156c;zma-MIR156a;sbi-MIR156i;ptc-MIR156a;ptc-MIR156f;tcc-MIR156c;vvi-MIR156d;rco-MIR156d;ctr-MIR156;csi-MIR156;zma-MIR156c;	3.85684	1.58595	0	9.23275	8.22914	1.52032	22.0023	4.29946	0	40.0604	2.94871	0	92.4214
MIR858	bna-miR858_V5	ngs_98996144_x544	TTTCGTTGTCTGTTCGACCTTG		22	544	2	1	5	14	18	5	31	7	2	31	0	20	124	74	137	20	3	22	0	0	3	4	1	0	0	11	9			aly-MIR858;ath-MIR858;	1.92842	0.528651	3.42602	12.9259	16.4583	3.8008	23.5197	5.01604	1.76895	20.0302	0	17.4158	90.9544
MIR156	bna-miR156_v100	ngs_90533065_x537	TGACAGAAGAGAGTGAGCACAT		22	537	9	0	0	43	30	3	24	12	0	128	1	1	66	34	17	23	1	30	7	5	4	6	2	7	15	24	45			vvi-MIR156d;gma-MIR156a;mtr-MIR156d;mtr-MIR156i;aly-MIR156b;ath-MIR156b;	8.6779	0	0	39.7008	27.4305	2.28048	18.2088	8.59893	0	82.7053	0.982903	0.870792	48.4112
MIR2916	bna-miR2911_v5	ngs_81928545_x534	TAAACGATGCCGACCAGGGA		20	534	35	62	3	72	20	31	32	4	6	18	45	48	4	49	27	28	47	0	0	0	0	0	1	1	0	0	1			peu-MIR2916;	33.7474	32.7764	2.05561	66.4758	18.287	23.5649	24.2784	2.86631	5.30684	11.6304	44.2306	41.798	2.93401
MIR159	bna-miR159_v49	ngs_99460525_x532	TTTGGATTGAAGAGAGCTCTA		21	532	11	3	1	73	54	0	58	37	4	49	2	5	51	35	54	66	5	4	1	0	1	1	1	0	1	5	10			vvi-MIR159c;ptc-MIR159c;ptc-MIR159a;sly-MIR159;csi-MIR159;ptc-MIR159b;ahy-MIR159;gma-MIR159a;pvu-MIR159a;gma-MIR159e;ath-MIR159a;aly-MIR159a;bra-MIR159a;bna-MIR159;mtr-MIR159a;rco-MIR159;	10.6063	1.58595	0.685204	67.3991	49.3748	0	44.0046	26.5134	3.53789	31.6606	1.96581	4.35396	37.4086
MIR393	bna-miR393_v1	ngs_36853846_x530	ATCATGCGATCTCTTCGGATT		21	530	0	3	128	1	0	4	0	0	40	0	2	14	0	0	0	0	1	239	33	12	41	10	1	1	0	0	0			ath-MIR393b;aly-MIR393b;	0	1.58595	87.7061	0.923275	0	3.04064	0	0	35.3789	0	1.96581	12.1911	0
MIR156	bna-miR156_v101	ngs_90585223_x522	TGACAGAAGATAGTGAGCAC		20	522	5	1	0	45	38	4	18	19	0	228	4	0	80	33	16	7	3	1	0	0	0	0	1	4	0	6	9			tcc-MIR156b;mtr-MIR156b;vvi-MIR156c;sbi-MIR156g;zma-MIR156h;zma-MIR156e;bdi-MIR156d;zma-MIR156i;osa-MIR156a;bdi-MIR156b;ath-MIR156f;aly-MIR156f;ghr-MIR156b;mtr-MIR156c;tcc-MIR156g;ptc-MIR156e;gma-MIR156h;rco-MIR156b;gma-MIR156k;vun-MIR156a;mtr-MIR156d;gma-MIR156o;gma-MIR156n;bdi-MIR156c;zma-MIR156d;osa-MIR156d;mtr-MIR156i;aly-MIR156d;ath-MIR156d;ptc-MIR156d;osa-MIR156f;osa-MIR156j;osa-MIR156h;ssp…	4.82105	0.528651	0	41.5474	34.7453	3.04064	13.6566	13.615	0	147.319	3.93161	0	58.6802
MIR2916	bna-miR2911_v6	ngs_31693581_x520	AGTCTCAACCATAAACGATGC		21	520	5	7	5	7	5	6	0	0	1	2	1	6	4	13	1	8	5	32	15	2	6	8	34	112	126	94	15			peu-MIR2916;	4.82105	3.70056	3.42602	6.46293	4.57174	4.56096	0	0	0.884473	1.29227	0.982903	5.22475	2.93401
MIR159	bna-miR159_v50	ngs_99486171_x515	TTTGGATTGAAGGGAGCTCTTT		22	515	8	0	1	21	15	3	26	4	2	63	0	7	104	62	93	97	4	1	0	0	0	0	0	1	2	1	0			aly-MIR159c;ath-MIR159c;ath-MIR159b;aly-MIR159b;	7.71368	0	0.685204	19.3888	13.7152	2.28048	19.7262	2.86631	1.76895	40.7065	0	6.09555	76.2843
MIR395	bna-miR395_v10	ngs_80501623_x512	GTTCCTCTGAGCACTTCATT		20	512	0	0	0	38	31	3	40	8	0	23	0	3	205	75	22	0	0	1	5	0	0	1	1	8	19	12	17			aly-MIR395g;ath-MIR395a;aly-MIR395e;ath-MIR395e;ptc-MIR395c;ptc-MIR395h;ptc-MIR395g;	0	0	0	35.0845	28.3448	2.28048	30.348	5.73262	0	14.8611	0	2.61238	150.368
MIR394	bna-miR394_v5	ngs_30451816_x512	AGGTGGGCATACTGCCAATAGA		22	512	0	0	0	0	0	0	0	0	0	0	0	0	0	0	0	0	0	120	141	96	59	53	28	8	5	2	0			ath-MIR394b;	0	0	0	0	0	0	0	0	0	0	0	0	0
MIR166	bna-miR166_v18	ngs_88065949_x512	TCGGACCAGGCTTCATTCACCC		22	512	0	0	0	0	0	0	0	0	0	0	0	0	0	0	0	0	0	114	35	10	6	82	44	48	15	55	103			tcc-MIR166a;ptc-MIR166e;csi-MIR166c;aqc-MIR166b;ptc-MIR166b;bdi-MIR166d;osa-MIR166c;gma-MIR166c;aly-MIR166b;osa-MIR166b;zma-MIR166a;sbi-MIR166h;bdi-MIR166b;tcc-MIR166d;gma-MIR166d;gma-MIR166f;mtr-MIR166;mtr-MIR166h;ptc-MIR166h;vvi-MIR166h;rco-MIR166d;ptc-MIR166g;gma-MIR166b;pvu-MIR166a;bna-MIR166d;aly-MIR166d;aly-MIR166c;ath-MIR166d;ath-MIR166c;mtr-MIR166g;ctr-MIR166;csi-MIR166a;rco-MIR166b;pta-M…	0	0	0	0	0	0	0	0	0	0	0	0	0
MIR156	bna-miR156_v102	ngs_92533361_x508	TGCTCACGGCTCTTTCTGTCAG		22	508	15	3	0	30	14	3	25	14	0	135	5	5	98	41	53	48	15	0	0	0	1	0	0	0	2	1	0			ath-MIR156a;aly-MIR156a;bna-MIR156a;	14.4632	1.58595	0	27.6983	12.8009	2.28048	18.9675	10.0321	0	87.2283	4.91451	4.35396	71.8833
MIR167	bna-miR167_v33	ngs_64334229_x508	GATCATGTTCGCAGTTTCAC		20	508	1	27	61	1	0	19	0	0	8	7	13	31	22	9	1	0	27	29	30	11	52	46	10	27	19	8	49			bra-MIR167c;bna-MIR167b;bra-MIR167d;ath-MIR167a;aly-MIR167a;bra-MIR167b;bna-MIR167a;	0.964211	14.2736	41.7974	0.923275	0	14.443	0	0	7.07578	4.52295	12.7777	26.9946	16.1371
MIR403	bna-miR403_v7	ngs_95838388_x507	TTAGATTCACGCACAAACTCA		21	507	1	0	0	1	1	0	0	0	0	4	0	0	14	2	4	0	1	51	28	0	11	2	24	20	67	150	126			vvi-MIR403e;vvi-MIR403a;ptc-MIR403b;tcc-MIR403a;csi-MIR403;vvi-MIR403d;vvi-MIR403b;rco-MIR403b;rco-MIR403a;tcc-MIR403b;ptc-MIR403c;aly-MIR403;ath-MIR403;ptc-MIR403a;vvi-MIR403f;vvi-MIR403c;	0.964211	0	0	0.923275	0.914349	0	0	0	0	2.58454	0	0	10.269
MIR159	bna-miR159_v52	ngs_99461110_x506	TTTGGATTGAAGGAAGCTCTA		21	506	8	2	4	88	49	2	58	39	8	48	3	3	32	22	38	64	1	7	2	0	0	2	1	5	0	8	12			ahy-MIR159;gma-MIR159a;pvu-MIR159a;gma-MIR159e;ath-MIR159a;aly-MIR159a;bra-MIR159a;bna-MIR159;mtr-MIR159a;rco-MIR159;vvi-MIR159c;ptc-MIR159c;ptc-MIR159a;sly-MIR159;csi-MIR159;ptc-MIR159b;	7.71368	1.0573	2.74081	81.2482	44.8031	1.52032	44.0046	27.9465	7.07578	31.0145	2.94871	2.61238	23.4721
MIR858	bna-miR858_V6	ngs_30305777_x504	AGGTCGAACAGACAACGAAGA		21	504	3	2	31	10	6	7	4	2	9	2	3	28	5	5	13	3	3	130	33	29	58	19	36	31	18	8	6			aly-MIR858;	2.89263	1.0573	21.2413	9.23275	5.48609	5.32112	3.0348	1.43315	7.96026	1.29227	2.94871	24.3822	3.66751
MIR2916	bna-miR2911_v7	ngs_78329438_x502	GTCTCAACCATAAACGATGC		20	502	1	17	1	11	9	5	2	0	0	2	8	6	0	26	8	13	16	19	4	0	1	5	25	105	117	87	14			peu-MIR2916;	0.964211	8.98707	0.685204	10.156	8.22914	3.8008	1.5174	0	0	1.29227	7.86322	5.22475	0
MIR171	bna-miR171_v11	ngs_65511192_x501	GATTGAGCCGCGCCAATACC		20	501	0	0	0	0	0	0	0	0	0	0	0	0	0	0	0	0	0	172	19	6	3	17	8	28	123	75	50			ptc-MIR171j;sly-MIR171d;rco-MIR171g;gma-MIR171k;gma-MIR171l;tcc-MIR171c;ptc-MIR171c;mtr-MIR171e;ptc-MIR171d;ssl-MIR171b;vvi-MIR171f;tcc-MIR171b;ptc-MIR171k;sbi-MIR171j;osa-MIR171a;zma-MIR171n;sbi-MIR171g;aly-MIR171a;ath-MIR171a;bra-MIR171e;bna-MIR171f;bna-MIR171g;vvi-MIR171e;zma-MIR171a;bdi-MIR171a;tcc-MIR171a;sly-MIR171c;csi-MIR171a;ccl-MIR171;ppt-MIR171a;ppt-MIR171b;	0	0	0	0	0	0	0	0	0	0	0	0	0
MIR156	bna-miR156_v103	ngs_51446499_x501	CGACAGAAGAGAGTGAACAC		20	501	0	0	0	0	0	0	0	0	0	0	0	0	1	0	0	0	0	3	69	1	1	1	8	16	79	49	273			smo-MIR156a;ath-MIR156g;aly-MIR156g;	0	0	0	0	0	0	0	0	0	0	0	0	0.733503
MIR1140	bna-miR1140_v6	ngs_49931416_x499	CCGATTGTCTTTAGGCTGTTGT		22	499	8	2	8	0	0	0	0	0	0	1	0	0	12	5	6	1	0	173	45	8	81	46	33	0	5	33	32			bna-MIR1140;	7.71368	1.0573	5.48163	0	0	0	0	0	0	0.646135	0	0	8.80203
MIR1885	bna-miR1885_v11	ngs_96714680_x499	TTCCTCTAGAAGATGTGCGCAG		22	499	1	0	1	3	3	3	3	0	1	69	14	0	144	81	113	26	24	2	0	0	0	0	0	1	1	3	6			bra-MIR1885;	0.964211	0	0.685204	2.76983	2.74305	2.28048	2.2761	0	0.884473	44.5833	13.7606	0	105.624
MIR156	bna-miR156_v104	ngs_89765785_x495	TGAAAGAAGAGAGTGAGCAC		20	495	3	1	1	22	15	3	14	9	0	153	4	0	95	55	33	6	7	3	5	0	1	0	4	3	7	5	46			gma-MIR156h;vvi-MIR156b;vun-MIR156a;gma-MIR156k;tcc-MIR156g;ptc-MIR156e;ptc-MIR156c;rco-MIR156b;tae-MIR156;hvu-MIR156;osa-MIR156f;bdi-MIR156b;zma-MIR156a;sbi-MIR156i;osa-MIR156g;ptc-MIR156b;ptc-MIR156d;ghr-MIR156a;ghr-MIR156b;tcc-MIR156b;tcc-MIR156d;rco-MIR156c;mtr-MIR156b;vvi-MIR156c;osa-MIR156c;sof-MIR156;ssp-MIR156;sbi-MIR156c;zma-MIR156c;ath-MIR156f;aly-MIR156f;ath-MIR156e;aly-MIR156e;mtr-MIR…	2.89263	0.528651	0.685204	20.3121	13.7152	2.28048	10.6218	6.4492	0	98.8587	3.93161	0	69.6828
MIR159	bna-miR159_v53	ngs_99594832_x495	TTTGGTTTGAAGGGAGCTCTA		21	495	17	0	3	115	98	3	45	35	11	79	3	6	29	20	9	19	2	0	0	0	0	0	0	0	0	0	1			vvi-MIR159c;sly-MIR159;ahy-MIR159;bna-MIR159;bra-MIR159a;aly-MIR159a;mtr-MIR159a;rco-MIR159;pvu-MIR159a;csi-MIR159;ath-MIR159a;ptc-MIR159a;ptc-MIR159c;ptc-MIR159b;gma-MIR159e;gma-MIR159a;	16.3916	0	2.05561	106.177	89.6062	2.28048	34.1415	25.0802	9.7292	51.0447	2.94871	5.22475	21.2716
MIR165	bna-miR165_v8	ngs_88060969_x494	TCGGACCAGGCTTCAGCCCC		20	494	0	0	0	0	0	0	0	0	0	0	0	0	0	0	0	0	0	69	18	9	1	101	18	37	27	98	116			ath-MIR165b;ath-MIR165a;aly-MIR165a;aly-MIR165b;	0	0	0	0	0	0	0	0	0	0	0	0	0
MIR400	bna-miR400_v4	ngs_85044417_x487	TATGAGAGTATTATATGTCAC		21	487	0	0	0	0	0	0	0	0	0	0	0	0	0	1	0	0	0	12	5	0	1	12	17	39	101	225	74			ath-MIR400;aly-MIR400;	0	0	0	0	0	0	0	0	0	0	0	0	0
MIR156	bna-miR156_v105	ngs_90544428_x487	TGACAGAAGAGAGTGAGCACTT		22	487	19	6	0	38	53	1	21	12	0	89	2	2	49	21	23	30	2	28	3	2	3	3	4	9	11	25	31			mtr-MIR156d;mtr-MIR156i;aly-MIR156b;ath-MIR156b;vvi-MIR156d;gma-MIR156a;	18.32	3.17191	0	35.0845	48.4605	0.76016	15.9327	8.59893	0	57.506	1.96581	1.74158	35.9416
MIR159	bna-miR159_v54	ngs_99492497_x487	TTTGGATTGAATGGAGCTCTA		21	487	23	4	13	65	31	5	39	111	20	51	2	10	52	16	21	19	4	0	0	0	0	0	0	1	0	0	0			vvi-MIR159c;ptc-MIR159c;ptc-MIR159a;sly-MIR159;csi-MIR159;ptc-MIR159b;ahy-MIR159;gma-MIR159a;pvu-MIR159a;gma-MIR159e;ath-MIR159a;aly-MIR159a;bra-MIR159a;bna-MIR159;mtr-MIR159a;rco-MIR159;	22.1768	2.1146	8.90765	60.0129	28.3448	3.8008	29.5893	79.5401	17.6895	32.9529	1.96581	8.70792	38.1422
MIR2916	bna-miR2911_v8	ngs_54085616_x484	CGTCCTAGTCTCAACCATAAA		21	484	0	0	0	0	2	1	2	0	0	0	4	2	0	6	0	1	4	27	3	0	1	2	30	104	118	169	8			peu-MIR2916;	0	0	0	0	1.8287	0.76016	1.5174	0	0	0	3.93161	1.74158	0
MIR166	bna-miR166_v19	ngs_88058883_x484	TCGGACCAGGCTTCAAACCC		20	484	0	0	0	0	0	0	0	0	0	0	0	0	0	0	0	0	0	69	38	4	5	105	41	38	14	48	122			sbi-MIR166g;osa-MIR166k;zma-MIR166n;sbi-MIR166e;osa-MIR166l;zma-MIR166j;zma-MIR166k;	0	0	0	0	0	0	0	0	0	0	0	0	0
MIR171	bna-miR171_v12	ngs_91779842_x483	TGATTGAGCCGCGCCAATAAC		21	483	0	0	0	0	0	0	0	0	0	1	0	0	1	0	0	0	0	203	15	0	1	20	14	38	87	49	54			aly-MIR171a;ath-MIR171a;bra-MIR171e;bna-MIR171f;bna-MIR171g;vvi-MIR171e;zma-MIR171a;bdi-MIR171a;tcc-MIR171a;sly-MIR171c;csi-MIR171a;ccl-MIR171;sbi-MIR171j;osa-MIR171a;zma-MIR171n;sbi-MIR171g;	0	0	0	0	0	0	0	0	0	0.646135	0	0	0.733503
MIR160	bna-miR160_v8	ngs_92282566_x480	TGCCTGGCTCCCTGTATGACA		21	480	1	0	1	0	3	0	3	1	0	11	1	1	35	14	3	0	0	50	30	8	0	20	63	24	108	88	15			gma-MIR160;gma-MIR160b;mtr-MIR160e;csi-MIR160;bdi-MIR160c;mtr-MIR160d;pab-MIR160a;zma-MIR160b;osa-MIR160a;rco-MIR160a;vvi-MIR160c;gma-MIR160d;aqc-MIR160b;gma-MIR160c;vvi-MIR160d;sbi-MIR160e;sbi-MIR160c;sbi-MIR160d;sbi-MIR160b;sbi-MIR160a;far-MIR160;zma-MIR160g;zma-MIR160e;zma-MIR160d;osa-MIR160d;bdi-MIR160a;tae-MIR160;vvi-MIR160e;sly-MIR160a;ath-MIR160a;aly-MIR160a;bra-MIR160a;tcc-MIR160b;ath-MIR…	0.964211	0	0.685204	0	2.74305	0	2.2761	0.716577	0	7.10749	0.982903	0.870792	25.6726
MIR394	bna-miR394_v6	ngs_97905347_x476	TTGGCATTCTGTCCACCACC		20	476	0	0	0	0	0	0	0	0	0	0	0	0	0	0	1	0	0	263	4	1	7	12	14	56	31	61	26			ghr-MIR394b;aly-MIR394a;ath-MIR394a;ath-MIR394b;aly-MIR394b;bdi-MIR394;osa-MIR394;vvi-MIR394c;vvi-MIR394a;ahy-MIR394;ssl-MIR394;ptc-MIR394a;vvi-MIR394b;gma-MIR394a;gma-MIR394b;csi-MIR394;ghr-MIR394a;tcc-MIR394a;ptc-MIR394b;zma-MIR394a;sbi-MIR394a;zma-MIR394b;sbi-MIR394b;gma-MIR394c;tcc-MIR394b;	0	0	0	0	0	0	0	0	0	0	0	0	0
MIR166	bna-miR166_v20	ngs_88066320_x476	TCGGACCAGGCTTCATTCCCA		21	476	1	1	7	4	6	9	30	30	1	3	1	0	13	16	115	8	2	43	22	1	0	30	5	33	11	23	61			mtr-MIR166b;sbi-MIR166h;bdi-MIR166b;zma-MIR166e;bdi-MIR166c;osa-MIR166a;tcc-MIR166d;gma-MIR166d;gma-MIR166f;mtr-MIR166;mtr-MIR166h;ptc-MIR166h;vvi-MIR166h;rco-MIR166d;osa-MIR166d;ptc-MIR166g;bdi-MIR166e;sbi-MIR166d;zma-MIR166c;smo-MIR166a;ptc-MIR166m;sbi-MIR166i;zma-MIR166i;osa-MIR166f;ssl-MIR166b;smo-MIR166b;gma-MIR166b;pvu-MIR166a;bna-MIR166d;aly-MIR166d;aly-MIR166c;ath-MIR166d;aly-MIR166g;ath-…	0.964211	0.528651	4.79643	3.6931	5.48609	6.84144	22.761	21.4973	0.884473	1.93841	0.982903	0	9.53554
MIR166	bna-miR166_v21	ngs_88061847_x473	TCGGACCAGGCTTCATACCCCC		22	473	0	0	0	0	0	0	0	0	0	0	0	0	0	0	1	0	0	81	23	5	5	108	34	23	17	69	107			bdi-MIR166b;tcc-MIR166d;gma-MIR166d;gma-MIR166f;mtr-MIR166;mtr-MIR166h;ptc-MIR166h;vvi-MIR166h;rco-MIR166d;ptc-MIR166g;gma-MIR166b;pvu-MIR166a;bna-MIR166d;aly-MIR166d;aly-MIR166c;ath-MIR166d;ath-MIR166c;mtr-MIR166g;ctr-MIR166;csi-MIR166a;rco-MIR166b;pta-MIR166a;aly-MIR166a;csi-MIR166e;ptc-MIR166c;bna-MIR166a;rco-MIR166e;ghr-MIR166b;ath-MIR166b;vvi-MIR166e;vvi-MIR166c;ptc-MIR166a;ptc-MIR166k;ptc-M…	0	0	0	0	0	0	0	0	0	0	0	0	0
MIR159	bna-miR159_v55	ngs_99486824_x470	TTTGGATTGAAGGGAGCTTTT		21	470	5	0	1	15	18	1	7	5	0	68	2	6	75	58	96	110	2	0	0	0	0	0	0	0	0	0	1			aly-MIR159b;ath-MIR159b;	4.82105	0	0.685204	13.8491	16.4583	0.76016	5.31089	3.58289	0	43.9372	1.96581	5.22475	55.0127
MIR1885	bna-miR1885_v12	ngs_85746814_x470	TCAATGAAAGGTATGATTCCCT		22	470	0	6	0	0	0	1	0	0	0	2	20	5	69	26	53	6	32	33	7	0	1	1	0	44	87	42	35			bra-MIR1885;	0	3.17191	0	0	0	0.76016	0	0	0	1.29227	19.6581	4.35396	50.6117
MIR166	bna-miR166_v22	ngs_88061834_x469	TCGGACCAGGCTTCATACCC		20	469	0	0	0	0	0	0	0	1	0	0	0	0	1	0	0	0	0	61	30	11	10	68	34	58	13	68	114			ath-MIR166g;ath-MIR166c;mtr-MIR166g;gma-MIR166j;bna-MIR166c;aly-MIR166e;ath-MIR166e;ctr-MIR166;csi-MIR166a;rco-MIR166b;pta-MIR166a;aly-MIR166a;csi-MIR166e;ptc-MIR166c;bna-MIR166a;rco-MIR166e;ghr-MIR166b;ath-MIR166b;vvi-MIR166e;vvi-MIR166c;aqc-MIR166e;bna-MIR166b;ptc-MIR166a;aly-MIR166f;ath-MIR166f;pta-MIR166b;smo-MIR166c;ptc-MIR166k;ptc-MIR166j;gma-MIR166a;sly-MIR166b;vvi-MIR166f;ppt-MIR166c;ppt-…	0	0	0	0	0	0	0	0.716577	0	0	0	0	0.733503
MIR167	bna-miR167_v34	ngs_90128178_x469	TGAAGCTGCCAGCATGATATA		21	469	0	4	35	0	1	1	0	0	10	6	14	23	17	16	1	0	18	98	22	14	57	11	31	9	8	31	42			ptc-MIR167d;rco-MIR167a;zma-MIR167b;vvi-MIR167b;tcc-MIR167a;ptc-MIR167c;ptc-MIR167a;sly-MIR167;vvi-MIR167e;rco-MIR167b;sbi-MIR167a;bra-MIR167b;bna-MIR167a;bra-MIR167c;bna-MIR167b;bra-MIR167d;bna-MIR167c;bra-MIR167a;aly-MIR167a;ath-MIR167a;sbi-MIR167b;gma-MIR167b;gma-MIR167a;gma-MIR167d;ptc-MIR167b;ghr-MIR167;tcc-MIR167b;mtr-MIR167;aly-MIR167b;ath-MIR167b;vvi-MIR167d;zma-MIR167d;zma-MIR167c;tae-MI…	0	2.1146	23.9821	0	0.914349	0.76016	0	0	8.84473	3.87681	13.7606	20.0282	12.4695
MIR916	bna-miR916_v3	ngs_71725847_x466	GGCCTATTAGCTCAGTTGGTTAGA		24	466	16	63	13	15	19	29	7	2	10	20	17	11	64	69	56	41	13	0	0	0	0	0	0	1	0	0	0			cre-MIR916;	15.4274	33.305	8.90765	13.8491	17.3726	22.0446	5.31089	1.43315	8.84473	12.9227	16.7093	9.57872	46.9442
MIR156	bna-miR156_v106	ngs_90462172_x466	TGACAGAACAGAGTGAGCAC		20	466	6	0	0	52	37	6	34	20	0	150	1	1	44	21	7	3	77	1	0	0	0	0	0	0	1	0	5			osa-MIR156c;sof-MIR156;ssp-MIR156;sbi-MIR156c;zma-MIR156c;ath-MIR156f;aly-MIR156f;ath-MIR156e;aly-MIR156e;mtr-MIR156c;rco-MIR156a;ssl-MIR156;tcc-MIR156c;rco-MIR156d;ghr-MIR156d;csi-MIR156;ctr-MIR156;sbi-MIR156g;zma-MIR156i;zma-MIR156l;osa-MIR156i;bdi-MIR156d;osa-MIR156e;sbi-MIR156h;zma-MIR156h;zma-MIR156e;zma-MIR156d;sbi-MIR156a;osa-MIR156h;osa-MIR156j;osa-MIR156d;bdi-MIR156c;osa-MIR156a;ppt-MIR1…	5.78526	0	0	48.0103	33.8309	4.56096	25.7958	14.3315	0	96.9203	0.982903	0.870792	32.2741
MIR162	bna-miR162_v3	ngs_87793655_x459	TCGATAAACCTCTGCACCCAG		21	459	0	0	0	0	0	0	0	3	0	0	0	0	0	1	0	0	0	95	29	10	21	26	67	24	29	83	71			rco-MIR162;tcc-MIR162;vun-MIR162;gma-MIR162c;gma-MIR162b;vvi-MIR162;sly-MIR162;zma-MIR162;mtr-MIR162;aau-MIR162;aly-MIR162a;ath-MIR162a;ptc-MIR162c;ptc-MIR162b;ptc-MIR162a;ath-MIR162b;sbi-MIR162;osa-MIR162a;cpa-MIR162a;csi-MIR162;ghr-MIR162a;gma-MIR162;aly-MIR162b;	0	0	0	0	0	0	0	2.14973	0	0	0	0	0
MIR319	bna-miR319_v17	ngs_99415429_x459	TTTGGACTGAAGGGAGCTCC		20	459	15	0	1	3	11	0	87	36	0	18	0	0	8	19	182	79	0	0	0	0	0	0	0	0	0	0	0			tcc-MIR319;aly-MIR319c;aly-MIR319d;ath-MIR319c;csi-MIR319;vvi-MIR319e;gma-MIR319l;	14.4632	0	0.685204	2.76983	10.0578	0	66.0068	25.7968	0	11.6304	0	0	5.86802
MIR824	bna-miR824_v18	ngs_83689978_x456	TAGACCATTTGTGAGAACGGA		21	456	0	0	0	0	0	0	0	4	0	0	0	0	1	1	1	1	0	33	17	7	33	7	35	23	63	95	135			bol-MIR824;aly-MIR824;ath-MIR824;bna-MIR824;bra-MIR824;	0	0	0	0	0	0	0	2.86631	0	0	0	0	0.733503
MIR168	bna-miR168_v9	ngs_88005932_x454	TCGCTTGGTGCAGGTAGGGAA		21	454	0	0	0	0	0	0	0	0	0	0	0	0	0	0	0	0	0	248	13	16	20	52	38	17	1	30	19			aly-MIR168a;ath-MIR168b;aly-MIR168b;mtr-MIR168b;ptc-MIR168a;bna-MIR168;rco-MIR168;mtr-MIR168c;crt-MIR168;tcc-MIR168;ccl-MIR168;ptc-MIR168b;gma-MIR168;vun-MIR168;gma-MIR168b;cme-MIR168;vvi-MIR168;ath-MIR168a;	0	0	0	0	0	0	0	0	0	0	0	0	0
MIR394	bna-miR394_v7	ngs_99513014_x445	TTTGGCATTCTGTCCACCCCC		21	445	0	0	0	0	0	0	0	0	0	0	0	0	0	0	0	0	0	274	3	1	2	6	12	26	41	60	20			aly-MIR394b;bdi-MIR394;osa-MIR394;vvi-MIR394c;vvi-MIR394a;ahy-MIR394;ptc-MIR394a;tcc-MIR394b;ghr-MIR394b;aly-MIR394a;ath-MIR394a;ath-MIR394b;	0	0	0	0	0	0	0	0	0	0	0	0	0
MIR165	bna-miR165_v9	ngs_88063224_x445	TCGGACCAGGCTTCATCCCCCC		22	445	0	0	0	0	0	0	1	0	0	0	0	0	0	1	5	0	0	88	26	9	7	51	22	13	21	83	118			ath-MIR165a;aly-MIR165a;	0	0	0	0	0	0	0.758699	0	0	0	0	0	0
MIR393	bna-miR393_v2	ngs_36853567_x444	ATCATGCGATCTCATTGGATT		21	444	0	23	184	0	0	4	0	0	42	0	3	66	0	0	0	0	2	83	15	4	6	3	6	3	0	0	0			aly-MIR393b;ath-MIR393b;	0	12.159	126.077	0	0	3.04064	0	0	37.1479	0	2.94871	57.4723	0
MIR824	bna-miR824_v19	ngs_83690947_x444	TAGACCATTTGTGAGAAGCGA		21	444	0	0	0	1	1	0	0	0	0	1	0	0	2	2	3	0	0	25	19	12	30	14	28	14	65	110	117			ath-MIR824;bna-MIR824;bra-MIR824;bol-MIR824;aly-MIR824;	0	0	0	0.923275	0.914349	0	0	0	0	0.646135	0	0	1.46701
MIR164	bna-miR164_v3	ngs_92994570_x440	TGGAGAAGCAGGGCACATGCA		21	440	0	0	0	0	2	0	2	1	0	0	0	0	0	0	0	0	0	369	25	5	7	8	3	8	4	0	6			vvi-MIR164b;tcc-MIR164c;ptc-MIR164f;rco-MIR164d;mtr-MIR164d;gma-MIR164c;ptc-MIR164e;ptc-MIR164b;vvi-MIR164c;ath-MIR164b;aly-MIR164b;vvi-MIR164d;zma-MIR164a;zma-MIR164d;ptc-MIR164d;rco-MIR164b;ptc-MIR164a;ptc-MIR164c;rco-MIR164a;ssl-MIR164b;bdi-MIR164a;osa-MIR164f;osa-MIR164b;zma-MIR164c;tae-MIR164;zma-MIR164b;sbi-MIR164d;sbi-MIR164e;bna-MIR164;bra-MIR164a;bdi-MIR164d;bdi-MIR164b;osa-MIR164a;aly-M…	0	0	0	0	1.8287	0	1.5174	0.716577	0	0	0	0	0
MIR167	bna-miR167_v36	ngs_64333942_x437	GATCATGTTCGCAGTTCCACC		21	437	0	0	0	0	0	0	0	0	2	0	1	1	1	1	0	0	2	63	43	24	74	50	14	30	17	36	78			aly-MIR167a;bra-MIR167b;bna-MIR167a;bra-MIR167c;bna-MIR167b;bra-MIR167d;ath-MIR167a;	0	0	0	0	0	0	0	0	1.76895	0	0.982903	0.870792	0.733503
MIR164	bna-miR164_v4	ngs_92994835_x437	TGGAGAAGCAGGGCACGTACA		21	437	0	0	0	1	1	0	2	2	0	0	0	0	0	0	1	0	0	373	18	3	7	9	4	2	6	1	7			bna-MIR164;bra-MIR164a;bdi-MIR164d;bdi-MIR164b;osa-MIR164a;aly-MIR164a;zma-MIR164g;ath-MIR164a;bdi-MIR164e;gma-MIR164d;mtr-MIR164a;vvi-MIR164a;gma-MIR164;tcc-MIR164a;gma-MIR164b;mtr-MIR164c;tcc-MIR164b;ghr-MIR164;sbi-MIR164;rco-MIR164c;mtr-MIR164b;csi-MIR164;ctr-MIR164;gma-MIR164c;ptc-MIR164e;ptc-MIR164b;vvi-MIR164c;ath-MIR164b;aly-MIR164b;vvi-MIR164d;zma-MIR164a;zma-MIR164d;ptc-MIR164d;rco-MIR16…	0	0	0	0.923275	0.914349	0	1.5174	1.43315	0	0	0	0	0
MIR168	bna-miR168_v10	ngs_88007818_x436	TCGCTTGGTGCAGGTCGGGAAA		22	436	0	0	0	0	0	0	0	0	0	0	4	0	0	0	1	2	1	231	10	11	11	43	31	18	9	47	17			gma-MIR168;vun-MIR168;gma-MIR168b;cme-MIR168;vvi-MIR168;ath-MIR168a;aly-MIR168a;ath-MIR168b;aly-MIR168b;mtr-MIR168b;ptc-MIR168a;bna-MIR168;rco-MIR168;mtr-MIR168c;crt-MIR168;tcc-MIR168;ccl-MIR168;ptc-MIR168b;	0	0	0	0	0	0	0	0	0	0	3.93161	0	0
MIR319	bna-miR319_v18	ngs_42961172_x429	ATTGGACTGAAGGGAGCTCCC		21	429	33	0	0	1	10	1	90	45	7	14	0	5	6	20	155	38	0	0	0	0	0	0	1	0	0	0	3			vvi-MIR319g;ath-MIR319a;aly-MIR319a;ptc-MIR319b;	31.819	0	0	0.923275	9.14349	0.76016	68.2829	32.246	6.19131	9.04589	0	4.35396	4.40102
MIR167	bna-miR167_v37	ngs_64334192_x426	GATCATGTTCGCAGTTTCAACC		22	426	0	0	0	0	0	0	0	0	0	0	0	0	0	0	0	0	0	63	42	45	47	59	23	34	23	33	57			aly-MIR167a;bra-MIR167b;bna-MIR167a;bra-MIR167c;bna-MIR167b;bra-MIR167d;ath-MIR167a;	0	0	0	0	0	0	0	0	0	0	0	0	0
MIR2916	bna-miR2911_v9	ngs_83131545_x426	TACCGTCCTAGTCTCAACCATA		22	426	12	23	4	7	3	16	6	6	2	2	54	69	17	67	24	10	95	4	1	0	0	1	2	0	0	1	0			peu-MIR2916;	11.5705	12.159	2.74081	6.46293	2.74305	12.1626	4.55219	4.29946	1.76895	1.29227	53.0768	60.0847	12.4695
MIR824	bna-miR824_v20	ngs_23276330_x424	AGACCATTTGTGAGAAGGGA		20	424	1	0	0	2	2	1	3	0	0	8	3	1	55	31	31	10	4	5	18	7	52	11	15	21	42	27	74			ath-MIR824;bna-MIR824;bra-MIR824;bol-MIR824;aly-MIR824;	0.964211	0	0	1.84655	1.8287	0.76016	2.2761	0	0	5.16908	2.94871	0.870792	40.3427
MIR171	bna-miR171_v14	ngs_91785728_x422	TGATTGAGCCGCGCCCATATC		21	422	0	0	1	0	2	0	1	0	0	0	0	1	0	4	0	0	0	144	16	1	3	17	19	32	93	56	32			bra-MIR171e;bna-MIR171f;bna-MIR171g;vvi-MIR171e;zma-MIR171a;bdi-MIR171a;tcc-MIR171a;sly-MIR171c;csi-MIR171a;ccl-MIR171;sbi-MIR171j;osa-MIR171a;zma-MIR171n;sbi-MIR171g;aly-MIR171a;ath-MIR171a;	0	0	0.685204	0	1.8287	0	0.758699	0	0	0	0	0.870792	0
MIR156	bna-miR156_v107	ngs_97321502_x419	TTGACAGAAGAAAGAGAGCACC		22	419	1	14	13	0	1	0	0	0	21	0	0	44	0	0	0	0	1	179	58	25	22	13	18	7	1	1	0			ath-MIR156h;aly-MIR156h;smo-MIR156c;	0.964211	7.40112	8.90765	0	0.914349	0	0	0	18.5739	0	0	38.3149	0
MIR160	bna-miR160_v9	ngs_92281596_x419	TGCCTGGCTCCCTGTATACCG		21	419	0	0	0	0	2	0	1	0	0	1	0	0	0	0	1	0	0	55	19	5	2	16	41	25	134	94	23			zma-MIR160f;osa-MIR160e;	0	0	0	0	1.8287	0	0.758699	0	0	0.646135	0	0	0
MIR167	bna-miR167_v38	ngs_90138129_x418	TGAAGCTGCCAGCATGATCTAGT		23	418	0	2	5	0	0	0	0	0	3	0	0	1	0	0	0	0	1	35	35	22	80	207	13	10	0	2	2			bra-MIR167a;bna-MIR167c;	0	1.0573	3.42602	0	0	0	0	0	2.65342	0	0	0.870792	0
MIR159	bna-miR159_v56	ngs_99172774_x415	TTTGAATTGAAGGGAGCTCTA		21	415	7	0	1	35	14	2	23	147	1	39	4	3	25	12	31	30	2	5	7	0	0	1	1	1	2	1	21			csi-MIR159;ath-MIR159a;ptc-MIR159a;ptc-MIR159c;ptc-MIR159b;gma-MIR159e;gma-MIR159a;vvi-MIR159c;sly-MIR159;ahy-MIR159;bna-MIR159;bra-MIR159a;aly-MIR159a;mtr-MIR159a;rco-MIR159;pvu-MIR159a;	6.74947	0	0.685204	32.3146	12.8009	1.52032	17.4501	105.337	0.884473	25.1993	3.93161	2.61238	18.3376
MIR2916	bna-miR2911_v10	ngs_50257940_x414	CCGTCCTAGTCTCAACCATA		20	414	4	35	1	1	0	15	1	3	0	0	20	24	9	135	33	9	105	3	0	1	0	0	5	4	5	1	0			peu-MIR2916;	3.85684	18.5028	0.685204	0.923275	0	11.4024	0.758699	2.14973	0	0	19.6581	20.899	6.60153
MIR172	bna-miR172_v29	ngs_69908384_x414	GGAATCTTGATGATGGTGCAT		21	414	0	0	0	0	0	0	0	0	0	0	0	0	0	0	0	0	0	366	4	2	0	4	7	3	5	9	14			tcc-MIR172c;aqc-MIR172b;ptc-MIR172e;ptc-MIR172d;ath-MIR172e;aly-MIR172e;gma-MIR172i;osa-MIR172b;sbi-MIR172b;zma-MIR172e;bdi-MIR172b;	0	0	0	0	0	0	0	0	0	0	0	0	0
MIR166	bna-miR166_v23	ngs_52984820_x414	CGGACCAGGCTTCATTCCCC		20	414	0	3	3	3	4	4	21	10	1	8	5	2	23	22	62	13	4	65	15	13	3	32	8	22	13	10	45			zma-MIR166a;sbi-MIR166h;bdi-MIR166b;zma-MIR166e;bdi-MIR166c;osa-MIR166a;tcc-MIR166d;gma-MIR166d;gma-MIR166f;mtr-MIR166;mtr-MIR166h;ptc-MIR166h;vvi-MIR166h;rco-MIR166d;osa-MIR166d;ptc-MIR166g;bdi-MIR166e;sbi-MIR166d;zma-MIR166c;smo-MIR166a;ptc-MIR166m;sbi-MIR166i;zma-MIR166i;osa-MIR166f;ssl-MIR166b;smo-MIR166b;gma-MIR166b;pvu-MIR166a;bna-MIR166d;aly-MIR166d;aly-MIR166c;ath-MIR166d;aly-MIR166g;ath-…	0	1.58595	2.05561	2.76983	3.6574	3.04064	15.9327	7.16577	0.884473	5.16908	4.91451	1.74158	16.8706
MIR319	bna-miR319_v19	ngs_65556686_x411	GATTGGACTGAAGGGAGCTCC		21	411	20	0	0	15	20	1	162	54	3	15	0	1	38	11	33	38	0	0	0	0	0	0	0	0	0	0	0			aly-MIR319a;ath-MIR319a;	19.2842	0	0	13.8491	18.287	0.76016	122.909	38.6952	2.65342	9.69203	0	0.870792	27.8731
MIR394	bna-miR394_v8	ngs_97907580_x408	TTGGCATTCTGTCCTCCTCC		20	408	0	0	0	0	0	0	0	0	0	0	0	0	1	0	0	0	0	161	3	4	5	14	14	47	57	91	11			ghr-MIR394a;tcc-MIR394a;ptc-MIR394b;zma-MIR394a;sbi-MIR394a;zma-MIR394b;sbi-MIR394b;gma-MIR394c;tcc-MIR394b;ghr-MIR394b;aly-MIR394a;ath-MIR394a;ath-MIR394b;aly-MIR394b;bdi-MIR394;osa-MIR394;vvi-MIR394c;vvi-MIR394a;ahy-MIR394;ssl-MIR394;ptc-MIR394a;vvi-MIR394b;gma-MIR394a;gma-MIR394b;csi-MIR394;	0	0	0	0	0	0	0	0	0	0	0	0	0.733503
MIR159	bna-miR159_v57	ngs_100020276_x404	TTTTGATTGAAGGGAGCTCTA		21	404	11	1	7	62	45	10	44	22	6	54	2	8	34	23	17	29	5	4	6	0	0	0	1	1	1	1	10			sly-MIR159;ahy-MIR159;bna-MIR159;bra-MIR159a;aly-MIR159a;mtr-MIR159a;rco-MIR159;pvu-MIR159a;csi-MIR159;ath-MIR159a;ptc-MIR159a;ptc-MIR159c;ptc-MIR159b;gma-MIR159e;gma-MIR159a;vvi-MIR159c;	10.6063	0.528651	4.79643	57.2431	41.1457	7.6016	33.3828	15.7647	5.30684	34.8913	1.96581	6.96634	24.9391
MIR166	bna-miR166_v24	ngs_60306588_x402	GAATGTTGTCTGGCTCGAGGA		21	402	65	12	15	106	36	28	59	24	2	7	3	9	3	2	1	8	3	1	0	0	12	6	0	0	0	0	0			vvi-MIR166e;gma-MIR166c;csi-MIR166e;ptc-MIR166k;ptc-MIR166j;ptc-MIR166c;rco-MIR166e;vvi-MIR166c;mtr-MIR166g;aly-MIR166a;gma-MIR166a;	62.6737	6.34381	10.2781	97.8672	32.9166	21.2845	44.7632	17.1979	1.76895	4.52295	2.94871	7.83713	2.20051
MIR169	bna-miR169_v9	ngs_46555795_x399	CAGCCAAGGATGACTTGCCGC		21	399	0	0	0	0	0	0	0	0	0	0	0	0	0	1	2	0	0	15	8	0	2	8	20	41	138	93	71			ptc-MIR169n;vvi-MIR169o;rco-MIR169c;ptc-MIR169f;tcc-MIR169k;vvi-MIR169s;sly-MIR169a;rco-MIR169b;ptc-MIR169h;ptc-MIR169s;aly-MIR169c;ath-MIR169c;rco-MIR169a;sbi-MIR169b;sbi-MIR169k;ptc-MIR169e;aqc-MIR169c;ptc-MIR169g;vvi-MIR169c;ptc-MIR169d;osa-MIR169b;vvi-MIR169a;ath-MIR169b;aly-MIR169b;bdi-MIR169f;zma-MIR169c;osa-MIR169c;bdi-MIR169c;vun-MIR169;gma-MIR169a;mtr-MIR169g;tcc-MIR169b;zma-MIR169r;gma-…	0	0	0	0	0	0	0	0	0	0	0	0	0
MIR159	bna-miR159_v58	ngs_99455557_x398	TTTGGATTAAAGGGAGCTCTA		21	398	8	1	5	50	28	1	33	25	6	54	1	8	52	30	35	45	2	0	4	0	0	2	0	1	1	3	3			rco-MIR159;pvu-MIR159a;csi-MIR159;ath-MIR159a;ptc-MIR159a;ptc-MIR159c;ptc-MIR159b;gma-MIR159e;gma-MIR159a;vvi-MIR159c;sly-MIR159;ahy-MIR159;bna-MIR159;bra-MIR159a;aly-MIR159a;mtr-MIR159a;	7.71368	0.528651	3.42602	46.1638	25.6018	0.76016	25.0371	17.9144	5.30684	34.8913	0.982903	6.96634	38.1422
MIR167	bna-miR167_v39	ngs_93051687_x397	TGGAGCTGCCAGCATGATCTA		21	397	1	2	14	3	5	16	0	0	17	9	10	20	10	7	0	0	12	70	34	26	6	4	3	4	7	9	108			sbi-MIR167b;zma-MIR167b;ptc-MIR167a;osa-MIR167b;vvi-MIR167b;bra-MIR167c;bna-MIR167a;bra-MIR167b;aly-MIR167a;ath-MIR167a;bra-MIR167d;bna-MIR167b;gma-MIR167a;bdi-MIR167b;tae-MIR167;zma-MIR167c;osa-MIR167c;zma-MIR167d;sbi-MIR167a;osa-MIR167a;zma-MIR167a;vvi-MIR167d;rco-MIR167a;gma-MIR167d;gma-MIR167b;sbi-MIR167i;mtr-MIR167;bra-MIR167a;bna-MIR167c;bdi-MIR167a;ghr-MIR167;ath-MIR167b;aly-MIR167b;ptc-MI…	0.964211	1.0573	9.59285	2.76983	4.57174	12.1626	0	0	15.036	5.81522	9.82903	17.4158	7.33503
MIR168	bna-miR168_v11	ngs_88009913_x397	TCGCTTGGTGCAGGTTGGGAA		21	397	0	0	0	0	0	0	0	0	0	0	0	0	1	0	1	0	0	256	18	13	17	26	25	2	1	20	17			tcc-MIR168;ccl-MIR168;ptc-MIR168b;gma-MIR168;vun-MIR168;gma-MIR168b;cme-MIR168;vvi-MIR168;ath-MIR168a;aly-MIR168a;ath-MIR168b;aly-MIR168b;mtr-MIR168b;ptc-MIR168a;bna-MIR168;rco-MIR168;mtr-MIR168c;crt-MIR168;	0	0	0	0	0	0	0	0	0	0	0	0	0.733503
MIR158	bna-miR158_v10	ngs_86828823_x395	TCCCAAATGTAGACTAAGCA		20	395	0	0	0	0	0	0	0	0	0	0	0	0	0	0	0	1	0	95	6	6	5	29	20	19	42	141	31			ath-MIR158a;aly-MIR158a;	0	0	0	0	0	0	0	0	0	0	0	0	0
MIR1885	bna-miR1885_v13	ngs_96714671_x395	TTCCTCTAGAAGATGTGCGCA		21	395	0	0	1	0	1	2	0	0	1	27	7	0	131	73	118	6	19	4	0	0	0	0	0	1	0	2	2			bra-MIR1885;	0	0	0.685204	0	0.914349	1.52032	0	0	0.884473	17.4457	6.88032	0	96.0889
MIR396	bna-miR396_v3	ngs_96564389_x391	TTCCACAGCTTTCTTAAACTT		21	391	0	0	0	0	0	0	0	0	0	0	0	0	0	0	0	0	0	367	11	5	1	3	2	2	0	0	0			rco-MIR396;aly-MIR396b;ptc-MIR396c;csi-MIR396c;aqc-MIR396b;bcy-MIR396b;bgy-MIR396b;bna-MIR396a;tcc-MIR396e;zma-MIR396e;sbi-MIR396c;osa-MIR396c;bdi-MIR396e;zma-MIR396f;ath-MIR396b;pta-MIR396;tcc-MIR396c;vvi-MIR396b;gma-MIR396d;ptc-MIR396d;gma-MIR396b;gma-MIR396g;ccl-MIR396;ptc-MIR396e;mtr-MIR396a;gma-MIR396c;gma-MIR396f;	0	0	0	0	0	0	0	0	0	0	0	0	0
MIR167	bna-miR167_v40	ngs_92040823_x390	TGCAGCTGCCAGCATGATCTA		21	390	0	5	38	7	11	45	0	1	82	13	12	26	27	10	0	0	24	29	9	1	3	1	4	2	4	6	30			ghr-MIR167;ath-MIR167b;aly-MIR167b;ptc-MIR167b;ptc-MIR167d;tcc-MIR167b;tcc-MIR167a;vvi-MIR167e;sly-MIR167;rco-MIR167b;ptc-MIR167c;sbi-MIR167b;zma-MIR167b;ptc-MIR167a;osa-MIR167b;vvi-MIR167b;bra-MIR167c;bna-MIR167a;bra-MIR167b;aly-MIR167a;ath-MIR167a;bra-MIR167d;bna-MIR167b;gma-MIR167a;bdi-MIR167b;tae-MIR167;zma-MIR167c;osa-MIR167c;zma-MIR167d;sbi-MIR167a;osa-MIR167a;zma-MIR167a;vvi-MIR167d;rco-MI…	0	2.64326	26.0377	6.46293	10.0578	34.2072	0	0.716577	72.5268	8.39976	11.7948	22.6406	19.8046
MIR159	bna-miR159_v59	ngs_99467885_x390	TTTGGATTGAAGGGAGCCCT		20	390	0	1	1	0	2	0	2	4	0	1	0	0	5	3	1	1	0	45	27	1	4	8	12	39	35	73	125			sly-MIR159;csi-MIR159;ptc-MIR159b;ahy-MIR159;osa-MIR159b;tae-MIR159b;osa-MIR159a;far-MIR159;zma-MIR159f;zma-MIR159a;sbi-MIR159;sof-MIR159b;ssp-MIR159a;sof-MIR159a;sof-MIR159d;gma-MIR159a;pvu-MIR159a;gma-MIR159e;ath-MIR159b;aly-MIR159b;ath-MIR159a;aly-MIR159a;bra-MIR159a;bna-MIR159;mtr-MIR159a;hvu-MIR159b;tae-MIR159a;hvu-MIR159a;zma-MIR159b;zma-MIR159k;zma-MIR159j;rco-MIR159;vvi-MIR159c;ptc-MIR159…	0	0.528651	0.685204	0	1.8287	0	1.5174	2.86631	0	0.646135	0	0	3.66751
MIR168	bna-miR168_v12	ngs_88006926_x388	TCGCTTGGTGCAGGTCGAGAA		21	388	0	0	0	0	0	1	0	0	0	0	0	0	0	0	0	0	0	224	8	14	22	55	16	10	2	22	14			ccl-MIR168;ptc-MIR168b;gma-MIR168;vun-MIR168;gma-MIR168b;cme-MIR168;vvi-MIR168;ath-MIR168a;aly-MIR168a;ath-MIR168b;aly-MIR168b;mtr-MIR168b;ptc-MIR168a;bna-MIR168;rco-MIR168;mtr-MIR168c;crt-MIR168;tcc-MIR168;	0	0	0	0	0	0.76016	0	0	0	0	0	0	0
MIR159	bna-miR159_v60	ngs_98602164_x388	TTTAGATTGAAGGGAGCTCTA		21	388	11	0	6	65	28	5	42	23	2	58	5	9	25	29	24	38	0	3	0	0	2	1	1	1	0	4	6			vvi-MIR159c;sly-MIR159;ahy-MIR159;bna-MIR159;bra-MIR159a;aly-MIR159a;mtr-MIR159a;rco-MIR159;pvu-MIR159a;csi-MIR159;ath-MIR159a;ptc-MIR159a;ptc-MIR159c;ptc-MIR159b;gma-MIR159e;gma-MIR159a;	10.6063	0	4.11122	60.0129	25.6018	3.8008	31.8654	16.4813	1.76895	37.4758	4.91451	7.83713	18.3376
MIR159	bna-miR159_v61	ngs_99494563_x387	TTTGGATTGCAGGGAGCTCTA		21	387	5	1	4	70	74	4	57	47	6	31	1	2	20	16	11	38	0	0	0	0	0	0	0	0	0	0	0			ath-MIR159a;ptc-MIR159a;ptc-MIR159c;ptc-MIR159b;gma-MIR159e;gma-MIR159a;vvi-MIR159c;sly-MIR159;ahy-MIR159;bna-MIR159;bra-MIR159a;aly-MIR159a;mtr-MIR159a;rco-MIR159;pvu-MIR159a;csi-MIR159;	4.82105	0.528651	2.74081	64.6293	67.6618	3.04064	43.2459	33.6791	5.30684	20.0302	0.982903	1.74158	14.6701
MIR1140	bna-miR1140_v7	ngs_43033359_x381	ATTGGCTTTAGGCTGTTGTGGC		22	381	226	52	15	0	0	0	0	0	0	19	8	0	22	5	14	12	8	0	0	0	0	0	0	0	0	0	0			bna-MIR1140;	217.912	27.4899	10.2781	0	0	0	0	0	0	12.2766	7.86322	0	16.1371
MIR167	bna-miR167_v41	ngs_22504466_x381	AGAAGCTGCCAGCATGATCTA		21	381	1	5	2	0	1	1	0	0	7	2	5	6	14	20	0	0	6	76	41	21	14	14	9	4	11	32	89			zma-MIR167c;osa-MIR167c;zma-MIR167d;sbi-MIR167a;osa-MIR167a;zma-MIR167a;vvi-MIR167d;rco-MIR167a;gma-MIR167d;gma-MIR167b;sbi-MIR167i;mtr-MIR167;bra-MIR167a;bna-MIR167c;bdi-MIR167a;ghr-MIR167;ath-MIR167b;aly-MIR167b;ptc-MIR167b;ptc-MIR167d;tcc-MIR167b;tcc-MIR167a;vvi-MIR167e;sly-MIR167;rco-MIR167b;ptc-MIR167c;sbi-MIR167b;zma-MIR167b;ptc-MIR167a;osa-MIR167b;vvi-MIR167b;bra-MIR167c;bna-MIR167a;bra-MI…	0.964211	2.64326	1.37041	0	0.914349	0.76016	0	0	6.19131	1.29227	4.91451	5.22475	10.269
MIR159	bna-miR159_v62	ngs_99472571_x379	TTTGGATTGAAGGGAGCTCGA		21	379	1	0	4	11	12	1	10	176	1	4	0	0	0	1	4	5	0	30	9	2	1	4	4	11	29	19	40			vvi-MIR159c;ptc-MIR159c;ptc-MIR159a;sly-MIR159;csi-MIR159;ptc-MIR159b;ahy-MIR159;gma-MIR159a;pvu-MIR159a;gma-MIR159e;ath-MIR159a;aly-MIR159a;bra-MIR159a;bna-MIR159;mtr-MIR159a;rco-MIR159;	0.964211	0	2.74081	10.156	10.9722	0.76016	7.58699	126.118	0.884473	2.58454	0	0	0
MIR824	bna-miR824_v21	ngs_83693284_x378	TAGACCATTTGTGAGAAGGGAT		22	378	0	0	0	0	0	0	0	0	0	3	1	0	3	1	6	3	1	17	18	1	40	10	17	15	62	52	128			bra-MIR824;bol-MIR824;bna-MIR824;	0	0	0	0	0	0	0	0	0	1.93841	0.982903	0	2.20051
MIR159	bna-miR159_v63	ngs_80968665_x378	GTTGGATTGAAGGGAGCTCTA		21	378	5	2	0	29	29	0	13	12	4	9	2	4	67	85	15	17	0	14	2	2	3	2	5	5	7	8	37			ptc-MIR159b;gma-MIR159e;gma-MIR159a;vvi-MIR159c;sly-MIR159;ahy-MIR159;bna-MIR159;bra-MIR159a;aly-MIR159a;mtr-MIR159a;rco-MIR159;pvu-MIR159a;csi-MIR159;ath-MIR159a;ptc-MIR159a;ptc-MIR159c;osa-MIR159f;	4.82105	1.0573	0	26.775	26.5161	0	9.86309	8.59893	3.53789	5.81522	1.96581	3.48317	49.1447
MIR167	bna-miR167_v42	ngs_59665159_x374	GAAGCTGCCAGCATAATCTA		20	374	0	0	0	0	0	0	0	0	0	0	0	0	0	0	0	0	0	121	60	25	6	22	12	13	13	34	68			zma-MIR167a;osa-MIR167a;osa-MIR167b;bdi-MIR167a;ptc-MIR167d;rco-MIR167a;zma-MIR167b;vvi-MIR167b;tcc-MIR167a;ptc-MIR167c;ptc-MIR167a;sly-MIR167;vvi-MIR167e;rco-MIR167b;sbi-MIR167a;bra-MIR167b;bna-MIR167a;bra-MIR167c;bna-MIR167b;bra-MIR167d;bna-MIR167c;bra-MIR167a;aly-MIR167a;ath-MIR167a;sbi-MIR167b;gma-MIR167b;gma-MIR167a;gma-MIR167d;ptc-MIR167b;ghr-MIR167;tcc-MIR167b;mtr-MIR167;aly-MIR167b;ath-MI…	0	0	0	0	0	0	0	0	0	0	0	0	0
MIR159	bna-miR159_v64	ngs_99486264_x372	TTTGGATTGAAGGGAGCTCTTTTT		24	372	10	3	1	27	44	1	36	7	2	78	3	6	36	11	33	73	1	0	0	0	0	0	0	0	0	0	0			aly-MIR159c;ath-MIR159c;	9.64211	1.58595	0.685204	24.9284	40.2313	0.76016	27.3132	5.01604	1.76895	50.3986	2.94871	5.22475	26.4061
MIR156	bna-miR156_v109	ngs_92536178_x372	TGCTCACTGCTCTTTCTGTCAG		22	372	1	0	0	30	31	0	13	11	0	46	2	0	127	65	28	7	7	0	0	0	0	0	0	0	0	4	0			bna-MIR156a;aly-MIR156a;ath-MIR156a;	0.964211	0	0	27.6983	28.3448	0	9.86309	7.88235	0	29.7222	1.96581	0	93.1549
MIR1885	bna-miR1885_v14	ngs_28387912_x372	AGGAATCACACTTTCATTGAT		21	372	0	2	1	0	3	2	0	0	1	6	14	6	93	39	40	2	107	16	1	0	0	2	1	5	17	7	7			bra-MIR1885;	0	1.0573	0.685204	0	2.74305	1.52032	0	0	0.884473	3.87681	13.7606	5.22475	68.2158
MIR2916	bna-miR2911_v11	ngs_50257942_x372	CCGTCCTAGTCTCAACCATAAA		22	372	1	4	2	0	0	2	0	1	0	0	5	3	1	17	6	1	21	17	3	4	0	3	14	65	98	98	6			peu-MIR2916;	0.964211	2.1146	1.37041	0	0	1.52032	0	0.716577	0	0	4.91451	2.61238	0.733503
MIR166	bna-miR166_v25	ngs_96851000_x372	TTCGGACCAGGCTTCATTCCC		21	372	2	0	1	9	4	1	38	15	0	15	0	0	34	34	159	40	0	4	0	0	0	3	1	4	1	5	2			ppt-MIR166i;ath-MIR166a;ppt-MIR166h;rco-MIR166c;tcc-MIR166a;sly-MIR166a;ptc-MIR166e;vvi-MIR166g;csi-MIR166c;aqc-MIR166b;gma-MIR166g;gma-MIR166i;ptc-MIR166b;bdi-MIR166a;ppt-MIR166e;hvu-MIR166;hvu-MIR166c;zma-MIR166g;bdi-MIR166d;osa-MIR166c;hvu-MIR166b;sbi-MIR166c;gma-MIR166c;vvi-MIR166f;ppt-MIR166c;ppt-MIR166d;ppt-MIR166a;ppt-MIR166g;gma-MIR166e;mtr-MIR166e;ptc-MIR166d;ptc-MIR166f;zma-MIR166f;sbi-…	1.92842	0	0.685204	8.30948	3.6574	0.76016	28.8306	10.7487	0	9.69203	0	0	24.9391
MIR156	bna-miR156_v110	ngs_90530141_x371	TGACAGAAGAGAGTGAGCAAAC		22	371	0	0	0	0	0	0	0	0	0	0	0	0	0	0	0	0	0	8	20	0	11	20	12	26	28	92	154			tcc-MIR156b;mtr-MIR156b;vvi-MIR156c;sbi-MIR156g;zma-MIR156h;zma-MIR156e;bdi-MIR156d;zma-MIR156i;osa-MIR156a;bdi-MIR156b;ath-MIR156f;aly-MIR156f;ghr-MIR156b;mtr-MIR156c;tcc-MIR156g;ptc-MIR156e;gma-MIR156h;rco-MIR156b;gma-MIR156k;vun-MIR156a;bdi-MIR156c;zma-MIR156d;osa-MIR156d;aly-MIR156d;ath-MIR156d;ptc-MIR156d;osa-MIR156f;osa-MIR156j;osa-MIR156h;ssp-MIR156;zma-MIR156b;ghr-MIR156d;sbi-MIR156b;sbi-…	0	0	0	0	0	0	0	0	0	0	0	0	0
MIR319	bna-miR319_v20	ngs_62973133_x367	GAGCTTTCTTCGGTCCACTC		20	367	1	0	0	0	2	0	12	22	0	16	0	0	3	12	119	87	1	4	4	0	5	5	3	6	10	34	21			aly-MIR319b;ath-MIR319b;	0.964211	0	0	0	1.8287	0	9.10439	15.7647	0	10.3382	0	0	2.20051
MIR169	bna-miR169_v10	ngs_26710842_x363	AGCCAAGGATGACTTGCCGA		20	363	0	0	0	0	0	0	1	0	0	3	0	0	4	3	4	0	0	25	2	0	7	17	26	43	68	52	108			sly-MIR169c;zma-MIR169b;osa-MIR169a;tcc-MIR169c;zma-MIR169a;bdi-MIR169a;vvi-MIR169g;vvi-MIR169f;bna-MIR169a;bna-MIR169b;ath-MIR169a;aly-MIR169a;ath-MIR169e;ath-MIR169d;aly-MIR169d;aly-MIR169e;gma-MIR169c;sbi-MIR169a;mtr-MIR169b;mtr-MIR169a;ptc-MIR169b;ptc-MIR169c;ptc-MIR169a;gma-MIR169b;tcc-MIR169e;tcc-MIR169a;	0	0	0	0	0	0	0.758699	0	0	1.93841	0	0	2.93401
MIR156	bna-miR156_v111	ngs_90529885_x360	TGACAGAAGAGAGTGAGCAAA		21	360	0	0	0	3	1	0	1	0	0	22	0	0	13	3	0	0	2	5	40	0	4	4	4	7	19	67	165			gma-MIR156o;gma-MIR156n;bdi-MIR156c;zma-MIR156d;osa-MIR156d;mtr-MIR156i;aly-MIR156d;ath-MIR156d;ptc-MIR156d;osa-MIR156f;osa-MIR156j;osa-MIR156h;ssp-MIR156;zma-MIR156b;ghr-MIR156d;sbi-MIR156b;sbi-MIR156c;sbi-MIR156a;aly-MIR156b;ath-MIR156b;vvi-MIR156b;aly-MIR156a;ath-MIR156a;ath-MIR156c;aly-MIR156c;ptc-MIR156c;zma-MIR156a;sbi-MIR156i;ptc-MIR156a;ptc-MIR156f;tcc-MIR156c;vvi-MIR156d;rco-MIR156d;ctr-…	0	0	0	2.76983	0.914349	0	0.758699	0	0	14.215	0	0	9.53554
MIR167	bna-miR167_v43	ngs_90138409_x356	TGAAGCTGCCAGCATGATCTAT		22	356	1	27	33	0	1	9	0	0	17	3	12	24	8	6	0	0	10	78	29	6	25	37	2	3	4	3	18			ghr-MIR167;tcc-MIR167b;aly-MIR167b;ath-MIR167b;bdi-MIR167a;ptc-MIR167d;ptc-MIR167b;	0.964211	14.2736	22.6117	0	0.914349	6.84144	0	0	15.036	1.93841	11.7948	20.899	5.86802
MIR171	bna-miR171_v15	ngs_85381297_x356	TATTGGCCTGGTTCATTCAGA		21	356	34	2	3	138	36	0	35	0	0	60	1	0	21	14	11	0	0	1	0	0	0	0	0	0	0	0	0			rco-MIR171f;sly-MIR171a;aly-MIR171a;ath-MIR171a;bra-MIR171e;bna-MIR171f;bna-MIR171g;mtr-MIR171g;mtr-MIR171d;ptc-MIR171i;aly-MIR170;ath-MIR170;tcc-MIR171h;gma-MIR171j;	32.7832	1.0573	2.05561	127.412	32.9166	0	26.5545	0	0	38.7681	0.982903	0	15.4036
MIR159	bna-miR159_v65	ngs_57870463_x353	CTTTGGATTGAAGGGAGCTCTA		22	353	15	1	28	29	16	7	33	13	10	37	1	3	42	21	31	27	1	8	3	2	2	1	3	1	3	6	9			gma-MIR159e;ath-MIR159a;aly-MIR159a;bra-MIR159a;bna-MIR159;mtr-MIR159a;gma-MIR159a;pvu-MIR159a;	14.4632	0.528651	19.1857	26.775	14.6296	5.32112	25.0371	9.31551	8.84473	23.907	0.982903	2.61238	30.8071
MIR159	bna-miR159_v66	ngs_89630237_x353	TCTTTGGATTGAAGGGAGCTC		21	353	6	2	1	16	8	2	17	11	2	19	7	22	62	33	77	48	2	1	2	0	3	1	3	1	3	2	2			pvu-MIR159a;gma-MIR159e;ath-MIR159b;aly-MIR159b;ath-MIR159a;aly-MIR159a;bra-MIR159a;bna-MIR159;mtr-MIR159a;osa-MIR159b;tae-MIR159b;osa-MIR159a;far-MIR159;zma-MIR159f;zma-MIR159a;sbi-MIR159;sof-MIR159b;ssp-MIR159a;sof-MIR159a;sof-MIR159d;gma-MIR159a;	5.78526	1.0573	0.685204	14.7724	7.31479	1.52032	12.8979	7.88235	1.76895	12.2766	6.88032	19.1574	45.4772
MIR166	bna-miR166_v26	ngs_88059435_x351	TCGGACCAGGCTTCAATCCC		20	351	0	0	0	0	0	0	0	0	0	0	0	0	0	0	0	0	0	64	25	6	10	75	4	40	12	29	86			osa-MIR166l;zma-MIR166j;zma-MIR166k;sbi-MIR166g;osa-MIR166k;zma-MIR166n;sbi-MIR166e;	0	0	0	0	0	0	0	0	0	0	0	0	0
MIR2916	bna-miR2911_v12	ngs_55136499_x351	CTAGTCTCAACCATAAACGATGC		23	351	11	8	6	19	11	14	6	0	2	4	2	4	6	21	8	16	7	9	1	1	0	1	15	41	54	79	5			peu-MIR2916;	10.6063	4.22921	4.11122	17.5422	10.0578	10.6422	4.55219	0	1.76895	2.58454	1.96581	3.48317	4.40102
MIR159	bna-miR159_v67	ngs_99484732_x350	TTTGGATTGAAGGGAGCTCTGA		22	350	0	0	0	0	0	0	0	0	0	0	0	2	0	1	4	0	0	73	8	10	8	15	19	24	38	57	91			ptc-MIR159a;ptc-MIR159b;ptc-MIR159c;sof-MIR159d;hvu-MIR159b;tae-MIR159a;hvu-MIR159a;zma-MIR159b;zma-MIR159k;zma-MIR159j;osa-MIR159b;tae-MIR159b;osa-MIR159a;far-MIR159;zma-MIR159f;zma-MIR159a;sbi-MIR159;sof-MIR159b;ssp-MIR159a;sof-MIR159a;	0	0	0	0	0	0	0	0	0	0	0	1.74158	0
MIR1140	bna-miR1140_v8	ngs_87129161_x345	TCCGATTGGCTTTAGGCTGTTG		22	345	27	46	9	0	0	0	0	0	0	10	3	1	66	44	86	10	4	23	1	2	2	6	2	0	0	3	0			bna-MIR1140;	26.0337	24.318	6.16683	0	0	0	0	0	0	6.46135	2.94871	0.870792	48.4112
MIR167	bna-miR167_v44	ngs_90119057_x345	TGAAGCTGCCAGCACGATCTA		21	345	0	4	16	2	3	13	0	0	18	3	8	7	12	11	1	0	12	59	56	17	11	16	1	7	3	7	58			gma-MIR167b;gma-MIR167a;gma-MIR167d;ptc-MIR167b;ghr-MIR167;tcc-MIR167b;mtr-MIR167;aly-MIR167b;ath-MIR167b;vvi-MIR167d;zma-MIR167d;zma-MIR167c;tae-MIR167;osa-MIR167c;bdi-MIR167b;sbi-MIR167i;zma-MIR167a;osa-MIR167a;osa-MIR167b;bdi-MIR167a;ptc-MIR167d;rco-MIR167a;zma-MIR167b;vvi-MIR167b;tcc-MIR167a;ptc-MIR167c;ptc-MIR167a;sly-MIR167;vvi-MIR167e;rco-MIR167b;sbi-MIR167a;bra-MIR167b;bna-MIR167a;bra-MIR…	0	2.1146	10.9633	1.84655	2.74305	9.88207	0	0	15.9205	1.93841	7.86322	6.09555	8.80203
MIR169	bna-miR169_v11	ngs_46554626_x343	CAGCCAAGGATGACTTGCCAA		21	343	0	0	0	0	0	0	0	0	0	0	1	0	0	0	0	0	0	9	9	1	14	13	34	39	70	57	96			tcc-MIR169a;sly-MIR169c;zma-MIR169b;osa-MIR169a;tcc-MIR169c;zma-MIR169a;bdi-MIR169a;vvi-MIR169g;vvi-MIR169f;bna-MIR169a;bna-MIR169b;ath-MIR169a;aly-MIR169a;sbi-MIR169a;mtr-MIR169b;mtr-MIR169a;ptc-MIR169b;ptc-MIR169c;ptc-MIR169a;gma-MIR169b;tcc-MIR169e;	0	0	0	0	0	0	0	0	0	0	0.982903	0	0
MIR403	bna-miR403_v8	ngs_95839706_x343	TTAGATTCACGCACAAGCTCG		21	343	0	0	0	0	0	0	0	0	0	1	0	0	6	2	1	0	0	45	4	0	1	2	7	13	35	171	55			tcc-MIR403b;ptc-MIR403c;aly-MIR403;ath-MIR403;ptc-MIR403a;vvi-MIR403f;vvi-MIR403c;vvi-MIR403e;vvi-MIR403a;ptc-MIR403b;tcc-MIR403a;csi-MIR403;vvi-MIR403d;vvi-MIR403b;rco-MIR403b;rco-MIR403a;	0	0	0	0	0	0	0	0	0	0.646135	0	0	4.40102
MIR160	bna-miR160_v10	ngs_92290653_x340	TGCCTGTCTCCCTGTATGCCA		21	340	0	0	11	2	6	4	26	4	0	49	0	4	157	66	9	0	1	0	0	0	0	0	1	0	0	0	0			bra-MIR160a;pab-MIR160b;smo-MIR160a;tcc-MIR160b;sly-MIR160a;vvi-MIR160d;ptc-MIR160b;vvi-MIR160e;ptc-MIR160c;vun-MIR160;gma-MIR160c;gma-MIR160e;csi-MIR160;gma-MIR160b;aqc-MIR160b;gma-MIR160d;gma-MIR160;mtr-MIR160d;mtr-MIR160;rco-MIR160a;aly-MIR160b;ath-MIR160b;ptc-MIR160a;rco-MIR160b;osa-MIR160a;zma-MIR160b;sbi-MIR160a;zma-MIR160g;sbi-MIR160b;bdi-MIR160c;bdi-MIR160b;zma-MIR160a;far-MIR160;vvi-MIR1…	0	0	7.53724	1.84655	5.48609	3.04064	19.7262	2.86631	0	31.6606	0	3.48317	115.16
MIR171	bna-miR171_v16	ngs_91780647_x339	TGATTGAGCCGCGCCAATACT		21	339	0	0	0	0	0	0	0	0	0	0	0	0	1	0	0	0	0	147	9	1	4	6	4	19	72	21	55			ptc-MIR171j;	0	0	0	0	0	0	0	0	0	0	0	0	0.733503
MIR159	bna-miR159_v68	ngs_97598712_x337	TTGCATATCTTAGGAGCTTT		20	337	0	0	0	1	1	0	1	1	1	2	1	1	73	42	49	3	0	20	8	1	2	8	10	26	20	35	31			aly-MIR159a;ath-MIR159a;ptc-MIR159b;ptc-MIR159c;ptc-MIR159a;	0	0	0	0.923275	0.914349	0	0.758699	0.716577	0.884473	1.29227	0.982903	0.870792	53.5457
MIR159	bna-miR159_v69	ngs_99477198_x337	TTTGGATTGAAGGGAGCTCTACA		23	337	4	0	3	32	20	1	33	14	3	53	1	3	29	28	35	60	1	0	3	0	1	0	1	3	2	0	7			bna-MIR159;mtr-MIR159a;rco-MIR159;vvi-MIR159c;ahy-MIR159;gma-MIR159a;gma-MIR159e;aly-MIR159a;bra-MIR159a;	3.85684	0	2.05561	29.5448	18.287	0.76016	25.0371	10.0321	2.65342	34.2452	0.982903	2.61238	21.2716
MIR159	bna-miR159_v70	ngs_99462993_x336	TTTGGATTGAAGGGAACTCT		20	336	0	0	0	7	2	0	1	1	1	2	0	0	0	1	1	0	0	33	13	0	3	7	4	51	41	85	83			rco-MIR159;vvi-MIR159c;ptc-MIR159c;ptc-MIR159a;sly-MIR159;csi-MIR159;ptc-MIR159b;ahy-MIR159;osa-MIR159b;tae-MIR159b;osa-MIR159a;far-MIR159;zma-MIR159f;zma-MIR159a;sbi-MIR159;sof-MIR159b;ssp-MIR159a;sof-MIR159a;sof-MIR159d;gma-MIR159a;pvu-MIR159a;gma-MIR159e;ath-MIR159b;aly-MIR159b;ath-MIR159a;aly-MIR159a;bra-MIR159a;bna-MIR159;mtr-MIR159a;hvu-MIR159b;tae-MIR159a;hvu-MIR159a;zma-MIR159b;zma-MIR159…	0	0	0	6.46293	1.8287	0	0.758699	0.716577	0.884473	1.29227	0	0	0
MIR397	bna-miR397_v3	ngs_85762273_x335	TCAATGTTGGCTCAATTATGT		21	335	7	1	0	4	2	0	11	53	0	7	0	2	29	33	71	109	0	0	1	0	0	0	1	0	1	1	2			bna-MIR397a;bna-MIR397b;	6.74947	0.528651	0	3.6931	1.8287	0	8.34569	37.9786	0	4.52295	0	1.74158	21.2716
MIR167	bna-miR167_v45	ngs_59665330_x334	GAAGCTGCCAGCATGACCTA		20	334	0	0	0	0	0	0	0	0	0	0	0	0	0	0	0	0	0	76	72	21	33	46	13	4	10	8	51			bna-MIR167a;bra-MIR167c;bna-MIR167b;bra-MIR167d;bna-MIR167c;bra-MIR167a;aly-MIR167a;ath-MIR167a;sbi-MIR167b;gma-MIR167b;gma-MIR167a;gma-MIR167d;ptc-MIR167b;ghr-MIR167;tcc-MIR167b;mtr-MIR167;aly-MIR167b;ath-MIR167b;vvi-MIR167d;zma-MIR167d;zma-MIR167c;tae-MIR167;osa-MIR167c;bdi-MIR167b;sbi-MIR167i;zma-MIR167a;osa-MIR167a;osa-MIR167b;bdi-MIR167a;ptc-MIR167d;rco-MIR167a;zma-MIR167b;vvi-MIR167b;tcc-MI…	0	0	0	0	0	0	0	0	0	0	0	0	0
MIR159	bna-miR159_v71	ngs_62898480_x331	GAGCTCCTTTAAGTTCAAACG		21	331	0	2	0	2	0	0	0	0	2	0	0	0	6	1	4	1	0	131	7	8	11	14	31	30	32	47	2			aly-MIR159a;	0	1.0573	0	1.84655	0	0	0	0	1.76895	0	0	0	4.40102
MIR159	bna-miR159_v72	ngs_99324493_x330	TTTGCATTGAAGGGAGCTCTA		21	330	3	0	3	33	6	1	34	192	1	9	0	1	12	8	11	13	0	1	1	0	0	0	0	0	0	0	1			ahy-MIR159;bna-MIR159;bra-MIR159a;aly-MIR159a;mtr-MIR159a;rco-MIR159;pvu-MIR159a;csi-MIR159;ath-MIR159a;ptc-MIR159a;ptc-MIR159c;ptc-MIR159b;gma-MIR159e;gma-MIR159a;vvi-MIR159c;sly-MIR159;	2.89263	0	2.05561	30.4681	5.48609	0.76016	25.7958	137.583	0.884473	5.81522	0	0.870792	8.80203
MIR159	bna-miR159_v73	ngs_85144137_x326	TATGGATTGAAGGGAGCTCTA		21	326	7	2	1	53	7	0	18	95	3	24	0	3	11	11	8	11	2	14	5	1	0	0	2	7	7	8	26			ptc-MIR159b;gma-MIR159e;gma-MIR159a;vvi-MIR159c;sly-MIR159;ahy-MIR159;bna-MIR159;bra-MIR159a;aly-MIR159a;mtr-MIR159a;rco-MIR159;pvu-MIR159a;csi-MIR159;ath-MIR159a;ptc-MIR159a;ptc-MIR159c;	6.74947	1.0573	0.685204	48.9336	6.40044	0	13.6566	68.0749	2.65342	15.5072	0	2.61238	8.06853
MIR824	bna-miR824_v22	ngs_83694385_x325	TAGACCATTTGTGAGAAGTGA		21	325	0	0	0	2	1	0	1	1	0	1	0	0	0	1	4	2	0	21	16	6	18	5	13	8	37	66	122			ath-MIR824;bna-MIR824;bra-MIR824;bol-MIR824;aly-MIR824;	0	0	0	1.84655	0.914349	0	0.758699	0.716577	0	0.646135	0	0	0
MIR171	bna-miR171_v17	ngs_91788420_x325	TGATTGAGCCGCGCCTATATC		21	325	0	0	1	0	0	0	1	0	0	0	0	1	4	1	0	0	0	86	8	2	0	15	14	25	80	59	28			csi-MIR171a;ccl-MIR171;sbi-MIR171j;osa-MIR171a;zma-MIR171n;sbi-MIR171g;aly-MIR171a;ath-MIR171a;bra-MIR171e;bna-MIR171f;bna-MIR171g;vvi-MIR171e;zma-MIR171a;bdi-MIR171a;tcc-MIR171a;sly-MIR171c;	0	0	0.685204	0	0	0	0.758699	0	0	0	0	0.870792	2.93401
MIR159	bna-miR159_v74	ngs_92964158_x323	TGGACTGAAGGGAGCTCCTTT		21	323	0	0	0	0	7	0	16	7	0	18	1	0	2	18	127	102	0	0	0	0	0	0	1	4	7	5	8			aly-MIR159c;ath-MIR159c;gma-MIR319j;smo-MIR319;vvi-MIR319c;rco-MIR319c;ptc-MIR319c;ptc-MIR319d;gma-MIR319m;vvi-MIR319f;gma-MIR319k;amg-MIR319;aau-MIR319;mtr-MIR319;vvi-MIR319b;ptc-MIR319b;mtr-MIR319b;ptc-MIR319a;rco-MIR319a;gma-MIR319a;gma-MIR319b;vun-MIR319a;ptc-MIR319f;aly-MIR319c;aly-MIR319d;ath-MIR319c;gma-MIR319l;rco-MIR319d;pvu-MIR319c;vun-MIR319b;gma-MIR319g;ptc-MIR319g;	0	0	0	0	6.40044	0	12.1392	5.01604	0	11.6304	0.982903	0	1.46701
MIR159	bna-miR159_v75	ngs_89630243_x322	TCTTTGGATTGAAGGGAGCTCT		22	322	5	2	1	9	6	6	7	3	1	13	4	18	43	30	104	51	5	1	1	0	2	1	0	3	1	4	1			zma-MIR159f;zma-MIR159a;sbi-MIR159;sof-MIR159b;ssp-MIR159a;sof-MIR159a;sof-MIR159d;gma-MIR159a;pvu-MIR159a;gma-MIR159e;ath-MIR159b;aly-MIR159b;ath-MIR159a;aly-MIR159a;bra-MIR159a;bna-MIR159;mtr-MIR159a;osa-MIR159b;tae-MIR159b;osa-MIR159a;far-MIR159;	4.82105	1.0573	0.685204	8.30948	5.48609	4.56096	5.31089	2.14973	0.884473	8.39976	3.93161	15.6743	31.5406
MIR167	bna-miR167_v46	ngs_90148713_x321	TGAAGCTGCCAGCCTGATCTA		21	321	0	9	39	3	8	86	1	1	30	17	16	28	49	21	0	0	8	0	1	1	2	0	0	1	0	0	0			bna-MIR167a;bra-MIR167c;bna-MIR167b;bra-MIR167d;bna-MIR167c;bra-MIR167a;aly-MIR167a;ath-MIR167a;sbi-MIR167b;gma-MIR167b;gma-MIR167a;gma-MIR167d;ptc-MIR167b;ghr-MIR167;tcc-MIR167b;mtr-MIR167;aly-MIR167b;ath-MIR167b;vvi-MIR167d;zma-MIR167d;zma-MIR167c;tae-MIR167;osa-MIR167c;bdi-MIR167b;sbi-MIR167i;zma-MIR167a;osa-MIR167a;osa-MIR167b;bdi-MIR167a;ptc-MIR167d;rco-MIR167a;zma-MIR167b;vvi-MIR167b;tcc-MI…	0	4.75786	26.7229	2.76983	7.31479	65.3737	0.758699	0.716577	26.5342	10.9843	15.7264	24.3822	35.9416
MIR167	bna-miR167_v47	ngs_91275449_x320	TGAGGCTGCCAGCATGATCTA		21	320	0	2	18	1	2	21	0	0	37	1	4	22	13	5	0	0	11	64	21	20	7	3	0	1	8	6	53			bna-MIR167a;bra-MIR167b;aly-MIR167a;ath-MIR167a;bra-MIR167d;bna-MIR167b;gma-MIR167a;bdi-MIR167b;tae-MIR167;zma-MIR167c;osa-MIR167c;zma-MIR167d;sbi-MIR167a;osa-MIR167a;zma-MIR167a;vvi-MIR167d;rco-MIR167a;gma-MIR167d;gma-MIR167b;sbi-MIR167i;mtr-MIR167;bra-MIR167a;bna-MIR167c;bdi-MIR167a;ghr-MIR167;ath-MIR167b;aly-MIR167b;ptc-MIR167b;ptc-MIR167d;tcc-MIR167b;tcc-MIR167a;vvi-MIR167e;sly-MIR167;rco-MIR…	0	1.0573	12.3337	0.923275	1.8287	15.9634	0	0	32.7255	0.646135	3.93161	19.1574	9.53554
MIR172	bna-miR172_v31	ngs_69906541_x319	GGAATCTTGATGATGCCGCAT		21	319	0	0	0	0	0	0	0	0	0	0	0	0	0	0	0	0	0	291	3	3	1	1	3	2	3	7	5			tcc-MIR172c;aqc-MIR172b;ptc-MIR172e;ptc-MIR172d;ath-MIR172e;aly-MIR172e;gma-MIR172i;osa-MIR172b;sbi-MIR172b;zma-MIR172e;bdi-MIR172b;	0	0	0	0	0	0	0	0	0	0	0	0	0
MIR156	bna-miR156_v112	ngs_51446438_x317	CGACAGAAGAGAGTCAGCAC		20	317	0	0	0	0	1	0	0	1	0	1	0	0	1	0	0	0	0	1	49	1	1	1	1	5	45	11	198			ath-MIR156g;aly-MIR156g;smo-MIR156a;	0	0	0	0	0.914349	0	0	0.716577	0	0.646135	0	0	0.733503
MIR1885	bna-miR1885_v15	ngs_82981650_x315	TACATCTTCTCCGCGGGAGCTC		22	315	0	0	0	0	0	0	0	0	0	0	0	0	0	0	0	0	0	45	10	1	0	0	7	36	76	120	20			bra-MIR1885;	0	0	0	0	0	0	0	0	0	0	0	0	0
MIR156	bna-miR156_v113	ngs_97322062_x315	TTGACAGAAGAAAGAGAGCACTT		23	315	0	24	27	0	0	7	0	0	9	0	9	29	0	0	0	0	1	124	37	26	9	11	1	1	0	0	0			smo-MIR156c;	0	12.6876	18.5005	0	0	5.32112	0	0	7.96026	0	8.84613	25.253	0
MIR165	bna-miR165_v10	ngs_69941624_x312	GGAATGTTGTCTGGACCGAGG		21	312	26	0	0	25	35	0	60	16	0	57	1	0	19	16	52	5	0	0	0	0	0	0	0	0	0	0	0			aly-MIR165a;ath-MIR165a;ghr-MIR166b;	25.0695	0	0	23.0819	32.0022	0	45.5219	11.4652	0	36.8297	0.982903	0	13.9366
MIR157	bna-miR157_v2	ngs_97326967_x310	TTGACAGAAGATAGAGAGCA		20	310	1	3	4	0	0	4	0	0	7	0	2	36	7	0	2	0	2	168	9	9	21	18	10	6	0	1	0			bra-MIR157a;aly-MIR157c;bna-MIR156b;bol-MIR157a;ath-MIR157c;ptc-MIR156j;ptc-MIR156g;vvi-MIR156g;tcc-MIR156e;ptc-MIR156i;rco-MIR156g;rco-MIR156h;gma-MIR156g;mtr-MIR156f;rco-MIR156f;tcc-MIR156f;sly-MIR156a;sly-MIR156b;bcy-MIR156;bgy-MIR156;sly-MIR156c;gma-MIR156j;ptc-MIR156h;gma-MIR156e;vun-MIR156b;mtr-MIR156h;vvi-MIR156f;gma-MIR156c;ath-MIR157a;aly-MIR157a;ath-MIR157b;aly-MIR157b;ahy-MIR156b;gra-M…	0.964211	1.58595	2.74081	0	0	3.04064	0	0	6.19131	0	1.96581	31.3485	5.13452
MIR396	bna-miR396_v4	ngs_96564873_x309	TTCCACAGCTTTCTTGAACCT		21	309	0	0	0	0	0	0	0	0	0	0	0	0	0	0	0	0	0	282	15	4	0	4	2	1	0	1	0			gma-MIR396d;ptc-MIR396d;gma-MIR396b;gma-MIR396g;ccl-MIR396;ptc-MIR396e;mtr-MIR396a;gma-MIR396c;gma-MIR396f;rco-MIR396;aly-MIR396b;ptc-MIR396c;csi-MIR396c;aqc-MIR396b;bcy-MIR396b;bgy-MIR396b;bna-MIR396a;tcc-MIR396e;zma-MIR396e;sbi-MIR396c;osa-MIR396c;bdi-MIR396e;zma-MIR396f;ath-MIR396b;pta-MIR396;tcc-MIR396c;vvi-MIR396b;smo-MIR396;	0	0	0	0	0	0	0	0	0	0	0	0	0
MIR1103	bna-miR1103_v1	ngs_65054872_x308	GATGGGTGACCTCCCGGGAAG		21	308	1	1	0	0	0	1	0	3	0	5	54	7	1	31	3	121	78	1	0	0	0	0	0	0	1	0	0			smo-MIR1103;	0.964211	0.528651	0	0	0	0.76016	0	2.14973	0	3.23068	53.0768	6.09555	0.733503
MIR171	bna-miR171_v18	ngs_91783952_x306	TGATTGAGCCGCGCCAGTATC		21	306	0	0	0	0	1	0	0	0	1	0	0	0	3	0	0	0	0	114	15	1	0	17	18	24	56	27	29			zma-MIR171a;bdi-MIR171a;tcc-MIR171a;sly-MIR171c;csi-MIR171a;ccl-MIR171;sbi-MIR171j;osa-MIR171a;zma-MIR171n;sbi-MIR171g;aly-MIR171a;ath-MIR171a;bra-MIR171e;bna-MIR171f;bna-MIR171g;vvi-MIR171e;	0	0	0	0	0.914349	0	0	0	0.884473	0	0	0	2.20051
MIR168	bna-miR168_v13	ngs_49483278_x305	CCCGCCTTGTATCAAGTGAA		20	305	0	3	2	1	0	6	0	0	0	0	2	4	1	5	9	5	3	81	6	3	10	9	20	28	47	39	21			bna-MIR168;	0	1.58595	1.37041	0.923275	0	4.56096	0	0	0	0	1.96581	3.48317	0.733503
MIR319	bna-miR319_v21	ngs_75165073_x305	GGTTGGACTGAAGGGAGCTCC		21	305	3	0	0	1	15	0	87	61	0	18	0	0	1	0	26	93	0	0	0	0	0	0	0	0	0	0	0			pta-MIR319;	2.89263	0	0	0.923275	13.7152	0	66.0068	43.7112	0	11.6304	0	0	0.733503
MIR156	bna-miR156_v114	ngs_68731710_x303	GCTCACTGCTTTATCTGTCAG		21	303	3	0	0	52	17	1	9	10	0	5	1	0	105	46	22	2	3	0	0	0	6	0	0	0	3	17	1			ath-MIR156c;aly-MIR156c;	2.89263	0	0	48.0103	15.5439	0.76016	6.82829	7.16577	0	3.23068	0.982903	0	77.0178
MIR1885	bna-miR1885_v16	ngs_47448046_x303	CATCAATGAAAGGTATAATTCC		22	303	0	0	0	0	0	0	0	0	0	0	0	0	1	0	0	0	0	91	9	1	1	1	7	26	53	90	23			bra-MIR1885;	0	0	0	0	0	0	0	0	0	0	0	0	0.733503
MIR166	bna-miR166_v28	ngs_88069747_x301	TCGGACCAGGCTTCATTCCCCT		22	301	0	0	0	1	0	7	6	7	0	1	20	14	4	1	20	8	20	38	13	3	6	34	12	20	9	15	42			bna-MIR166c;aly-MIR166e;ath-MIR166e;aqc-MIR166e;bna-MIR166b;aly-MIR166f;ath-MIR166f;pta-MIR166b;smo-MIR166c;vvi-MIR166f;ppt-MIR166c;ppt-MIR166d;ppt-MIR166a;ppt-MIR166g;gma-MIR166e;mtr-MIR166e;ptc-MIR166d;ptc-MIR166f;ppt-MIR166b;ppt-MIR166i;ppt-MIR166h;sly-MIR166a;vvi-MIR166g;gma-MIR166g;gma-MIR166i;ppt-MIR166e;sbi-MIR166j;vvi-MIR166d;ppt-MIR166f;rco-MIR166a;ptc-MIR166i;ptc-MIR166l;bdi-MIR166c;osa…	0	0	0	0.923275	0	5.32112	4.55219	5.01604	0	0.646135	19.6581	12.1911	2.93401
MIR156	bna-miR156_v115	ngs_90544831_x300	TGACAGAAGAGAGTGAGCAGAC		22	300	0	0	0	0	0	0	0	0	0	0	0	0	0	0	0	0	0	7	9	1	6	9	9	18	34	86	121			zma-MIR156d;osa-MIR156d;aly-MIR156d;ath-MIR156d;ptc-MIR156d;osa-MIR156f;osa-MIR156j;osa-MIR156h;ssp-MIR156;zma-MIR156b;ghr-MIR156d;sbi-MIR156b;sbi-MIR156c;sbi-MIR156a;vvi-MIR156b;aly-MIR156a;ath-MIR156a;ath-MIR156c;aly-MIR156c;ptc-MIR156c;zma-MIR156a;sbi-MIR156i;ptc-MIR156a;ptc-MIR156f;tcc-MIR156c;rco-MIR156d;ctr-MIR156;csi-MIR156;hvu-MIR156;zma-MIR156c;sof-MIR156;osa-MIR156c;ssp-MIR156;osa-MIR15…	0	0	0	0	0	0	0	0	0	0	0	0	0
[truncated: 14 more columns]
