# Supplementary material for: MicroRNAs and their putative targets in Brassica napus seed maturation
Source: BMC Genomics. 2013 Feb 28;14:140. doi: 10.1186/1471-2164-14-140 (PMC3602245; doi:10.1186/1471-2164-14-140)
Supplement: Additional file 4: Table S4 — MIRNA loci identified in the Brassica napus A genome (Brapa_sequence_v1.1). [file 1471-2164-14-140-S4.xlsx]

## Sheet: Sheet1
Supplemental Table 4. MIRNA loci identified in the Brassica napus A genome (Brapa_sequence_v1.1)
Chromosome	MIRNA Name	Stem-loop Length	Region	Stem-loop Homologs in miRBase (Release18)	mature miRNA homologs in miRBase (Release 18)	Sequencing Reads	Note
A08	bra-MIR156j	98	complement(13494094..13494191)	aly-MIR156b		Yes
A06	bra-MIR156f	139	17870424..17870562	aly-MIR156f, ath-MIR156f		Yes
A07	bra-MIR157d	97	17329454..17329550	aly-MIR157b		Yes
A03	bra-MIR157a	223	complement(17929010..17929232)	aly-MIR157c, bra-MIR157a		Yes
A05	bra-MIR158a	100	21937334..21937433	aly-MIR158a		Yes
A07	bra-MIR159c	222	complement(19994211..19994432)	aly-MIR159a		Yes
A09	bra-MIR160d	94	16001262..16001355	aly-MIR160c		Yes
A10	bra-MIR165a	152	complement(4522471..4522622)	aly-MIR165a		Yes
A06	bra-MIR166f	129	14433699..14433827	aly-MIR166g		Yes
A01	bra-MIR169k	202	complement(6202395..6202596)	aly-MIR169g		yes
A08	bra-MIR169p	186	18796870..18797055	aly-MIR169h		Yes
A06	bra-MIR171d	122	complement(4089293..4089414)	aly-MIR171b, bra-MIR171d		Yes
A04	bra-MIR172f	143	complement(2690045..2690187)	aly-MIR172		Yes
A02	bra-MIR172e	134	complement(6174065..6174198)	aly-MIR172e		Yes
A04	bra-MIR319b	223	complement(8458018..8458240)	aly-MIR319b, ath-MIR319b		Yes
A03	bra-MIR319d	219	9868394..9868612	aly-MIR319cd		Yes
A05	bra-MIR390b	131	complement(3490001..3490131)	aly-MIR390a		Yes
A04	bra-MIR393b	146	complement(2537917..2538062)	aly-MIR393b, shorter		Yes
A06	bra-MIR394a	163	8184882..8185044	aly-MIR394a		Yes
A07	bra-MIR394b	168	complement(14746941..14747108)	aly-MIR394b		Yes
A02	bra-MIR395b	108	complement(11563546..11563653)	aly-MIR395g		Yes
A08	bra-MIR396b	150	complement(8311680..8311829)	aly-MIR396b		Yes
A03	bra-MIR398c	125	2736128..2736252	aly-MIR398c		Yes
A08	bra-MIR399g	158	16741395..16741552	aly-MIR399g		Yes
A08	bra-MIR399h	138	complement(16739437..16739574)	aly-MIR399jh		Yes
A06	bra-MIR860	145	17835586..17835730	aly-MIR860		Yes
A09	bra-MIR156a	186	31052644..31052829	ath-MIR156a, aly-MIR156a		Yes
A03	bra-MIR156b	158	28108136..28108293	ath-MIR156b		Yes
A03	bra-MIR156c	105	complement(28483093..28483197)	ath-MIR156c, aly-MIR156c		Yes
A03	bra-MIR156d	122	complement(1903430..1903551)	ath-MIR156d, aly-MIR156d		Yes
A02	bra-MIR156e	131	2981964..2982094	ath-MIR156e, aly-MIR156e		Yes
A07	bra-MIR156g	106	903375..903480	ath-MIR156g, aly-MIR156g		Yes
A02	bra-MIR156h	107	7395182..7395288	ath-MIR156h, aly-MIR156h		Yes
A02	bra-MIR157b	122	9905873..9905994	ath-MIR157ab		Yes
A02	bra-MIR159b	182	complement(13176344..13176525)	ath-MIR159a		Yes
A03	bra-MIR160b	116	22987333..22987448	ath-MIR160b,aly-MIR160b		Yes
A06	bra-MIR160c	91	24559527..24559617	ath-MIR160c		Yes
A02	bra-MIR164b	115	24476909..24477023	ath-MIR164c, aly-MIR164c		Yes
A05	bra-MIR166a	165	complement(567041..567205)	ath-MIR166a		Yes
A09	bra-MIR166b	156	30223910..30224065	ath-MIR166b, aly-MIR166b		Yes
A01	bra-MIR167b	132	complement(19982456..19982587)	ath-MIR167a,aly-MIR167a,bna-MIR167a,bra-MIR167bc		Yes
Scaffold000203	bra-MIR167c	166	complement(48462..48627)	ath-MIR167c, aly-MIR167c		Yes
A01	bra-MIR168a	138	5386102..5386239	ath-MIR168a;aly-MIR168a		Yes
A09	bra-MIR168b	122	12975267..12975388	ath-MIR168b		Yes
A06	bra-MIR169n	184	17327860..17328043	ath-MIR169b, aly-MIR169b		Yes
A08	bra-MIR169o	159	11324940..11325098	ath-MIR169dg, aly-MIR169de		Yes
A01	bra-MIR169f	184	24563954..24564137	ath-MIR169f, aly-MIR169f		Yes
A09	bra-MIR169h	195	32589541..32589735	ath-MIR169h		Yes
A01	bra-MIR169l	257	26735005..26735261	ath-MIR169l,aly-MIR169jnl		Yes
A08	bra-MIR171c	117	20104786..20104902	ath-MIR171b, bra-MIR171c		Yes
A07	bra-MIR172g	150	complement(10771575..10771724)	ath-MIR172a, aly-MIR172a		Yes
A02	bra-MIR172a	152	complement(2012410..2012561)	ath-MIR172b, aly-MIR172b, bra-MIR172a, bol-MIR172a		Yes
A10	bra-MIR172c	142	11965676..11965817	ath-MIR172c, aly-MIR172c		Yes
A09	bra-MIR172d	130	27712080..27712209	ath-MIR172d		Yes
A03	bra-MIR319a	197	25298198..25298394	ath-MIR319a, aly-MIR319a		Yes
A04	bra-MIR319c	209	17360565..17360773	ath-MIR319c		Yes
A04	bra-MIR390f	107	16501159..16501266	ath-MIR390b,bna-miR390c		Yes
A09	bra-MIR391a	140	complement(35634183..35634322)	ath-MIR391, aly-MIR391		Yes
A04	bra-MIR393a	150	16955538..16955687	ath-MIR393a, aly-MIR393a		Yes
A07	bra-MIR394c	121	20874652..20874772	ath-MIR394b		Yes
A08	bra-MIR395a	96	complement(17798783..17798878)	ath-MIR395a,vvi-MIRbcfg		Yes
A07	bra-MIR395e	107	complement(18554022..18554128)	ath-MIR395e, aly-MIR395e		Yes
A07	bra-MIR395d	120	18560942..18561061	ath-MIR395f, aly-MIR395f		Yes
A09	bra-MIR396a	153	complement(4036188..4036340)	ath-MIR396a		Yes
A10	bra-MIR397a	125	10579018..10579142	ath-MIR397a, aly-MIR397a		Yes
A02	bra-MIR398b	110	complement(20163078..20163187)	ath-MIR398a, bol-MIR398a		Yes
A10	bra-MIR398a	116	complement(13711025..13711140)	ath-MIR398bc		Yes
A04	bra-MIR399b	108	16501159..16501266	ath-MIR399a		Yes
A09	bra-MIR399a	155	complement(22742704..22742858)	ath-MIR399a, aly-MIR399a		Yes
A09	bra-MIR399c	135	2964236..2964370	ath-MIR399c, aly-MIR399c		Yes
A04	bra-MIR399d	134	complement(15098198..15098331)	ath-MIR399d, aly-MIR399d		Yes
A03	bra-MIR399e	99	8003627..8003725	ath-MIR399e		Yes
A04	bra-MIR399f	117	15101791..15101907	ath-MIR399f		Yes
A09	bra-MIR400a	139	complement(20013411..20013549)	ath-MIR400, aly-MIR400		Yes
A03	bra-MIR1140	160	683642..683801	bna-MIR1140		Yes
A04	bra-MIR156i	89	complement(11297030..11297118)	bna-MIR156a		Yes
A01	bra-MIR157c	166	22199644..22199809	bna-MIR156c, shorter, ath-MIR157a		Yes
A05	bra-MIR161	140	complement(12394623..12394762)	bna-MIR161		Yes
A04	bra-MIR166e	145	18837679..18837823	bna-MIR166a		Yes
A06	bra-MIR166c	131	complement(25624295..25624425)	bna-MIR166bc		Yes
A10	bra-MIR166d	128	16348698..16348825	bna-MIR166d		Yes
A06	bra-MIR168c	133	25071501..25071633	bna-MIR168		Yes
A05	bra-MIR169a	134	20923667..20923800	bna-MIR169a		Yes
A03	bra-MIR169b	188	complement(16715822..16716009)	bna-MIR169b		Yes
A02	bra-MIR169c	233	22304885..22305117	bna-MIR169c		yes
A06	bra-MIR169d	223	22657876..22658098	bna-MIR169df		Yes
A06	bra-MIR169g	167	complement(7567523..7567689)	bna-MIR169g		Yes
A02	bra-MIR169i	222	22304509..22304730	bna-MIR169i		yes
A06	bra-MIR169j	199	22657528..22657726	bna-MIR169j		Yes
A08	bra-MIR169m	163	complement(820928..821090)	bna-MIR169m		Yes
A01	bra-MIR171a	96	complement(22629800..22629895)	bna-MIR171de, bra-MIR171a, bol171a		Yes
A03	bra-MIR2111c	137	205651..205787	bna-MIR2111b, ath-MIR2111b, aly-MIR2111b		Yes
A03	bra-MIR390a	145	complement(4957434..4957578)	bna-MIR390a		Yes
A10	bra-MIR390c	129	8401490..8401618	bna-MIR390c		Yes
A07	bra-MIR393c	130	11985365..11985494	bna-MIR393		Yes
A03	bra-MIR824a	632	25606841..25607472	bna-MIR824,bra-MIR824, bol-MIR824		Yes
A07	bra-MIR159a	188	15265565..15265752	bra-MIR159a		Yes
A05	bra-MIR160a	136	complement(3222211..3222346)	bra-MIR160a, ath-MIR160a, aly-MIR160a		Yes
A05	bra-MIR164a	107	complement(150867..150973)	bra-MIR164a, ath-MIR164a, aly-MIR164a		Yes
A03	bra-MIR167a	134	19158179..19158312	bra-MIR167a		Yes
A05	bra-MIR167d	126	complement(15076970..15077095)	bra-MIR167d, bna-MIR167c		Yes
A09	bra-MIR171b	108	34781164..34781271	bra-MIR171b		Yes
A03	bra-MIR171e	120	21906695..21906814	bra-MIR171e,ath-MIR171a		Yes
A10	bra-MIR172b	108	16831528..16831635	bra-MIR172b, bol-MIR172b		Yes
A06	bra-MIR1885	409	25284837..25285245	bra-MIR1885		Yes
A03	bra-MIR2111a	162	complement(15825423..15825584)	bra-MIR2111a, ath-MIR2111a, aly-MIR2111a		Yes
A02	bra-MIR2111b	113	1603785..1603897	bra-MIR2111b		Yes
A03	bra-MIR160e	112	9345688..9345799	gma-MIR160		Yes
A03	bra-MIR390d	99	9087337..9087435	gma-MIR390a		Yes
A06	bra-MIR156k	114	17870685..17870798	mtr-MIR156bc,osa-MIR156c		Yes
Scaffold000424	bra-MIR5079	226	1637..1862	osa-MIR5079		Yes
A10	bra-MIR162a	91	complement(16192640..16192730)	ptr-MIR162a		Yes
A09	bra-MIR167e	104	13760339..13760442	ptr-MIR167f, shorter		Yes
A07	bra-MIR395f	92	complement(18559928..18560019)	ptr-MIR395cgh		Yes
A01	bra-MIR156l	94	2836915..2837008	rco-MIR156b		Yes
A03	bra-MIR162b	133	21017582..21017714	rco-MIR162		Yes
A10	bra-MIR156m	98	complement(7026216..7026313)	tca-MIR156a		Yes
A07	bra-MIR395c	92	complement(7666172..7666263)	vvi-MIR395kdhijlm		Yes
A02	bra-MIR162c	119	complement(2629829..2629947)	No	aly-miR162ab,a*	Yes
A06	bra-MIR164e	91	complement(18231478..18231568)	No	aly-miR164c	Yes
A03	bra-MIR172i	102	complement(693082..693183)	No	aly-miR172a, bol-miR172a	yes
A01	bra-MIR319e	193	7426334..7426526	No	aly-miR319a*, ath-miR319b	Yes
A02	bra-MIR390e	105	complement(6427613..6427717)	No	aly-miR390b,osa-miR390	Yes
A06	bra-MIR400b	96	20494755..20494850	No	aly-miR400*	Yes
A10	bra-MIR838	89	4449882..4449970	No	aly-miR838	Yes
A10	bra-MIR857	628	10579232..10579859	No	aly-miR857*, aly-miR857	Yes
A07	bra-MIR858	21	complement(19068889..19069867)	No	aly-miR858	Yes
A03	bra-MIR156p	106	2162974..2163079	No	ath-miR156c, aly-miR156e*	Yes
A05	bra-MIR159d	201	complement(779976..780177)	No	ath-miR159c	Yes
A02	bra-MIR164d	162	1457138..1457299	No	ath-miR164a	Yes
A09	bra-MIR164c	84	2022911..2022994	No	ath-miR164c	Yes
A09	bra-MIR165b	130	complement(689014..689143)	No	ath-miR165ab, aly-miR165b*	Yes
A02	bra-MIR166h	136	complement(819685..819820)	No	ath-miR166c, aly-miR166cf, aly-miR166e*	Yes
A04	bra-MIR166g	126	complement(8640521..8640646)	No	ath-miR166f, bna-miR166b	Yes
A08	bra-MIR168d	106	complement(10924569..10924674)	No	ath-miR168a	Yes
A10	bra-MIR172h	102	8871473..8871574	No	ath-miR172e	Yes
A03	bra-MIR391b	79	complement(4507049..4507127)	No	ath-miR391, aly-miR391, aly-miR391*	yes
A07	bra-MIR394d	96	complement(9184894..9184989)	No	ath-miR394b	Yes
A07	bra-MIR395g	87	18555978..18556064	No	ath-miR395c, aly-miR395fh	Yes
A09	bra-MIR399j	204	7497958..7498161	No	ath-miR399c, aly-miR399bc	Yes
A03	bra-MIR399i	88	complement(8003064..8003151)	No	ath-miR399d, aly-miR399g	Yes
A05	bra-MIR403	91	complement(266430..266520)	No	ath-miR403	Yes
A05	bra-MIR408	102	complement(364806..364907)	No	ath-miR408	Yes
A01	bra-MIR824b	538	7810883..7811420	No	ath-miR824, bra-miR824	Yes
A01	bra-MIR828	109	10106189..10106297	No	ath-miR828, aly-miR818, aly-miR828*	Yes
A01	bra-MIR845	93	11074871..11074963	No	ath-miR845a	Yes
A08	bra-MIR169q	103	838745..838847	No	bna-miR169m	Yes
A01	bra-MIR171g	90	12689813..12689902	No	bna-miR171g	Yes
A10	bra-MIR2111d	103	17452131..17452233	No	bna-miR2111b, aly-miR2111a	Yes
A08	bra-MIR824c	392	complement(14800150..14800541)	No	bol-miR824, aly-miR824*	Yes
A09	bra-MIR827	90	complement(29434290..29434380)	No	miR827 homologs	Yes
A08	bra-MIR169t	106	complement(820661..820766)	No	mtr-miR169h	Yes
A06	bra-MIR169r	79	549382..549460	No	mtr-miR169i	Yes
A06	bra-MIR169s	378	551646..552023	No	mtr-miR169n	Yes
A09	bra-MIR171f	96	25648424..25648519	No	mtr-miR171b, osa-miR171i	Yes
A08	bra-MIR156o	95	13235356..13235450	No	osa-miR156g, mtr-miR156c	Yes
A05	bra-MIR5083	79	complement(9070693..9070771)	No	osa-miR5083	Yes
A01	bra-MIR156q	108	3145127..3145234	No	rco-miR156a,ptc-miR156a	Yes
A02	bra-MIR319f	190	complement(731834..732023)	No	rco-miR319d, ptc-miR319g	Yes
A01	bra-MIR160f	96	4530437..4530532	No	vvi-miR160e	Yes
A10	bra-MIR156n	100	14800757..14800856	No	zma-miR156k	Yes
A06	bra-MIR156r	120	17869848..17869968	No	osa-miR156d, osa-miR156e	Yes
A08	bra-MIR158b	75	3270914..3270989	No	miR158 homologs	Yes
A08	bra-MIR160g	95	10339611..10339706	No		Yes
A01	bra-MIR164f	82	complement(25346889..25346971)	No		yes
A09	bra-MIR165c	133	complement(36896585..36896718)	No		Yes
A09	bra-MIR167f	284	21095665..21095949	No		Yes
A02	bra-MIR169u	146	complement(25162447..25162593)	No		Yes
A09	bra-MIR169v	160	1578266..1578426	No		Yes
A05	bra-MIR319g	196	911265..911461	No		Yes
A08	bra-MIR319h	183	complement(9567070..9567253)	No		Yes
A10	bra-MIR391c	115	9281319..9281434	No		Yes
A08	bra-MIR395h	116	17799978..17800094	No		Yes
A09	bra-MIR5801	410	4373586..4373996	Novel		Yes
A05	bra-MIR5802	119	14691156..14691275	Novel		Yes
A02	bra-MIR5803	111	complement(7676373..7676484)	Novel		Yes
A04	bra-MIR5804	99	complement(15739560..15739659)	Novel		Yes
A01	bra-MIR5805	108	complement(24285426..24285534)	Novel		Yes
A05	bra-MIR5806	96	21666638..21666734	Novel		Yes
A06	bra-MIR5807a	98	20494933..20495031	Novel		Yes
A09	bra-MIR5807b	94	20013210..20013304	Novel		Yes
A06	bra-MIR5808	111	9500755..9500866	Novel		Yes
A05	bra-MIR5809	127	20783498..20783625	Novel		Yes
A06	bra-MIR5810	305	2112186..2112491	Novel		Yes
A02	bra-MIR169e	280	22304681..22304960	bna-MIR169e		yes	overlapping with bra-MIR169c,i
A04	bra-MIR2936	101	11915745..11915845	ath-MIR2936		No	No data, only precursor
A05	bra-MIR2916	90	13116001..13116090	peu-MIR2916		Yes	repeat region, non specific
A06	bra-MIR840	154	23562823..23562976	ath-MIR840		No	No data
A06	bra-MIR2906	61	1819200..1819260	osa-MIR2906b		Yes	More like siRNA?, non specific
A06	bra-MIR2911	95	20157275..20157369	peu-MIR2911		Yes	repeat region, siRNA
A07	bra-MIR414	85	complement(17432474..17432558)	ath-MIR414		No	coding region, not full length
A07	bra-MIR415	60	20271815..20271874	ath-MIR415a		No	only half sequence mapped to coding region
Scaffold000404	bra-MIR5056	142	4514..4655	Bdi-MIR5056	bdi-miR5056	No	No data
Scaffold002727	bra-MIR1310	78	498..575	pta-MIR1310		Yes	siRNA?
