# Supplementary material for: MicroRNAs and their putative targets in Brassica napus seed maturation
Source: BMC Genomics. 2013 Feb 28;14:140. doi: 10.1186/1471-2164-14-140 (PMC3602245; doi:10.1186/1471-2164-14-140)
Supplement: Additional file 7: Table S5 — Conserved miRNAs and expression of their target genes. [file 1471-2164-14-140-S7.xlsx]

## Sheet: Sheet1
Supplemental Table 5. Conserved miRNAs and expression of their target genes
miRNAs				Normalized miRNA expression data (to 10M)										Target prediction				Normalized miRNA target expression data (Microarray)									Annotation			Correlation and Grouping
miRNA sequence ID	miRNA sequence	miRNA Name	miRNA name in miRBase	10d	15d	20d	25d	30d	35d	40d	45d	50d	SUM of reads	Target EST contigs	target score	target position	Probe	10d	15d	20d	25d	30d	35d	40d	45d	Max intensity	Homologs in Arabidopsis	Description	Mapman Term	miRNA-target Correlation
ngs_15664002_x880	ACAGCCTAAACCAATCGGAG	bna-miR1140_v3		36.5068	140.691	41.9705	39.897	31.2768	5.58583	31.093	30.197	16.1065	314.284	49RDOAT_UP_004_E02_28SEP2004_008.ab1___PBI	4	501-519	49RDOAT_UP_004_E02_28SEP2004_008.ab1___PBI_0_0_0_2_571|sense|_264_299	-0.30676	-0.580864	0.137994	0.732835	1.82431	0.372294	-0.460095	-0.368669	922.833	AT1G73210	TAIR9 consistent: transcript/cDNA/PEP| Symbols: | unknown protein	not assigned.no ontology	-0.369856	Group 1. Both miRNAs and targets expressed
ngs_15664002_x880	ACAGCCTAAACCAATCGGAG	bna-miR1140_v3		36.5068	140.691	41.9705	39.897	31.2768	5.58583	31.093	30.197	16.1065	314.284	Contig3_1774_final	4	1899-1917	Contig3_1774_final_0_0_0_2_1777|sense|_1164_1198	0.139185	0.329648	0.0460221	0.212533	0.232829	-0.168621	0.0357433	-0.258823	865.5	AT1G76850	TAIR9 consistent: transcript/cDNA/PEP| Symbols: SEC5A | SEC5A (EXOCYST COMPLEX COMPONENT SEC5)	not assigned.no ontology	0.632291
ngs_90531808_x3282238	TGACAGAAGAGAGTGAGCAC	bna-miR156_v1	ath-miR156a	28987.3	2787.45	15866.5	17693.7	45107.8	76890.8	118186	134680	316190	623317	Contig1_1030_final	4	761-780	Contig1_1030_final_0_0_0_90_581|sense|_76_110	1.76565	1.41563	1.32879	0.479458	-0.570164	-1.38804	-1.38384	-1.15291	2115.5	AT4G38920	TAIR9 consistent: transcript/cDNA/PEP| Symbols: AVA-P3	not assigned.no ontology	-0.845392
ngs_90531808_x3282238	TGACAGAAGAGAGTGAGCAC	bna-miR156_v1	ath-miR156a	28987.3	2787.45	15866.5	17693.7	45107.8	76890.8	118186	134680	316190	623317	Contig1_4838_final	3	98-116	Contig1_4838_final_0_0_0_32_919|sense|_559_593	1.50191	1.70247	1.20749	-0.029233	-0.952104	-0.749355	-0.60397	-0.833001	6996.33	AT1G71690	TAIR9 consistent: transcript/cDNA/PEP| Symbols: | unknown protein	not assigned.no ontology	-0.727322
ngs_90531808_x3282238	TGACAGAAGAGAGTGAGCAC	bna-miR156_v1	ath-miR156a	28987.3	2787.45	15866.5	17693.7	45107.8	76890.8	118186	134680	316190	623317	Contig42_1883_final	4	371-390	Contig42_1883_final_0_0_0_89_841|sense|_298_332	1.18325	1.14611	0.987936	0.198994	-0.744323	-1.09116	-0.613866	-0.471029	3250.33	AT1G64090	TAIR9 consistent: transcript/cDNA/PEP| Symbols: | reticulon family protein (RTNLB3)	not assigned.no ontology	-0.712006
ngs_90531808_x3282238	TGACAGAAGAGAGTGAGCAC	bna-miR156_v1	ath-miR156a	28987.3	2787.45	15866.5	17693.7	45107.8	76890.8	118186	134680	316190	623317	Contig2_4838_final	3	107-125	Contig2_4838_final_0_0_0_41_913|sense|_564_598	1.49293	1.73349	1.43223	0.0946881	-1.15439	-1.37413	-0.707547	-0.811604	5308.66	AT1G71690	TAIR9 consistent: transcript/cDNA/PEP| Symbols: | unknown protein	not assigned.no ontology	-0.70836
ngs_90531808_x3282238	TGACAGAAGAGAGTGAGCAC	bna-miR156_v1	ath-miR156a	28987.3	2787.45	15866.5	17693.7	45107.8	76890.8	118186	134680	316190	623317	Contig2_783_final	4	548-566	Contig2_783_final_0_0_0_42_464|sense|_274_308	1.3547	0.428209	-0.0183118	-0.214006	-0.799905	-0.293388	-0.0563386	0.242613	1869	AT1G68760	TAIR9 consistent: transcript/cDNA/PEP| Symbols: ATNUDT1	not assigned.no ontology	-0.144017
ngs_90531808_x3282238	TGACAGAAGAGAGTGAGCAC	bna-miR156_v1	ath-miR156a	28987.3	2787.45	15866.5	17693.7	45107.8	76890.8	118186	134680	316190	623317	Contig1_23884_remaining	2	453-472	Contig1_23884_remaining_0_0_0_38_631|sense|_141_175	-0.0297805	-0.500152	-0.110399	0.425315	0.316898	0.529093	-0.15654	-0.299118	705.333	AT5G50570	TAIR9 consistent: transcript/cDNA/PEP| Symbols: | squamosa promoter-binding protein	not assigned.no ontology	-0.0782933
ngs_90531808_x3282238	TGACAGAAGAGAGTGAGCAC	bna-miR156_v1	ath-miR156a	28987.3	2787.45	15866.5	17693.7	45107.8	76890.8	118186	134680	316190	623317	Contig1_9220_final	4	500-518	Contig1_9220_final_0_0_0_60_488|sense|_25_59	0.105298	-0.724021	-0.317681	0.700823	1.20398	-0.122828	-0.0184118	-0.268284	2363.33	AT1G07830	TAIR9 consistent: transcript/cDNA/PEP| Symbols: | ribosomal protein L29 family protein	not assigned.no ontology	-0.0742686
ngs_90531808_x3282238	TGACAGAAGAGAGTGAGCAC	bna-miR156_v1	ath-miR156a	28987.3	2787.45	15866.5	17693.7	45107.8	76890.8	118186	134680	316190	623317	37RDBRH_UP_033_G03_05JUL2004_019.ab1___PBI	3.5	66-84	37RDBRH_UP_033_G03_05JUL2004_019.ab1___PBI_0_0_0_146_349|sense|_4_38	0.240293	-0.286924	-0.377116	0.264975	0.361817	1.0144	-0.184578	-0.38512	2365	AT1G51550	TAIR9 PEP: F-box family protein | chr1:19117646-19119291 REVERSE	not assigned.no ontology	-0.0602259
ngs_90531808_x3282238	TGACAGAAGAGAGTGAGCAC	bna-miR156_v1	ath-miR156a	28987.3	2787.45	15866.5	17693.7	45107.8	76890.8	118186	134680	316190	623317	Contig2_9220_final	4	557-575	Contig2_9220_final_0_0_0_105_545|sense|_787_822	0.207888	-0.453122	-0.1441	-0.107906	0.204619	0.474615	0.0701927	-0.339025	1377.83	AT1G07830	TAIR9 consistent: transcript/cDNA/PEP| Symbols: | ribosomal protein L29 family protein	not assigned.no ontology	0.12779
ngs_90531808_x3282238	TGACAGAAGAGAGTGAGCAC	bna-miR156_v1	ath-miR156a	28987.3	2787.45	15866.5	17693.7	45107.8	76890.8	118186	134680	316190	623317	Contig2_11650_final	4	528-546	Contig2_11650_final_0_0_0_57_1085|sense|_550_584	-0.0217207	0.190471	-0.0423703	-0.316146	-0.302023	0.108164	-0.292163	0.353494	1710.17	AT4G38630	TAIR9 consistent: transcript/cDNA/PEP| Symbols: RPN10	not assigned.no ontology	0.220063
ngs_90531808_x3282238	TGACAGAAGAGAGTGAGCAC	bna-miR156_v1	ath-miR156a	28987.3	2787.45	15866.5	17693.7	45107.8	76890.8	118186	134680	316190	623317	Contig1_9222_final	3.5	407-427	Contig1_9222_final_0_0_0_55_1134|sense|_1117_1151	-2.8916	-2.46554	-0.0114193	0.586383	0.977327	-0.436526	-0.00614516	-0.379533	7903.67	AT1G80090	TAIR9 consistent: transcript/cDNA/PEP| Symbols: | CBS domain-containing protein	not assigned.no ontology	0.27625
ngs_90531808_x3282238	TGACAGAAGAGAGTGAGCAC	bna-miR156_v1	ath-miR156a	28987.3	2787.45	15866.5	17693.7	45107.8	76890.8	118186	134680	316190	623317	Contig2_15020_final	4	85-104	Contig2_15020_final_0_0_0_107_934|sense|_711_745	-1.67065	-0.869351	-0.170376	0.198198	0.438863	0.414846	0.0490664	0.0697351	525.5	AT1G58360	TAIR9 consistent: transcript/cDNA/PEP| Symbols: AAP1	not assigned.no ontology	0.402558
ngs_90531808_x3282238	TGACAGAAGAGAGTGAGCAC	bna-miR156_v1	ath-miR156a	28987.3	2787.45	15866.5	17693.7	45107.8	76890.8	118186	134680	316190	623317	Contig1_12699_final	4	575-594	Contig1_12699_final_0_0_0_3_458|sense|_26_60	0.346731	-0.118877	-0.313949	-0.643891	-0.819468	0.0177601	0.341594	0.391197	895.333	AT1G48670	TAIR9 consistent: transcript/cDNA/PEP| Symbols: | auxin-responsive GH3 family protein	not assigned.no ontology	0.587398
ngs_90531808_x3282238	TGACAGAAGAGAGTGAGCAC	bna-miR156_v1	ath-miR156a	28987.3	2787.45	15866.5	17693.7	45107.8	76890.8	118186	134680	316190	623317	Contig1_24555_remaining	1	494-513	Contig1_24555_remaining_0_0_0_1_735|sense|_593_627	-0.0464558	-0.127676	-0.28319	-0.527906	-0.419996	0.212754	0.433311	0.734356	884.667	AT5G43270	TAIR9 consistent: transcript/cDNA/PEP| Symbols: SPL2 | SPL2 (SQUAMOSA PROMOTER BINDING PROTEIN-LIKE 2); DNA binding / transcription factor	not assigned.no ontology	0.88191
ngs_90531808_x3282238	TGACAGAAGAGAGTGAGCAC	bna-miR156_v1	ath-miR156a	28987.3	2787.45	15866.5	17693.7	45107.8	76890.8	118186	134680	316190	623317	Contig1_56608_remaining	1	117-136	Contig1_56608_remaining_0_0_0_8_220|sense|_221_255	-0.312756	-0.500082	-0.20421	-0.483844	-0.108109	-0.0956275	0.605402	0.869855	916.167	AT1G27370	TAIR9 consistent: transcript/cDNA/PEP| Symbols: | squamosa promoter-binding protein-like 10 (SPL10)	not assigned.no ontology	0.957332
ngs_90570375_x13172	TGACAGAAGAGAGTTAGCAC	bna-miR156_v10		841.438	63.0181	171.111	434.031	558.045	1213.99	2015.87	3212.39	8576	14007.4	Contig1_4838_final	4	98-116	Contig1_4838_final_0_0_0_32_919|sense|_559_593	1.50191	1.70247	1.20749	-0.029233	-0.952104	-0.749355	-0.60397	-0.833001	6996.33	AT1G71690	TAIR9 consistent: transcript/cDNA/PEP| Symbols: | unknown protein	not assigned.no ontology	-0.600305
ngs_90570375_x13172	TGACAGAAGAGAGTTAGCAC	bna-miR156_v10		841.438	63.0181	171.111	434.031	558.045	1213.99	2015.87	3212.39	8576	14007.4	Contig2_4838_final	4	107-125	Contig2_4838_final_0_0_0_41_913|sense|_564_598	1.49293	1.73349	1.43223	0.0946881	-1.15439	-1.37413	-0.707547	-0.811604	5308.66	AT1G71690	TAIR9 consistent: transcript/cDNA/PEP| Symbols: | unknown protein	not assigned.no ontology	-0.56332
ngs_90570375_x13172	TGACAGAAGAGAGTTAGCAC	bna-miR156_v10		841.438	63.0181	171.111	434.031	558.045	1213.99	2015.87	3212.39	8576	14007.4	Contig1_74487_remaining	4	147-167	Contig1_74487_remaining_0_0_0_8_229|sense|_60_95	1.43032	0.893573	0.19723	0.223004	-0.28184	-1.4552	-1.15002	-0.365456	648.5	AT2G41835	TAIR9 consistent: transcript/cDNA/PEP| Symbols: | zinc finger (C2H2 type	not assigned.no ontology	-0.479925
ngs_90570375_x13172	TGACAGAAGAGAGTTAGCAC	bna-miR156_v10		841.438	63.0181	171.111	434.031	558.045	1213.99	2015.87	3212.39	8576	14007.4	Contig1_6808_final	4	619-637	Contig1_6808_final_0_0_0_75_521|sense|_178_212	1.94787	1.29946	0.878623	0.319291	-0.700462	-0.384794	-0.252333	-0.184831	2263.17	AT3G43810	TAIR9 consistent: transcript/cDNA/PEP| Symbols: CAM7 | CAM7 (CALMODULIN 7); calcium ion binding	not assigned.no ontology	-0.439447
ngs_90570375_x13172	TGACAGAAGAGAGTTAGCAC	bna-miR156_v10		841.438	63.0181	171.111	434.031	558.045	1213.99	2015.87	3212.39	8576	14007.4	Contig1_19592_remaining	4	582-600	Contig1_19592_remaining_0_0_0_73_579|sense|_161_195	-0.790137	-0.367807	1.27862	1.4629	0.110646	-0.217208	0.0175111	0.119614	846.833	AT5G25490	TAIR9 consistent: transcript/cDNA/PEP| Symbols: | zinc finger (Ran-binding) family protein	not assigned.no ontology	-0.227201
ngs_90570375_x13172	TGACAGAAGAGAGTTAGCAC	bna-miR156_v10		841.438	63.0181	171.111	434.031	558.045	1213.99	2015.87	3212.39	8576	14007.4	Contig1_23884_remaining	3	453-472	Contig1_23884_remaining_0_0_0_38_631|sense|_141_175	-0.0297805	-0.500152	-0.110399	0.425315	0.316898	0.529093	-0.15654	-0.299118	705.333	AT5G50570	TAIR9 consistent: transcript/cDNA/PEP| Symbols: | squamosa promoter-binding protein	not assigned.no ontology	-0.19497
ngs_90570375_x13172	TGACAGAAGAGAGTTAGCAC	bna-miR156_v10		841.438	63.0181	171.111	434.031	558.045	1213.99	2015.87	3212.39	8576	14007.4	37RDBRH_UP_033_G03_05JUL2004_019.ab1___PBI	4	66-84	37RDBRH_UP_033_G03_05JUL2004_019.ab1___PBI_0_0_0_146_349|sense|_4_38	0.240293	-0.286924	-0.377116	0.264975	0.361817	1.0144	-0.184578	-0.38512	2365	AT1G51550	TAIR9 PEP: F-box family protein | chr1:19117646-19119291 REVERSE	not assigned.no ontology	-0.173393
ngs_90570375_x13172	TGACAGAAGAGAGTTAGCAC	bna-miR156_v10		841.438	63.0181	171.111	434.031	558.045	1213.99	2015.87	3212.39	8576	14007.4	Contig12_272_final	4	380-399	Contig12_272_final_0_0_0_3_380|sense|_374_409	0.00265662	-0.0625574	-0.35248	0.0615006	0.0324119	0.0599562	-0.0893914	0.0241659	4346.83	AT4G17520	TAIR9 consistent: transcript/cDNA/PEP| Symbols: | nuclear RNA-binding protein	not assigned.no ontology	0.288462
ngs_90570375_x13172	TGACAGAAGAGAGTTAGCAC	bna-miR156_v10		841.438	63.0181	171.111	434.031	558.045	1213.99	2015.87	3212.39	8576	14007.4	Contig1_11329_final	4	666-684	Contig1_11329_final_0_0_0_21_599|sense|_481_515	-0.229567	0.0276858	-0.58629	0.225915	-0.334347	-0.14952	0.588893	0.486023	673.667	AT3G22160	TAIR9 consistent: transcript/cDNA/PEP| Symbols: | VQ motif-containing protein	not assigned.no ontology	0.704127
ngs_90570375_x13172	TGACAGAAGAGAGTTAGCAC	bna-miR156_v10		841.438	63.0181	171.111	434.031	558.045	1213.99	2015.87	3212.39	8576	14007.4	Contig1_14565_final	4	1877-1896	Contig1_14565_final_0_0_0_59_1864|sense|_1586_1620	-0.3626	-0.177754	-0.501522	-0.839577	-0.181899	0.96754	0.952064	1.06459	910.667	AT1G71350	TAIR9 consistent: transcript/cDNA/PEP| Symbols: | eukaryotic translation initiation factor SUI1 family protein	not assigned.no ontology	0.820213
ngs_90570375_x13172	TGACAGAAGAGAGTTAGCAC	bna-miR156_v10		841.438	63.0181	171.111	434.031	558.045	1213.99	2015.87	3212.39	8576	14007.4	Contig2_930_final	4	883-902	Contig2_930_final_0_0_0_63_1307|sense|_852_888	-0.732713	-0.275753	-0.987064	-0.829272	-0.330379	0.633452	1.52573	1.51656	501.667	AT2G38000	TAIR9 consistent: transcript/cDNA/PEP| Symbols: | chaperone protein dnaJ-related	not assigned.no ontology	0.884537
ngs_90570375_x13172	TGACAGAAGAGAGTTAGCAC	bna-miR156_v10		841.438	63.0181	171.111	434.031	558.045	1213.99	2015.87	3212.39	8576	14007.4	Contig1_24555_remaining	2	494-513	Contig1_24555_remaining_0_0_0_1_735|sense|_593_627	-0.0464558	-0.127676	-0.28319	-0.527906	-0.419996	0.212754	0.433311	0.734356	884.667	AT5G43270	TAIR9 consistent: transcript/cDNA/PEP| Symbols: SPL2 | SPL2 (SQUAMOSA PROMOTER BINDING PROTEIN-LIKE 2); DNA binding / transcription factor	not assigned.no ontology	0.90566
ngs_90570375_x13172	TGACAGAAGAGAGTTAGCAC	bna-miR156_v10		841.438	63.0181	171.111	434.031	558.045	1213.99	2015.87	3212.39	8576	14007.4	Contig1_56608_remaining	2	117-136	Contig1_56608_remaining_0_0_0_8_220|sense|_221_255	-0.312756	-0.500082	-0.20421	-0.483844	-0.108109	-0.0956275	0.605402	0.869855	916.167	AT1G27370	TAIR9 consistent: transcript/cDNA/PEP| Symbols: | squamosa promoter-binding protein-like 10 (SPL10)	not assigned.no ontology	0.941138
ngs_90533065_x537	TGACAGAAGAGAGTGAGCACAT	bna-miR156_v100		6.23287	7.32768	6.457	7.254	3.2923	13.0336	25.9109	34.5109	65.8904	140.65	Contig1_23884_remaining	3	451-472	Contig1_23884_remaining_0_0_0_38_631|sense|_141_175	-0.0297805	-0.500152	-0.110399	0.425315	0.316898	0.529093	-0.15654	-0.299118	705.333	AT5G50570	TAIR9 consistent: transcript/cDNA/PEP| Symbols: | squamosa promoter-binding protein	not assigned.no ontology	-0.356089
ngs_90533065_x537	TGACAGAAGAGAGTGAGCACAT	bna-miR156_v100		6.23287	7.32768	6.457	7.254	3.2923	13.0336	25.9109	34.5109	65.8904	140.65	Contig2_15020_final	4	84-104	Contig2_15020_final_0_0_0_107_934|sense|_711_745	-1.67065	-0.869351	-0.170376	0.198198	0.438863	0.414846	0.0490664	0.0697351	525.5	AT1G58360	TAIR9 consistent: transcript/cDNA/PEP| Symbols: AAP1	not assigned.no ontology	0.247832
ngs_90533065_x537	TGACAGAAGAGAGTGAGCACAT	bna-miR156_v100		6.23287	7.32768	6.457	7.254	3.2923	13.0336	25.9109	34.5109	65.8904	140.65	Contig1_24555_remaining	2	491-513	Contig1_24555_remaining_0_0_0_1_735|sense|_593_627	-0.0464558	-0.127676	-0.28319	-0.527906	-0.419996	0.212754	0.433311	0.734356	884.667	AT5G43270	TAIR9 consistent: transcript/cDNA/PEP| Symbols: SPL2 | SPL2 (SQUAMOSA PROMOTER BINDING PROTEIN-LIKE 2); DNA binding / transcription factor	not assigned.no ontology	0.920574
ngs_90533065_x537	TGACAGAAGAGAGTGAGCACAT	bna-miR156_v100		6.23287	7.32768	6.457	7.254	3.2923	13.0336	25.9109	34.5109	65.8904	140.65	Contig1_56608_remaining	3	115-136	Contig1_56608_remaining_0_0_0_8_220|sense|_221_255	-0.312756	-0.500082	-0.20421	-0.483844	-0.108109	-0.0956275	0.605402	0.869855	916.167	AT1G27370	TAIR9 consistent: transcript/cDNA/PEP| Symbols: | squamosa promoter-binding protein-like 10 (SPL10)	not assigned.no ontology	0.932173
ngs_51446499_x501	CGACAGAAGAGAGTGAACAC	bna-miR156_v103		61.4383	1.46554	1.61425	1.209	13.1692	29.7911	136.464	70.4597	399.735	578.383	Contig9_690_final	4	70-88	Contig9_690_final_0_0_0_34_252|sense|_204_238	-0.0811324	4.09378	2.53766	1.18264	0.656382	-1.47842	-1.79661	-2.06078	11180	AT1G58055	TAIR9 PEP: Encodes a defensin-like (DEFL) family protein. | chr1:21488741-21489064 FORWARD # LCR50 | LCR50 (Low-molecular-weight cysteine-rich 50) | chr2:5055525-5055872 REVERSE # Encodes a defensin-like (DEFL) family protein. | chr2:5068490-5068853 REVERSE	not assigned.no ontology	-0.737364
ngs_51446499_x501	CGACAGAAGAGAGTGAACAC	bna-miR156_v103		61.4383	1.46554	1.61425	1.209	13.1692	29.7911	136.464	70.4597	399.735	578.383	Contig6_690_final	4	73-91	Contig6_690_final|senAnsen|_186_220	0.0260218	2.90327	1.8159	1.08333	-0.284977	-1.42638	-1.67425	-1.86376	9474.5	AT1G58055	TAIR9 PEP: Encodes a defensin-like (DEFL) family protein. | chr1:21488741-21489064 FORWARD # LCR50 | LCR50 (Low-molecular-weight cysteine-rich 50) | chr2:5055525-5055872 REVERSE # Encodes a defensin-like (DEFL) family protein. | chr2:5068490-5068853 REVERSE	not assigned.no ontology	-0.718711
ngs_51446499_x501	CGACAGAAGAGAGTGAACAC	bna-miR156_v103		61.4383	1.46554	1.61425	1.209	13.1692	29.7911	136.464	70.4597	399.735	578.383	gi_115335823___NCBI	4	65-83	gi_115335823___NCBI|senAnsen|_93_127	0.185012	1.36237	0.592854	0.490327	0.0136667	-0.212939	-0.496324	-0.51016	1558	AT2G12465	TAIR9 PEP: LCR50 | LCR50 (Low-molecular-weight cysteine-rich 50) | chr2:5055525-5055872 REVERSE	not assigned.no ontology	-0.717053
ngs_51446499_x501	CGACAGAAGAGAGTGAACAC	bna-miR156_v103		61.4383	1.46554	1.61425	1.209	13.1692	29.7911	136.464	70.4597	399.735	578.383	Contig4_690_final	4	74-92	Contig4_690_final|senAnsen|_220_256	-0.293477	0.946161	0.791356	0.471527	0.219407	-1.0247	-0.69258	-0.916458	9128.67	AT1G58055	TAIR9 PEP: Encodes a defensin-like (DEFL) family protein. | chr1:21488741-21489064 FORWARD # LCR50 | LCR50 (Low-molecular-weight cysteine-rich 50) | chr2:5055525-5055872 REVERSE # Encodes a defensin-like (DEFL) family protein. | chr2:5068490-5068853 REVERSE	not assigned.no ontology	-0.700588
ngs_51446499_x501	CGACAGAAGAGAGTGAACAC	bna-miR156_v103		61.4383	1.46554	1.61425	1.209	13.1692	29.7911	136.464	70.4597	399.735	578.383	Contig1_690_final	4	88-106	Contig1_690_final|senAnsen|_252_290	-0.330819	1.55718	0.72245	0.124445	-0.149149	-0.966204	-0.202739	-0.689198	26537.7	AT1G58055	TAIR9 PEP: Encodes a defensin-like (DEFL) family protein. | chr1:21488741-21489064 FORWARD # LCR50 | LCR50 (Low-molecular-weight cysteine-rich 50) | chr2:5055525-5055872 REVERSE	not assigned.no ontology	-0.468804
ngs_51446499_x501	CGACAGAAGAGAGTGAACAC	bna-miR156_v103		61.4383	1.46554	1.61425	1.209	13.1692	29.7911	136.464	70.4597	399.735	578.383	Contig1_4838_final	4	98-116	Contig1_4838_final_0_0_0_32_919|sense|_559_593	1.50191	1.70247	1.20749	-0.029233	-0.952104	-0.749355	-0.60397	-0.833001	6996.33	AT1G71690	TAIR9 consistent: transcript/cDNA/PEP| Symbols: | unknown protein	not assigned.no ontology	-0.339559
ngs_51446499_x501	CGACAGAAGAGAGTGAACAC	bna-miR156_v103		61.4383	1.46554	1.61425	1.209	13.1692	29.7911	136.464	70.4597	399.735	578.383	Contig2_4838_final	4	107-125	Contig2_4838_final_0_0_0_41_913|sense|_564_598	1.49293	1.73349	1.43223	0.0946881	-1.15439	-1.37413	-0.707547	-0.811604	5308.66	AT1G71690	TAIR9 consistent: transcript/cDNA/PEP| Symbols: | unknown protein	not assigned.no ontology	-0.327416
ngs_51446499_x501	CGACAGAAGAGAGTGAACAC	bna-miR156_v103		61.4383	1.46554	1.61425	1.209	13.1692	29.7911	136.464	70.4597	399.735	578.383	Contig1_23884_remaining	4	453-472	Contig1_23884_remaining_0_0_0_38_631|sense|_141_175	-0.0297805	-0.500152	-0.110399	0.425315	0.316898	0.529093	-0.15654	-0.299118	705.333	AT5G50570	TAIR9 consistent: transcript/cDNA/PEP| Symbols: | squamosa promoter-binding protein	not assigned.no ontology	-0.258964
ngs_51446499_x501	CGACAGAAGAGAGTGAACAC	bna-miR156_v103		61.4383	1.46554	1.61425	1.209	13.1692	29.7911	136.464	70.4597	399.735	578.383	37RDBRH_UP_033_G03_05JUL2004_019.ab1___PBI	3	66-84	37RDBRH_UP_033_G03_05JUL2004_019.ab1___PBI_0_0_0_146_349|sense|_4_38	0.240293	-0.286924	-0.377116	0.264975	0.361817	1.0144	-0.184578	-0.38512	2365	AT1G51550	TAIR9 PEP: F-box family protein | chr1:19117646-19119291 REVERSE	not assigned.no ontology	-0.178029
ngs_51446499_x501	CGACAGAAGAGAGTGAACAC	bna-miR156_v103		61.4383	1.46554	1.61425	1.209	13.1692	29.7911	136.464	70.4597	399.735	578.383	BNSCS4CT_UP_032_G03_19JAN2005_019.ab1___PBI	4	112-130	BNSCS4CT_UP_032_G03_19JAN2005_019.ab1___PBI_0_0_0_97_216|sense|_81_115	-1.32065	-0.220744	-0.737128	-0.355621	0.0536666	1.42663	0.509774	-0.0312953	1530.67	AT4G32290	TAIR9 consistent: transcript/cDNA/PEP| Symbols: | unknown protein	not assigned.no ontology	0.197435
ngs_51446499_x501	CGACAGAAGAGAGTGAACAC	bna-miR156_v103		61.4383	1.46554	1.61425	1.209	13.1692	29.7911	136.464	70.4597	399.735	578.383	Contig3_3739_final	4	203-222	Contig3_3739_final_0_0_0_643_1719|sense|_1239_1273	-1.06051	-0.582708	-0.495869	-0.237704	0.0070111	0.386803	0.431878	1.05065	3602.33	AT4G10750	TAIR9 consistent: transcript/cDNA/PEP| Symbols: | HpcH/HpaI aldolase family protein	not assigned.no ontology	0.431646
ngs_51446499_x501	CGACAGAAGAGAGTGAACAC	bna-miR156_v103		61.4383	1.46554	1.61425	1.209	13.1692	29.7911	136.464	70.4597	399.735	578.383	53COT2_T3_016_A12_03SEP2004_096.ab1___PBI	4	636-655	53COT2_T3_016_A12_03SEP2004_096.ab1___PBI_0_0_0_4_519|sense|_22_56	-0.788571	-0.309993	-0.497408	-0.452543	-0.163596	0.338999	0.665271	1.04615	4309.33	AT2G33340	TAIR9 consistent: transcript/cDNA/PEP| Symbols: | nucleotide binding / ubiquitin-protein ligase	not assigned.no ontology	0.602965
ngs_51446499_x501	CGACAGAAGAGAGTGAACAC	bna-miR156_v103		61.4383	1.46554	1.61425	1.209	13.1692	29.7911	136.464	70.4597	399.735	578.383	Contig7_6105_final	3.5	1119-1137	Contig7_6105_final_0_0_0_3_983|sense|_269_303	-2.92511	-3.16236	-2.68713	-1.27318	1.61056	3.47222	4.36064	4.16643	5441.17	AT3G21720	TAIR9 consistent: transcript/cDNA/PEP| Symbols: ICL | ICL (ISOCITRATE LYASE); catalytic/ isocitrate lyase	not assigned.no ontology	0.616005
ngs_51446499_x501	CGACAGAAGAGAGTGAACAC	bna-miR156_v103		61.4383	1.46554	1.61425	1.209	13.1692	29.7911	136.464	70.4597	399.735	578.383	Contig5_6105_final	3.5	1940-1958	Contig5_6105_final_0_0_0_75_1802|sense|_1401_1435	-2.05168	-2.62753	-2.94257	-1.45234	1.45591	1.94832	3.30531	3.04354	15584.5	AT3G21720	TAIR9 consistent: transcript/cDNA/PEP| Symbols: ICL | ICL (ISOCITRATE LYASE); catalytic/ isocitrate lyase	not assigned.no ontology	0.662253
ngs_51446499_x501	CGACAGAAGAGAGTGAACAC	bna-miR156_v103		61.4383	1.46554	1.61425	1.209	13.1692	29.7911	136.464	70.4597	399.735	578.383	Contig1_24555_remaining	3	494-513	Contig1_24555_remaining_0_0_0_1_735|sense|_593_627	-0.0464558	-0.127676	-0.28319	-0.527906	-0.419996	0.212754	0.433311	0.734356	884.667	AT5G43270	TAIR9 consistent: transcript/cDNA/PEP| Symbols: SPL2 | SPL2 (SQUAMOSA PROMOTER BINDING PROTEIN-LIKE 2); DNA binding / transcription factor	not assigned.no ontology	0.745592
ngs_51446499_x501	CGACAGAAGAGAGTGAACAC	bna-miR156_v103		61.4383	1.46554	1.61425	1.209	13.1692	29.7911	136.464	70.4597	399.735	578.383	Contig1_56608_remaining	3	117-136	Contig1_56608_remaining_0_0_0_8_220|sense|_221_255	-0.312756	-0.500082	-0.20421	-0.483844	-0.108109	-0.0956275	0.605402	0.869855	916.167	AT1G27370	TAIR9 consistent: transcript/cDNA/PEP| Symbols: | squamosa promoter-binding protein-like 10 (SPL10)	not assigned.no ontology	0.761985
ngs_90544428_x487	TGACAGAAGAGAGTGAGCACTT	bna-miR156_v105		2.67123	2.93107	4.84275	3.627	6.5846	16.7575	19.0013	35.9488	45.3911	114.972	Contig1_23884_remaining	4	451-472	Contig1_23884_remaining_0_0_0_38_631|sense|_141_175	-0.0297805	-0.500152	-0.110399	0.425315	0.316898	0.529093	-0.15654	-0.299118	705.333	AT5G50570	TAIR9 consistent: transcript/cDNA/PEP| Symbols: | squamosa promoter-binding protein	not assigned.no ontology	-0.177824
ngs_90544428_x487	TGACAGAAGAGAGTGAGCACTT	bna-miR156_v105		2.67123	2.93107	4.84275	3.627	6.5846	16.7575	19.0013	35.9488	45.3911	114.972	Contig1_24555_remaining	2.5	492-513	Contig1_24555_remaining_0_0_0_1_735|sense|_593_627	-0.0464558	-0.127676	-0.28319	-0.527906	-0.419996	0.212754	0.433311	0.734356	884.667	AT5G43270	TAIR9 consistent: transcript/cDNA/PEP| Symbols: SPL2 | SPL2 (SQUAMOSA PROMOTER BINDING PROTEIN-LIKE 2); DNA binding / transcription factor	not assigned.no ontology	0.893453
ngs_90544428_x487	TGACAGAAGAGAGTGAGCACTT	bna-miR156_v105		2.67123	2.93107	4.84275	3.627	6.5846	16.7575	19.0013	35.9488	45.3911	114.972	Contig1_56608_remaining	2	115-136	Contig1_56608_remaining_0_0_0_8_220|sense|_221_255	-0.312756	-0.500082	-0.20421	-0.483844	-0.108109	-0.0956275	0.605402	0.869855	916.167	AT1G27370	TAIR9 consistent: transcript/cDNA/PEP| Symbols: | squamosa promoter-binding protein-like 10 (SPL10)	not assigned.no ontology	0.924022
ngs_97321502_x419	TTGACAGAAGAAAGAGAGCACC	bna-miR156_v107		51.6438	36.6384	35.5135	15.717	29.6307	13.0336	1.72739	1.43795	0	155.117	Contig1_56608_remaining	3	116-137	Contig1_56608_remaining_0_0_0_8_220|sense|_221_255	-0.312756	-0.500082	-0.20421	-0.483844	-0.108109	-0.0956275	0.605402	0.869855	916.167	AT1G27370	TAIR9 consistent: transcript/cDNA/PEP| Symbols: | squamosa promoter-binding protein-like 10 (SPL10)	not assigned.no ontology	-0.729156
ngs_97321502_x419	TTGACAGAAGAAAGAGAGCACC	bna-miR156_v107		51.6438	36.6384	35.5135	15.717	29.6307	13.0336	1.72739	1.43795	0	155.117	Contig2_15020_final	3	84-105	Contig2_15020_final_0_0_0_107_934|sense|_711_745	-1.67065	-0.869351	-0.170376	0.198198	0.438863	0.414846	0.0490664	0.0697351	525.5	AT1G58360	TAIR9 consistent: transcript/cDNA/PEP| Symbols: AAP1	not assigned.no ontology	-0.728731
ngs_97321502_x419	TTGACAGAAGAAAGAGAGCACC	bna-miR156_v107		51.6438	36.6384	35.5135	15.717	29.6307	13.0336	1.72739	1.43795	0	155.117	Contig1_24555_remaining	2	493-514	Contig1_24555_remaining_0_0_0_1_735|sense|_593_627	-0.0464558	-0.127676	-0.28319	-0.527906	-0.419996	0.212754	0.433311	0.734356	884.667	AT5G43270	TAIR9 consistent: transcript/cDNA/PEP| Symbols: SPL2 | SPL2 (SQUAMOSA PROMOTER BINDING PROTEIN-LIKE 2); DNA binding / transcription factor	not assigned.no ontology	-0.5956
ngs_97321502_x419	TTGACAGAAGAAAGAGAGCACC	bna-miR156_v107		51.6438	36.6384	35.5135	15.717	29.6307	13.0336	1.72739	1.43795	0	155.117	Contig2_11650_final	3	527-547	Contig2_11650_final_0_0_0_57_1085|sense|_550_584	-0.0217207	0.190471	-0.0423703	-0.316146	-0.302023	0.108164	-0.292163	0.353494	1710.17	AT4G38630	TAIR9 consistent: transcript/cDNA/PEP| Symbols: RPN10	not assigned.no ontology	-0.021696
ngs_97321502_x419	TTGACAGAAGAAAGAGAGCACC	bna-miR156_v107		51.6438	36.6384	35.5135	15.717	29.6307	13.0336	1.72739	1.43795	0	155.117	Contig1_14261_final	4	382-402	Contig1_14261_final_0_0_0_85_1200|sense|_401_435	0.259343	0.699004	0.183189	-0.383881	-0.525632	0.000632604	0.140122	-0.146152	4259.67	AT1G76680	TAIR9 consistent: transcript/cDNA/PEP| Symbols: OPR1	not assigned.no ontology	0.382717
ngs_97321502_x419	TTGACAGAAGAAAGAGAGCACC	bna-miR156_v107		51.6438	36.6384	35.5135	15.717	29.6307	13.0336	1.72739	1.43795	0	155.117	Contig2_14261_final	4	363-383	Contig2_14261_final_0_0_0_66_680|sense|_382_417	0.487525	0.351546	0.156261	-0.0692283	-0.890432	-0.359978	0.0532104	-0.316967	4736.67	AT1G76680	TAIR9 consistent: transcript/cDNA/PEP| Symbols: OPR1	not assigned.no ontology	0.441851
ngs_69210093_x385	GCTTACTCTCTCTCTGTCACC	bna-miR156_v108	aly-miR156e*	1.78082	2.93107	25.828	4.836	11.523	31.653	10.3643	25.8831	5.85692	102.278	ESS1807F___AAFC	3.5	294-314	ESS1807F___AAFC_0_0_0_2_292|sense|_92_127	0.822935	0.776937	0.533475	0.285402	-0.542836	-0.823665	-0.682754	-0.273051	1563.83	AT2G38650	TAIR9 consistent: transcript/cDNA/PEP| Symbols: GAUT7	not assigned.no ontology	-0.523819
ngs_69210093_x385	GCTTACTCTCTCTCTGTCACC	bna-miR156_v108	aly-miR156e*	1.78082	2.93107	25.828	4.836	11.523	31.653	10.3643	25.8831	5.85692	102.278	Contig1_11840_remaining	4	359-380	Contig1_11840_remaining_0_0_0_194_964|sense|_620_655	1.54289	1.78116	2.23163	1.31069	-1.16183	-1.95055	-2.66973	-3.18614	1478.33	AT1G17060	TAIR9 consistent: transcript/cDNA/PEP| Symbols: CYP72C1	not assigned.no ontology	-0.457752
ngs_69210093_x385	GCTTACTCTCTCTCTGTCACC	bna-miR156_v108	aly-miR156e*	1.78082	2.93107	25.828	4.836	11.523	31.653	10.3643	25.8831	5.85692	102.278	Contig2_4946_final	3	874-895	Contig2_4946_final_0_0_0_81_863|sense|_548_582	1.0753	1.77302	0.0506954	-0.414242	-1.25736	-0.463145	-0.358135	0.092265	7362.33	AT3G02520	TAIR9 consistent: transcript/cDNA/PEP| Symbols: GRF7	not assigned.no ontology	-0.397467
ngs_69210093_x385	GCTTACTCTCTCTCTGTCACC	bna-miR156_v108	aly-miR156e*	1.78082	2.93107	25.828	4.836	11.523	31.653	10.3643	25.8831	5.85692	102.278	Contig1_4946_final	3	868-889	Contig1_4946_final_0_0_0_76_846|sense|_540_574	1.89044	2.22036	0.469122	-0.421216	-1.20865	-0.351265	-0.493194	0.160964	6829.67	AT3G02520	TAIR9 consistent: transcript/cDNA/PEP| Symbols: GRF7	not assigned.no ontology	-0.389976
ngs_69210093_x385	GCTTACTCTCTCTCTGTCACC	bna-miR156_v108	aly-miR156e*	1.78082	2.93107	25.828	4.836	11.523	31.653	10.3643	25.8831	5.85692	102.278	Contig1_16202_final	4	572-591	Contig1_16202_final_0_0_0_24_692|sense|_664_702	0.305418	0.223878	0.295071	-0.219279	-0.421249	-0.601227	-0.0138768	0.0075326	571.333	AT5G03080	TAIR9 consistent: transcript/cDNA/PEP| Symbols: | phosphatidic acid phosphatase-related / PAP2-related	not assigned.no ontology	-0.360337
ngs_69210093_x385	GCTTACTCTCTCTCTGTCACC	bna-miR156_v108	aly-miR156e*	1.78082	2.93107	25.828	4.836	11.523	31.653	10.3643	25.8831	5.85692	102.278	Contig2_3762_final	4	116-136	Contig2_3762_final_0_0_0_141_440|sense|_183_217	1.23974	-0.163667	-0.192486	-0.173803	-0.775418	-0.129556	0.194065	0.0148919	17567.7	AT2G24940	TAIR9 consistent: transcript/cDNA/PEP| Symbols: AtMAPR2 | AtMAPR2 (Arabidopsis thaliana membrane-associated progesterone binding protein 2); heme binding	not assigned.no ontology	-0.3173
ngs_69210093_x385	GCTTACTCTCTCTCTGTCACC	bna-miR156_v108	aly-miR156e*	1.78082	2.93107	25.828	4.836	11.523	31.653	10.3643	25.8831	5.85692	102.278	Contig1_2870_final	3	83-104	Contig1_2870_final_0_0_0_121_957|sense|_251_285	-0.202756	-0.189613	0.228732	0.132624	0.410681	0.197612	0.0753833	-0.834597	544.167	AT3G61770	TAIR9 consistent: transcript/cDNA/PEP| Symbols: | FUNCTIONS IN: molecular_function unknown; INVOLVED IN: biological_process unknown; LOCATED IN: chloroplast; EXPRESSED IN: 22 plant structures; EXPRESSED DURING: 13 growth stages; CONTAINS InterPro DOMAIN/s: Acid phosphatase/vanadium-dependent haloperoxidase related (InterPro:IPR003832); BEST Arabidopsis thaliana protein match is: unknown protein (…	not assigned.no ontology	-0.0498482
ngs_69210093_x385	GCTTACTCTCTCTCTGTCACC	bna-miR156_v108	aly-miR156e*	1.78082	2.93107	25.828	4.836	11.523	31.653	10.3643	25.8831	5.85692	102.278	Contig1_12932_final	4	74-93	Contig1_12932_final_0_0_0_160_837|sense|_11_45	-0.0166967	-0.17814	-0.156183	-0.0896753	0.393238	0.128792	0.660583	-0.0214642	960.5	AT3G45400	TAIR9 consistent: transcript/cDNA/PEP| Symbols: | exostosin family protein	not assigned.no ontology	-0.0189367
ngs_69210093_x385	GCTTACTCTCTCTCTGTCACC	bna-miR156_v108	aly-miR156e*	1.78082	2.93107	25.828	4.836	11.523	31.653	10.3643	25.8831	5.85692	102.278	Contig4_1139_final	4	573-592	Contig4_1139_final_0_0_0_14_613|sense|_683_717	0.0617313	-0.453699	-0.17922	0.0368298	0.623762	0.287319	0.0962386	-0.382954	950.833	AT5G55660	TAIR9 consistent: transcript/cDNA/PEP| Symbols: | LOCATED IN: mitochondrion; EXPRESSED IN: 24 plant structures; EXPRESSED DURING: 13 growth stages; CONTAINS InterPro DOMAIN/s: DEK	not assigned.no ontology	0.0139757
ngs_69210093_x385	GCTTACTCTCTCTCTGTCACC	bna-miR156_v108	aly-miR156e*	1.78082	2.93107	25.828	4.836	11.523	31.653	10.3643	25.8831	5.85692	102.278	gi_20374805___NCBI	4	11-32	gi_20374805___NCBI_0_0_0_98_424|sense|_293_327	-0.0972433	-1.12343	-0.0349949	0.42747	0.792281	0.0973597	-0.110931	-0.612102	595.5	AT4G25660	TAIR9 consistent: transcript/cDNA/PEP| Symbols: | unknown protein	not assigned.no ontology	0.04976
ngs_69210093_x385	GCTTACTCTCTCTCTGTCACC	bna-miR156_v108	aly-miR156e*	1.78082	2.93107	25.828	4.836	11.523	31.653	10.3643	25.8831	5.85692	102.278	Contig1_5718_final	4	127-147	Contig1_5718_final_0_0_0_164_688|sense|_275_309	-1.83675	-1.21315	-0.38358	0.44743	1.2274	0.655846	-0.0173124	0.13754	1837.83	AT3G15480	TAIR9 consistent: transcript/cDNA/PEP| Symbols: | unknown protein	not assigned.no ontology	0.458707
ngs_69210093_x385	GCTTACTCTCTCTCTGTCACC	bna-miR156_v108	aly-miR156e*	1.78082	2.93107	25.828	4.836	11.523	31.653	10.3643	25.8831	5.85692	102.278	Contig153_601_final	4	36-55	Contig153_601_final_0_0_0_142_795|sense|_558_594	-0.582561	-0.0571686	0.27192	-0.342857	0.131178	0.154461	0.0136058	0.20718	1840.67	AT3G26744	TAIR9 consistent: transcript/cDNA/PEP| Symbols: ICE1	not assigned.no ontology	0.780158
ngs_90525804_x10071	TGACAGAAGAGAGTGAGAAC	bna-miR156_v11		537.808	11.7243	103.312	339.729	350.63	1303.36	1324.91	2527.92	5662.18	10012.4	Contig1_1056_final	3.5	101-119	Contig1_1056_final_0_0_0_87_317|sense|_152_189	-0.0270141	2.30071	1.42669	0.914941	0.0387785	-1.85873	-1.75034	-1.92718	4844.17	AT1G54445	TAIR9 consistent: transcript/cDNA/PEP| Symbols: | Encodes a defensin-like (DEFL) family protein.	not assigned.no ontology	-0.87048
ngs_90525804_x10071	TGACAGAAGAGAGTGAGAAC	bna-miR156_v11		537.808	11.7243	103.312	339.729	350.63	1303.36	1324.91	2527.92	5662.18	10012.4	Contig4_690_final	4	74-92	Contig4_690_final|senAnsen|_220_256	-0.293477	0.946161	0.791356	0.471527	0.219407	-1.0247	-0.69258	-0.916458	9128.67	AT1G58055	TAIR9 PEP: Encodes a defensin-like (DEFL) family protein. | chr1:21488741-21489064 FORWARD # LCR50 | LCR50 (Low-molecular-weight cysteine-rich 50) | chr2:5055525-5055872 REVERSE # Encodes a defensin-like (DEFL) family protein. | chr2:5068490-5068853 REVERSE	not assigned.no ontology	-0.860742
ngs_90525804_x10071	TGACAGAAGAGAGTGAGAAC	bna-miR156_v11		537.808	11.7243	103.312	339.729	350.63	1303.36	1324.91	2527.92	5662.18	10012.4	Contig9_690_final	4	70-88	Contig9_690_final_0_0_0_34_252|sense|_204_238	-0.0811324	4.09378	2.53766	1.18264	0.656382	-1.47842	-1.79661	-2.06078	11180	AT1G58055	TAIR9 PEP: Encodes a defensin-like (DEFL) family protein. | chr1:21488741-21489064 FORWARD # LCR50 | LCR50 (Low-molecular-weight cysteine-rich 50) | chr2:5055525-5055872 REVERSE # Encodes a defensin-like (DEFL) family protein. | chr2:5068490-5068853 REVERSE	not assigned.no ontology	-0.848541
ngs_90525804_x10071	TGACAGAAGAGAGTGAGAAC	bna-miR156_v11		537.808	11.7243	103.312	339.729	350.63	1303.36	1324.91	2527.92	5662.18	10012.4	Contig6_690_final	4	73-91	Contig6_690_final|senAnsen|_186_220	0.0260218	2.90327	1.8159	1.08333	-0.284977	-1.42638	-1.67425	-1.86376	9474.5	AT1G58055	TAIR9 PEP: Encodes a defensin-like (DEFL) family protein. | chr1:21488741-21489064 FORWARD # LCR50 | LCR50 (Low-molecular-weight cysteine-rich 50) | chr2:5055525-5055872 REVERSE # Encodes a defensin-like (DEFL) family protein. | chr2:5068490-5068853 REVERSE	not assigned.no ontology	-0.840796
ngs_90525804_x10071	TGACAGAAGAGAGTGAGAAC	bna-miR156_v11		537.808	11.7243	103.312	339.729	350.63	1303.36	1324.91	2527.92	5662.18	10012.4	gi_115335823___NCBI	4	65-83	gi_115335823___NCBI|senAnsen|_93_127	0.185012	1.36237	0.592854	0.490327	0.0136667	-0.212939	-0.496324	-0.51016	1558	AT2G12465	TAIR9 PEP: LCR50 | LCR50 (Low-molecular-weight cysteine-rich 50) | chr2:5055525-5055872 REVERSE	not assigned.no ontology	-0.805534
ngs_90525804_x10071	TGACAGAAGAGAGTGAGAAC	bna-miR156_v11		537.808	11.7243	103.312	339.729	350.63	1303.36	1324.91	2527.92	5662.18	10012.4	Contig1_51961_remaining	3.5	115-133	Contig1_51961_remaining_0_0_0_71_694|sense|_633_667	-0.631455	1.84054	2.24842	1.53187	1.12017	-1.36498	-1.27806	-1.1152	2329.33	AT4G20020	TAIR9 consistent: transcript/cDNA/PEP| Symbols: | unknown protein	not assigned.no ontology	-0.803864
ngs_90525804_x10071	TGACAGAAGAGAGTGAGAAC	bna-miR156_v11		537.808	11.7243	103.312	339.729	350.63	1303.36	1324.91	2527.92	5662.18	10012.4	Contig1_17599_final	4	861-880	Contig1_17599_final_0_0_0_1_702|sense|_326_360	0.483798	0.303571	0.316753	0.468731	-0.0536977	-0.507529	-1.04276	-0.608131	1718.33	AT4G39170	TAIR9 consistent: transcript/cDNA/PEP| Symbols: | SEC14 cytosolic factor	not assigned.no ontology	-0.763863
ngs_90525804_x10071	TGACAGAAGAGAGTGAGAAC	bna-miR156_v11		537.808	11.7243	103.312	339.729	350.63	1303.36	1324.91	2527.92	5662.18	10012.4	Contig1_690_final	4	88-106	Contig1_690_final|senAnsen|_252_290	-0.330819	1.55718	0.72245	0.124445	-0.149149	-0.966204	-0.202739	-0.689198	26537.7	AT1G58055	TAIR9 PEP: Encodes a defensin-like (DEFL) family protein. | chr1:21488741-21489064 FORWARD # LCR50 | LCR50 (Low-molecular-weight cysteine-rich 50) | chr2:5055525-5055872 REVERSE	not assigned.no ontology	-0.710072
ngs_90525804_x10071	TGACAGAAGAGAGTGAGAAC	bna-miR156_v11		537.808	11.7243	103.312	339.729	350.63	1303.36	1324.91	2527.92	5662.18	10012.4	Contig1_4838_final	4	98-116	Contig1_4838_final_0_0_0_32_919|sense|_559_593	1.50191	1.70247	1.20749	-0.029233	-0.952104	-0.749355	-0.60397	-0.833001	6996.33	AT1G71690	TAIR9 consistent: transcript/cDNA/PEP| Symbols: | unknown protein	not assigned.no ontology	-0.634179
ngs_90525804_x10071	TGACAGAAGAGAGTGAGAAC	bna-miR156_v11		537.808	11.7243	103.312	339.729	350.63	1303.36	1324.91	2527.92	5662.18	10012.4	Contig2_4838_final	4	107-125	Contig2_4838_final_0_0_0_41_913|sense|_564_598	1.49293	1.73349	1.43223	0.0946881	-1.15439	-1.37413	-0.707547	-0.811604	5308.66	AT1G71690	TAIR9 consistent: transcript/cDNA/PEP| Symbols: | unknown protein	not assigned.no ontology	-0.617703
ngs_90525804_x10071	TGACAGAAGAGAGTGAGAAC	bna-miR156_v11		537.808	11.7243	103.312	339.729	350.63	1303.36	1324.91	2527.92	5662.18	10012.4	gi_32528790___NCBI	4	20-38	gi_32528790___NCBI_0_0_0_125_667|sense|_73_108	-0.301266	-0.169781	-0.207224	0.293139	0.634088	-0.142252	-0.203681	-0.730108	3330.67	AT3G49645	TAIR9 consistent: transcript/cDNA/PEP| Symbols: | unknown protein	not assigned.no ontology	-0.613507
ngs_90525804_x10071	TGACAGAAGAGAGTGAGAAC	bna-miR156_v11		537.808	11.7243	103.312	339.729	350.63	1303.36	1324.91	2527.92	5662.18	10012.4	Contig42_1883_final	4	371-390	Contig42_1883_final_0_0_0_89_841|sense|_298_332	1.18325	1.14611	0.987936	0.198994	-0.744323	-1.09116	-0.613866	-0.471029	3250.33	AT1G64090	TAIR9 consistent: transcript/cDNA/PEP| Symbols: | reticulon family protein (RTNLB3)	not assigned.no ontology	-0.604357
ngs_90525804_x10071	TGACAGAAGAGAGTGAGAAC	bna-miR156_v11		537.808	11.7243	103.312	339.729	350.63	1303.36	1324.91	2527.92	5662.18	10012.4	Contig1_53915_remaining	4	2-21	Contig1_53915_remaining_0_0_0_111_527|sense|_73_107	0.405511	0.227734	0.0949688	-0.0100053	-0.445131	-0.273113	-0.246531	-0.294663	924.667	AT4G32030	TAIR9 consistent: transcript/cDNA/PEP| Symbols: | unknown protein	not assigned.no ontology	-0.519949
ngs_90525804_x10071	TGACAGAAGAGAGTGAGAAC	bna-miR156_v11		537.808	11.7243	103.312	339.729	350.63	1303.36	1324.91	2527.92	5662.18	10012.4	Contig1_15463_final	4	972-990	Contig1_15463_final_0_0_0_1_954|sense|_851_885	-0.977101	-0.191649	0.56543	1.1566	1.2462	0.129984	-0.601299	-0.74547	3622.67	AT5G07830	TAIR9 consistent: transcript/cDNA/PEP| Symbols: AtGUS2 | AtGUS2 (Arabidopsis thaliana glucuronidase 2); beta-glucuronidase	not assigned.no ontology	-0.514809
ngs_90525804_x10071	TGACAGAAGAGAGTGAGAAC	bna-miR156_v11		537.808	11.7243	103.312	339.729	350.63	1303.36	1324.91	2527.92	5662.18	10012.4	Contig1_12721_final	4	1327-1346	Contig1_12721_final_0_0_0_46_1284|sense|_855_893	-0.0295914	0.116328	0.426063	0.0295696	0.108614	-0.512561	-0.322173	0.143771	1150.17	AT3G14890	TAIR9 consistent: transcript/cDNA/PEP| Symbols: | phosphoesterase	not assigned.no ontology	-0.35644
ngs_90525804_x10071	TGACAGAAGAGAGTGAGAAC	bna-miR156_v11		537.808	11.7243	103.312	339.729	350.63	1303.36	1324.91	2527.92	5662.18	10012.4	Contig1_23884_remaining	3	453-472	Contig1_23884_remaining_0_0_0_38_631|sense|_141_175	-0.0297805	-0.500152	-0.110399	0.425315	0.316898	0.529093	-0.15654	-0.299118	705.333	AT5G50570	TAIR9 consistent: transcript/cDNA/PEP| Symbols: | squamosa promoter-binding protein	not assigned.no ontology	-0.0888627
ngs_90525804_x10071	TGACAGAAGAGAGTGAGAAC	bna-miR156_v11		537.808	11.7243	103.312	339.729	350.63	1303.36	1324.91	2527.92	5662.18	10012.4	Contig22_430_final	4	536-556	Contig22_430_final_0_0_0_43_447|sense|_196_230	0.0206601	0.0717505	0.0826567	-0.229438	-0.397285	0.528894	-0.066446	-0.235838	942.333	AT2G46505	TAIR9 consistent: transcript/cDNA/PEP| Symbols: SDH4 | SDH4; succinate dehydrogenase (ubiquinone)	not assigned.no ontology	-0.00522118
ngs_90525804_x10071	TGACAGAAGAGAGTGAGAAC	bna-miR156_v11		537.808	11.7243	103.312	339.729	350.63	1303.36	1324.91	2527.92	5662.18	10012.4	Contig1_11026_final	4	656-676	Contig1_11026_final_0_0_0_98_760|sense|_171_205	-0.586462	-0.253462	-0.0682716	-0.128663	0.251908	0.419732	-0.34294	-0.186304	798.833	AT3G09690	TAIR9 consistent: transcript/cDNA/PEP| Symbols: | hydrolase	not assigned.no ontology	0.0352385
ngs_90525804_x10071	TGACAGAAGAGAGTGAGAAC	bna-miR156_v11		537.808	11.7243	103.312	339.729	350.63	1303.36	1324.91	2527.92	5662.18	10012.4	BNARO5GH_T3_013_B05_30NOV2006_045.ab1___PBI	4	10-29	BNARO5GH_T3_013_B05_30NOV2006_045.ab1___PBI_0_0_0_312_830|sense|_785_819	-0.744848	-0.918241	-0.168726	0.492502	1.57687	0.764013	-0.116499	-0.107951	523.833	AT1G11040	TAIR9 consistent: transcript/cDNA/PEP| Symbols: | DNAJ chaperone C-terminal domain-containing protein	not assigned.no ontology	0.0467399
ngs_90525804_x10071	TGACAGAAGAGAGTGAGAAC	bna-miR156_v11		537.808	11.7243	103.312	339.729	350.63	1303.36	1324.91	2527.92	5662.18	10012.4	Contig3_1561_final	4	10-30	Contig3_1561_final_0_0_0_92_595|sense|_462_496	-0.17827	0.184097	-0.291995	-0.358823	-0.17873	0.870918	0.238015	-0.292064	1905.17	AT1G17880	TAIR9 consistent: transcript/cDNA/PEP| Symbols: | nascent polypeptide-associated complex (NAC) domain-containing protein / BTF3b-like transcription factor	not assigned.no ontology	0.164568
ngs_90525804_x10071	TGACAGAAGAGAGTGAGAAC	bna-miR156_v11		537.808	11.7243	103.312	339.729	350.63	1303.36	1324.91	2527.92	5662.18	10012.4	Contig2_15020_final	3	85-104	Contig2_15020_final_0_0_0_107_934|sense|_711_745	-1.67065	-0.869351	-0.170376	0.198198	0.438863	0.414846	0.0490664	0.0697351	525.5	AT1G58360	TAIR9 consistent: transcript/cDNA/PEP| Symbols: AAP1	not assigned.no ontology	0.305962
ngs_90525804_x10071	TGACAGAAGAGAGTGAGAAC	bna-miR156_v11		537.808	11.7243	103.312	339.729	350.63	1303.36	1324.91	2527.92	5662.18	10012.4	Contig2_11650_final	4	528-546	Contig2_11650_final_0_0_0_57_1085|sense|_550_584	-0.0217207	0.190471	-0.0423703	-0.316146	-0.302023	0.108164	-0.292163	0.353494	1710.17	AT4G38630	TAIR9 consistent: transcript/cDNA/PEP| Symbols: RPN10	not assigned.no ontology	0.455942
ngs_90525804_x10071	TGACAGAAGAGAGTGAGAAC	bna-miR156_v11		537.808	11.7243	103.312	339.729	350.63	1303.36	1324.91	2527.92	5662.18	10012.4	Contig1_79141_remaining	4	11-29	Contig1_79141_remaining_0_0_0_113_823|sense|_211_245	0.372851	0.197194	-0.484672	-0.149992	-0.451905	0.523928	0.519528	0.156689	607.5	AT3G17770	TAIR9 consistent: transcript/cDNA/PEP| Symbols: | dihydroxyacetone kinase family protein	not assigned.no ontology	0.476889
ngs_90525804_x10071	TGACAGAAGAGAGTGAGAAC	bna-miR156_v11		537.808	11.7243	103.312	339.729	350.63	1303.36	1324.91	2527.92	5662.18	10012.4	Contig4_3461_final	4	110-129	Contig4_3461_final_0_0_0_164_685|sense|_5_40	-0.588672	0.0215569	-0.408388	-0.364777	-0.0381729	0.280523	0.613945	0.384318	1075	AT1G50490	TAIR9 consistent: transcript/cDNA/PEP| Symbols: UBC20 | UBC20 (ubiquitin-conjugating enzyme 20); ubiquitin-protein ligase	not assigned.no ontology	0.687156
ngs_90525804_x10071	TGACAGAAGAGAGTGAGAAC	bna-miR156_v11		537.808	11.7243	103.312	339.729	350.63	1303.36	1324.91	2527.92	5662.18	10012.4	Contig3_4839_final	3.5	1-20	Contig3_4839_final_0_0_0_70_660|sense|_47_81	-1.2498	-0.469555	-0.417499	-0.44514	-0.0426826	0.0638685	0.583517	0.60364	1022.83	AT3G16480	TAIR9 consistent: transcript/cDNA/PEP| Symbols: MPPalpha | MPPalpha (mitochondrial processing peptidase alpha subunit); catalytic/ metal ion binding / metalloendopeptidase/ zinc ion binding	not assigned.no ontology	0.712844
ngs_90525804_x10071	TGACAGAAGAGAGTGAGAAC	bna-miR156_v11		537.808	11.7243	103.312	339.729	350.63	1303.36	1324.91	2527.92	5662.18	10012.4	Contig1_27279_remaining	4	217-235	Contig1_27279_remaining_0_0_0_4_1191|sense|_736_770	-0.770569	-0.253763	-0.226061	0.0135189	-0.350628	0.369966	1.18845	0.849518	701.667	AT1G79090	TAIR9 consistent: transcript/cDNA/PEP| Symbols: | unknown protein	not assigned.no ontology	0.758884
ngs_90525804_x10071	TGACAGAAGAGAGTGAGAAC	bna-miR156_v11		537.808	11.7243	103.312	339.729	350.63	1303.36	1324.91	2527.92	5662.18	10012.4	Contig2_930_final	3.5	883-902	Contig2_930_final_0_0_0_63_1307|sense|_852_888	-0.732713	-0.275753	-0.987064	-0.829272	-0.330379	0.633452	1.52573	1.51656	501.667	AT2G38000	TAIR9 consistent: transcript/cDNA/PEP| Symbols: | chaperone protein dnaJ-related	not assigned.no ontology	0.873668
ngs_90525804_x10071	TGACAGAAGAGAGTGAGAAC	bna-miR156_v11		537.808	11.7243	103.312	339.729	350.63	1303.36	1324.91	2527.92	5662.18	10012.4	Contig1_56608_remaining	2	117-136	Contig1_56608_remaining_0_0_0_8_220|sense|_221_255	-0.312756	-0.500082	-0.20421	-0.483844	-0.108109	-0.0956275	0.605402	0.869855	916.167	AT1G27370	TAIR9 consistent: transcript/cDNA/PEP| Symbols: | squamosa promoter-binding protein-like 10 (SPL10)	not assigned.no ontology	0.889103
ngs_90525804_x10071	TGACAGAAGAGAGTGAGAAC	bna-miR156_v11		537.808	11.7243	103.312	339.729	350.63	1303.36	1324.91	2527.92	5662.18	10012.4	Contig1_24555_remaining	2	494-513	Contig1_24555_remaining_0_0_0_1_735|sense|_593_627	-0.0464558	-0.127676	-0.28319	-0.527906	-0.419996	0.212754	0.433311	0.734356	884.667	AT5G43270	TAIR9 consistent: transcript/cDNA/PEP| Symbols: SPL2 | SPL2 (SQUAMOSA PROMOTER BINDING PROTEIN-LIKE 2); DNA binding / transcription factor	not assigned.no ontology	0.901755
ngs_90530141_x371	TGACAGAAGAGAGTGAGCAAAC	bna-miR156_v110		17.8082	0	17.7568	24.18	19.7538	48.4105	48.367	132.292	225.491	443.038	Contig1_1030_final	3	759-780	Contig1_1030_final_0_0_0_90_581|sense|_76_110	1.76565	1.41563	1.32879	0.479458	-0.570164	-1.38804	-1.38384	-1.15291	2115.5	AT4G38920	TAIR9 consistent: transcript/cDNA/PEP| Symbols: AVA-P3	not assigned.no ontology	-0.647279
ngs_90530141_x371	TGACAGAAGAGAGTGAGCAAAC	bna-miR156_v110		17.8082	0	17.7568	24.18	19.7538	48.4105	48.367	132.292	225.491	443.038	Contig3_3641_final	4	427-448	Contig3_3641_final_0_0_0_79_399|sense|_45_80	-0.285647	-0.243226	0.0717615	0.181503	0.25118	0.385063	-0.0952188	-0.416478	1769.5	AT4G34555	TAIR9 consistent: transcript/cDNA/PEP| Symbols: | 40S ribosomal protein S25	not assigned.no ontology	-0.360769
ngs_90530141_x371	TGACAGAAGAGAGTGAGCAAAC	bna-miR156_v110		17.8082	0	17.7568	24.18	19.7538	48.4105	48.367	132.292	225.491	443.038	Contig1_3641_final	4	404-425	Contig1_3641_final_0_0_0_56_376|sense|_272_310	-0.503467	0.125135	-0.0431178	-0.0953383	0.00304397	0.346047	0.601927	-0.451394	7953.33	AT4G34555	TAIR9 consistent: transcript/cDNA/PEP| Symbols: | 40S ribosomal protein S25	not assigned.no ontology	-0.234825
ngs_90530141_x371	TGACAGAAGAGAGTGAGCAAAC	bna-miR156_v110		17.8082	0	17.7568	24.18	19.7538	48.4105	48.367	132.292	225.491	443.038	Contig1_23884_remaining	4	451-472	Contig1_23884_remaining_0_0_0_38_631|sense|_141_175	-0.0297805	-0.500152	-0.110399	0.425315	0.316898	0.529093	-0.15654	-0.299118	705.333	AT5G50570	TAIR9 consistent: transcript/cDNA/PEP| Symbols: | squamosa promoter-binding protein	not assigned.no ontology	-0.135059
ngs_90530141_x371	TGACAGAAGAGAGTGAGCAAAC	bna-miR156_v110		17.8082	0	17.7568	24.18	19.7538	48.4105	48.367	132.292	225.491	443.038	21ACACMS_UP_020_F03_06NOV2004_021.ab1___PBI	4	407-428	21ACACMS_UP_020_F03_06NOV2004_021.ab1___PBI_0_0_0_59_379|sense|_368_403	-1.00515	-0.404437	-0.113651	-0.239291	0.155426	0.524942	0.200505	0.0824782	3138.33	AT4G34555	TAIR9 consistent: transcript/cDNA/PEP| Symbols: | 40S ribosomal protein S25	not assigned.no ontology	0.404477
ngs_90530141_x371	TGACAGAAGAGAGTGAGCAAAC	bna-miR156_v110		17.8082	0	17.7568	24.18	19.7538	48.4105	48.367	132.292	225.491	443.038	Contig1_24555_remaining	4	492-513	Contig1_24555_remaining_0_0_0_1_735|sense|_593_627	-0.0464558	-0.127676	-0.28319	-0.527906	-0.419996	0.212754	0.433311	0.734356	884.667	AT5G43270	TAIR9 consistent: transcript/cDNA/PEP| Symbols: SPL2 | SPL2 (SQUAMOSA PROMOTER BINDING PROTEIN-LIKE 2); DNA binding / transcription factor	not assigned.no ontology	0.815919
ngs_90530141_x371	TGACAGAAGAGAGTGAGCAAAC	bna-miR156_v110		17.8082	0	17.7568	24.18	19.7538	48.4105	48.367	132.292	225.491	443.038	53COT2_T3_016_A12_03SEP2004_096.ab1___PBI	4	634-655	53COT2_T3_016_A12_03SEP2004_096.ab1___PBI_0_0_0_4_519|sense|_22_56	-0.788571	-0.309993	-0.497408	-0.452543	-0.163596	0.338999	0.665271	1.04615	4309.33	AT2G33340	TAIR9 consistent: transcript/cDNA/PEP| Symbols: | nucleotide binding / ubiquitin-protein ligase	not assigned.no ontology	0.849053
ngs_90530141_x371	TGACAGAAGAGAGTGAGCAAAC	bna-miR156_v110		17.8082	0	17.7568	24.18	19.7538	48.4105	48.367	132.292	225.491	443.038	Contig1_56608_remaining	4	115-136	Contig1_56608_remaining_0_0_0_8_220|sense|_221_255	-0.312756	-0.500082	-0.20421	-0.483844	-0.108109	-0.0956275	0.605402	0.869855	916.167	AT1G27370	TAIR9 consistent: transcript/cDNA/PEP| Symbols: | squamosa promoter-binding protein-like 10 (SPL10)	not assigned.no ontology	0.867591
ngs_90529885_x360	TGACAGAAGAGAGTGAGCAAA	bna-miR156_v111		35.6164	0	6.457	4.836	6.5846	13.0336	32.8204	96.3428	241.598	357.598	Contig3_3641_final	4	428-448	Contig3_3641_final_0_0_0_79_399|sense|_45_80	-0.285647	-0.243226	0.0717615	0.181503	0.25118	0.385063	-0.0952188	-0.416478	1769.5	AT4G34555	TAIR9 consistent: transcript/cDNA/PEP| Symbols: | 40S ribosomal protein S25	not assigned.no ontology	-0.654913
ngs_90529885_x360	TGACAGAAGAGAGTGAGCAAA	bna-miR156_v111		35.6164	0	6.457	4.836	6.5846	13.0336	32.8204	96.3428	241.598	357.598	Contig1_3641_final	4	405-425	Contig1_3641_final_0_0_0_56_376|sense|_272_310	-0.503467	0.125135	-0.0431178	-0.0953383	0.00304397	0.346047	0.601927	-0.451394	7953.33	AT4G34555	TAIR9 consistent: transcript/cDNA/PEP| Symbols: | 40S ribosomal protein S25	not assigned.no ontology	-0.451674
ngs_90529885_x360	TGACAGAAGAGAGTGAGCAAA	bna-miR156_v111		35.6164	0	6.457	4.836	6.5846	13.0336	32.8204	96.3428	241.598	357.598	Contig1_1030_final	3	760-780	Contig1_1030_final_0_0_0_90_581|sense|_76_110	1.76565	1.41563	1.32879	0.479458	-0.570164	-1.38804	-1.38384	-1.15291	2115.5	AT4G38920	TAIR9 consistent: transcript/cDNA/PEP| Symbols: AVA-P3	not assigned.no ontology	-0.389758
ngs_90529885_x360	TGACAGAAGAGAGTGAGCAAA	bna-miR156_v111		35.6164	0	6.457	4.836	6.5846	13.0336	32.8204	96.3428	241.598	357.598	Contig1_23884_remaining	3	452-472	Contig1_23884_remaining_0_0_0_38_631|sense|_141_175	-0.0297805	-0.500152	-0.110399	0.425315	0.316898	0.529093	-0.15654	-0.299118	705.333	AT5G50570	TAIR9 consistent: transcript/cDNA/PEP| Symbols: | squamosa promoter-binding protein	not assigned.no ontology	-0.355255
ngs_90529885_x360	TGACAGAAGAGAGTGAGCAAA	bna-miR156_v111		35.6164	0	6.457	4.836	6.5846	13.0336	32.8204	96.3428	241.598	357.598	Contig2_15020_final	4	84-104	Contig2_15020_final_0_0_0_107_934|sense|_711_745	-1.67065	-0.869351	-0.170376	0.198198	0.438863	0.414846	0.0490664	0.0697351	525.5	AT1G58360	TAIR9 consistent: transcript/cDNA/PEP| Symbols: AAP1	not assigned.no ontology	-0.0330439
ngs_90529885_x360	TGACAGAAGAGAGTGAGCAAA	bna-miR156_v111		35.6164	0	6.457	4.836	6.5846	13.0336	32.8204	96.3428	241.598	357.598	21ACACMS_UP_020_F03_06NOV2004_021.ab1___PBI	4	408-428	21ACACMS_UP_020_F03_06NOV2004_021.ab1___PBI_0_0_0_59_379|sense|_368_403	-1.00515	-0.404437	-0.113651	-0.239291	0.155426	0.524942	0.200505	0.0824782	3138.33	AT4G34555	TAIR9 consistent: transcript/cDNA/PEP| Symbols: | 40S ribosomal protein S25	not assigned.no ontology	0.0409804
ngs_90529885_x360	TGACAGAAGAGAGTGAGCAAA	bna-miR156_v111		35.6164	0	6.457	4.836	6.5846	13.0336	32.8204	96.3428	241.598	357.598	53COT2_T3_016_A12_03SEP2004_096.ab1___PBI	4	635-655	53COT2_T3_016_A12_03SEP2004_096.ab1___PBI_0_0_0_4_519|sense|_22_56	-0.788571	-0.309993	-0.497408	-0.452543	-0.163596	0.338999	0.665271	1.04615	4309.33	AT2G33340	TAIR9 consistent: transcript/cDNA/PEP| Symbols: | nucleotide binding / ubiquitin-protein ligase	not assigned.no ontology	0.677532
ngs_90529885_x360	TGACAGAAGAGAGTGAGCAAA	bna-miR156_v111		35.6164	0	6.457	4.836	6.5846	13.0336	32.8204	96.3428	241.598	357.598	Contig1_24555_remaining	3	493-513	Contig1_24555_remaining_0_0_0_1_735|sense|_593_627	-0.0464558	-0.127676	-0.28319	-0.527906	-0.419996	0.212754	0.433311	0.734356	884.667	AT5G43270	TAIR9 consistent: transcript/cDNA/PEP| Symbols: SPL2 | SPL2 (SQUAMOSA PROMOTER BINDING PROTEIN-LIKE 2); DNA binding / transcription factor	not assigned.no ontology	0.818765
ngs_90529885_x360	TGACAGAAGAGAGTGAGCAAA	bna-miR156_v111		35.6164	0	6.457	4.836	6.5846	13.0336	32.8204	96.3428	241.598	357.598	Contig1_56608_remaining	3	116-136	Contig1_56608_remaining_0_0_0_8_220|sense|_221_255	-0.312756	-0.500082	-0.20421	-0.483844	-0.108109	-0.0956275	0.605402	0.869855	916.167	AT1G27370	TAIR9 consistent: transcript/cDNA/PEP| Symbols: | squamosa promoter-binding protein-like 10 (SPL10)	not assigned.no ontology	0.82636
ngs_51446438_x317	CGACAGAAGAGAGTCAGCAC	bna-miR156_v112		43.6301	1.46554	1.61425	1.209	1.64615	9.30972	77.7326	15.8175	289.918	353.315	Contig1_23884_remaining	4	453-472	Contig1_23884_remaining_0_0_0_38_631|sense|_141_175	-0.0297805	-0.500152	-0.110399	0.425315	0.316898	0.529093	-0.15654	-0.299118	705.333	AT5G50570	TAIR9 consistent: transcript/cDNA/PEP| Symbols: | squamosa promoter-binding protein	not assigned.no ontology	-0.232368
ngs_51446438_x317	CGACAGAAGAGAGTCAGCAC	bna-miR156_v112		43.6301	1.46554	1.61425	1.209	1.64615	9.30972	77.7326	15.8175	289.918	353.315	37RDBRH_UP_033_G03_05JUL2004_019.ab1___PBI	4	66-84	37RDBRH_UP_033_G03_05JUL2004_019.ab1___PBI_0_0_0_146_349|sense|_4_38	0.240293	-0.286924	-0.377116	0.264975	0.361817	1.0144	-0.184578	-0.38512	2365	AT1G51550	TAIR9 PEP: F-box family protein | chr1:19117646-19119291 REVERSE	not assigned.no ontology	-0.137845
ngs_51446438_x317	CGACAGAAGAGAGTCAGCAC	bna-miR156_v112		43.6301	1.46554	1.61425	1.209	1.64615	9.30972	77.7326	15.8175	289.918	353.315	Contig12_272_final	3.5	380-399	Contig12_272_final_0_0_0_3_380|sense|_374_409	0.00265662	-0.0625574	-0.35248	0.0615006	0.0324119	0.0599562	-0.0893914	0.0241659	4346.83	AT4G17520	TAIR9 consistent: transcript/cDNA/PEP| Symbols: | nuclear RNA-binding protein	not assigned.no ontology	-0.00963693
ngs_51446438_x317	CGACAGAAGAGAGTCAGCAC	bna-miR156_v112		43.6301	1.46554	1.61425	1.209	1.64615	9.30972	77.7326	15.8175	289.918	353.315	Contig1_8726_final	4	222-240	Contig1_8726_final_0_0_0_6_1022|sense|_880_914	-0.867002	-1.0844	-0.525202	0.264757	0.358543	0.762855	0.536447	0.459215	5362.5	AT2G04280	TAIR9 consistent: transcript/cDNA/PEP| Symbols: | unknown protein	not assigned.no ontology	0.135202
ngs_51446438_x317	CGACAGAAGAGAGTCAGCAC	bna-miR156_v112		43.6301	1.46554	1.61425	1.209	1.64615	9.30972	77.7326	15.8175	289.918	353.315	Contig2_1675_final	4	697-717	Contig2_1675_final_0_0_0_106_606|sense|_640_678	-0.662947	-0.43504	-0.0679291	-0.413985	-0.553125	0.703688	0.732693	0.666913	1989.17	AT1G71130	TAIR9 consistent: transcript/cDNA/PEP| Symbols: | AP2 domain-containing transcription factor	not assigned.no ontology	0.368758
ngs_51446438_x317	CGACAGAAGAGAGTCAGCAC	bna-miR156_v112		43.6301	1.46554	1.61425	1.209	1.64615	9.30972	77.7326	15.8175	289.918	353.315	Contig1_56608_remaining	3	117-136	Contig1_56608_remaining_0_0_0_8_220|sense|_221_255	-0.312756	-0.500082	-0.20421	-0.483844	-0.108109	-0.0956275	0.605402	0.869855	916.167	AT1G27370	TAIR9 consistent: transcript/cDNA/PEP| Symbols: | squamosa promoter-binding protein-like 10 (SPL10)	not assigned.no ontology	0.50127
ngs_51446438_x317	CGACAGAAGAGAGTCAGCAC	bna-miR156_v112		43.6301	1.46554	1.61425	1.209	1.64615	9.30972	77.7326	15.8175	289.918	353.315	Contig1_24555_remaining	3	494-513	Contig1_24555_remaining_0_0_0_1_735|sense|_593_627	-0.0464558	-0.127676	-0.28319	-0.527906	-0.419996	0.212754	0.433311	0.734356	884.667	AT5G43270	TAIR9 consistent: transcript/cDNA/PEP| Symbols: SPL2 | SPL2 (SQUAMOSA PROMOTER BINDING PROTEIN-LIKE 2); DNA binding / transcription factor	not assigned.no ontology	0.517633
ngs_51446438_x317	CGACAGAAGAGAGTCAGCAC	bna-miR156_v112		43.6301	1.46554	1.61425	1.209	1.64615	9.30972	77.7326	15.8175	289.918	353.315	Contig1_12699_final	4	575-594	Contig1_12699_final_0_0_0_3_458|sense|_26_60	0.346731	-0.118877	-0.313949	-0.643891	-0.819468	0.0177601	0.341594	0.391197	895.333	AT1G48670	TAIR9 consistent: transcript/cDNA/PEP| Symbols: | auxin-responsive GH3 family protein	not assigned.no ontology	0.670335
ngs_51446438_x317	CGACAGAAGAGAGTCAGCAC	bna-miR156_v112		43.6301	1.46554	1.61425	1.209	1.64615	9.30972	77.7326	15.8175	289.918	353.315	Contig1_8510_final	4	148-166	Contig1_8510_final_0_0_0_55_831|sense|_465_499	1.11765	-0.361317	-1.47944	-1.75703	-1.62133	0.303569	1.43844	1.86627	1456.5	AT3G63060	TAIR9 consistent: transcript/cDNA/PEP| Symbols: EDL3 | EDL3 (EID1-like 3)	not assigned.no ontology	0.686909
ngs_90544831_x300	TGACAGAAGAGAGTGAGCAGAC	bna-miR156_v115		8.01369	1.46554	9.6855	10.881	14.8153	33.515	58.7313	123.664	177.172	364.27	36RDBRG_UP_078_G10_19JAN2006_068.ab1___PBI	3.5	605-627	36RDBRG_UP_078_G10_19JAN2006_068.ab1___PBI_0_0_0_47_520|sense|_471_505	0.654629	0.181675	-0.190193	0.18928	-0.0947364	-0.164478	-0.957677	-1.08558	4736.5	AT5G58740	TAIR9 consistent: transcript/cDNA/PEP| Symbols: | nuclear movement family protein	not assigned.no ontology	-0.853243
ngs_90544831_x300	TGACAGAAGAGAGTGAGCAGAC	bna-miR156_v115		8.01369	1.46554	9.6855	10.881	14.8153	33.515	58.7313	123.664	177.172	364.27	Contig1_1030_final	3.5	759-780	Contig1_1030_final_0_0_0_90_581|sense|_76_110	1.76565	1.41563	1.32879	0.479458	-0.570164	-1.38804	-1.38384	-1.15291	2115.5	AT4G38920	TAIR9 consistent: transcript/cDNA/PEP| Symbols: AVA-P3	not assigned.no ontology	-0.674578
ngs_90544831_x300	TGACAGAAGAGAGTGAGCAGAC	bna-miR156_v115		8.01369	1.46554	9.6855	10.881	14.8153	33.515	58.7313	123.664	177.172	364.27	Contig1_23884_remaining	4	451-472	Contig1_23884_remaining_0_0_0_38_631|sense|_141_175	-0.0297805	-0.500152	-0.110399	0.425315	0.316898	0.529093	-0.15654	-0.299118	705.333	AT5G50570	TAIR9 consistent: transcript/cDNA/PEP| Symbols: | squamosa promoter-binding protein	not assigned.no ontology	-0.255315
ngs_90544831_x300	TGACAGAAGAGAGTGAGCAGAC	bna-miR156_v115		8.01369	1.46554	9.6855	10.881	14.8153	33.515	58.7313	123.664	177.172	364.27	Contig1_9222_final	3.5	405-427	Contig1_9222_final_0_0_0_55_1134|sense|_1117_1151	-2.8916	-2.46554	-0.0114193	0.586383	0.977327	-0.436526	-0.00614516	-0.379533	7903.67	AT1G80090	TAIR9 consistent: transcript/cDNA/PEP| Symbols: | CBS domain-containing protein	not assigned.no ontology	0.207847
ngs_90544831_x300	TGACAGAAGAGAGTGAGCAGAC	bna-miR156_v115		8.01369	1.46554	9.6855	10.881	14.8153	33.515	58.7313	123.664	177.172	364.27	Contig1_24555_remaining	4	492-513	Contig1_24555_remaining_0_0_0_1_735|sense|_593_627	-0.0464558	-0.127676	-0.28319	-0.527906	-0.419996	0.212754	0.433311	0.734356	884.667	AT5G43270	TAIR9 consistent: transcript/cDNA/PEP| Symbols: SPL2 | SPL2 (SQUAMOSA PROMOTER BINDING PROTEIN-LIKE 2); DNA binding / transcription factor	not assigned.no ontology	0.86854
ngs_90544831_x300	TGACAGAAGAGAGTGAGCAGAC	bna-miR156_v115		8.01369	1.46554	9.6855	10.881	14.8153	33.515	58.7313	123.664	177.172	364.27	Contig1_56608_remaining	4	115-136	Contig1_56608_remaining_0_0_0_8_220|sense|_221_255	-0.312756	-0.500082	-0.20421	-0.483844	-0.108109	-0.0956275	0.605402	0.869855	916.167	AT1G27370	TAIR9 consistent: transcript/cDNA/PEP| Symbols: | squamosa promoter-binding protein-like 10 (SPL10)	not assigned.no ontology	0.936152
ngs_90533922_x9628	TGACAGAAGAGAGTGAGCACC	bna-miR156_v12		580.547	17.5864	213.081	106.392	278.199	618.165	1411.28	3074.34	6505.57	10523.9	Contig1_4838_final	4	97-116	Contig1_4838_final_0_0_0_32_919|sense|_559_593	1.50191	1.70247	1.20749	-0.029233	-0.952104	-0.749355	-0.60397	-0.833001	6996.33	AT1G71690	TAIR9 consistent: transcript/cDNA/PEP| Symbols: | unknown protein	not assigned.no ontology	-0.489436
ngs_90533922_x9628	TGACAGAAGAGAGTGAGCACC	bna-miR156_v12		580.547	17.5864	213.081	106.392	278.199	618.165	1411.28	3074.34	6505.57	10523.9	Contig2_4838_final	4	106-125	Contig2_4838_final_0_0_0_41_913|sense|_564_598	1.49293	1.73349	1.43223	0.0946881	-1.15439	-1.37413	-0.707547	-0.811604	5308.66	AT1G71690	TAIR9 consistent: transcript/cDNA/PEP| Symbols: | unknown protein	not assigned.no ontology	-0.434193
ngs_90533922_x9628	TGACAGAAGAGAGTGAGCACC	bna-miR156_v12		580.547	17.5864	213.081	106.392	278.199	618.165	1411.28	3074.34	6505.57	10523.9	Contig1_23884_remaining	3	452-472	Contig1_23884_remaining_0_0_0_38_631|sense|_141_175	-0.0297805	-0.500152	-0.110399	0.425315	0.316898	0.529093	-0.15654	-0.299118	705.333	AT5G50570	TAIR9 consistent: transcript/cDNA/PEP| Symbols: | squamosa promoter-binding protein	not assigned.no ontology	-0.33137
ngs_90533922_x9628	TGACAGAAGAGAGTGAGCACC	bna-miR156_v12		580.547	17.5864	213.081	106.392	278.199	618.165	1411.28	3074.34	6505.57	10523.9	Contig1_9220_final	4	499-518	Contig1_9220_final_0_0_0_60_488|sense|_25_59	0.105298	-0.724021	-0.317681	0.700823	1.20398	-0.122828	-0.0184118	-0.268284	2363.33	AT1G07830	TAIR9 consistent: transcript/cDNA/PEP| Symbols: | ribosomal protein L29 family protein	not assigned.no ontology	-0.222526
ngs_90533922_x9628	TGACAGAAGAGAGTGAGCACC	bna-miR156_v12		580.547	17.5864	213.081	106.392	278.199	618.165	1411.28	3074.34	6505.57	10523.9	Contig2_9220_final	4	556-575	Contig2_9220_final_0_0_0_105_545|sense|_787_822	0.207888	-0.453122	-0.1441	-0.107906	0.204619	0.474615	0.0701927	-0.339025	1377.83	AT1G07830	TAIR9 consistent: transcript/cDNA/PEP| Symbols: | ribosomal protein L29 family protein	not assigned.no ontology	-0.205231
ngs_90533922_x9628	TGACAGAAGAGAGTGAGCACC	bna-miR156_v12		580.547	17.5864	213.081	106.392	278.199	618.165	1411.28	3074.34	6505.57	10523.9	Contig1_9222_final	3.5	406-427	Contig1_9222_final_0_0_0_55_1134|sense|_1117_1151	-2.8916	-2.46554	-0.0114193	0.586383	0.977327	-0.436526	-0.00614516	-0.379533	7903.67	AT1G80090	TAIR9 consistent: transcript/cDNA/PEP| Symbols: | CBS domain-containing protein	not assigned.no ontology	0.0815008
ngs_90533922_x9628	TGACAGAAGAGAGTGAGCACC	bna-miR156_v12		580.547	17.5864	213.081	106.392	278.199	618.165	1411.28	3074.34	6505.57	10523.9	Contig2_11650_final	4	527-546	Contig2_11650_final_0_0_0_57_1085|sense|_550_584	-0.0217207	0.190471	-0.0423703	-0.316146	-0.302023	0.108164	-0.292163	0.353494	1710.17	AT4G38630	TAIR9 consistent: transcript/cDNA/PEP| Symbols: RPN10	not assigned.no ontology	0.478876
ngs_90533922_x9628	TGACAGAAGAGAGTGAGCACC	bna-miR156_v12		580.547	17.5864	213.081	106.392	278.199	618.165	1411.28	3074.34	6505.57	10523.9	Contig1_24555_remaining	1	493-513	Contig1_24555_remaining_0_0_0_1_735|sense|_593_627	-0.0464558	-0.127676	-0.28319	-0.527906	-0.419996	0.212754	0.433311	0.734356	884.667	AT5G43270	TAIR9 consistent: transcript/cDNA/PEP| Symbols: SPL2 | SPL2 (SQUAMOSA PROMOTER BINDING PROTEIN-LIKE 2); DNA binding / transcription factor	not assigned.no ontology	0.884176
ngs_90533922_x9628	TGACAGAAGAGAGTGAGCACC	bna-miR156_v12		580.547	17.5864	213.081	106.392	278.199	618.165	1411.28	3074.34	6505.57	10523.9	Contig1_56608_remaining	2	116-136	Contig1_56608_remaining_0_0_0_8_220|sense|_221_255	-0.312756	-0.500082	-0.20421	-0.483844	-0.108109	-0.0956275	0.605402	0.869855	916.167	AT1G27370	TAIR9 consistent: transcript/cDNA/PEP| Symbols: | squamosa promoter-binding protein-like 10 (SPL10)	not assigned.no ontology	0.927736
ngs_97325389_x9212	TTGACAGAAGAGAGTGAGCAC	bna-miR156_v13	gma-miR156k	122.877	5.86215	43.5848	33.852	133.338	262.534	361.025	471.648	1136.24	2114.13	Contig1_4838_final	4	98-117	Contig1_4838_final_0_0_0_32_919|sense|_559_593	1.50191	1.70247	1.20749	-0.029233	-0.952104	-0.749355	-0.60397	-0.833001	6996.33	AT1G71690	TAIR9 consistent: transcript/cDNA/PEP| Symbols: | unknown protein	not assigned.no ontology	-0.680864
ngs_97325389_x9212	TTGACAGAAGAGAGTGAGCAC	bna-miR156_v13	gma-miR156k	122.877	5.86215	43.5848	33.852	133.338	262.534	361.025	471.648	1136.24	2114.13	Contig2_4838_final	4	107-126	Contig2_4838_final_0_0_0_41_913|sense|_564_598	1.49293	1.73349	1.43223	0.0946881	-1.15439	-1.37413	-0.707547	-0.811604	5308.66	AT1G71690	TAIR9 consistent: transcript/cDNA/PEP| Symbols: | unknown protein	not assigned.no ontology	-0.66885
ngs_97325389_x9212	TTGACAGAAGAGAGTGAGCAC	bna-miR156_v13	gma-miR156k	122.877	5.86215	43.5848	33.852	133.338	262.534	361.025	471.648	1136.24	2114.13	Contig1_9220_final	4	500-519	Contig1_9220_final_0_0_0_60_488|sense|_25_59	0.105298	-0.724021	-0.317681	0.700823	1.20398	-0.122828	-0.0184118	-0.268284	2363.33	AT1G07830	TAIR9 consistent: transcript/cDNA/PEP| Symbols: | ribosomal protein L29 family protein	not assigned.no ontology	-0.119332
ngs_97325389_x9212	TTGACAGAAGAGAGTGAGCAC	bna-miR156_v13	gma-miR156k	122.877	5.86215	43.5848	33.852	133.338	262.534	361.025	471.648	1136.24	2114.13	Contig1_23884_remaining	3	453-473	Contig1_23884_remaining_0_0_0_38_631|sense|_141_175	-0.0297805	-0.500152	-0.110399	0.425315	0.316898	0.529093	-0.15654	-0.299118	705.333	AT5G50570	TAIR9 consistent: transcript/cDNA/PEP| Symbols: | squamosa promoter-binding protein	not assigned.no ontology	-0.10371
ngs_97325389_x9212	TTGACAGAAGAGAGTGAGCAC	bna-miR156_v13	gma-miR156k	122.877	5.86215	43.5848	33.852	133.338	262.534	361.025	471.648	1136.24	2114.13	Contig2_9220_final	4	557-576	Contig2_9220_final_0_0_0_105_545|sense|_787_822	0.207888	-0.453122	-0.1441	-0.107906	0.204619	0.474615	0.0701927	-0.339025	1377.83	AT1G07830	TAIR9 consistent: transcript/cDNA/PEP| Symbols: | ribosomal protein L29 family protein	not assigned.no ontology	0.125434
ngs_97325389_x9212	TTGACAGAAGAGAGTGAGCAC	bna-miR156_v13	gma-miR156k	122.877	5.86215	43.5848	33.852	133.338	262.534	361.025	471.648	1136.24	2114.13	Contig1_9222_final	3.5	407-428	Contig1_9222_final_0_0_0_55_1134|sense|_1117_1151	-2.8916	-2.46554	-0.0114193	0.586383	0.977327	-0.436526	-0.00614516	-0.379533	7903.67	AT1G80090	TAIR9 consistent: transcript/cDNA/PEP| Symbols: | CBS domain-containing protein	not assigned.no ontology	0.191579
ngs_97325389_x9212	TTGACAGAAGAGAGTGAGCAC	bna-miR156_v13	gma-miR156k	122.877	5.86215	43.5848	33.852	133.338	262.534	361.025	471.648	1136.24	2114.13	Contig2_11650_final	4	528-547	Contig2_11650_final_0_0_0_57_1085|sense|_550_584	-0.0217207	0.190471	-0.0423703	-0.316146	-0.302023	0.108164	-0.292163	0.353494	1710.17	AT4G38630	TAIR9 consistent: transcript/cDNA/PEP| Symbols: RPN10	not assigned.no ontology	0.313902
ngs_97325389_x9212	TTGACAGAAGAGAGTGAGCAC	bna-miR156_v13	gma-miR156k	122.877	5.86215	43.5848	33.852	133.338	262.534	361.025	471.648	1136.24	2114.13	Contig2_15020_final	4	85-105	Contig2_15020_final_0_0_0_107_934|sense|_711_745	-1.67065	-0.869351	-0.170376	0.198198	0.438863	0.414846	0.0490664	0.0697351	525.5	AT1G58360	TAIR9 consistent: transcript/cDNA/PEP| Symbols: AAP1	not assigned.no ontology	0.329157
ngs_97325389_x9212	TTGACAGAAGAGAGTGAGCAC	bna-miR156_v13	gma-miR156k	122.877	5.86215	43.5848	33.852	133.338	262.534	361.025	471.648	1136.24	2114.13	Contig1_24555_remaining	1	494-514	Contig1_24555_remaining_0_0_0_1_735|sense|_593_627	-0.0464558	-0.127676	-0.28319	-0.527906	-0.419996	0.212754	0.433311	0.734356	884.667	AT5G43270	TAIR9 consistent: transcript/cDNA/PEP| Symbols: SPL2 | SPL2 (SQUAMOSA PROMOTER BINDING PROTEIN-LIKE 2); DNA binding / transcription factor	not assigned.no ontology	0.91266
ngs_97325389_x9212	TTGACAGAAGAGAGTGAGCAC	bna-miR156_v13	gma-miR156k	122.877	5.86215	43.5848	33.852	133.338	262.534	361.025	471.648	1136.24	2114.13	Contig1_56608_remaining	1	117-137	Contig1_56608_remaining_0_0_0_8_220|sense|_221_255	-0.312756	-0.500082	-0.20421	-0.483844	-0.108109	-0.0956275	0.605402	0.869855	916.167	AT1G27370	TAIR9 consistent: transcript/cDNA/PEP| Symbols: | squamosa promoter-binding protein-like 10 (SPL10)	not assigned.no ontology	0.949112
ngs_92171214_x8191	TGCCAGAAGAGAGTGAGCAC	bna-miR156_v14		19.589	1.46554	1.61425	1.209	11.523	11.1717	48.367	21.5693	137.638	205.676	Contig1_1588_final	3.5	589-607	Contig1_1588_final_0_0_0_329_859|sense|_709_743	1.21683	1.30117	0.897942	0.314297	-0.446692	-0.292322	-0.704543	-0.766081	2059.5	AT2G24220	TAIR9 consistent: transcript/cDNA/PEP| Symbols: ATPUP5 | ATPUP5; purine transmembrane transporter	not assigned.no ontology	-0.563155
ngs_92171214_x8191	TGCCAGAAGAGAGTGAGCAC	bna-miR156_v14		19.589	1.46554	1.61425	1.209	11.523	11.1717	48.367	21.5693	137.638	205.676	Contig1_4346_final	4	196-214	Contig1_4346_final_0_0_0_123_671|sense|_168_202	1.42649	0.936317	0.243608	-0.0524875	-0.439781	-0.0400241	-0.855943	-0.516721	2493.83	AT2G32580	TAIR9 consistent: transcript/cDNA/PEP| Symbols: | unknown protein	not assigned.no ontology	-0.454975
ngs_92171214_x8191	TGCCAGAAGAGAGTGAGCAC	bna-miR156_v14		19.589	1.46554	1.61425	1.209	11.523	11.1717	48.367	21.5693	137.638	205.676	Contig1_23884_remaining	4	453-472	Contig1_23884_remaining_0_0_0_38_631|sense|_141_175	-0.0297805	-0.500152	-0.110399	0.425315	0.316898	0.529093	-0.15654	-0.299118	705.333	AT5G50570	TAIR9 consistent: transcript/cDNA/PEP| Symbols: | squamosa promoter-binding protein	not assigned.no ontology	-0.197369
ngs_92171214_x8191	TGCCAGAAGAGAGTGAGCAC	bna-miR156_v14		19.589	1.46554	1.61425	1.209	11.523	11.1717	48.367	21.5693	137.638	205.676	Contig1_24555_remaining	3	494-513	Contig1_24555_remaining_0_0_0_1_735|sense|_593_627	-0.0464558	-0.127676	-0.28319	-0.527906	-0.419996	0.212754	0.433311	0.734356	884.667	AT5G43270	TAIR9 consistent: transcript/cDNA/PEP| Symbols: SPL2 | SPL2 (SQUAMOSA PROMOTER BINDING PROTEIN-LIKE 2); DNA binding / transcription factor	not assigned.no ontology	0.673724
ngs_92171214_x8191	TGCCAGAAGAGAGTGAGCAC	bna-miR156_v14		19.589	1.46554	1.61425	1.209	11.523	11.1717	48.367	21.5693	137.638	205.676	Contig1_56608_remaining	3	117-136	Contig1_56608_remaining_0_0_0_8_220|sense|_221_255	-0.312756	-0.500082	-0.20421	-0.483844	-0.108109	-0.0956275	0.605402	0.869855	916.167	AT1G27370	TAIR9 consistent: transcript/cDNA/PEP| Symbols: | squamosa promoter-binding protein-like 10 (SPL10)	not assigned.no ontology	0.742731
ngs_90481118_x7663	TGACAGAAGAGAGCGAGCAC	bna-miR156_v15	zma-miR156k	28.4931	4.39661	3.2285	7.254	9.8769	20.4814	72.5504	40.2627	404.127	473.027	Contig1_1030_final	4	761-780	Contig1_1030_final_0_0_0_90_581|sense|_76_110	1.76565	1.41563	1.32879	0.479458	-0.570164	-1.38804	-1.38384	-1.15291	2115.5	AT4G38920	TAIR9 consistent: transcript/cDNA/PEP| Symbols: AVA-P3	not assigned.no ontology	-0.574929
ngs_90481118_x7663	TGACAGAAGAGAGCGAGCAC	bna-miR156_v15	zma-miR156k	28.4931	4.39661	3.2285	7.254	9.8769	20.4814	72.5504	40.2627	404.127	473.027	gi_32494062___NCBI	4	351-369	gi_32494062___NCBI_0_0_0_36_287|sense|_120_157	1.47662	1.04357	0.873488	0.361068	0.0222891	-0.585124	-0.397906	0.0205855	2537.67	AT1G47830	TAIR9 consistent: transcript/cDNA/PEP| Symbols: | clathrin coat assembly protein	not assigned.no ontology	-0.442926
ngs_90481118_x7663	TGACAGAAGAGAGCGAGCAC	bna-miR156_v15	zma-miR156k	28.4931	4.39661	3.2285	7.254	9.8769	20.4814	72.5504	40.2627	404.127	473.027	Contig1_4838_final	4	98-116	Contig1_4838_final_0_0_0_32_919|sense|_559_593	1.50191	1.70247	1.20749	-0.029233	-0.952104	-0.749355	-0.60397	-0.833001	6996.33	AT1G71690	TAIR9 consistent: transcript/cDNA/PEP| Symbols: | unknown protein	not assigned.no ontology	-0.410642
ngs_90481118_x7663	TGACAGAAGAGAGCGAGCAC	bna-miR156_v15	zma-miR156k	28.4931	4.39661	3.2285	7.254	9.8769	20.4814	72.5504	40.2627	404.127	473.027	Contig2_4838_final	4	107-125	Contig2_4838_final_0_0_0_41_913|sense|_564_598	1.49293	1.73349	1.43223	0.0946881	-1.15439	-1.37413	-0.707547	-0.811604	5308.66	AT1G71690	TAIR9 consistent: transcript/cDNA/PEP| Symbols: | unknown protein	not assigned.no ontology	-0.394935
ngs_90481118_x7663	TGACAGAAGAGAGCGAGCAC	bna-miR156_v15	zma-miR156k	28.4931	4.39661	3.2285	7.254	9.8769	20.4814	72.5504	40.2627	404.127	473.027	Contig1_23884_remaining	2	453-472	Contig1_23884_remaining_0_0_0_38_631|sense|_141_175	-0.0297805	-0.500152	-0.110399	0.425315	0.316898	0.529093	-0.15654	-0.299118	705.333	AT5G50570	TAIR9 consistent: transcript/cDNA/PEP| Symbols: | squamosa promoter-binding protein	not assigned.no ontology	-0.227903
ngs_90481118_x7663	TGACAGAAGAGAGCGAGCAC	bna-miR156_v15	zma-miR156k	28.4931	4.39661	3.2285	7.254	9.8769	20.4814	72.5504	40.2627	404.127	473.027	37RDBRH_UP_033_G03_05JUL2004_019.ab1___PBI	3.5	66-84	37RDBRH_UP_033_G03_05JUL2004_019.ab1___PBI_0_0_0_146_349|sense|_4_38	0.240293	-0.286924	-0.377116	0.264975	0.361817	1.0144	-0.184578	-0.38512	2365	AT1G51550	TAIR9 PEP: F-box family protein | chr1:19117646-19119291 REVERSE	not assigned.no ontology	-0.165973
ngs_90481118_x7663	TGACAGAAGAGAGCGAGCAC	bna-miR156_v15	zma-miR156k	28.4931	4.39661	3.2285	7.254	9.8769	20.4814	72.5504	40.2627	404.127	473.027	Contig1_9220_final	3.5	500-518	Contig1_9220_final_0_0_0_60_488|sense|_25_59	0.105298	-0.724021	-0.317681	0.700823	1.20398	-0.122828	-0.0184118	-0.268284	2363.33	AT1G07830	TAIR9 consistent: transcript/cDNA/PEP| Symbols: | ribosomal protein L29 family protein	not assigned.no ontology	-0.117096
ngs_90481118_x7663	TGACAGAAGAGAGCGAGCAC	bna-miR156_v15	zma-miR156k	28.4931	4.39661	3.2285	7.254	9.8769	20.4814	72.5504	40.2627	404.127	473.027	Contig2_11650_final	4	528-546	Contig2_11650_final_0_0_0_57_1085|sense|_550_584	-0.0217207	0.190471	-0.0423703	-0.316146	-0.302023	0.108164	-0.292163	0.353494	1710.17	AT4G38630	TAIR9 consistent: transcript/cDNA/PEP| Symbols: RPN10	not assigned.no ontology	-0.0583519
ngs_90481118_x7663	TGACAGAAGAGAGCGAGCAC	bna-miR156_v15	zma-miR156k	28.4931	4.39661	3.2285	7.254	9.8769	20.4814	72.5504	40.2627	404.127	473.027	Contig2_15020_final	4	85-104	Contig2_15020_final_0_0_0_107_934|sense|_711_745	-1.67065	-0.869351	-0.170376	0.198198	0.438863	0.414846	0.0490664	0.0697351	525.5	AT1G58360	TAIR9 consistent: transcript/cDNA/PEP| Symbols: AAP1	not assigned.no ontology	0.0378189
ngs_90481118_x7663	TGACAGAAGAGAGCGAGCAC	bna-miR156_v15	zma-miR156k	28.4931	4.39661	3.2285	7.254	9.8769	20.4814	72.5504	40.2627	404.127	473.027	Contig12_272_final	4	380-399	Contig12_272_final_0_0_0_3_380|sense|_374_409	0.00265662	-0.0625574	-0.35248	0.0615006	0.0324119	0.0599562	-0.0893914	0.0241659	4346.83	AT4G17520	TAIR9 consistent: transcript/cDNA/PEP| Symbols: | nuclear RNA-binding protein	not assigned.no ontology	0.117985
ngs_90481118_x7663	TGACAGAAGAGAGCGAGCAC	bna-miR156_v15	zma-miR156k	28.4931	4.39661	3.2285	7.254	9.8769	20.4814	72.5504	40.2627	404.127	473.027	Contig2_9220_final	3.5	557-575	Contig2_9220_final_0_0_0_105_545|sense|_787_822	0.207888	-0.453122	-0.1441	-0.107906	0.204619	0.474615	0.0701927	-0.339025	1377.83	AT1G07830	TAIR9 consistent: transcript/cDNA/PEP| Symbols: | ribosomal protein L29 family protein	not assigned.no ontology	0.153836
ngs_90481118_x7663	TGACAGAAGAGAGCGAGCAC	bna-miR156_v15	zma-miR156k	28.4931	4.39661	3.2285	7.254	9.8769	20.4814	72.5504	40.2627	404.127	473.027	Contig7_6105_final	4	1119-1137	Contig7_6105_final_0_0_0_3_983|sense|_269_303	-2.92511	-3.16236	-2.68713	-1.27318	1.61056	3.47222	4.36064	4.16643	5441.17	AT3G21720	TAIR9 consistent: transcript/cDNA/PEP| Symbols: ICL | ICL (ISOCITRATE LYASE); catalytic/ isocitrate lyase	not assigned.no ontology	0.677247
ngs_90481118_x7663	TGACAGAAGAGAGCGAGCAC	bna-miR156_v15	zma-miR156k	28.4931	4.39661	3.2285	7.254	9.8769	20.4814	72.5504	40.2627	404.127	473.027	Contig1_12699_final	4	575-594	Contig1_12699_final_0_0_0_3_458|sense|_26_60	0.346731	-0.118877	-0.313949	-0.643891	-0.819468	0.0177601	0.341594	0.391197	895.333	AT1G48670	TAIR9 consistent: transcript/cDNA/PEP| Symbols: | auxin-responsive GH3 family protein	not assigned.no ontology	0.714029
ngs_90481118_x7663	TGACAGAAGAGAGCGAGCAC	bna-miR156_v15	zma-miR156k	28.4931	4.39661	3.2285	7.254	9.8769	20.4814	72.5504	40.2627	404.127	473.027	Contig5_6105_final	4	1940-1958	Contig5_6105_final_0_0_0_75_1802|sense|_1401_1435	-2.05168	-2.62753	-2.94257	-1.45234	1.45591	1.94832	3.30531	3.04354	15584.5	AT3G21720	TAIR9 consistent: transcript/cDNA/PEP| Symbols: ICL | ICL (ISOCITRATE LYASE); catalytic/ isocitrate lyase	not assigned.no ontology	0.714549
ngs_90481118_x7663	TGACAGAAGAGAGCGAGCAC	bna-miR156_v15	zma-miR156k	28.4931	4.39661	3.2285	7.254	9.8769	20.4814	72.5504	40.2627	404.127	473.027	Contig1_24555_remaining	1	494-513	Contig1_24555_remaining_0_0_0_1_735|sense|_593_627	-0.0464558	-0.127676	-0.28319	-0.527906	-0.419996	0.212754	0.433311	0.734356	884.667	AT5G43270	TAIR9 consistent: transcript/cDNA/PEP| Symbols: SPL2 | SPL2 (SQUAMOSA PROMOTER BINDING PROTEIN-LIKE 2); DNA binding / transcription factor	not assigned.no ontology	0.762601
ngs_90481118_x7663	TGACAGAAGAGAGCGAGCAC	bna-miR156_v15	zma-miR156k	28.4931	4.39661	3.2285	7.254	9.8769	20.4814	72.5504	40.2627	404.127	473.027	Contig1_56608_remaining	1	117-136	Contig1_56608_remaining_0_0_0_8_220|sense|_221_255	-0.312756	-0.500082	-0.20421	-0.483844	-0.108109	-0.0956275	0.605402	0.869855	916.167	AT1G27370	TAIR9 consistent: transcript/cDNA/PEP| Symbols: | squamosa promoter-binding protein-like 10 (SPL10)	not assigned.no ontology	0.791562
ngs_90481118_x7663	TGACAGAAGAGAGCGAGCAC	bna-miR156_v15	zma-miR156k	28.4931	4.39661	3.2285	7.254	9.8769	20.4814	72.5504	40.2627	404.127	473.027	Contig2_930_final	4	883-902	Contig2_930_final_0_0_0_63_1307|sense|_852_888	-0.732713	-0.275753	-0.987064	-0.829272	-0.330379	0.633452	1.52573	1.51656	501.667	AT2G38000	TAIR9 consistent: transcript/cDNA/PEP| Symbols: | chaperone protein dnaJ-related	not assigned.no ontology	0.8089
ngs_51446686_x6529	CGACAGAAGAGAGTGAGCAC	bna-miR156_v16	ath-miR156g	382.876	23.4486	32.285	18.135	116.877	245.777	1034.71	323.539	3275.48	4384.03	Contig2_4838_final	4	107-125	Contig2_4838_final_0_0_0_41_913|sense|_564_598	1.49293	1.73349	1.43223	0.0946881	-1.15439	-1.37413	-0.707547	-0.811604	5308.66	AT1G71690	TAIR9 consistent: transcript/cDNA/PEP| Symbols: | unknown protein	not assigned.no ontology	-0.326796
ngs_51446686_x6529	CGACAGAAGAGAGTGAGCAC	bna-miR156_v16	ath-miR156g	382.876	23.4486	32.285	18.135	116.877	245.777	1034.71	323.539	3275.48	4384.03	Contig1_4838_final	4	98-116	Contig1_4838_final_0_0_0_32_919|sense|_559_593	1.50191	1.70247	1.20749	-0.029233	-0.952104	-0.749355	-0.60397	-0.833001	6996.33	AT1G71690	TAIR9 consistent: transcript/cDNA/PEP| Symbols: | unknown protein	not assigned.no ontology	-0.326089
ngs_51446686_x6529	CGACAGAAGAGAGTGAGCAC	bna-miR156_v16	ath-miR156g	382.876	23.4486	32.285	18.135	116.877	245.777	1034.71	323.539	3275.48	4384.03	Contig1_23884_remaining	3	453-472	Contig1_23884_remaining_0_0_0_38_631|sense|_141_175	-0.0297805	-0.500152	-0.110399	0.425315	0.316898	0.529093	-0.15654	-0.299118	705.333	AT5G50570	TAIR9 consistent: transcript/cDNA/PEP| Symbols: | squamosa promoter-binding protein	not assigned.no ontology	-0.182576
ngs_51446686_x6529	CGACAGAAGAGAGTGAGCAC	bna-miR156_v16	ath-miR156g	382.876	23.4486	32.285	18.135	116.877	245.777	1034.71	323.539	3275.48	4384.03	37RDBRH_UP_033_G03_05JUL2004_019.ab1___PBI	3.5	66-84	37RDBRH_UP_033_G03_05JUL2004_019.ab1___PBI_0_0_0_146_349|sense|_4_38	0.240293	-0.286924	-0.377116	0.264975	0.361817	1.0144	-0.184578	-0.38512	2365	AT1G51550	TAIR9 PEP: F-box family protein | chr1:19117646-19119291 REVERSE	not assigned.no ontology	-0.106442
ngs_51446686_x6529	CGACAGAAGAGAGTGAGCAC	bna-miR156_v16	ath-miR156g	382.876	23.4486	32.285	18.135	116.877	245.777	1034.71	323.539	3275.48	4384.03	Contig2_783_final	4	548-566	Contig2_783_final_0_0_0_42_464|sense|_274_308	1.3547	0.428209	-0.0183118	-0.214006	-0.799905	-0.293388	-0.0563386	0.242613	1869	AT1G68760	TAIR9 consistent: transcript/cDNA/PEP| Symbols: ATNUDT1	not assigned.no ontology	0.135628
ngs_51446686_x6529	CGACAGAAGAGAGTGAGCAC	bna-miR156_v16	ath-miR156g	382.876	23.4486	32.285	18.135	116.877	245.777	1034.71	323.539	3275.48	4384.03	Contig3_4839_final	4	1-20	Contig3_4839_final_0_0_0_70_660|sense|_47_81	-1.2498	-0.469555	-0.417499	-0.44514	-0.0426826	0.0638685	0.583517	0.60364	1022.83	AT3G16480	TAIR9 consistent: transcript/cDNA/PEP| Symbols: MPPalpha | MPPalpha (mitochondrial processing peptidase alpha subunit); catalytic/ metal ion binding / metalloendopeptidase/ zinc ion binding	not assigned.no ontology	0.462245
ngs_51446686_x6529	CGACAGAAGAGAGTGAGCAC	bna-miR156_v16	ath-miR156g	382.876	23.4486	32.285	18.135	116.877	245.777	1034.71	323.539	3275.48	4384.03	Contig7_6105_final	4	1119-1137	Contig7_6105_final_0_0_0_3_983|sense|_269_303	-2.92511	-3.16236	-2.68713	-1.27318	1.61056	3.47222	4.36064	4.16643	5441.17	AT3G21720	TAIR9 consistent: transcript/cDNA/PEP| Symbols: ICL | ICL (ISOCITRATE LYASE); catalytic/ isocitrate lyase	not assigned.no ontology	0.588417
ngs_51446686_x6529	CGACAGAAGAGAGTGAGCAC	bna-miR156_v16	ath-miR156g	382.876	23.4486	32.285	18.135	116.877	245.777	1034.71	323.539	3275.48	4384.03	Contig5_6105_final	4	1940-1958	Contig5_6105_final_0_0_0_75_1802|sense|_1401_1435	-2.05168	-2.62753	-2.94257	-1.45234	1.45591	1.94832	3.30531	3.04354	15584.5	AT3G21720	TAIR9 consistent: transcript/cDNA/PEP| Symbols: ICL | ICL (ISOCITRATE LYASE); catalytic/ isocitrate lyase	not assigned.no ontology	0.627903
ngs_51446686_x6529	CGACAGAAGAGAGTGAGCAC	bna-miR156_v16	ath-miR156g	382.876	23.4486	32.285	18.135	116.877	245.777	1034.71	323.539	3275.48	4384.03	Contig1_24555_remaining	2	494-513	Contig1_24555_remaining_0_0_0_1_735|sense|_593_627	-0.0464558	-0.127676	-0.28319	-0.527906	-0.419996	0.212754	0.433311	0.734356	884.667	AT5G43270	TAIR9 consistent: transcript/cDNA/PEP| Symbols: SPL2 | SPL2 (SQUAMOSA PROMOTER BINDING PROTEIN-LIKE 2); DNA binding / transcription factor	not assigned.no ontology	0.635294
ngs_51446686_x6529	CGACAGAAGAGAGTGAGCAC	bna-miR156_v16	ath-miR156g	382.876	23.4486	32.285	18.135	116.877	245.777	1034.71	323.539	3275.48	4384.03	Contig1_12699_final	3.5	575-594	Contig1_12699_final_0_0_0_3_458|sense|_26_60	0.346731	-0.118877	-0.313949	-0.643891	-0.819468	0.0177601	0.341594	0.391197	895.333	AT1G48670	TAIR9 consistent: transcript/cDNA/PEP| Symbols: | auxin-responsive GH3 family protein	not assigned.no ontology	0.647919
ngs_51446686_x6529	CGACAGAAGAGAGTGAGCAC	bna-miR156_v16	ath-miR156g	382.876	23.4486	32.285	18.135	116.877	245.777	1034.71	323.539	3275.48	4384.03	Contig1_56608_remaining	2	117-136	Contig1_56608_remaining_0_0_0_8_220|sense|_221_255	-0.312756	-0.500082	-0.20421	-0.483844	-0.108109	-0.0956275	0.605402	0.869855	916.167	AT1G27370	TAIR9 consistent: transcript/cDNA/PEP| Symbols: | squamosa promoter-binding protein-like 10 (SPL10)	not assigned.no ontology	0.66118
ngs_90466219_x5933	TGACAGAAGAAAGAGAGCAC	bna-miR156_v17	ath-miR156h	233.287	275.521	217.924	110.019	116.877	74.4777	1.72739	2.8759	7.32115	870.701	Contig59_601_final	4	550-570	Contig59_601_final_0_0_0_78_539|sense|_588_624	-3.3676	-3.35509	-2.64324	-0.530514	0.423948	1.46465	2.48266	3.18446	33789.3	AT5G12020	TAIR9 consistent: transcript/cDNA/PEP| Symbols: HSP17.6II | HSP17.6II (17.6 KDA CLASS II HEAT SHOCK PROTEIN)	not assigned.no ontology	-0.982155
ngs_90466219_x5933	TGACAGAAGAAAGAGAGCAC	bna-miR156_v17	ath-miR156h	233.287	275.521	217.924	110.019	116.877	74.4777	1.72739	2.8759	7.32115	870.701	Contig7_6105_final	4	1119-1137	Contig7_6105_final_0_0_0_3_983|sense|_269_303	-2.92511	-3.16236	-2.68713	-1.27318	1.61056	3.47222	4.36064	4.16643	5441.17	AT3G21720	TAIR9 consistent: transcript/cDNA/PEP| Symbols: ICL | ICL (ISOCITRATE LYASE); catalytic/ isocitrate lyase	not assigned.no ontology	-0.94154
ngs_90466219_x5933	TGACAGAAGAAAGAGAGCAC	bna-miR156_v17	ath-miR156h	233.287	275.521	217.924	110.019	116.877	74.4777	1.72739	2.8759	7.32115	870.701	Contig5_6105_final	4	1940-1958	Contig5_6105_final_0_0_0_75_1802|sense|_1401_1435	-2.05168	-2.62753	-2.94257	-1.45234	1.45591	1.94832	3.30531	3.04354	15584.5	AT3G21720	TAIR9 consistent: transcript/cDNA/PEP| Symbols: ICL | ICL (ISOCITRATE LYASE); catalytic/ isocitrate lyase	not assigned.no ontology	-0.923966
ngs_90466219_x5933	TGACAGAAGAAAGAGAGCAC	bna-miR156_v17	ath-miR156h	233.287	275.521	217.924	110.019	116.877	74.4777	1.72739	2.8759	7.32115	870.701	24RDBNH_UP_125_E02_12DEC2006_008.ab1___PBI	4	533-551	24RDBNH_UP_125_E02_12DEC2006_008.ab1___PBI_0_0_0_2_376|sense|_88_122	-0.47668	-0.264459	-0.168916	0.130668	0.235294	-0.0147785	0.417456	0.475224	1225.83	AT1G78420	TAIR9 consistent: transcript/cDNA/PEP| Symbols: | protein binding / zinc ion binding	not assigned.no ontology	-0.906472
ngs_90466219_x5933	TGACAGAAGAAAGAGAGCAC	bna-miR156_v17	ath-miR156h	233.287	275.521	217.924	110.019	116.877	74.4777	1.72739	2.8759	7.32115	870.701	Contig1_1972_final	4	467-485	Contig1_1972_final_0_0_0_44_352|sense|_84_118	-0.229514	-0.414758	-0.310038	-0.314632	-0.140988	0.368919	0.468737	0.377748	546.167	AT1G70350	TAIR9 consistent: transcript/cDNA/PEP| Symbols: | unknown protein	not assigned.no ontology	-0.871929
ngs_90466219_x5933	TGACAGAAGAAAGAGAGCAC	bna-miR156_v17	ath-miR156h	233.287	275.521	217.924	110.019	116.877	74.4777	1.72739	2.8759	7.32115	870.701	24RDBNH_UP_088_E09_6MAR2006_071.ab1___PBI	4	150-169	24RDBNH_UP_088_E09_6MAR2006_071.ab1___PBI_0_0_0_203_709|sense|_7_41	-0.103774	-0.248809	-0.647382	-0.392352	0.0135929	0.496805	0.854903	0.981417	1413	AT3G09350	TAIR9 consistent: transcript/cDNA/PEP| Symbols: | armadillo/beta-catenin repeat family protein	not assigned.no ontology	-0.825115
ngs_90466219_x5933	TGACAGAAGAAAGAGAGCAC	bna-miR156_v17	ath-miR156h	233.287	275.521	217.924	110.019	116.877	74.4777	1.72739	2.8759	7.32115	870.701	Contig58_601_final	4	531-551	Contig58_601_final_0_0_0_59_520|sense|_568_605	-1.16566	-1.32919	-2.97595	-2.95934	1.58051	3.62604	5.02673	4.81712	54147.7	AT5G12020	TAIR9 consistent: transcript/cDNA/PEP| Symbols: HSP17.6II | HSP17.6II (17.6 KDA CLASS II HEAT SHOCK PROTEIN)	not assigned.no ontology	-0.810883
ngs_90466219_x5933	TGACAGAAGAAAGAGAGCAC	bna-miR156_v17	ath-miR156h	233.287	275.521	217.924	110.019	116.877	74.4777	1.72739	2.8759	7.32115	870.701	Contig1_56608_remaining	2	117-136	Contig1_56608_remaining_0_0_0_8_220|sense|_221_255	-0.312756	-0.500082	-0.20421	-0.483844	-0.108109	-0.0956275	0.605402	0.869855	916.167	AT1G27370	TAIR9 consistent: transcript/cDNA/PEP| Symbols: | squamosa promoter-binding protein-like 10 (SPL10)	not assigned.no ontology	-0.80743
ngs_90466219_x5933	TGACAGAAGAAAGAGAGCAC	bna-miR156_v17	ath-miR156h	233.287	275.521	217.924	110.019	116.877	74.4777	1.72739	2.8759	7.32115	870.701	24RDBNH_UP_106_B07_10MAR2006_061.ab1___PBI	4	75-94	24RDBNH_UP_106_B07_10MAR2006_061.ab1___PBI_0_0_0_176_574|sense|_157_191	-0.882517	-0.387632	0.0830444	0.171895	-0.487063	0.39158	0.683336	0.604139	1830.5	AT2G45990	TAIR9 consistent: transcript/cDNA/PEP| Symbols: | unknown protein	not assigned.no ontology	-0.794465
ngs_90466219_x5933	TGACAGAAGAAAGAGAGCAC	bna-miR156_v17	ath-miR156h	233.287	275.521	217.924	110.019	116.877	74.4777	1.72739	2.8759	7.32115	870.701	Contig1_8680_final	4	390-409	Contig1_8680_final_0_0_0_54_386|sense|_513_547	-0.206157	-0.0664719	-0.47266	-0.470424	-0.159819	0.481551	0.500258	0.876713	4081.67	AT3G05810	TAIR9 consistent: transcript/cDNA/PEP| Symbols: | unknown protein	not assigned.no ontology	-0.724105
ngs_90466219_x5933	TGACAGAAGAAAGAGAGCAC	bna-miR156_v17	ath-miR156h	233.287	275.521	217.924	110.019	116.877	74.4777	1.72739	2.8759	7.32115	870.701	Contig2_15020_final	2	85-104	Contig2_15020_final_0_0_0_107_934|sense|_711_745	-1.67065	-0.869351	-0.170376	0.198198	0.438863	0.414846	0.0490664	0.0697351	525.5	AT1G58360	TAIR9 consistent: transcript/cDNA/PEP| Symbols: AAP1	not assigned.no ontology	-0.686811
ngs_90466219_x5933	TGACAGAAGAAAGAGAGCAC	bna-miR156_v17	ath-miR156h	233.287	275.521	217.924	110.019	116.877	74.4777	1.72739	2.8759	7.32115	870.701	Contig1_24555_remaining	2	494-513	Contig1_24555_remaining_0_0_0_1_735|sense|_593_627	-0.0464558	-0.127676	-0.28319	-0.527906	-0.419996	0.212754	0.433311	0.734356	884.667	AT5G43270	TAIR9 consistent: transcript/cDNA/PEP| Symbols: SPL2 | SPL2 (SQUAMOSA PROMOTER BINDING PROTEIN-LIKE 2); DNA binding / transcription factor	not assigned.no ontology	-0.608591
ngs_90466219_x5933	TGACAGAAGAAAGAGAGCAC	bna-miR156_v17	ath-miR156h	233.287	275.521	217.924	110.019	116.877	74.4777	1.72739	2.8759	7.32115	870.701	gi_32513943___NCBI	4	123-142	gi_32513943___NCBI|senAnsen|_30_69	-1.58197	-0.87059	-0.232944	0.381952	1.15043	0.663211	-0.143419	0.0391436	1467.17	AT1G03270	TAIR9 consistent: transcript/cDNA/PEP| Symbols: | FUNCTIONS IN: molecular_function unknown; INVOLVED IN: biological_process unknown; LOCATED IN: endomembrane system; EXPRESSED IN: 21 plant structures; EXPRESSED DURING: 14 growth stages; CONTAINS InterPro DOMAIN/s: Protein of unknown function DUF21 (InterPro:IPR002550)	not assigned.no ontology	-0.568767
ngs_90466219_x5933	TGACAGAAGAAAGAGAGCAC	bna-miR156_v17	ath-miR156h	233.287	275.521	217.924	110.019	116.877	74.4777	1.72739	2.8759	7.32115	870.701	BNDH4DCT_UP_012_H02_16DEC2004_002.ab1___PBI	4	304-324	BNDH4DCT_UP_012_H02_16DEC2004_002.ab1___PBI_0_0_0_21_392|sense|_113_148	0.386174	-0.149127	-0.669944	-0.45428	-0.203746	0.569752	0.632524	0.431802	2285.17	AT1G12672	TAIR9 consistent: transcript/cDNA/PEP| Symbols: | unknown protein	not assigned.no ontology	-0.539565
ngs_90466219_x5933	TGACAGAAGAAAGAGAGCAC	bna-miR156_v17	ath-miR156h	233.287	275.521	217.924	110.019	116.877	74.4777	1.72739	2.8759	7.32115	870.701	Contig1_14112_final	4	794-812	Contig1_14112_final_0_0_0_3_683|sense|_325_360	-1.56303	-3.22705	0.087083	1.54557	2.3712	0.151255	0.149278	-0.29355	3593.83	AT1G20640	TAIR9 consistent: transcript/cDNA/PEP| Symbols: | RWP-RK domain-containing protein	not assigned.no ontology	-0.536806
ngs_90466219_x5933	TGACAGAAGAAAGAGAGCAC	bna-miR156_v17	ath-miR156h	233.287	275.521	217.924	110.019	116.877	74.4777	1.72739	2.8759	7.32115	870.701	gi_21843935___NCBI	3	424-442	gi_21843935___NCBI_0_0_0_132_365|sense|_116_150	0.309111	0.290035	-0.363069	-0.103379	0.263497	0.751494	0.468902	0.357846	2976	AT2G47880	TAIR9 consistent: transcript/cDNA/PEP| Symbols: | glutaredoxin family protein	not assigned.no ontology	-0.420811
ngs_90466219_x5933	TGACAGAAGAAAGAGAGCAC	bna-miR156_v17	ath-miR156h	233.287	275.521	217.924	110.019	116.877	74.4777	1.72739	2.8759	7.32115	870.701	Contig2_3453_final	4	116-134	Contig2_3453_final_0_0_0_100_594|sense|_362_396	-0.461108	-0.0819262	0.315468	-0.0884466	-0.475592	0.237143	0.199974	0.0746716	562.5	AT5G56170	TAIR9 consistent: transcript/cDNA/PEP| Symbols: | FUNCTIONS IN: molecular_function unknown; INVOLVED IN: biological_process unknown; LOCATED IN: anchored to membrane; EXPRESSED IN: 22 plant structures; EXPRESSED DURING: 13 growth stages; BEST Arabidopsis thaliana protein match is: LRE (LORELEI) (TAIR:AT4G26466.1); Has 71 Blast hits to 71 proteins in 9 species: Archae - 0; Bacteria - 0; Metazoa - …	not assigned.no ontology	-0.327242
ngs_90466219_x5933	TGACAGAAGAAAGAGAGCAC	bna-miR156_v17	ath-miR156h	233.287	275.521	217.924	110.019	116.877	74.4777	1.72739	2.8759	7.32115	870.701	46RDOAG_UP_012_A09_24SEP2004_079.ab1___PBI	4	25-43	46RDOAG_UP_012_A09_24SEP2004_079.ab1___PBI_0_0_0_1_165|sense|_131_165	0.104886	-0.569064	-0.0956828	0.407506	0.619565	0.194189	0.0143272	-0.279636	1723.67	AT2G21630	TAIR9 consistent: transcript/cDNA/PEP| Symbols: | transport protein	not assigned.no ontology	-0.267725
ngs_90466219_x5933	TGACAGAAGAAAGAGAGCAC	bna-miR156_v17	ath-miR156h	233.287	275.521	217.924	110.019	116.877	74.4777	1.72739	2.8759	7.32115	870.701	Contig1_23884_remaining	3	453-472	Contig1_23884_remaining_0_0_0_38_631|sense|_141_175	-0.0297805	-0.500152	-0.110399	0.425315	0.316898	0.529093	-0.15654	-0.299118	705.333	AT5G50570	TAIR9 consistent: transcript/cDNA/PEP| Symbols: | squamosa promoter-binding protein	not assigned.no ontology	-0.260428
ngs_90466219_x5933	TGACAGAAGAAAGAGAGCAC	bna-miR156_v17	ath-miR156h	233.287	275.521	217.924	110.019	116.877	74.4777	1.72739	2.8759	7.32115	870.701	Contig2_11650_final	4	526-546	Contig2_11650_final_0_0_0_57_1085|sense|_550_584	-0.0217207	0.190471	-0.0423703	-0.316146	-0.302023	0.108164	-0.292163	0.353494	1710.17	AT4G38630	TAIR9 consistent: transcript/cDNA/PEP| Symbols: RPN10	not assigned.no ontology	0.100153
ngs_90466219_x5933	TGACAGAAGAAAGAGAGCAC	bna-miR156_v17	ath-miR156h	233.287	275.521	217.924	110.019	116.877	74.4777	1.72739	2.8759	7.32115	870.701	Contig22_430_final	4	536-556	Contig22_430_final_0_0_0_43_447|sense|_196_230	0.0206601	0.0717505	0.0826567	-0.229438	-0.397285	0.528894	-0.066446	-0.235838	942.333	AT2G46505	TAIR9 consistent: transcript/cDNA/PEP| Symbols: SDH4 | SDH4; succinate dehydrogenase (ubiquinone)	not assigned.no ontology	0.187799
ngs_90466219_x5933	TGACAGAAGAAAGAGAGCAC	bna-miR156_v17	ath-miR156h	233.287	275.521	217.924	110.019	116.877	74.4777	1.72739	2.8759	7.32115	870.701	Contig2_14261_final	4	364-382	Contig2_14261_final_0_0_0_66_680|sense|_382_417	0.487525	0.351546	0.156261	-0.0692283	-0.890432	-0.359978	0.0532104	-0.316967	4736.67	AT1G76680	TAIR9 consistent: transcript/cDNA/PEP| Symbols: OPR1	not assigned.no ontology	0.561665
ngs_90466219_x5933	TGACAGAAGAAAGAGAGCAC	bna-miR156_v17	ath-miR156h	233.287	275.521	217.924	110.019	116.877	74.4777	1.72739	2.8759	7.32115	870.701	Contig1_14261_final	4	383-401	Contig1_14261_final_0_0_0_85_1200|sense|_401_435	0.259343	0.699004	0.183189	-0.383881	-0.525632	0.000632604	0.140122	-0.146152	4259.67	AT1G76680	TAIR9 consistent: transcript/cDNA/PEP| Symbols: OPR1	not assigned.no ontology	0.56749
ngs_90466219_x5933	TGACAGAAGAAAGAGAGCAC	bna-miR156_v17	ath-miR156h	233.287	275.521	217.924	110.019	116.877	74.4777	1.72739	2.8759	7.32115	870.701	BNQA_UP_143_E09_10NOV2005_071.ab1___PBI	4	376-395	BNQA_UP_143_E09_10NOV2005_071.ab1___PBI_0_0_0_2_232|sense|_297_334	1.60506	0.652982	0.423395	0.249788	-0.224369	-0.93894	-0.733079	-0.108679	808.5	AT3G15380	TAIR9 consistent: transcript/cDNA/PEP| Symbols: | choline transporter-related	not assigned.no ontology	0.771896
ngs_90466219_x5933	TGACAGAAGAAAGAGAGCAC	bna-miR156_v17	ath-miR156h	233.287	275.521	217.924	110.019	116.877	74.4777	1.72739	2.8759	7.32115	870.701	Contig1_1351_final	3	535-554	Contig1_1351_final_0_0_0_71_520|sense|_475_509	1.36515	0.453062	0.642863	0.296334	-0.498921	-1.09784	-0.645616	-0.652472	706.333	AT3G13350	TAIR9 consistent: transcript/cDNA/PEP| Symbols: | high mobility group (HMG1/2) family protein / ARID/BRIGHT DNA-binding domain-containing protein	not assigned.no ontology	0.807863
ngs_90466219_x5933	TGACAGAAGAAAGAGAGCAC	bna-miR156_v17	ath-miR156h	233.287	275.521	217.924	110.019	116.877	74.4777	1.72739	2.8759	7.32115	870.701	Contig1_6707_final	4	78-97	Contig1_6707_final_0_0_0_22_828|sense|_127_161	0.195049	0.573746	0.602403	0.0293167	-0.154447	-0.477655	-0.407143	-0.149892	1002.5	AT2G45990	TAIR9 consistent: transcript/cDNA/PEP| Symbols: | unknown protein	not assigned.no ontology	0.861157
ngs_90485984_x5778	TGACAGAAGAGAGGGAGCAA	bna-miR156_v18		40.0685	0	12.914	18.135	57.6152	178.747	732.414	537.794	701.366	1897.51	Contig1_1030_final	2.5	761-780	Contig1_1030_final_0_0_0_90_581|sense|_76_110	1.76565	1.41563	1.32879	0.479458	-0.570164	-1.38804	-1.38384	-1.15291	2115.5	AT4G38920	TAIR9 consistent: transcript/cDNA/PEP| Symbols: AVA-P3	not assigned.no ontology	-0.726886
ngs_90485984_x5778	TGACAGAAGAGAGGGAGCAA	bna-miR156_v18		40.0685	0	12.914	18.135	57.6152	178.747	732.414	537.794	701.366	1897.51	Contig1_16660_final	4	482-501	Contig1_16660_final_0_0_0_4_327|sense|_325_364	-0.159232	-0.0343022	0.22409	0.372326	-0.386665	-0.188758	-0.573771	-0.0845043	733.833	AT3G03860	TAIR9 consistent: transcript/cDNA/PEP| Symbols: ATAPRL5 | ATAPRL5 (APR-like 5)	not assigned.no ontology	-0.591764
ngs_90485984_x5778	TGACAGAAGAGAGGGAGCAA	bna-miR156_v18		40.0685	0	12.914	18.135	57.6152	178.747	732.414	537.794	701.366	1897.51	Contig2_3326_final	3.5	1001-1019	Contig2_3326_final_0_0_0_381_947|sense|_610_647	0.0661791	-0.289439	0.218967	0.19041	0.202143	-0.0570548	-0.245291	-0.0845647	1495.83	AT2G37478	TAIR9 consistent: transcript/cDNA | Symbols: CPuORF52 | CPuORF52 (Conserved peptide upstream open reading frame 52)	not assigned.no ontology	-0.543313
ngs_90485984_x5778	TGACAGAAGAGAGGGAGCAA	bna-miR156_v18		40.0685	0	12.914	18.135	57.6152	178.747	732.414	537.794	701.366	1897.51	Contig1_11096_final	3.5	30-48	Contig1_11096_final_0_0_0_66_899|sense|_835_869	-0.181047	-0.543851	0.18636	0.68184	0.431172	0.136089	-0.365168	-0.294759	582.667	AT4G39950	TAIR9 consistent: transcript/cDNA/PEP| Symbols: CYP79B2 | CYP79B2; electron carrier/ heme binding / iron ion binding / monooxygenase/ oxygen binding	not assigned.no ontology	-0.456179
ngs_90485984_x5778	TGACAGAAGAGAGGGAGCAA	bna-miR156_v18		40.0685	0	12.914	18.135	57.6152	178.747	732.414	537.794	701.366	1897.51	Contig3_3641_final	3.5	429-448	Contig3_3641_final_0_0_0_79_399|sense|_45_80	-0.285647	-0.243226	0.0717615	0.181503	0.25118	0.385063	-0.0952188	-0.416478	1769.5	AT4G34555	TAIR9 consistent: transcript/cDNA/PEP| Symbols: | 40S ribosomal protein S25	not assigned.no ontology	-0.33497
ngs_90485984_x5778	TGACAGAAGAGAGGGAGCAA	bna-miR156_v18		40.0685	0	12.914	18.135	57.6152	178.747	732.414	537.794	701.366	1897.51	Contig1_23884_remaining	2.5	453-472	Contig1_23884_remaining_0_0_0_38_631|sense|_141_175	-0.0297805	-0.500152	-0.110399	0.425315	0.316898	0.529093	-0.15654	-0.299118	705.333	AT5G50570	TAIR9 consistent: transcript/cDNA/PEP| Symbols: | squamosa promoter-binding protein	not assigned.no ontology	-0.267566
ngs_90485984_x5778	TGACAGAAGAGAGGGAGCAA	bna-miR156_v18		40.0685	0	12.914	18.135	57.6152	178.747	732.414	537.794	701.366	1897.51	Contig2_15020_final	2.5	85-104	Contig2_15020_final_0_0_0_107_934|sense|_711_745	-1.67065	-0.869351	-0.170376	0.198198	0.438863	0.414846	0.0490664	0.0697351	525.5	AT1G58360	TAIR9 consistent: transcript/cDNA/PEP| Symbols: AAP1	not assigned.no ontology	0.287956
ngs_90485984_x5778	TGACAGAAGAGAGGGAGCAA	bna-miR156_v18		40.0685	0	12.914	18.135	57.6152	178.747	732.414	537.794	701.366	1897.51	Contig3_11678_final	4	17-37	Contig3_11678_final_0_0_0_66_647|sense|_62_96	-0.496668	-1.35675	-0.622695	0.39935	0.734155	0.45167	0.0688564	0.32921	10077.2	AT1G50110	TAIR9 consistent: transcript/cDNA/PEP| Symbols: | branched-chain amino acid aminotransferase 6 / branched-chain amino acid transaminase 6 (BCAT6)	not assigned.no ontology	0.308994
ngs_90485984_x5778	TGACAGAAGAGAGGGAGCAA	bna-miR156_v18		40.0685	0	12.914	18.135	57.6152	178.747	732.414	537.794	701.366	1897.51	Contig1_3641_final	3.5	406-425	Contig1_3641_final_0_0_0_56_376|sense|_272_310	-0.503467	0.125135	-0.0431178	-0.0953383	0.00304397	0.346047	0.601927	-0.451394	7953.33	AT4G34555	TAIR9 consistent: transcript/cDNA/PEP| Symbols: | 40S ribosomal protein S25	not assigned.no ontology	0.33017
ngs_90485984_x5778	TGACAGAAGAGAGGGAGCAA	bna-miR156_v18		40.0685	0	12.914	18.135	57.6152	178.747	732.414	537.794	701.366	1897.51	BNSCS4CT_UP_032_G03_19JAN2005_019.ab1___PBI	4	112-130	BNSCS4CT_UP_032_G03_19JAN2005_019.ab1___PBI_0_0_0_97_216|sense|_81_115	-1.32065	-0.220744	-0.737128	-0.355621	0.0536666	1.42663	0.509774	-0.0312953	1530.67	AT4G32290	TAIR9 consistent: transcript/cDNA/PEP| Symbols: | unknown protein	not assigned.no ontology	0.421348
ngs_90485984_x5778	TGACAGAAGAGAGGGAGCAA	bna-miR156_v18		40.0685	0	12.914	18.135	57.6152	178.747	732.414	537.794	701.366	1897.51	21ACACMS_UP_020_F03_06NOV2004_021.ab1___PBI	3.5	409-428	21ACACMS_UP_020_F03_06NOV2004_021.ab1___PBI_0_0_0_59_379|sense|_368_403	-1.00515	-0.404437	-0.113651	-0.239291	0.155426	0.524942	0.200505	0.0824782	3138.33	AT4G34555	TAIR9 consistent: transcript/cDNA/PEP| Symbols: | 40S ribosomal protein S25	not assigned.no ontology	0.444079
ngs_90485984_x5778	TGACAGAAGAGAGGGAGCAA	bna-miR156_v18		40.0685	0	12.914	18.135	57.6152	178.747	732.414	537.794	701.366	1897.51	Contig1_9985_final	4	382-400	Contig1_9985_final_0_0_0_25_549|sense|_407_441	-0.215553	-0.0200011	-0.496625	-0.967986	-0.0471942	1.02114	0.738377	0.438574	3128.17	AT1G33265	TAIR9 consistent: transcript/cDNA/PEP| Symbols: | unknown protein	not assigned.no ontology	0.650257
ngs_90485984_x5778	TGACAGAAGAGAGGGAGCAA	bna-miR156_v18		40.0685	0	12.914	18.135	57.6152	178.747	732.414	537.794	701.366	1897.51	Contig2_9985_final	4	414-432	Contig2_9985_final_0_0_0_57_581|sense|_75_109	-0.0681362	-0.234797	-0.581484	-0.768345	-0.559304	1.03564	0.7905	0.429984	4002.67	AT1G33265	TAIR9 consistent: transcript/cDNA/PEP| Symbols: | unknown protein	not assigned.no ontology	0.701851
ngs_90485984_x5778	TGACAGAAGAGAGGGAGCAA	bna-miR156_v18		40.0685	0	12.914	18.135	57.6152	178.747	732.414	537.794	701.366	1897.51	Contig1_8680_final	3	390-409	Contig1_8680_final_0_0_0_54_386|sense|_513_547	-0.206157	-0.0664719	-0.47266	-0.470424	-0.159819	0.481551	0.500258	0.876713	4081.67	AT3G05810	TAIR9 consistent: transcript/cDNA/PEP| Symbols: | unknown protein	not assigned.no ontology	0.8132
ngs_90485984_x5778	TGACAGAAGAGAGGGAGCAA	bna-miR156_v18		40.0685	0	12.914	18.135	57.6152	178.747	732.414	537.794	701.366	1897.51	Contig1_14565_final	4	1877-1896	Contig1_14565_final_0_0_0_59_1864|sense|_1586_1620	-0.3626	-0.177754	-0.501522	-0.839577	-0.181899	0.96754	0.952064	1.06459	910.667	AT1G71350	TAIR9 consistent: transcript/cDNA/PEP| Symbols: | eukaryotic translation initiation factor SUI1 family protein	not assigned.no ontology	0.815105
ngs_90485984_x5778	TGACAGAAGAGAGGGAGCAA	bna-miR156_v18		40.0685	0	12.914	18.135	57.6152	178.747	732.414	537.794	701.366	1897.51	Contig1_7573_final	4	336-355	Contig1_7573_final_0_0_0_196_489|sense|_248_286	0.135097	-0.318842	-0.783333	-1.21705	-0.434407	1.14269	1.42204	1.40122	987	AT2G01490	TAIR9 consistent: transcript/cDNA/PEP| Symbols: | phytanoyl-CoA dioxygenase (PhyH) family protein	not assigned.no ontology	0.828428
ngs_90485984_x5778	TGACAGAAGAGAGGGAGCAA	bna-miR156_v18		40.0685	0	12.914	18.135	57.6152	178.747	732.414	537.794	701.366	1897.51	Contig1_24555_remaining	1.5	494-513	Contig1_24555_remaining_0_0_0_1_735|sense|_593_627	-0.0464558	-0.127676	-0.28319	-0.527906	-0.419996	0.212754	0.433311	0.734356	884.667	AT5G43270	TAIR9 consistent: transcript/cDNA/PEP| Symbols: SPL2 | SPL2 (SQUAMOSA PROMOTER BINDING PROTEIN-LIKE 2); DNA binding / transcription factor	not assigned.no ontology	0.836908
ngs_90485984_x5778	TGACAGAAGAGAGGGAGCAA	bna-miR156_v18		40.0685	0	12.914	18.135	57.6152	178.747	732.414	537.794	701.366	1897.51	53COT2_T3_016_A12_03SEP2004_096.ab1___PBI	3.5	636-655	53COT2_T3_016_A12_03SEP2004_096.ab1___PBI_0_0_0_4_519|sense|_22_56	-0.788571	-0.309993	-0.497408	-0.452543	-0.163596	0.338999	0.665271	1.04615	4309.33	AT2G33340	TAIR9 consistent: transcript/cDNA/PEP| Symbols: | nucleotide binding / ubiquitin-protein ligase	not assigned.no ontology	0.867157
ngs_90485984_x5778	TGACAGAAGAGAGGGAGCAA	bna-miR156_v18		40.0685	0	12.914	18.135	57.6152	178.747	732.414	537.794	701.366	1897.51	Contig1_56608_remaining	1.5	117-136	Contig1_56608_remaining_0_0_0_8_220|sense|_221_255	-0.312756	-0.500082	-0.20421	-0.483844	-0.108109	-0.0956275	0.605402	0.869855	916.167	AT1G27370	TAIR9 consistent: transcript/cDNA/PEP| Symbols: | squamosa promoter-binding protein-like 10 (SPL10)	not assigned.no ontology	0.922209
ngs_97324772_x5582	TTGACAGAAGAGAGCGAGCAC	bna-miR156_v19		40.9589	4.39661	35.5135	43.524	79.0152	117.302	143.373	208.503	511.016	975.491	Contig1_9220_final	3.5	500-519	Contig1_9220_final_0_0_0_60_488|sense|_25_59	0.105298	-0.724021	-0.317681	0.700823	1.20398	-0.122828	-0.0184118	-0.268284	2363.33	AT1G07830	TAIR9 consistent: transcript/cDNA/PEP| Symbols: | ribosomal protein L29 family protein	not assigned.no ontology	-0.0154075
ngs_97324772_x5582	TTGACAGAAGAGAGCGAGCAC	bna-miR156_v19		40.9589	4.39661	35.5135	43.524	79.0152	117.302	143.373	208.503	511.016	975.491	Contig1_23884_remaining	3	453-473	Contig1_23884_remaining_0_0_0_38_631|sense|_141_175	-0.0297805	-0.500152	-0.110399	0.425315	0.316898	0.529093	-0.15654	-0.299118	705.333	AT5G50570	TAIR9 consistent: transcript/cDNA/PEP| Symbols: | squamosa promoter-binding protein	not assigned.no ontology	-0.00733067
ngs_97324772_x5582	TTGACAGAAGAGAGCGAGCAC	bna-miR156_v19		40.9589	4.39661	35.5135	43.524	79.0152	117.302	143.373	208.503	511.016	975.491	Contig2_9220_final	3.5	557-576	Contig2_9220_final_0_0_0_105_545|sense|_787_822	0.207888	-0.453122	-0.1441	-0.107906	0.204619	0.474615	0.0701927	-0.339025	1377.83	AT1G07830	TAIR9 consistent: transcript/cDNA/PEP| Symbols: | ribosomal protein L29 family protein	not assigned.no ontology	0.10368
ngs_97324772_x5582	TTGACAGAAGAGAGCGAGCAC	bna-miR156_v19		40.9589	4.39661	35.5135	43.524	79.0152	117.302	143.373	208.503	511.016	975.491	Contig2_11650_final	4	528-547	Contig2_11650_final_0_0_0_57_1085|sense|_550_584	-0.0217207	0.190471	-0.0423703	-0.316146	-0.302023	0.108164	-0.292163	0.353494	1710.17	AT4G38630	TAIR9 consistent: transcript/cDNA/PEP| Symbols: RPN10	not assigned.no ontology	0.272166
ngs_97324772_x5582	TTGACAGAAGAGAGCGAGCAC	bna-miR156_v19		40.9589	4.39661	35.5135	43.524	79.0152	117.302	143.373	208.503	511.016	975.491	Contig2_15020_final	4	85-105	Contig2_15020_final_0_0_0_107_934|sense|_711_745	-1.67065	-0.869351	-0.170376	0.198198	0.438863	0.414846	0.0490664	0.0697351	525.5	AT1G58360	TAIR9 consistent: transcript/cDNA/PEP| Symbols: AAP1	not assigned.no ontology	0.476687
ngs_97324772_x5582	TTGACAGAAGAGAGCGAGCAC	bna-miR156_v19		40.9589	4.39661	35.5135	43.524	79.0152	117.302	143.373	208.503	511.016	975.491	Contig1_24555_remaining	1	494-514	Contig1_24555_remaining_0_0_0_1_735|sense|_593_627	-0.0464558	-0.127676	-0.28319	-0.527906	-0.419996	0.212754	0.433311	0.734356	884.667	AT5G43270	TAIR9 consistent: transcript/cDNA/PEP| Symbols: SPL2 | SPL2 (SQUAMOSA PROMOTER BINDING PROTEIN-LIKE 2); DNA binding / transcription factor	not assigned.no ontology	0.838341
ngs_97324772_x5582	TTGACAGAAGAGAGCGAGCAC	bna-miR156_v19		40.9589	4.39661	35.5135	43.524	79.0152	117.302	143.373	208.503	511.016	975.491	Contig2_930_final	4	883-903	Contig2_930_final_0_0_0_63_1307|sense|_852_888	-0.732713	-0.275753	-0.987064	-0.829272	-0.330379	0.633452	1.52573	1.51656	501.667	AT2G38000	TAIR9 consistent: transcript/cDNA/PEP| Symbols: | chaperone protein dnaJ-related	not assigned.no ontology	0.894614
ngs_97324772_x5582	TTGACAGAAGAGAGCGAGCAC	bna-miR156_v19		40.9589	4.39661	35.5135	43.524	79.0152	117.302	143.373	208.503	511.016	975.491	Contig1_56608_remaining	1	117-137	Contig1_56608_remaining_0_0_0_8_220|sense|_221_255	-0.312756	-0.500082	-0.20421	-0.483844	-0.108109	-0.0956275	0.605402	0.869855	916.167	AT1G27370	TAIR9 consistent: transcript/cDNA/PEP| Symbols: | squamosa promoter-binding protein-like 10 (SPL10)	not assigned.no ontology	0.94018
ngs_90492976_x187170	TGACAGAAGAGAGTAAGCAC	bna-miR156_v2		11449.8	864.667	1265.57	6174.37	12219.4	23430.7	40569.5	52828.9	122146	223040	36RDBRG_UP_078_G10_19JAN2006_068.ab1___PBI	4	607-627	36RDBRG_UP_078_G10_19JAN2006_068.ab1___PBI_0_0_0_47_520|sense|_471_505	0.654629	0.181675	-0.190193	0.18928	-0.0947364	-0.164478	-0.957677	-1.08558	4736.5	AT5G58740	TAIR9 consistent: transcript/cDNA/PEP| Symbols: | nuclear movement family protein	not assigned.no ontology	-0.837791
ngs_90492976_x187170	TGACAGAAGAGAGTAAGCAC	bna-miR156_v2		11449.8	864.667	1265.57	6174.37	12219.4	23430.7	40569.5	52828.9	122146	223040	Contig1_1030_final	3.5	761-780	Contig1_1030_final_0_0_0_90_581|sense|_76_110	1.76565	1.41563	1.32879	0.479458	-0.570164	-1.38804	-1.38384	-1.15291	2115.5	AT4G38920	TAIR9 consistent: transcript/cDNA/PEP| Symbols: AVA-P3	not assigned.no ontology	-0.781365
ngs_90492976_x187170	TGACAGAAGAGAGTAAGCAC	bna-miR156_v2		11449.8	864.667	1265.57	6174.37	12219.4	23430.7	40569.5	52828.9	122146	223040	Contig1_4838_final	4	98-116	Contig1_4838_final_0_0_0_32_919|sense|_559_593	1.50191	1.70247	1.20749	-0.029233	-0.952104	-0.749355	-0.60397	-0.833001	6996.33	AT1G71690	TAIR9 consistent: transcript/cDNA/PEP| Symbols: | unknown protein	not assigned.no ontology	-0.669021
ngs_90492976_x187170	TGACAGAAGAGAGTAAGCAC	bna-miR156_v2		11449.8	864.667	1265.57	6174.37	12219.4	23430.7	40569.5	52828.9	122146	223040	Contig2_4838_final	4	107-125	Contig2_4838_final_0_0_0_41_913|sense|_564_598	1.49293	1.73349	1.43223	0.0946881	-1.15439	-1.37413	-0.707547	-0.811604	5308.66	AT1G71690	TAIR9 consistent: transcript/cDNA/PEP| Symbols: | unknown protein	not assigned.no ontology	-0.640761
ngs_90492976_x187170	TGACAGAAGAGAGTAAGCAC	bna-miR156_v2		11449.8	864.667	1265.57	6174.37	12219.4	23430.7	40569.5	52828.9	122146	223040	gi_32494062___NCBI	4	351-369	gi_32494062___NCBI_0_0_0_36_287|sense|_120_157	1.47662	1.04357	0.873488	0.361068	0.0222891	-0.585124	-0.397906	0.0205855	2537.67	AT1G47830	TAIR9 consistent: transcript/cDNA/PEP| Symbols: | clathrin coat assembly protein	not assigned.no ontology	-0.618132
ngs_90492976_x187170	TGACAGAAGAGAGTAAGCAC	bna-miR156_v2		11449.8	864.667	1265.57	6174.37	12219.4	23430.7	40569.5	52828.9	122146	223040	BNARO2GH_T3_011_A02_15DEC2006_016.ab1___PBI	4	284-302	BNARO2GH_T3_011_A02_15DEC2006_016.ab1___PBI_0_0_0_307_708|sense|_622_656	-0.916741	-0.637324	0.705599	1.33502	1.11551	0.321592	-0.109013	-0.261338	3153	AT4G23730	TAIR9 consistent: transcript/cDNA/PEP| Symbols: | aldose 1-epimerase family protein	not assigned.no ontology	-0.256384
ngs_90492976_x187170	TGACAGAAGAGAGTAAGCAC	bna-miR156_v2		11449.8	864.667	1265.57	6174.37	12219.4	23430.7	40569.5	52828.9	122146	223040	Contig1_23884_remaining	3	453-472	Contig1_23884_remaining_0_0_0_38_631|sense|_141_175	-0.0297805	-0.500152	-0.110399	0.425315	0.316898	0.529093	-0.15654	-0.299118	705.333	AT5G50570	TAIR9 consistent: transcript/cDNA/PEP| Symbols: | squamosa promoter-binding protein	not assigned.no ontology	-0.152561
ngs_90492976_x187170	TGACAGAAGAGAGTAAGCAC	bna-miR156_v2		11449.8	864.667	1265.57	6174.37	12219.4	23430.7	40569.5	52828.9	122146	223040	37RDBRH_UP_033_G03_05JUL2004_019.ab1___PBI	3	66-84	37RDBRH_UP_033_G03_05JUL2004_019.ab1___PBI_0_0_0_146_349|sense|_4_38	0.240293	-0.286924	-0.377116	0.264975	0.361817	1.0144	-0.184578	-0.38512	2365	AT1G51550	TAIR9 PEP: F-box family protein | chr1:19117646-19119291 REVERSE	not assigned.no ontology	-0.124366
ngs_90492976_x187170	TGACAGAAGAGAGTAAGCAC	bna-miR156_v2		11449.8	864.667	1265.57	6174.37	12219.4	23430.7	40569.5	52828.9	122146	223040	Contig1_9220_final	3.5	500-518	Contig1_9220_final_0_0_0_60_488|sense|_25_59	0.105298	-0.724021	-0.317681	0.700823	1.20398	-0.122828	-0.0184118	-0.268284	2363.33	AT1G07830	TAIR9 consistent: transcript/cDNA/PEP| Symbols: | ribosomal protein L29 family protein	not assigned.no ontology	-0.109954
ngs_90492976_x187170	TGACAGAAGAGAGTAAGCAC	bna-miR156_v2		11449.8	864.667	1265.57	6174.37	12219.4	23430.7	40569.5	52828.9	122146	223040	Contig1_68104_remaining	4	59-79	Contig1_68104_remaining_0_0_0_98_883|sense|_319_353	-0.89011	-0.0862246	-0.0633171	0.122142	0.540968	0.31501	0.052907	-0.38017	1161.33	AT2G22840	TAIR9 consistent: transcript/cDNA/PEP| Symbols: AtGRF1 | AtGRF1 (GROWTH-REGULATING FACTOR 1); transcription activator	not assigned.no ontology	-0.108168
ngs_90492976_x187170	TGACAGAAGAGAGTAAGCAC	bna-miR156_v2		11449.8	864.667	1265.57	6174.37	12219.4	23430.7	40569.5	52828.9	122146	223040	Contig2_9220_final	3.5	557-575	Contig2_9220_final_0_0_0_105_545|sense|_787_822	0.207888	-0.453122	-0.1441	-0.107906	0.204619	0.474615	0.0701927	-0.339025	1377.83	AT1G07830	TAIR9 consistent: transcript/cDNA/PEP| Symbols: | ribosomal protein L29 family protein	not assigned.no ontology	0.0319148
ngs_90492976_x187170	TGACAGAAGAGAGTAAGCAC	bna-miR156_v2		11449.8	864.667	1265.57	6174.37	12219.4	23430.7	40569.5	52828.9	122146	223040	gi_32508707___NCBI	4	246-265	gi_32508707___NCBI_0_0_0_482_766|sense|_156_195	0.583372	-0.187463	-0.147266	-0.276808	0.0371733	0.190689	-0.106963	0.133267	1516.67	AT1G63770	TAIR9 consistent: transcript/cDNA/PEP| Symbols: | peptidase M1 family protein	not assigned.no ontology	0.218323
ngs_90492976_x187170	TGACAGAAGAGAGTAAGCAC	bna-miR156_v2		11449.8	864.667	1265.57	6174.37	12219.4	23430.7	40569.5	52828.9	122146	223040	Contig1_12699_final	3.5	575-594	Contig1_12699_final_0_0_0_3_458|sense|_26_60	0.346731	-0.118877	-0.313949	-0.643891	-0.819468	0.0177601	0.341594	0.391197	895.333	AT1G48670	TAIR9 consistent: transcript/cDNA/PEP| Symbols: | auxin-responsive GH3 family protein	not assigned.no ontology	0.634574
ngs_90492976_x187170	TGACAGAAGAGAGTAAGCAC	bna-miR156_v2		11449.8	864.667	1265.57	6174.37	12219.4	23430.7	40569.5	52828.9	122146	223040	Contig1_24555_remaining	2	494-513	Contig1_24555_remaining_0_0_0_1_735|sense|_593_627	-0.0464558	-0.127676	-0.28319	-0.527906	-0.419996	0.212754	0.433311	0.734356	884.667	AT5G43270	TAIR9 consistent: transcript/cDNA/PEP| Symbols: SPL2 | SPL2 (SQUAMOSA PROMOTER BINDING PROTEIN-LIKE 2); DNA binding / transcription factor	not assigned.no ontology	0.903611
ngs_90492976_x187170	TGACAGAAGAGAGTAAGCAC	bna-miR156_v2		11449.8	864.667	1265.57	6174.37	12219.4	23430.7	40569.5	52828.9	122146	223040	Contig1_56608_remaining	2	117-136	Contig1_56608_remaining_0_0_0_8_220|sense|_221_255	-0.312756	-0.500082	-0.20421	-0.483844	-0.108109	-0.0956275	0.605402	0.869855	916.167	AT1G27370	TAIR9 consistent: transcript/cDNA/PEP| Symbols: | squamosa promoter-binding protein-like 10 (SPL10)	not assigned.no ontology	0.956516
ngs_68731711_x5492	GCTCACTGCTTTATCTGTCAGA	bna-miR156_v20		6.23287	1.46554	75.8698	13.299	64.1998	40.9628	343.751	529.166	117.138	1023.58	Contig1_70459_remaining	4	48-68	Contig1_70459_remaining_0_0_0_53_535|sense|_346_380	-0.236482	-0.147442	0.043956	0.794587	0.599401	0.590589	0.0208116	-0.230481	516.667	AT1G63440	TAIR9 consistent: transcript/cDNA/PEP| Symbols: HMA5 | HMA5 (HEAVY METAL ATPASE 5); ATPase	not assigned.no ontology	-0.40972
ngs_90567452_x5326	TGACAGAAGAGAGTGGGCAC	bna-miR156_v21		281.37	14.6554	85.5553	85.839	253.507	532.516	1133.17	238.7	3032.42	4569.11	Contig1_5520_final	4	13-31	Contig1_5520_final_0_0_0_111_1616|sense|_1433_1469	0.386783	0.865044	1.3748	0.384676	-0.384098	-0.502396	-0.336039	-0.0467879	2975.83	AT1G79470	TAIR9 consistent: transcript/cDNA/PEP| Symbols: | inosine-5'-monophosphate dehydrogenase	not assigned.no ontology	-0.62791
ngs_90567452_x5326	TGACAGAAGAGAGTGGGCAC	bna-miR156_v21		281.37	14.6554	85.5553	85.839	253.507	532.516	1133.17	238.7	3032.42	4569.11	Contig2_4838_final	3.5	107-125	Contig2_4838_final_0_0_0_41_913|sense|_564_598	1.49293	1.73349	1.43223	0.0946881	-1.15439	-1.37413	-0.707547	-0.811604	5308.66	AT1G71690	TAIR9 consistent: transcript/cDNA/PEP| Symbols: | unknown protein	not assigned.no ontology	-0.512174
ngs_90567452_x5326	TGACAGAAGAGAGTGGGCAC	bna-miR156_v21		281.37	14.6554	85.5553	85.839	253.507	532.516	1133.17	238.7	3032.42	4569.11	Contig1_4838_final	3.5	98-116	Contig1_4838_final_0_0_0_32_919|sense|_559_593	1.50191	1.70247	1.20749	-0.029233	-0.952104	-0.749355	-0.60397	-0.833001	6996.33	AT1G71690	TAIR9 consistent: transcript/cDNA/PEP| Symbols: | unknown protein	not assigned.no ontology	-0.481907
ngs_90567452_x5326	TGACAGAAGAGAGTGGGCAC	bna-miR156_v21		281.37	14.6554	85.5553	85.839	253.507	532.516	1133.17	238.7	3032.42	4569.11	Contig2_783_final	4	548-566	Contig2_783_final_0_0_0_42_464|sense|_274_308	1.3547	0.428209	-0.0183118	-0.214006	-0.799905	-0.293388	-0.0563386	0.242613	1869	AT1G68760	TAIR9 consistent: transcript/cDNA/PEP| Symbols: ATNUDT1	not assigned.no ontology	-0.129868
ngs_90567452_x5326	TGACAGAAGAGAGTGGGCAC	bna-miR156_v21		281.37	14.6554	85.5553	85.839	253.507	532.516	1133.17	238.7	3032.42	4569.11	Contig1_23884_remaining	2.5	453-472	Contig1_23884_remaining_0_0_0_38_631|sense|_141_175	-0.0297805	-0.500152	-0.110399	0.425315	0.316898	0.529093	-0.15654	-0.299118	705.333	AT5G50570	TAIR9 consistent: transcript/cDNA/PEP| Symbols: | squamosa promoter-binding protein	not assigned.no ontology	0.0723304
ngs_90567452_x5326	TGACAGAAGAGAGTGGGCAC	bna-miR156_v21		281.37	14.6554	85.5553	85.839	253.507	532.516	1133.17	238.7	3032.42	4569.11	37RDBRH_UP_033_G03_05JUL2004_019.ab1___PBI	4	66-84	37RDBRH_UP_033_G03_05JUL2004_019.ab1___PBI_0_0_0_146_349|sense|_4_38	0.240293	-0.286924	-0.377116	0.264975	0.361817	1.0144	-0.184578	-0.38512	2365	AT1G51550	TAIR9 PEP: F-box family protein | chr1:19117646-19119291 REVERSE	not assigned.no ontology	0.139933
ngs_90567452_x5326	TGACAGAAGAGAGTGGGCAC	bna-miR156_v21		281.37	14.6554	85.5553	85.839	253.507	532.516	1133.17	238.7	3032.42	4569.11	Contig1_9222_final	4	407-427	Contig1_9222_final_0_0_0_55_1134|sense|_1117_1151	-2.8916	-2.46554	-0.0114193	0.586383	0.977327	-0.436526	-0.00614516	-0.379533	7903.67	AT1G80090	TAIR9 consistent: transcript/cDNA/PEP| Symbols: | CBS domain-containing protein	not assigned.no ontology	0.180954
ngs_90567452_x5326	TGACAGAAGAGAGTGGGCAC	bna-miR156_v21		281.37	14.6554	85.5553	85.839	253.507	532.516	1133.17	238.7	3032.42	4569.11	Contig3_3739_final	3.5	203-222	Contig3_3739_final_0_0_0_643_1719|sense|_1239_1273	-1.06051	-0.582708	-0.495869	-0.237704	0.0070111	0.386803	0.431878	1.05065	3602.33	AT4G10750	TAIR9 consistent: transcript/cDNA/PEP| Symbols: | HpcH/HpaI aldolase family protein	not assigned.no ontology	0.434022
ngs_90567452_x5326	TGACAGAAGAGAGTGGGCAC	bna-miR156_v21		281.37	14.6554	85.5553	85.839	253.507	532.516	1133.17	238.7	3032.42	4569.11	Contig1_24555_remaining	1.5	494-513	Contig1_24555_remaining_0_0_0_1_735|sense|_593_627	-0.0464558	-0.127676	-0.28319	-0.527906	-0.419996	0.212754	0.433311	0.734356	884.667	AT5G43270	TAIR9 consistent: transcript/cDNA/PEP| Symbols: SPL2 | SPL2 (SQUAMOSA PROMOTER BINDING PROTEIN-LIKE 2); DNA binding / transcription factor	not assigned.no ontology	0.539908
ngs_90567452_x5326	TGACAGAAGAGAGTGGGCAC	bna-miR156_v21		281.37	14.6554	85.5553	85.839	253.507	532.516	1133.17	238.7	3032.42	4569.11	Contig1_56608_remaining	1.5	117-136	Contig1_56608_remaining_0_0_0_8_220|sense|_221_255	-0.312756	-0.500082	-0.20421	-0.483844	-0.108109	-0.0956275	0.605402	0.869855	916.167	AT1G27370	TAIR9 consistent: transcript/cDNA/PEP| Symbols: | squamosa promoter-binding protein-like 10 (SPL10)	not assigned.no ontology	0.577976
ngs_90548853_x5198	TGACAGAAGAGAGTGAGCGC	bna-miR156_v23		199.452	14.6554	61.3415	42.315	55.9691	469.21	722.05	1370.37	2038.21	4125.15	Contig1_4838_final	3.5	98-116	Contig1_4838_final_0_0_0_32_919|sense|_559_593	1.50191	1.70247	1.20749	-0.029233	-0.952104	-0.749355	-0.60397	-0.833001	6996.33	AT1G71690	TAIR9 consistent: transcript/cDNA/PEP| Symbols: | unknown protein	not assigned.no ontology	-0.541161
ngs_90548853_x5198	TGACAGAAGAGAGTGAGCGC	bna-miR156_v23		199.452	14.6554	61.3415	42.315	55.9691	469.21	722.05	1370.37	2038.21	4125.15	Contig2_4838_final	3.5	107-125	Contig2_4838_final_0_0_0_41_913|sense|_564_598	1.49293	1.73349	1.43223	0.0946881	-1.15439	-1.37413	-0.707547	-0.811604	5308.66	AT1G71690	TAIR9 consistent: transcript/cDNA/PEP| Symbols: | unknown protein	not assigned.no ontology	-0.506324
ngs_90548853_x5198	TGACAGAAGAGAGTGAGCGC	bna-miR156_v23		199.452	14.6554	61.3415	42.315	55.9691	469.21	722.05	1370.37	2038.21	4125.15	Contig1_23884_remaining	1	453-472	Contig1_23884_remaining_0_0_0_38_631|sense|_141_175	-0.0297805	-0.500152	-0.110399	0.425315	0.316898	0.529093	-0.15654	-0.299118	705.333	AT5G50570	TAIR9 consistent: transcript/cDNA/PEP| Symbols: | squamosa promoter-binding protein	not assigned.no ontology	-0.26513
ngs_90548853_x5198	TGACAGAAGAGAGTGAGCGC	bna-miR156_v23		199.452	14.6554	61.3415	42.315	55.9691	469.21	722.05	1370.37	2038.21	4125.15	Contig1_9222_final	4	407-427	Contig1_9222_final_0_0_0_55_1134|sense|_1117_1151	-2.8916	-2.46554	-0.0114193	0.586383	0.977327	-0.436526	-0.00614516	-0.379533	7903.67	AT1G80090	TAIR9 consistent: transcript/cDNA/PEP| Symbols: | CBS domain-containing protein	not assigned.no ontology	0.0940746
ngs_90548853_x5198	TGACAGAAGAGAGTGAGCGC	bna-miR156_v23		199.452	14.6554	61.3415	42.315	55.9691	469.21	722.05	1370.37	2038.21	4125.15	Contig2_11650_final	3	528-546	Contig2_11650_final_0_0_0_57_1085|sense|_550_584	-0.0217207	0.190471	-0.0423703	-0.316146	-0.302023	0.108164	-0.292163	0.353494	1710.17	AT4G38630	TAIR9 consistent: transcript/cDNA/PEP| Symbols: RPN10	not assigned.no ontology	0.488383
ngs_90548853_x5198	TGACAGAAGAGAGTGAGCGC	bna-miR156_v23		199.452	14.6554	61.3415	42.315	55.9691	469.21	722.05	1370.37	2038.21	4125.15	Contig1_56608_remaining	1.5	117-136	Contig1_56608_remaining_0_0_0_8_220|sense|_221_255	-0.312756	-0.500082	-0.20421	-0.483844	-0.108109	-0.0956275	0.605402	0.869855	916.167	AT1G27370	TAIR9 consistent: transcript/cDNA/PEP| Symbols: | squamosa promoter-binding protein-like 10 (SPL10)	not assigned.no ontology	0.931748
ngs_90548853_x5198	TGACAGAAGAGAGTGAGCGC	bna-miR156_v23		199.452	14.6554	61.3415	42.315	55.9691	469.21	722.05	1370.37	2038.21	4125.15	Contig1_24555_remaining	1.5	494-513	Contig1_24555_remaining_0_0_0_1_735|sense|_593_627	-0.0464558	-0.127676	-0.28319	-0.527906	-0.419996	0.212754	0.433311	0.734356	884.667	AT5G43270	TAIR9 consistent: transcript/cDNA/PEP| Symbols: SPL2 | SPL2 (SQUAMOSA PROMOTER BINDING PROTEIN-LIKE 2); DNA binding / transcription factor	not assigned.no ontology	0.932052
ngs_90569300_x4981	TGACAGAAGAGAGTGTGCAC	bna-miR156_v24		226.164	17.5864	108.155	154.752	288.076	487.829	989.795	1343.05	2320.8	4919.76	Contig3_2164_final	4	400-418	Contig3_2164_final_0_0_0_79_1053|sense|_1037_1071	0.678307	0.255685	-0.0625389	-0.216173	-0.590206	-0.00943772	-0.853497	-0.733695	2184.67	AT2G33040	TAIR9 consistent: transcript/cDNA/PEP| Symbols: | ATP synthase gamma chain	not assigned.no ontology	-0.694961
ngs_90569300_x4981	TGACAGAAGAGAGTGTGCAC	bna-miR156_v24		226.164	17.5864	108.155	154.752	288.076	487.829	989.795	1343.05	2320.8	4919.76	Contig1_1105_final	4	1-19	Contig1_1105_final_0_0_0_72_620|sense|_584_618	5.16995	6.03629	3.4412	0.322694	-0.372359	-2.17644	-2.15764	-1.43189	7473	AT5G16250	TAIR9 consistent: transcript/cDNA/PEP| Symbols: | unknown protein	not assigned.no ontology	-0.687048
ngs_90569300_x4981	TGACAGAAGAGAGTGTGCAC	bna-miR156_v24		226.164	17.5864	108.155	154.752	288.076	487.829	989.795	1343.05	2320.8	4919.76	Contig1_4838_final	4	98-116	Contig1_4838_final_0_0_0_32_919|sense|_559_593	1.50191	1.70247	1.20749	-0.029233	-0.952104	-0.749355	-0.60397	-0.833001	6996.33	AT1G71690	TAIR9 consistent: transcript/cDNA/PEP| Symbols: | unknown protein	not assigned.no ontology	-0.649082
ngs_90569300_x4981	TGACAGAAGAGAGTGTGCAC	bna-miR156_v24		226.164	17.5864	108.155	154.752	288.076	487.829	989.795	1343.05	2320.8	4919.76	Contig2_4838_final	4	107-125	Contig2_4838_final_0_0_0_41_913|sense|_564_598	1.49293	1.73349	1.43223	0.0946881	-1.15439	-1.37413	-0.707547	-0.811604	5308.66	AT1G71690	TAIR9 consistent: transcript/cDNA/PEP| Symbols: | unknown protein	not assigned.no ontology	-0.605339
ngs_90569300_x4981	TGACAGAAGAGAGTGTGCAC	bna-miR156_v24		226.164	17.5864	108.155	154.752	288.076	487.829	989.795	1343.05	2320.8	4919.76	Contig1_6808_final	3.5	619-637	Contig1_6808_final_0_0_0_75_521|sense|_178_212	1.94787	1.29946	0.878623	0.319291	-0.700462	-0.384794	-0.252333	-0.184831	2263.17	AT3G43810	TAIR9 consistent: transcript/cDNA/PEP| Symbols: CAM7 | CAM7 (CALMODULIN 7); calcium ion binding	not assigned.no ontology	-0.522451
ngs_90569300_x4981	TGACAGAAGAGAGTGTGCAC	bna-miR156_v24		226.164	17.5864	108.155	154.752	288.076	487.829	989.795	1343.05	2320.8	4919.76	Contig5_2164_final	4	401-419	Contig5_2164_final_0_0_0_80_736|sense|_58_92	-0.0525872	0.108002	0.294024	-0.372076	-0.553127	0.408595	-0.3779	-0.455843	1298.67	AT2G33040	TAIR9 consistent: transcript/cDNA/PEP| Symbols: | ATP synthase gamma chain	not assigned.no ontology	-0.43833
ngs_90569300_x4981	TGACAGAAGAGAGTGTGCAC	bna-miR156_v24		226.164	17.5864	108.155	154.752	288.076	487.829	989.795	1343.05	2320.8	4919.76	Contig1_12249_remaining	4	50-68	Contig1_12249_remaining_0_0_0_223_543|sense|_193_227	-0.0625172	0.316584	-0.0695049	0.403513	0.154817	0.39755	0.125961	-0.181072	1582.83	AT4G14723	TAIR9 consistent: transcript/cDNA/PEP| Symbols: | FUNCTIONS IN: molecular_function unknown; INVOLVED IN: biological_process unknown; LOCATED IN: cellular_component unknown; BEST Arabidopsis thaliana protein match is: allergen-related (TAIR:AT3G22820.1); Has 130 Blast hits to 130 proteins in 11 species: Archae - 0; Bacteria - 0; Metazoa - 0; Fungi - 0; Plants - 130; Viruses - 0; Other Eukaryotes -…	not assigned.no ontology	-0.435727
ngs_90569300_x4981	TGACAGAAGAGAGTGTGCAC	bna-miR156_v24		226.164	17.5864	108.155	154.752	288.076	487.829	989.795	1343.05	2320.8	4919.76	Contig1_23884_remaining	3	453-472	Contig1_23884_remaining_0_0_0_38_631|sense|_141_175	-0.0297805	-0.500152	-0.110399	0.425315	0.316898	0.529093	-0.15654	-0.299118	705.333	AT5G50570	TAIR9 consistent: transcript/cDNA/PEP| Symbols: | squamosa promoter-binding protein	not assigned.no ontology	-0.205672
ngs_90569300_x4981	TGACAGAAGAGAGTGTGCAC	bna-miR156_v24		226.164	17.5864	108.155	154.752	288.076	487.829	989.795	1343.05	2320.8	4919.76	Contig2_783_final	4	548-566	Contig2_783_final_0_0_0_42_464|sense|_274_308	1.3547	0.428209	-0.0183118	-0.214006	-0.799905	-0.293388	-0.0563386	0.242613	1869	AT1G68760	TAIR9 consistent: transcript/cDNA/PEP| Symbols: ATNUDT1	not assigned.no ontology	-0.0553014
ngs_90569300_x4981	TGACAGAAGAGAGTGTGCAC	bna-miR156_v24		226.164	17.5864	108.155	154.752	288.076	487.829	989.795	1343.05	2320.8	4919.76	Contig12_272_final	3.5	380-399	Contig12_272_final_0_0_0_3_380|sense|_374_409	0.00265662	-0.0625574	-0.35248	0.0615006	0.0324119	0.0599562	-0.0893914	0.0241659	4346.83	AT4G17520	TAIR9 consistent: transcript/cDNA/PEP| Symbols: | nuclear RNA-binding protein	not assigned.no ontology	0.21996
ngs_90569300_x4981	TGACAGAAGAGAGTGTGCAC	bna-miR156_v24		226.164	17.5864	108.155	154.752	288.076	487.829	989.795	1343.05	2320.8	4919.76	Contig1_15715_final	4	1030-1049	Contig1_15715_final_0_0_0_419_952|sense|_243_277	-0.852097	-0.778302	0.0627844	0.0744813	0.336692	0.412254	-0.217504	0.332027	669.5	AT3G20970	TAIR9 consistent: transcript/cDNA/PEP| Symbols: NFU4	not assigned.no ontology	0.380583
ngs_90569300_x4981	TGACAGAAGAGAGTGTGCAC	bna-miR156_v24		226.164	17.5864	108.155	154.752	288.076	487.829	989.795	1343.05	2320.8	4919.76	Contig1_24555_remaining	2	494-513	Contig1_24555_remaining_0_0_0_1_735|sense|_593_627	-0.0464558	-0.127676	-0.28319	-0.527906	-0.419996	0.212754	0.433311	0.734356	884.667	AT5G43270	TAIR9 consistent: transcript/cDNA/PEP| Symbols: SPL2 | SPL2 (SQUAMOSA PROMOTER BINDING PROTEIN-LIKE 2); DNA binding / transcription factor	not assigned.no ontology	0.893505
ngs_90569300_x4981	TGACAGAAGAGAGTGTGCAC	bna-miR156_v24		226.164	17.5864	108.155	154.752	288.076	487.829	989.795	1343.05	2320.8	4919.76	Contig1_56608_remaining	2	117-136	Contig1_56608_remaining_0_0_0_8_220|sense|_221_255	-0.312756	-0.500082	-0.20421	-0.483844	-0.108109	-0.0956275	0.605402	0.869855	916.167	AT1G27370	TAIR9 consistent: transcript/cDNA/PEP| Symbols: | squamosa promoter-binding protein-like 10 (SPL10)	not assigned.no ontology	0.976207
ngs_90547440_x4782	TGACAGAAGAGAGTGAGCCC	bna-miR156_v25		61.4383	5.86215	4.84275	44.733	95.4767	111.717	160.647	392.561	767.257	1358.23	Contig2_2377_final	4	373-391	Contig2_2377_final_0_0_0_125_736|sense|_300_335	0.548537	0.907357	1.34264	0.644605	-0.671201	-0.793605	-0.646131	-1.17216	1395.33	AT1G17200	TAIR9 consistent: transcript/cDNA/PEP| Symbols: | integral membrane family protein	not assigned.no ontology	-0.794238
ngs_90547440_x4782	TGACAGAAGAGAGTGAGCCC	bna-miR156_v25		61.4383	5.86215	4.84275	44.733	95.4767	111.717	160.647	392.561	767.257	1358.23	Contig1_2377_final	4	287-305	Contig1_2377_final_0_0_0_39_650|sense|_192_227	0.665888	1.04473	1.81618	0.841155	-0.874565	-1.37692	-1.51863	-1.83168	715.667	AT1G17200	TAIR9 consistent: transcript/cDNA/PEP| Symbols: | integral membrane family protein	not assigned.no ontology	-0.788162
ngs_90547440_x4782	TGACAGAAGAGAGTGAGCCC	bna-miR156_v25		61.4383	5.86215	4.84275	44.733	95.4767	111.717	160.647	392.561	767.257	1358.23	Contig1_79442_remaining	4	367-386	Contig1_79442_remaining_0_0_0_2_403|sense|_389_423	0.432827	0.0915973	0.191302	0.379437	0.33697	-0.331133	-0.55168	-0.615805	686.167	AT5G16300	TAIR9 consistent: transcript/cDNA/PEP| Symbols: | FUNCTIONS IN: molecular_function unknown; INVOLVED IN: biological_process unknown; LOCATED IN: cellular_component unknown; EXPRESSED IN: 23 plant structures; EXPRESSED DURING: 13 growth stages; CONTAINS InterPro DOMAIN/s: Vps51/Vps67 (InterPro:IPR014812); Has 204 Blast hits to 183 proteins in 76 species: Archae - 0; Bacteria - 0; Metazoa - 127; Fu…	not assigned.no ontology	-0.749236
ngs_90547440_x4782	TGACAGAAGAGAGTGAGCCC	bna-miR156_v25		61.4383	5.86215	4.84275	44.733	95.4767	111.717	160.647	392.561	767.257	1358.23	Contig1_15425_final	4	342-360	Contig1_15425_final_0_0_0_94_705|sense|_424_458	1.34339	1.50754	1.63322	0.466043	-0.991612	-1.04787	-0.519185	-1.28991	1349.5	AT1G17200	TAIR9 consistent: transcript/cDNA/PEP| Symbols: | integral membrane family protein	not assigned.no ontology	-0.731354
ngs_90547440_x4782	TGACAGAAGAGAGTGAGCCC	bna-miR156_v25		61.4383	5.86215	4.84275	44.733	95.4767	111.717	160.647	392.561	767.257	1358.23	Contig3_8766_final	4	758-776	Contig3_8766_final_0_0_0_2_469|sense|_506_541	0.470223	0.0881529	0.310052	-0.124839	0.0615354	-0.373303	-0.206585	-0.463329	3079	AT5G49100	TAIR9 consistent: transcript/cDNA/PEP| Symbols: | unknown protein	not assigned.no ontology	-0.698378
ngs_90547440_x4782	TGACAGAAGAGAGTGAGCCC	bna-miR156_v25		61.4383	5.86215	4.84275	44.733	95.4767	111.717	160.647	392.561	767.257	1358.23	Contig1_4838_final	4	98-116	Contig1_4838_final_0_0_0_32_919|sense|_559_593	1.50191	1.70247	1.20749	-0.029233	-0.952104	-0.749355	-0.60397	-0.833001	6996.33	AT1G71690	TAIR9 consistent: transcript/cDNA/PEP| Symbols: | unknown protein	not assigned.no ontology	-0.630099
ngs_90547440_x4782	TGACAGAAGAGAGTGAGCCC	bna-miR156_v25		61.4383	5.86215	4.84275	44.733	95.4767	111.717	160.647	392.561	767.257	1358.23	53COT2_T3_008_C01_19JUL2004_011.ab1___PBI	4	240-258	53COT2_T3_008_C01_19JUL2004_011.ab1___PBI_0_0_0_13_603|sense|_438_472	0.125787	0.336021	0.452038	-0.762592	-0.242989	-0.186309	-0.0245964	-0.679507	732.5	AT1G17200	TAIR9 consistent: transcript/cDNA/PEP| Symbols: | integral membrane family protein	not assigned.no ontology	-0.591783
ngs_90547440_x4782	TGACAGAAGAGAGTGAGCCC	bna-miR156_v25		61.4383	5.86215	4.84275	44.733	95.4767	111.717	160.647	392.561	767.257	1358.23	Contig2_4838_final	4	107-125	Contig2_4838_final_0_0_0_41_913|sense|_564_598	1.49293	1.73349	1.43223	0.0946881	-1.15439	-1.37413	-0.707547	-0.811604	5308.66	AT1G71690	TAIR9 consistent: transcript/cDNA/PEP| Symbols: | unknown protein	not assigned.no ontology	-0.581261
ngs_90547440_x4782	TGACAGAAGAGAGTGAGCCC	bna-miR156_v25		61.4383	5.86215	4.84275	44.733	95.4767	111.717	160.647	392.561	767.257	1358.23	BNQA_UP_062_B07_31MAY2005_061.ab1___PBI	4	47-65	BNQA_UP_062_B07_31MAY2005_061.ab1___PBI_0_0_0_4_144|sense|_16_50	-0.156415	-0.745403	0.184379	1.17215	0.987634	0.472188	-1.06544	-1.03594	1479.17	AT1G11990	TAIR9 consistent: transcript/cDNA/PEP| Symbols: | unknown protein	not assigned.no ontology	-0.479254
ngs_90547440_x4782	TGACAGAAGAGAGTGAGCCC	bna-miR156_v25		61.4383	5.86215	4.84275	44.733	95.4767	111.717	160.647	392.561	767.257	1358.23	Contig2_3326_final	4	1001-1019	Contig2_3326_final_0_0_0_381_947|sense|_610_647	0.0661791	-0.289439	0.218967	0.19041	0.202143	-0.0570548	-0.245291	-0.0845647	1495.83	AT2G37478	TAIR9 consistent: transcript/cDNA | Symbols: CPuORF52 | CPuORF52 (Conserved peptide upstream open reading frame 52)	not assigned.no ontology	-0.269583
ngs_90547440_x4782	TGACAGAAGAGAGTGAGCCC	bna-miR156_v25		61.4383	5.86215	4.84275	44.733	95.4767	111.717	160.647	392.561	767.257	1358.23	gi_112354384___NCBI	4	16-35	gi_112354384___NCBI_0_0_0_20_370|sense|_321_355	-0.165648	-0.899011	-0.322933	0.287275	1.0457	0.102364	-0.207612	-0.775356	2509.5	AT3G20030	TAIR9 consistent: transcript/cDNA/PEP| Symbols: | F-box family protein	not assigned.no ontology	-0.235456
ngs_90547440_x4782	TGACAGAAGAGAGTGAGCCC	bna-miR156_v25		61.4383	5.86215	4.84275	44.733	95.4767	111.717	160.647	392.561	767.257	1358.23	Contig1_23884_remaining	2	453-472	Contig1_23884_remaining_0_0_0_38_631|sense|_141_175	-0.0297805	-0.500152	-0.110399	0.425315	0.316898	0.529093	-0.15654	-0.299118	705.333	AT5G50570	TAIR9 consistent: transcript/cDNA/PEP| Symbols: | squamosa promoter-binding protein	not assigned.no ontology	-0.182134
ngs_90547440_x4782	TGACAGAAGAGAGTGAGCCC	bna-miR156_v25		61.4383	5.86215	4.84275	44.733	95.4767	111.717	160.647	392.561	767.257	1358.23	Contig2_5566_final	4	132-150	Contig2_5566_final_0_0_0_321_788|sense|_320_357	-0.639878	0.0412949	0.202371	-0.0697975	0.276296	0.589947	-0.148774	-0.126967	716	AT2G37570	TAIR9 consistent: transcript/cDNA/PEP| Symbols: SLT1 | SLT1 (sodium- and lithium-tolerant 1)	not assigned.no ontology	-0.113731
ngs_90547440_x4782	TGACAGAAGAGAGTGAGCCC	bna-miR156_v25		61.4383	5.86215	4.84275	44.733	95.4767	111.717	160.647	392.561	767.257	1358.23	Contig1_3283_final	4	22-40	Contig1_3283_final_0_0_0_196_2079|sense|_1690_1724	0.0663956	-0.0915608	0.0178439	0.899142	0.637577	-0.67761	-0.750745	0.264291	1143.33	AT5G20950	TAIR9 consistent: transcript/cDNA/PEP| Symbols: | glycosyl hydrolase family 3 protein	not assigned.no ontology	-0.0551224
ngs_90547440_x4782	TGACAGAAGAGAGTGAGCCC	bna-miR156_v25		61.4383	5.86215	4.84275	44.733	95.4767	111.717	160.647	392.561	767.257	1358.23	Contig1_2166_final	4	113-132	Contig1_2166_final_0_0_0_449_1750|sense|_1638_1672	0.46535	0.0153114	-0.0278982	-0.18104	-0.921678	-0.131332	0.0188467	0.651736	2428.17	AT4G26850	TAIR9 consistent: transcript/cDNA/PEP| Symbols: VTC2 | VTC2 (vitamin c defective 2); GDP-D-glucose phosphorylase/ GDP-galactose:glucose-1-phosphate guanyltransferase/ GDP-galactose:mannose-1-phosphate guanyltransferase/ GDP-galactose:myoinositol-1-phosphate guanyltransferase/ galactose-1-phosphate guanylyltra	not assigned.no ontology	0.456236
ngs_90547440_x4782	TGACAGAAGAGAGTGAGCCC	bna-miR156_v25		61.4383	5.86215	4.84275	44.733	95.4767	111.717	160.647	392.561	767.257	1358.23	Contig1_24555_remaining	2	494-513	Contig1_24555_remaining_0_0_0_1_735|sense|_593_627	-0.0464558	-0.127676	-0.28319	-0.527906	-0.419996	0.212754	0.433311	0.734356	884.667	AT5G43270	TAIR9 consistent: transcript/cDNA/PEP| Symbols: SPL2 | SPL2 (SQUAMOSA PROMOTER BINDING PROTEIN-LIKE 2); DNA binding / transcription factor	not assigned.no ontology	0.822356
ngs_90547440_x4782	TGACAGAAGAGAGTGAGCCC	bna-miR156_v25		61.4383	5.86215	4.84275	44.733	95.4767	111.717	160.647	392.561	767.257	1358.23	Contig1_8680_final	4	391-409	Contig1_8680_final_0_0_0_54_386|sense|_513_547	-0.206157	-0.0664719	-0.47266	-0.470424	-0.159819	0.481551	0.500258	0.876713	4081.67	AT3G05810	TAIR9 consistent: transcript/cDNA/PEP| Symbols: | unknown protein	not assigned.no ontology	0.850124
ngs_90547440_x4782	TGACAGAAGAGAGTGAGCCC	bna-miR156_v25		61.4383	5.86215	4.84275	44.733	95.4767	111.717	160.647	392.561	767.257	1358.23	Contig1_56608_remaining	2	117-136	Contig1_56608_remaining_0_0_0_8_220|sense|_221_255	-0.312756	-0.500082	-0.20421	-0.483844	-0.108109	-0.0956275	0.605402	0.869855	916.167	AT1G27370	TAIR9 consistent: transcript/cDNA/PEP| Symbols: | squamosa promoter-binding protein-like 10 (SPL10)	not assigned.no ontology	0.899826
ngs_97324391_x3734	TTGACAGAAGAGACCGAGCAC	bna-miR156_v26		9.79451	1.46554	14.5283	18.135	16.4615	33.515	44.9122	5.75181	144.959	234.841	Contig1_24555_remaining	2	494-514	Contig1_24555_remaining_0_0_0_1_735|sense|_593_627	-0.0464558	-0.127676	-0.28319	-0.527906	-0.419996	0.212754	0.433311	0.734356	884.667	AT5G43270	TAIR9 consistent: transcript/cDNA/PEP| Symbols: SPL2 | SPL2 (SQUAMOSA PROMOTER BINDING PROTEIN-LIKE 2); DNA binding / transcription factor	not assigned.no ontology	0.226943
ngs_97324391_x3734	TTGACAGAAGAGACCGAGCAC	bna-miR156_v26		9.79451	1.46554	14.5283	18.135	16.4615	33.515	44.9122	5.75181	144.959	234.841	Contig1_56608_remaining	2	117-137	Contig1_56608_remaining_0_0_0_8_220|sense|_221_255	-0.312756	-0.500082	-0.20421	-0.483844	-0.108109	-0.0956275	0.605402	0.869855	916.167	AT1G27370	TAIR9 consistent: transcript/cDNA/PEP| Symbols: | squamosa promoter-binding protein-like 10 (SPL10)	not assigned.no ontology	0.310831
ngs_97324391_x3734	TTGACAGAAGAGACCGAGCAC	bna-miR156_v26		9.79451	1.46554	14.5283	18.135	16.4615	33.515	44.9122	5.75181	144.959	234.841	Contig1_23884_remaining	4	453-473	Contig1_23884_remaining_0_0_0_38_631|sense|_141_175	-0.0297805	-0.500152	-0.110399	0.425315	0.316898	0.529093	-0.15654	-0.299118	705.333	AT5G50570	TAIR9 consistent: transcript/cDNA/PEP| Symbols: | squamosa promoter-binding protein	not assigned.no ontology	0.434737
ngs_97324391_x3734	TTGACAGAAGAGACCGAGCAC	bna-miR156_v26		9.79451	1.46554	14.5283	18.135	16.4615	33.515	44.9122	5.75181	144.959	234.841	Contig1_9222_final	4	407-428	Contig1_9222_final_0_0_0_55_1134|sense|_1117_1151	-2.8916	-2.46554	-0.0114193	0.586383	0.977327	-0.436526	-0.00614516	-0.379533	7903.67	AT1G80090	TAIR9 consistent: transcript/cDNA/PEP| Symbols: | CBS domain-containing protein	not assigned.no ontology	0.435682
ngs_97320375_x3729	TTGACAGAAGAAAGAAAGCAC	bna-miR156_v27		493.287	458.713	82.3268	338.52	592.614	344.46	29.3657	31.6349	48.3196	2038.13	Contig1_56608_remaining	3	117-137	Contig1_56608_remaining_0_0_0_8_220|sense|_221_255	-0.312756	-0.500082	-0.20421	-0.483844	-0.108109	-0.0956275	0.605402	0.869855	916.167	AT1G27370	TAIR9 consistent: transcript/cDNA/PEP| Symbols: | squamosa promoter-binding protein-like 10 (SPL10)	not assigned.no ontology	-0.703891
ngs_97320375_x3729	TTGACAGAAGAAAGAAAGCAC	bna-miR156_v27		493.287	458.713	82.3268	338.52	592.614	344.46	29.3657	31.6349	48.3196	2038.13	Contig1_24555_remaining	3	494-514	Contig1_24555_remaining_0_0_0_1_735|sense|_593_627	-0.0464558	-0.127676	-0.28319	-0.527906	-0.419996	0.212754	0.433311	0.734356	884.667	AT5G43270	TAIR9 consistent: transcript/cDNA/PEP| Symbols: SPL2 | SPL2 (SQUAMOSA PROMOTER BINDING PROTEIN-LIKE 2); DNA binding / transcription factor	not assigned.no ontology	-0.615516
ngs_97320375_x3729	TTGACAGAAGAAAGAAAGCAC	bna-miR156_v27		493.287	458.713	82.3268	338.52	592.614	344.46	29.3657	31.6349	48.3196	2038.13	Contig1_8680_final	4	390-410	Contig1_8680_final_0_0_0_54_386|sense|_513_547	-0.206157	-0.0664719	-0.47266	-0.470424	-0.159819	0.481551	0.500258	0.876713	4081.67	AT3G05810	TAIR9 consistent: transcript/cDNA/PEP| Symbols: | unknown protein	not assigned.no ontology	-0.465233
ngs_97320375_x3729	TTGACAGAAGAAAGAAAGCAC	bna-miR156_v27		493.287	458.713	82.3268	338.52	592.614	344.46	29.3657	31.6349	48.3196	2038.13	Contig1_12168_final	4	693-713	Contig1_12168_final_0_0_0_168_824|sense|_865_899	0.559291	-0.0354734	-0.117706	-0.404208	-0.233868	-0.24087	0.176074	0.777495	592	AT2G22370	TAIR9 consistent: transcript/cDNA/PEP| Symbols: | unknown protein	not assigned.no ontology	-0.342642
ngs_97320375_x3729	TTGACAGAAGAAAGAAAGCAC	bna-miR156_v27		493.287	458.713	82.3268	338.52	592.614	344.46	29.3657	31.6349	48.3196	2038.13	Contig2_15020_final	3	85-105	Contig2_15020_final_0_0_0_107_934|sense|_711_745	-1.67065	-0.869351	-0.170376	0.198198	0.438863	0.414846	0.0490664	0.0697351	525.5	AT1G58360	TAIR9 consistent: transcript/cDNA/PEP| Symbols: AAP1	not assigned.no ontology	-0.272301
ngs_97320375_x3729	TTGACAGAAGAAAGAAAGCAC	bna-miR156_v27		493.287	458.713	82.3268	338.52	592.614	344.46	29.3657	31.6349	48.3196	2038.13	Contig2_11650_final	4	527-547	Contig2_11650_final_0_0_0_57_1085|sense|_550_584	-0.0217207	0.190471	-0.0423703	-0.316146	-0.302023	0.108164	-0.292163	0.353494	1710.17	AT4G38630	TAIR9 consistent: transcript/cDNA/PEP| Symbols: RPN10	not assigned.no ontology	-0.19933
ngs_97320375_x3729	TTGACAGAAGAAAGAAAGCAC	bna-miR156_v27		493.287	458.713	82.3268	338.52	592.614	344.46	29.3657	31.6349	48.3196	2038.13	BNDH4DCT_UP_012_H02_16DEC2004_002.ab1___PBI	4	304-325	BNDH4DCT_UP_012_H02_16DEC2004_002.ab1___PBI_0_0_0_21_392|sense|_113_148	0.386174	-0.149127	-0.669944	-0.45428	-0.203746	0.569752	0.632524	0.431802	2285.17	AT1G12672	TAIR9 consistent: transcript/cDNA/PEP| Symbols: | unknown protein	not assigned.no ontology	-0.180883
ngs_97320375_x3729	TTGACAGAAGAAAGAAAGCAC	bna-miR156_v27		493.287	458.713	82.3268	338.52	592.614	344.46	29.3657	31.6349	48.3196	2038.13	Contig2_14261_final	4	364-383	Contig2_14261_final_0_0_0_66_680|sense|_382_417	0.487525	0.351546	0.156261	-0.0692283	-0.890432	-0.359978	0.0532104	-0.316967	4736.67	AT1G76680	TAIR9 consistent: transcript/cDNA/PEP| Symbols: OPR1	not assigned.no ontology	-0.137741
ngs_97320375_x3729	TTGACAGAAGAAAGAAAGCAC	bna-miR156_v27		493.287	458.713	82.3268	338.52	592.614	344.46	29.3657	31.6349	48.3196	2038.13	Contig1_14261_final	4	383-402	Contig1_14261_final_0_0_0_85_1200|sense|_401_435	0.259343	0.699004	0.183189	-0.383881	-0.525632	0.000632604	0.140122	-0.146152	4259.67	AT1G76680	TAIR9 consistent: transcript/cDNA/PEP| Symbols: OPR1	not assigned.no ontology	-0.0753546
ngs_97320375_x3729	TTGACAGAAGAAAGAAAGCAC	bna-miR156_v27		493.287	458.713	82.3268	338.52	592.614	344.46	29.3657	31.6349	48.3196	2038.13	Contig1_12790_final	4	919-940	Contig1_12790_final_0_0_0_370_828|sense|_405_439	0.167469	-0.0966711	0.141421	0.129231	-0.0855792	-0.0977715	-0.272614	0.15397	2284.83	AT1G56300	TAIR9 consistent: transcript/cDNA/PEP| Symbols: | DNAJ heat shock N-terminal domain-containing protein	not assigned.no ontology	-0.0218316
ngs_97320375_x3729	TTGACAGAAGAAAGAAAGCAC	bna-miR156_v27		493.287	458.713	82.3268	338.52	592.614	344.46	29.3657	31.6349	48.3196	2038.13	Contig1_11513_final	4	508-527	Contig1_11513_final_0_0_0_3_923|sense|_526_560	-0.313474	0.187017	-0.33056	0.0997235	0.0545815	-0.168838	0.0754107	0.036944	1077.67	AT1G15290	TAIR9 consistent: transcript/cDNA/PEP| Symbols: | binding	not assigned.no ontology	0.0706275
ngs_97320375_x3729	TTGACAGAAGAAAGAAAGCAC	bna-miR156_v27		493.287	458.713	82.3268	338.52	592.614	344.46	29.3657	31.6349	48.3196	2038.13	gi_21843935___NCBI	4	424-443	gi_21843935___NCBI_0_0_0_132_365|sense|_116_150	0.309111	0.290035	-0.363069	-0.103379	0.263497	0.751494	0.468902	0.357846	2976	AT2G47880	TAIR9 consistent: transcript/cDNA/PEP| Symbols: | glutaredoxin family protein	not assigned.no ontology	0.142541
ngs_97320375_x3729	TTGACAGAAGAAAGAAAGCAC	bna-miR156_v27		493.287	458.713	82.3268	338.52	592.614	344.46	29.3657	31.6349	48.3196	2038.13	Contig1_1351_final	3.5	535-555	Contig1_1351_final_0_0_0_71_520|sense|_475_509	1.36515	0.453062	0.642863	0.296334	-0.498921	-1.09784	-0.645616	-0.652472	706.333	AT3G13350	TAIR9 consistent: transcript/cDNA/PEP| Symbols: | high mobility group (HMG1/2) family protein / ARID/BRIGHT DNA-binding domain-containing protein	not assigned.no ontology	0.279605
ngs_97320375_x3729	TTGACAGAAGAAAGAAAGCAC	bna-miR156_v27		493.287	458.713	82.3268	338.52	592.614	344.46	29.3657	31.6349	48.3196	2038.13	Contig1_3320_final	4	440-460	Contig1_3320_final_0_0_0_9_422|sense|_50_88	-0.384417	-0.331777	1.77902	1.75508	1.29751	0.0290525	-0.676598	-1.8499	549.167	AT4G21870	TAIR9 consistent: transcript/cDNA/PEP| Symbols: | 26.5 kDa class P-related heat shock protein (HSP26.5-P)	not assigned.no ontology	0.30834
ngs_97320375_x3729	TTGACAGAAGAAAGAAAGCAC	bna-miR156_v27		493.287	458.713	82.3268	338.52	592.614	344.46	29.3657	31.6349	48.3196	2038.13	Contig2_9220_final	4	557-576	Contig2_9220_final_0_0_0_105_545|sense|_787_822	0.207888	-0.453122	-0.1441	-0.107906	0.204619	0.474615	0.0701927	-0.339025	1377.83	AT1G07830	TAIR9 consistent: transcript/cDNA/PEP| Symbols: | ribosomal protein L29 family protein	not assigned.no ontology	0.30915
ngs_97320375_x3729	TTGACAGAAGAAAGAAAGCAC	bna-miR156_v27		493.287	458.713	82.3268	338.52	592.614	344.46	29.3657	31.6349	48.3196	2038.13	BNQA_UP_143_E09_10NOV2005_071.ab1___PBI	4	376-396	BNQA_UP_143_E09_10NOV2005_071.ab1___PBI_0_0_0_2_232|sense|_297_334	1.60506	0.652982	0.423395	0.249788	-0.224369	-0.93894	-0.733079	-0.108679	808.5	AT3G15380	TAIR9 consistent: transcript/cDNA/PEP| Symbols: | choline transporter-related	not assigned.no ontology	0.360793
ngs_97320375_x3729	TTGACAGAAGAAAGAAAGCAC	bna-miR156_v27		493.287	458.713	82.3268	338.52	592.614	344.46	29.3657	31.6349	48.3196	2038.13	Contig1_9220_final	4	500-519	Contig1_9220_final_0_0_0_60_488|sense|_25_59	0.105298	-0.724021	-0.317681	0.700823	1.20398	-0.122828	-0.0184118	-0.268284	2363.33	AT1G07830	TAIR9 consistent: transcript/cDNA/PEP| Symbols: | ribosomal protein L29 family protein	not assigned.no ontology	0.449675
ngs_97320375_x3729	TTGACAGAAGAAAGAAAGCAC	bna-miR156_v27		493.287	458.713	82.3268	338.52	592.614	344.46	29.3657	31.6349	48.3196	2038.13	Contig2_10559_final	4	130-151	Contig2_10559_final|senAnsen|_64_103	-0.0879046	0.117997	-0.0262373	0.218904	-0.117531	-0.472604	-0.502023	-0.51639	2362.5	AT4G12650	TAIR9 consistent: transcript/cDNA/PEP| Symbols: | LOCATED IN: integral to membrane	not assigned.no ontology	0.511863
ngs_90543280_x3661	TGACAGAAGAGAGTGAGCACT	bna-miR156_v28		81.0273	10.2588	62.9558	72.54	54.3229	85.6494	88.097	385.371	417.306	1054.88	Contig1_4838_final	4	97-116	Contig1_4838_final_0_0_0_32_919|sense|_559_593	1.50191	1.70247	1.20749	-0.029233	-0.952104	-0.749355	-0.60397	-0.833001	6996.33	AT1G71690	TAIR9 consistent: transcript/cDNA/PEP| Symbols: | unknown protein	not assigned.no ontology	-0.444142
ngs_90543280_x3661	TGACAGAAGAGAGTGAGCACT	bna-miR156_v28		81.0273	10.2588	62.9558	72.54	54.3229	85.6494	88.097	385.371	417.306	1054.88	Contig2_4838_final	4	106-125	Contig2_4838_final_0_0_0_41_913|sense|_564_598	1.49293	1.73349	1.43223	0.0946881	-1.15439	-1.37413	-0.707547	-0.811604	5308.66	AT1G71690	TAIR9 consistent: transcript/cDNA/PEP| Symbols: | unknown protein	not assigned.no ontology	-0.376542
ngs_90543280_x3661	TGACAGAAGAGAGTGAGCACT	bna-miR156_v28		81.0273	10.2588	62.9558	72.54	54.3229	85.6494	88.097	385.371	417.306	1054.88	Contig1_23884_remaining	3	452-472	Contig1_23884_remaining_0_0_0_38_631|sense|_141_175	-0.0297805	-0.500152	-0.110399	0.425315	0.316898	0.529093	-0.15654	-0.299118	705.333	AT5G50570	TAIR9 consistent: transcript/cDNA/PEP| Symbols: | squamosa promoter-binding protein	not assigned.no ontology	-0.231139
ngs_90543280_x3661	TGACAGAAGAGAGTGAGCACT	bna-miR156_v28		81.0273	10.2588	62.9558	72.54	54.3229	85.6494	88.097	385.371	417.306	1054.88	Contig2_783_final	4	547-566	Contig2_783_final_0_0_0_42_464|sense|_274_308	1.3547	0.428209	-0.0183118	-0.214006	-0.799905	-0.293388	-0.0563386	0.242613	1869	AT1G68760	TAIR9 consistent: transcript/cDNA/PEP| Symbols: ATNUDT1	not assigned.no ontology	0.097029
ngs_90543280_x3661	TGACAGAAGAGAGTGAGCACT	bna-miR156_v28		81.0273	10.2588	62.9558	72.54	54.3229	85.6494	88.097	385.371	417.306	1054.88	Contig1_9222_final	4	406-427	Contig1_9222_final_0_0_0_55_1134|sense|_1117_1151	-2.8916	-2.46554	-0.0114193	0.586383	0.977327	-0.436526	-0.00614516	-0.379533	7903.67	AT1G80090	TAIR9 consistent: transcript/cDNA/PEP| Symbols: | CBS domain-containing protein	not assigned.no ontology	0.122028
ngs_90543280_x3661	TGACAGAAGAGAGTGAGCACT	bna-miR156_v28		81.0273	10.2588	62.9558	72.54	54.3229	85.6494	88.097	385.371	417.306	1054.88	Contig2_15020_final	4	84-104	Contig2_15020_final_0_0_0_107_934|sense|_711_745	-1.67065	-0.869351	-0.170376	0.198198	0.438863	0.414846	0.0490664	0.0697351	525.5	AT1G58360	TAIR9 consistent: transcript/cDNA/PEP| Symbols: AAP1	not assigned.no ontology	0.189329
ngs_90543280_x3661	TGACAGAAGAGAGTGAGCACT	bna-miR156_v28		81.0273	10.2588	62.9558	72.54	54.3229	85.6494	88.097	385.371	417.306	1054.88	Contig1_24555_remaining	1.5	493-513	Contig1_24555_remaining_0_0_0_1_735|sense|_593_627	-0.0464558	-0.127676	-0.28319	-0.527906	-0.419996	0.212754	0.433311	0.734356	884.667	AT5G43270	TAIR9 consistent: transcript/cDNA/PEP| Symbols: SPL2 | SPL2 (SQUAMOSA PROMOTER BINDING PROTEIN-LIKE 2); DNA binding / transcription factor	not assigned.no ontology	0.729944
ngs_90543280_x3661	TGACAGAAGAGAGTGAGCACT	bna-miR156_v28		81.0273	10.2588	62.9558	72.54	54.3229	85.6494	88.097	385.371	417.306	1054.88	Contig1_56608_remaining	1	116-136	Contig1_56608_remaining_0_0_0_8_220|sense|_221_255	-0.312756	-0.500082	-0.20421	-0.483844	-0.108109	-0.0956275	0.605402	0.869855	916.167	AT1G27370	TAIR9 consistent: transcript/cDNA/PEP| Symbols: | squamosa promoter-binding protein-like 10 (SPL10)	not assigned.no ontology	0.78599
ngs_90563768_x3555	TGACAGAAGAGAGTGCGCAC	bna-miR156_v29		117.534	19.052	75.8698	95.511	156.384	137.784	243.562	598.188	1380.77	2324.97	Contig1_4838_final	4	98-116	Contig1_4838_final_0_0_0_32_919|sense|_559_593	1.50191	1.70247	1.20749	-0.029233	-0.952104	-0.749355	-0.60397	-0.833001	6996.33	AT1G71690	TAIR9 consistent: transcript/cDNA/PEP| Symbols: | unknown protein	not assigned.no ontology	-0.575855
ngs_90563768_x3555	TGACAGAAGAGAGTGCGCAC	bna-miR156_v29		117.534	19.052	75.8698	95.511	156.384	137.784	243.562	598.188	1380.77	2324.97	Contig2_4838_final	4	107-125	Contig2_4838_final_0_0_0_41_913|sense|_564_598	1.49293	1.73349	1.43223	0.0946881	-1.15439	-1.37413	-0.707547	-0.811604	5308.66	AT1G71690	TAIR9 consistent: transcript/cDNA/PEP| Symbols: | unknown protein	not assigned.no ontology	-0.508226
ngs_90563768_x3555	TGACAGAAGAGAGTGCGCAC	bna-miR156_v29		117.534	19.052	75.8698	95.511	156.384	137.784	243.562	598.188	1380.77	2324.97	Contig1_74487_remaining	4	147-167	Contig1_74487_remaining_0_0_0_8_229|sense|_60_95	1.43032	0.893573	0.19723	0.223004	-0.28184	-1.4552	-1.15002	-0.365456	648.5	AT2G41835	TAIR9 consistent: transcript/cDNA/PEP| Symbols: | zinc finger (C2H2 type	not assigned.no ontology	-0.351073
ngs_90563768_x3555	TGACAGAAGAGAGTGCGCAC	bna-miR156_v29		117.534	19.052	75.8698	95.511	156.384	137.784	243.562	598.188	1380.77	2324.97	Contig1_23884_remaining	3	453-472	Contig1_23884_remaining_0_0_0_38_631|sense|_141_175	-0.0297805	-0.500152	-0.110399	0.425315	0.316898	0.529093	-0.15654	-0.299118	705.333	AT5G50570	TAIR9 consistent: transcript/cDNA/PEP| Symbols: | squamosa promoter-binding protein	not assigned.no ontology	-0.231311
ngs_90563768_x3555	TGACAGAAGAGAGTGCGCAC	bna-miR156_v29		117.534	19.052	75.8698	95.511	156.384	137.784	243.562	598.188	1380.77	2324.97	Contig1_12721_final	4	1327-1346	Contig1_12721_final_0_0_0_46_1284|sense|_855_893	-0.0295914	0.116328	0.426063	0.0295696	0.108614	-0.512561	-0.322173	0.143771	1150.17	AT3G14890	TAIR9 consistent: transcript/cDNA/PEP| Symbols: | phosphoesterase	not assigned.no ontology	-0.0135389
ngs_90563768_x3555	TGACAGAAGAGAGTGCGCAC	bna-miR156_v29		117.534	19.052	75.8698	95.511	156.384	137.784	243.562	598.188	1380.77	2324.97	Contig2_783_final	4	548-566	Contig2_783_final_0_0_0_42_464|sense|_274_308	1.3547	0.428209	-0.0183118	-0.214006	-0.799905	-0.293388	-0.0563386	0.242613	1869	AT1G68760	TAIR9 consistent: transcript/cDNA/PEP| Symbols: ATNUDT1	not assigned.no ontology	-0.00588475
ngs_90563768_x3555	TGACAGAAGAGAGTGCGCAC	bna-miR156_v29		117.534	19.052	75.8698	95.511	156.384	137.784	243.562	598.188	1380.77	2324.97	gi_21843935___NCBI	4	422-442	gi_21843935___NCBI_0_0_0_132_365|sense|_116_150	0.309111	0.290035	-0.363069	-0.103379	0.263497	0.751494	0.468902	0.357846	2976	AT2G47880	TAIR9 consistent: transcript/cDNA/PEP| Symbols: | glutaredoxin family protein	not assigned.no ontology	0.279939
ngs_90563768_x3555	TGACAGAAGAGAGTGCGCAC	bna-miR156_v29		117.534	19.052	75.8698	95.511	156.384	137.784	243.562	598.188	1380.77	2324.97	Contig1_15715_final	3.5	1030-1049	Contig1_15715_final_0_0_0_419_952|sense|_243_277	-0.852097	-0.778302	0.0627844	0.0744813	0.336692	0.412254	-0.217504	0.332027	669.5	AT3G20970	TAIR9 consistent: transcript/cDNA/PEP| Symbols: NFU4	not assigned.no ontology	0.421674
ngs_90563768_x3555	TGACAGAAGAGAGTGCGCAC	bna-miR156_v29		117.534	19.052	75.8698	95.511	156.384	137.784	243.562	598.188	1380.77	2324.97	Contig1_8726_final	4	222-240	Contig1_8726_final_0_0_0_6_1022|sense|_880_914	-0.867002	-1.0844	-0.525202	0.264757	0.358543	0.762855	0.536447	0.459215	5362.5	AT2G04280	TAIR9 consistent: transcript/cDNA/PEP| Symbols: | unknown protein	not assigned.no ontology	0.500023
ngs_90563768_x3555	TGACAGAAGAGAGTGCGCAC	bna-miR156_v29		117.534	19.052	75.8698	95.511	156.384	137.784	243.562	598.188	1380.77	2324.97	Contig1_24555_remaining	2	494-513	Contig1_24555_remaining_0_0_0_1_735|sense|_593_627	-0.0464558	-0.127676	-0.28319	-0.527906	-0.419996	0.212754	0.433311	0.734356	884.667	AT5G43270	TAIR9 consistent: transcript/cDNA/PEP| Symbols: SPL2 | SPL2 (SQUAMOSA PROMOTER BINDING PROTEIN-LIKE 2); DNA binding / transcription factor	not assigned.no ontology	0.785945
ngs_90563768_x3555	TGACAGAAGAGAGTGCGCAC	bna-miR156_v29		117.534	19.052	75.8698	95.511	156.384	137.784	243.562	598.188	1380.77	2324.97	Contig1_56608_remaining	2	117-136	Contig1_56608_remaining_0_0_0_8_220|sense|_221_255	-0.312756	-0.500082	-0.20421	-0.483844	-0.108109	-0.0956275	0.605402	0.869855	916.167	AT1G27370	TAIR9 consistent: transcript/cDNA/PEP| Symbols: | squamosa promoter-binding protein-like 10 (SPL10)	not assigned.no ontology	0.899218
ngs_90518735_x71366	TGACAGAAGAGAGTGAACAC	bna-miR156_v3		3701.44	313.625	1438.3	1600.72	6301.46	9611.35	15078.4	26971.7	38923.6	86431.7	Contig1_1030_final	3.5	761-780	Contig1_1030_final_0_0_0_90_581|sense|_76_110	1.76565	1.41563	1.32879	0.479458	-0.570164	-1.38804	-1.38384	-1.15291	2115.5	AT4G38920	TAIR9 consistent: transcript/cDNA/PEP| Symbols: AVA-P3	not assigned.no ontology	-0.742437
ngs_90518735_x71366	TGACAGAAGAGAGTGAACAC	bna-miR156_v3		3701.44	313.625	1438.3	1600.72	6301.46	9611.35	15078.4	26971.7	38923.6	86431.7	Contig1_4838_final	3	98-116	Contig1_4838_final_0_0_0_32_919|sense|_559_593	1.50191	1.70247	1.20749	-0.029233	-0.952104	-0.749355	-0.60397	-0.833001	6996.33	AT1G71690	TAIR9 consistent: transcript/cDNA/PEP| Symbols: | unknown protein	not assigned.no ontology	-0.655662
ngs_90518735_x71366	TGACAGAAGAGAGTGAACAC	bna-miR156_v3		3701.44	313.625	1438.3	1600.72	6301.46	9611.35	15078.4	26971.7	38923.6	86431.7	Contig2_4838_final	3	107-125	Contig2_4838_final_0_0_0_41_913|sense|_564_598	1.49293	1.73349	1.43223	0.0946881	-1.15439	-1.37413	-0.707547	-0.811604	5308.66	AT1G71690	TAIR9 consistent: transcript/cDNA/PEP| Symbols: | unknown protein	not assigned.no ontology	-0.616911
ngs_90518735_x71366	TGACAGAAGAGAGTGAACAC	bna-miR156_v3		3701.44	313.625	1438.3	1600.72	6301.46	9611.35	15078.4	26971.7	38923.6	86431.7	gi_32494062___NCBI	4	351-369	gi_32494062___NCBI_0_0_0_36_287|sense|_120_157	1.47662	1.04357	0.873488	0.361068	0.0222891	-0.585124	-0.397906	0.0205855	2537.67	AT1G47830	TAIR9 consistent: transcript/cDNA/PEP| Symbols: | clathrin coat assembly protein	not assigned.no ontology	-0.568517
ngs_90518735_x71366	TGACAGAAGAGAGTGAACAC	bna-miR156_v3		3701.44	313.625	1438.3	1600.72	6301.46	9611.35	15078.4	26971.7	38923.6	86431.7	Contig1_23884_remaining	3	453-472	Contig1_23884_remaining_0_0_0_38_631|sense|_141_175	-0.0297805	-0.500152	-0.110399	0.425315	0.316898	0.529093	-0.15654	-0.299118	705.333	AT5G50570	TAIR9 consistent: transcript/cDNA/PEP| Symbols: | squamosa promoter-binding protein	not assigned.no ontology	-0.194467
ngs_90518735_x71366	TGACAGAAGAGAGTGAACAC	bna-miR156_v3		3701.44	313.625	1438.3	1600.72	6301.46	9611.35	15078.4	26971.7	38923.6	86431.7	37RDBRH_UP_033_G03_05JUL2004_019.ab1___PBI	3	66-84	37RDBRH_UP_033_G03_05JUL2004_019.ab1___PBI_0_0_0_146_349|sense|_4_38	0.240293	-0.286924	-0.377116	0.264975	0.361817	1.0144	-0.184578	-0.38512	2365	AT1G51550	TAIR9 PEP: F-box family protein | chr1:19117646-19119291 REVERSE	not assigned.no ontology	-0.185947
ngs_90518735_x71366	TGACAGAAGAGAGTGAACAC	bna-miR156_v3		3701.44	313.625	1438.3	1600.72	6301.46	9611.35	15078.4	26971.7	38923.6	86431.7	Contig1_15715_final	4	1030-1049	Contig1_15715_final_0_0_0_419_952|sense|_243_277	-0.852097	-0.778302	0.0627844	0.0744813	0.336692	0.412254	-0.217504	0.332027	669.5	AT3G20970	TAIR9 consistent: transcript/cDNA/PEP| Symbols: NFU4	not assigned.no ontology	0.432949
ngs_90518735_x71366	TGACAGAAGAGAGTGAACAC	bna-miR156_v3		3701.44	313.625	1438.3	1600.72	6301.46	9611.35	15078.4	26971.7	38923.6	86431.7	Contig7_6105_final	4	1119-1137	Contig7_6105_final_0_0_0_3_983|sense|_269_303	-2.92511	-3.16236	-2.68713	-1.27318	1.61056	3.47222	4.36064	4.16643	5441.17	AT3G21720	TAIR9 consistent: transcript/cDNA/PEP| Symbols: ICL | ICL (ISOCITRATE LYASE); catalytic/ isocitrate lyase	not assigned.no ontology	0.831056
ngs_90518735_x71366	TGACAGAAGAGAGTGAACAC	bna-miR156_v3		3701.44	313.625	1438.3	1600.72	6301.46	9611.35	15078.4	26971.7	38923.6	86431.7	Contig5_6105_final	4	1940-1958	Contig5_6105_final_0_0_0_75_1802|sense|_1401_1435	-2.05168	-2.62753	-2.94257	-1.45234	1.45591	1.94832	3.30531	3.04354	15584.5	AT3G21720	TAIR9 consistent: transcript/cDNA/PEP| Symbols: ICL | ICL (ISOCITRATE LYASE); catalytic/ isocitrate lyase	not assigned.no ontology	0.837918
ngs_90518735_x71366	TGACAGAAGAGAGTGAACAC	bna-miR156_v3		3701.44	313.625	1438.3	1600.72	6301.46	9611.35	15078.4	26971.7	38923.6	86431.7	Contig3_3739_final	4	203-222	Contig3_3739_final_0_0_0_643_1719|sense|_1239_1273	-1.06051	-0.582708	-0.495869	-0.237704	0.0070111	0.386803	0.431878	1.05065	3602.33	AT4G10750	TAIR9 consistent: transcript/cDNA/PEP| Symbols: | HpcH/HpaI aldolase family protein	not assigned.no ontology	0.87559
ngs_90518735_x71366	TGACAGAAGAGAGTGAACAC	bna-miR156_v3		3701.44	313.625	1438.3	1600.72	6301.46	9611.35	15078.4	26971.7	38923.6	86431.7	Contig1_24555_remaining	2	494-513	Contig1_24555_remaining_0_0_0_1_735|sense|_593_627	-0.0464558	-0.127676	-0.28319	-0.527906	-0.419996	0.212754	0.433311	0.734356	884.667	AT5G43270	TAIR9 consistent: transcript/cDNA/PEP| Symbols: SPL2 | SPL2 (SQUAMOSA PROMOTER BINDING PROTEIN-LIKE 2); DNA binding / transcription factor	not assigned.no ontology	0.884926
ngs_90518735_x71366	TGACAGAAGAGAGTGAACAC	bna-miR156_v3		3701.44	313.625	1438.3	1600.72	6301.46	9611.35	15078.4	26971.7	38923.6	86431.7	Contig1_56608_remaining	2	117-136	Contig1_56608_remaining_0_0_0_8_220|sense|_221_255	-0.312756	-0.500082	-0.20421	-0.483844	-0.108109	-0.0956275	0.605402	0.869855	916.167	AT1G27370	TAIR9 consistent: transcript/cDNA/PEP| Symbols: | squamosa promoter-binding protein-like 10 (SPL10)	not assigned.no ontology	0.955928
ngs_90523669_x3043	TGACAGAAGAGAGTGACCAC	bna-miR156_v31		104.178	17.5864	83.941	48.36	186.015	145.232	143.373	585.247	1341.23	2182.98	Contig2_11808_final	4	654-674	Contig2_11808_final_0_0_0_103_642|sense|_106_140	0.37415	0.519241	0.32125	0.0529676	-0.353578	-0.169563	-0.497229	-0.836382	2290	AT1G03680	TAIR9 consistent: transcript/cDNA/PEP| Symbols: ATHM1	not assigned.no ontology	-0.80415
ngs_90523669_x3043	TGACAGAAGAGAGTGACCAC	bna-miR156_v31		104.178	17.5864	83.941	48.36	186.015	145.232	143.373	585.247	1341.23	2182.98	Contig1_4838_final	3	98-116	Contig1_4838_final_0_0_0_32_919|sense|_559_593	1.50191	1.70247	1.20749	-0.029233	-0.952104	-0.749355	-0.60397	-0.833001	6996.33	AT1G71690	TAIR9 consistent: transcript/cDNA/PEP| Symbols: | unknown protein	not assigned.no ontology	-0.550219
ngs_90523669_x3043	TGACAGAAGAGAGTGACCAC	bna-miR156_v31		104.178	17.5864	83.941	48.36	186.015	145.232	143.373	585.247	1341.23	2182.98	Contig2_4838_final	3	107-125	Contig2_4838_final_0_0_0_41_913|sense|_564_598	1.49293	1.73349	1.43223	0.0946881	-1.15439	-1.37413	-0.707547	-0.811604	5308.66	AT1G71690	TAIR9 consistent: transcript/cDNA/PEP| Symbols: | unknown protein	not assigned.no ontology	-0.493982
ngs_90523669_x3043	TGACAGAAGAGAGTGACCAC	bna-miR156_v31		104.178	17.5864	83.941	48.36	186.015	145.232	143.373	585.247	1341.23	2182.98	Contig1_23884_remaining	3	453-472	Contig1_23884_remaining_0_0_0_38_631|sense|_141_175	-0.0297805	-0.500152	-0.110399	0.425315	0.316898	0.529093	-0.15654	-0.299118	705.333	AT5G50570	TAIR9 consistent: transcript/cDNA/PEP| Symbols: | squamosa promoter-binding protein	not assigned.no ontology	-0.199331
ngs_90523669_x3043	TGACAGAAGAGAGTGACCAC	bna-miR156_v31		104.178	17.5864	83.941	48.36	186.015	145.232	143.373	585.247	1341.23	2182.98	Contig1_24555_remaining	2	494-513	Contig1_24555_remaining_0_0_0_1_735|sense|_593_627	-0.0464558	-0.127676	-0.28319	-0.527906	-0.419996	0.212754	0.433311	0.734356	884.667	AT5G43270	TAIR9 consistent: transcript/cDNA/PEP| Symbols: SPL2 | SPL2 (SQUAMOSA PROMOTER BINDING PROTEIN-LIKE 2); DNA binding / transcription factor	not assigned.no ontology	0.72074
ngs_90523669_x3043	TGACAGAAGAGAGTGACCAC	bna-miR156_v31		104.178	17.5864	83.941	48.36	186.015	145.232	143.373	585.247	1341.23	2182.98	Contig1_8680_final	4	390-409	Contig1_8680_final_0_0_0_54_386|sense|_513_547	-0.206157	-0.0664719	-0.47266	-0.470424	-0.159819	0.481551	0.500258	0.876713	4081.67	AT3G05810	TAIR9 consistent: transcript/cDNA/PEP| Symbols: | unknown protein	not assigned.no ontology	0.738889
ngs_90523669_x3043	TGACAGAAGAGAGTGACCAC	bna-miR156_v31		104.178	17.5864	83.941	48.36	186.015	145.232	143.373	585.247	1341.23	2182.98	Contig1_56608_remaining	2	117-136	Contig1_56608_remaining_0_0_0_8_220|sense|_221_255	-0.312756	-0.500082	-0.20421	-0.483844	-0.108109	-0.0956275	0.605402	0.869855	916.167	AT1G27370	TAIR9 consistent: transcript/cDNA/PEP| Symbols: | squamosa promoter-binding protein-like 10 (SPL10)	not assigned.no ontology	0.825055
ngs_90560229_x2988	TGACAGAAGAGAGTGATCAC	bna-miR156_v32		60.5479	13.1898	24.2138	29.016	46.0922	50.2725	129.554	335.043	487.589	976.985	Contig2_11808_final	4	654-674	Contig2_11808_final_0_0_0_103_642|sense|_106_140	0.37415	0.519241	0.32125	0.0529676	-0.353578	-0.169563	-0.497229	-0.836382	2290	AT1G03680	TAIR9 consistent: transcript/cDNA/PEP| Symbols: ATHM1	not assigned.no ontology	-0.790305
ngs_90560229_x2988	TGACAGAAGAGAGTGATCAC	bna-miR156_v32		60.5479	13.1898	24.2138	29.016	46.0922	50.2725	129.554	335.043	487.589	976.985	Contig2_15430_final	4	759-777	Contig2_15430_final_0_0_0_76_756|sense|_156_191	0.0779865	0.964107	1.46446	1.22233	0.0467336	-0.583098	-0.693296	-0.661263	571.833	AT1G18060	TAIR9 consistent: transcript/cDNA/PEP| Symbols: | unknown protein	not assigned.no ontology	-0.621147
ngs_90560229_x2988	TGACAGAAGAGAGTGATCAC	bna-miR156_v32		60.5479	13.1898	24.2138	29.016	46.0922	50.2725	129.554	335.043	487.589	976.985	Contig1_4838_final	2	98-116	Contig1_4838_final_0_0_0_32_919|sense|_559_593	1.50191	1.70247	1.20749	-0.029233	-0.952104	-0.749355	-0.60397	-0.833001	6996.33	AT1G71690	TAIR9 consistent: transcript/cDNA/PEP| Symbols: | unknown protein	not assigned.no ontology	-0.478261
ngs_90560229_x2988	TGACAGAAGAGAGTGATCAC	bna-miR156_v32		60.5479	13.1898	24.2138	29.016	46.0922	50.2725	129.554	335.043	487.589	976.985	Contig2_4838_final	2	107-125	Contig2_4838_final_0_0_0_41_913|sense|_564_598	1.49293	1.73349	1.43223	0.0946881	-1.15439	-1.37413	-0.707547	-0.811604	5308.66	AT1G71690	TAIR9 consistent: transcript/cDNA/PEP| Symbols: | unknown protein	not assigned.no ontology	-0.411239
ngs_90560229_x2988	TGACAGAAGAGAGTGATCAC	bna-miR156_v32		60.5479	13.1898	24.2138	29.016	46.0922	50.2725	129.554	335.043	487.589	976.985	Contig1_23884_remaining	3	453-472	Contig1_23884_remaining_0_0_0_38_631|sense|_141_175	-0.0297805	-0.500152	-0.110399	0.425315	0.316898	0.529093	-0.15654	-0.299118	705.333	AT5G50570	TAIR9 consistent: transcript/cDNA/PEP| Symbols: | squamosa promoter-binding protein	not assigned.no ontology	-0.3409
ngs_90560229_x2988	TGACAGAAGAGAGTGATCAC	bna-miR156_v32		60.5479	13.1898	24.2138	29.016	46.0922	50.2725	129.554	335.043	487.589	976.985	Contig12_272_final	3.5	380-399	Contig12_272_final_0_0_0_3_380|sense|_374_409	0.00265662	-0.0625574	-0.35248	0.0615006	0.0324119	0.0599562	-0.0893914	0.0241659	4346.83	AT4G17520	TAIR9 consistent: transcript/cDNA/PEP| Symbols: | nuclear RNA-binding protein	not assigned.no ontology	0.208919
ngs_90560229_x2988	TGACAGAAGAGAGTGATCAC	bna-miR156_v32		60.5479	13.1898	24.2138	29.016	46.0922	50.2725	129.554	335.043	487.589	976.985	gi_32508707___NCBI	3.5	246-265	gi_32508707___NCBI_0_0_0_482_766|sense|_156_195	0.583372	-0.187463	-0.147266	-0.276808	0.0371733	0.190689	-0.106963	0.133267	1516.67	AT1G63770	TAIR9 consistent: transcript/cDNA/PEP| Symbols: | peptidase M1 family protein	not assigned.no ontology	0.212642
ngs_90560229_x2988	TGACAGAAGAGAGTGATCAC	bna-miR156_v32		60.5479	13.1898	24.2138	29.016	46.0922	50.2725	129.554	335.043	487.589	976.985	Contig1_24555_remaining	2	494-513	Contig1_24555_remaining_0_0_0_1_735|sense|_593_627	-0.0464558	-0.127676	-0.28319	-0.527906	-0.419996	0.212754	0.433311	0.734356	884.667	AT5G43270	TAIR9 consistent: transcript/cDNA/PEP| Symbols: SPL2 | SPL2 (SQUAMOSA PROMOTER BINDING PROTEIN-LIKE 2); DNA binding / transcription factor	not assigned.no ontology	0.826877
ngs_90560229_x2988	TGACAGAAGAGAGTGATCAC	bna-miR156_v32		60.5479	13.1898	24.2138	29.016	46.0922	50.2725	129.554	335.043	487.589	976.985	Contig1_56608_remaining	2	117-136	Contig1_56608_remaining_0_0_0_8_220|sense|_221_255	-0.312756	-0.500082	-0.20421	-0.483844	-0.108109	-0.0956275	0.605402	0.869855	916.167	AT1G27370	TAIR9 consistent: transcript/cDNA/PEP| Symbols: | squamosa promoter-binding protein-like 10 (SPL10)	not assigned.no ontology	0.894368
ngs_90589571_x2787	TGACAGAAGGGAGTGAGCAC	bna-miR156_v35		56.9863	1.46554	1.61425	0	6.5846	26.0672	139.919	56.0801	405.592	559.437	Contig1_12721_final	3	1327-1346	Contig1_12721_final_0_0_0_46_1284|sense|_855_893	-0.0295914	0.116328	0.426063	0.0295696	0.108614	-0.512561	-0.322173	0.143771	1150.17	AT3G14890	TAIR9 consistent: transcript/cDNA/PEP| Symbols: | phosphoesterase	not assigned.no ontology	-0.498123
ngs_90589571_x2787	TGACAGAAGGGAGTGAGCAC	bna-miR156_v35		56.9863	1.46554	1.61425	0	6.5846	26.0672	139.919	56.0801	405.592	559.437	Contig1_4838_final	4	98-116	Contig1_4838_final_0_0_0_32_919|sense|_559_593	1.50191	1.70247	1.20749	-0.029233	-0.952104	-0.749355	-0.60397	-0.833001	6996.33	AT1G71690	TAIR9 consistent: transcript/cDNA/PEP| Symbols: | unknown protein	not assigned.no ontology	-0.293221
ngs_90589571_x2787	TGACAGAAGGGAGTGAGCAC	bna-miR156_v35		56.9863	1.46554	1.61425	0	6.5846	26.0672	139.919	56.0801	405.592	559.437	Contig2_4838_final	4	107-125	Contig2_4838_final_0_0_0_41_913|sense|_564_598	1.49293	1.73349	1.43223	0.0946881	-1.15439	-1.37413	-0.707547	-0.811604	5308.66	AT1G71690	TAIR9 consistent: transcript/cDNA/PEP| Symbols: | unknown protein	not assigned.no ontology	-0.284003
ngs_90589571_x2787	TGACAGAAGGGAGTGAGCAC	bna-miR156_v35		56.9863	1.46554	1.61425	0	6.5846	26.0672	139.919	56.0801	405.592	559.437	Contig1_23884_remaining	3	453-472	Contig1_23884_remaining_0_0_0_38_631|sense|_141_175	-0.0297805	-0.500152	-0.110399	0.425315	0.316898	0.529093	-0.15654	-0.299118	705.333	AT5G50570	TAIR9 consistent: transcript/cDNA/PEP| Symbols: | squamosa promoter-binding protein	not assigned.no ontology	-0.257285
ngs_90589571_x2787	TGACAGAAGGGAGTGAGCAC	bna-miR156_v35		56.9863	1.46554	1.61425	0	6.5846	26.0672	139.919	56.0801	405.592	559.437	Contig1_76052_remaining	3.5	446-465	Contig1_76052_remaining_0_0_0_1_420|sense|_129_163	0.89163	0.585218	-0.0442504	-0.43541	-0.996094	-0.372253	-0.394007	-0.179691	1497.17	AT2G04360	TAIR9 consistent: transcript/cDNA/PEP| Symbols: | unknown protein	not assigned.no ontology	0.0208099
ngs_90589571_x2787	TGACAGAAGGGAGTGAGCAC	bna-miR156_v35		56.9863	1.46554	1.61425	0	6.5846	26.0672	139.919	56.0801	405.592	559.437	ML4242R___AAFC	4	210-229	ML4242R___AAFC_0_0_0_80_226|sense|_64_99	-0.720185	-0.597828	-0.627286	-0.785124	-0.1482	0.460769	1.35516	1.68139	746.833	AT3G12685	TAIR9 consistent: transcript/cDNA/PEP| Symbols: | FUNCTIONS IN: molecular_function unknown; INVOLVED IN: biological_process unknown; LOCATED IN: cellular_component unknown; EXPRESSED IN: 20 plant structures; EXPRESSED DURING: 14 growth stages; CONTAINS InterPro DOMAIN/s: Acid phosphatase/vanadium-dependent haloperoxidase related (InterPro:IPR003832); BEST Arabidopsis thaliana protein match is: un…	not assigned.no ontology	0.693639
ngs_90589571_x2787	TGACAGAAGGGAGTGAGCAC	bna-miR156_v35		56.9863	1.46554	1.61425	0	6.5846	26.0672	139.919	56.0801	405.592	559.437	Contig1_24555_remaining	2	494-513	Contig1_24555_remaining_0_0_0_1_735|sense|_593_627	-0.0464558	-0.127676	-0.28319	-0.527906	-0.419996	0.212754	0.433311	0.734356	884.667	AT5G43270	TAIR9 consistent: transcript/cDNA/PEP| Symbols: SPL2 | SPL2 (SQUAMOSA PROMOTER BINDING PROTEIN-LIKE 2); DNA binding / transcription factor	not assigned.no ontology	0.695615
ngs_90589571_x2787	TGACAGAAGGGAGTGAGCAC	bna-miR156_v35		56.9863	1.46554	1.61425	0	6.5846	26.0672	139.919	56.0801	405.592	559.437	Contig1_56608_remaining	2	117-136	Contig1_56608_remaining_0_0_0_8_220|sense|_221_255	-0.312756	-0.500082	-0.20421	-0.483844	-0.108109	-0.0956275	0.605402	0.869855	916.167	AT1G27370	TAIR9 consistent: transcript/cDNA/PEP| Symbols: | squamosa promoter-binding protein-like 10 (SPL10)	not assigned.no ontology	0.706838
ngs_90555103_x2754	TGACAGAAGAGAGTGAGTAC	bna-miR156_v36		63.2191	1.46554	20.9853	37.479	95.4767	98.683	307.476	509.035	730.651	1550.62	Contig1_4838_final	3.5	98-116	Contig1_4838_final_0_0_0_32_919|sense|_559_593	1.50191	1.70247	1.20749	-0.029233	-0.952104	-0.749355	-0.60397	-0.833001	6996.33	AT1G71690	TAIR9 consistent: transcript/cDNA/PEP| Symbols: | unknown protein	not assigned.no ontology	-0.594245
ngs_90555103_x2754	TGACAGAAGAGAGTGAGTAC	bna-miR156_v36		63.2191	1.46554	20.9853	37.479	95.4767	98.683	307.476	509.035	730.651	1550.62	Contig2_4838_final	3.5	107-125	Contig2_4838_final_0_0_0_41_913|sense|_564_598	1.49293	1.73349	1.43223	0.0946881	-1.15439	-1.37413	-0.707547	-0.811604	5308.66	AT1G71690	TAIR9 consistent: transcript/cDNA/PEP| Symbols: | unknown protein	not assigned.no ontology	-0.532135
ngs_90555103_x2754	TGACAGAAGAGAGTGAGTAC	bna-miR156_v36		63.2191	1.46554	20.9853	37.479	95.4767	98.683	307.476	509.035	730.651	1550.62	Contig42_1883_final	4	371-390	Contig42_1883_final_0_0_0_89_841|sense|_298_332	1.18325	1.14611	0.987936	0.198994	-0.744323	-1.09116	-0.613866	-0.471029	3250.33	AT1G64090	TAIR9 consistent: transcript/cDNA/PEP| Symbols: | reticulon family protein (RTNLB3)	not assigned.no ontology	-0.51249
ngs_90555103_x2754	TGACAGAAGAGAGTGAGTAC	bna-miR156_v36		63.2191	1.46554	20.9853	37.479	95.4767	98.683	307.476	509.035	730.651	1550.62	37RDBRH_UP_033_G03_05JUL2004_019.ab1___PBI	3.5	66-84	37RDBRH_UP_033_G03_05JUL2004_019.ab1___PBI_0_0_0_146_349|sense|_4_38	0.240293	-0.286924	-0.377116	0.264975	0.361817	1.0144	-0.184578	-0.38512	2365	AT1G51550	TAIR9 PEP: F-box family protein | chr1:19117646-19119291 REVERSE	not assigned.no ontology	-0.323065
ngs_90555103_x2754	TGACAGAAGAGAGTGAGTAC	bna-miR156_v36		63.2191	1.46554	20.9853	37.479	95.4767	98.683	307.476	509.035	730.651	1550.62	Contig1_23884_remaining	2.5	453-472	Contig1_23884_remaining_0_0_0_38_631|sense|_141_175	-0.0297805	-0.500152	-0.110399	0.425315	0.316898	0.529093	-0.15654	-0.299118	705.333	AT5G50570	TAIR9 consistent: transcript/cDNA/PEP| Symbols: | squamosa promoter-binding protein	not assigned.no ontology	-0.292138
ngs_90555103_x2754	TGACAGAAGAGAGTGAGTAC	bna-miR156_v36		63.2191	1.46554	20.9853	37.479	95.4767	98.683	307.476	509.035	730.651	1550.62	Contig1_68104_remaining	3.5	59-79	Contig1_68104_remaining_0_0_0_98_883|sense|_319_353	-0.89011	-0.0862246	-0.0633171	0.122142	0.540968	0.31501	0.052907	-0.38017	1161.33	AT2G22840	TAIR9 consistent: transcript/cDNA/PEP| Symbols: AtGRF1 | AtGRF1 (GROWTH-REGULATING FACTOR 1); transcription activator	not assigned.no ontology	-0.171458
ngs_90555103_x2754	TGACAGAAGAGAGTGAGTAC	bna-miR156_v36		63.2191	1.46554	20.9853	37.479	95.4767	98.683	307.476	509.035	730.651	1550.62	Contig1_1539_final	3	786-804	Contig1_1539_final_0_0_0_48_1181|sense|_1008_1042	-1.22212	-0.000657558	0.215597	0.756119	0.376105	-0.378377	-0.372284	0.247401	2137.17	AT2G18280	TAIR9 consistent: transcript/cDNA/PEP| Symbols: AtTLP2 | AtTLP2 (TUBBY LIKE PROTEIN 2); phosphoric diester hydrolase/ transcription factor	not assigned.no ontology	0.0256851
ngs_90555103_x2754	TGACAGAAGAGAGTGAGTAC	bna-miR156_v36		63.2191	1.46554	20.9853	37.479	95.4767	98.683	307.476	509.035	730.651	1550.62	Contig2_1539_final	3.5	753-771	Contig2_1539_final_0_0_0_15_1139|sense|_679_713	-2.04011	-0.651418	0.675086	0.744574	0.161236	-0.560269	-0.254056	0.391711	1143	AT2G18280	TAIR9 consistent: transcript/cDNA/PEP| Symbols: AtTLP2 | AtTLP2 (TUBBY LIKE PROTEIN 2); phosphoric diester hydrolase/ transcription factor	not assigned.no ontology	0.186669
ngs_90555103_x2754	TGACAGAAGAGAGTGAGTAC	bna-miR156_v36		63.2191	1.46554	20.9853	37.479	95.4767	98.683	307.476	509.035	730.651	1550.62	Contig1_9222_final	4	407-427	Contig1_9222_final_0_0_0_55_1134|sense|_1117_1151	-2.8916	-2.46554	-0.0114193	0.586383	0.977327	-0.436526	-0.00614516	-0.379533	7903.67	AT1G80090	TAIR9 consistent: transcript/cDNA/PEP| Symbols: | CBS domain-containing protein	not assigned.no ontology	0.202759
ngs_90555103_x2754	TGACAGAAGAGAGTGAGTAC	bna-miR156_v36		63.2191	1.46554	20.9853	37.479	95.4767	98.683	307.476	509.035	730.651	1550.62	Contig2_15020_final	4	85-104	Contig2_15020_final_0_0_0_107_934|sense|_711_745	-1.67065	-0.869351	-0.170376	0.198198	0.438863	0.414846	0.0490664	0.0697351	525.5	AT1G58360	TAIR9 consistent: transcript/cDNA/PEP| Symbols: AAP1	not assigned.no ontology	0.277362
ngs_90555103_x2754	TGACAGAAGAGAGTGAGTAC	bna-miR156_v36		63.2191	1.46554	20.9853	37.479	95.4767	98.683	307.476	509.035	730.651	1550.62	Contig2_11650_final	4	528-546	Contig2_11650_final_0_0_0_57_1085|sense|_550_584	-0.0217207	0.190471	-0.0423703	-0.316146	-0.302023	0.108164	-0.292163	0.353494	1710.17	AT4G38630	TAIR9 consistent: transcript/cDNA/PEP| Symbols: RPN10	not assigned.no ontology	0.335864
ngs_90555103_x2754	TGACAGAAGAGAGTGAGTAC	bna-miR156_v36		63.2191	1.46554	20.9853	37.479	95.4767	98.683	307.476	509.035	730.651	1550.62	Contig1_11329_final	3.5	666-684	Contig1_11329_final_0_0_0_21_599|sense|_481_515	-0.229567	0.0276858	-0.58629	0.225915	-0.334347	-0.14952	0.588893	0.486023	673.667	AT3G22160	TAIR9 consistent: transcript/cDNA/PEP| Symbols: | VQ motif-containing protein	not assigned.no ontology	0.713634
ngs_90555103_x2754	TGACAGAAGAGAGTGAGTAC	bna-miR156_v36		63.2191	1.46554	20.9853	37.479	95.4767	98.683	307.476	509.035	730.651	1550.62	Contig3_3739_final	3.5	203-222	Contig3_3739_final_0_0_0_643_1719|sense|_1239_1273	-1.06051	-0.582708	-0.495869	-0.237704	0.0070111	0.386803	0.431878	1.05065	3602.33	AT4G10750	TAIR9 consistent: transcript/cDNA/PEP| Symbols: | HpcH/HpaI aldolase family protein	not assigned.no ontology	0.830162
ngs_90555103_x2754	TGACAGAAGAGAGTGAGTAC	bna-miR156_v36		63.2191	1.46554	20.9853	37.479	95.4767	98.683	307.476	509.035	730.651	1550.62	Contig1_24555_remaining	1.5	494-513	Contig1_24555_remaining_0_0_0_1_735|sense|_593_627	-0.0464558	-0.127676	-0.28319	-0.527906	-0.419996	0.212754	0.433311	0.734356	884.667	AT5G43270	TAIR9 consistent: transcript/cDNA/PEP| Symbols: SPL2 | SPL2 (SQUAMOSA PROMOTER BINDING PROTEIN-LIKE 2); DNA binding / transcription factor	not assigned.no ontology	0.861097
ngs_90555103_x2754	TGACAGAAGAGAGTGAGTAC	bna-miR156_v36		63.2191	1.46554	20.9853	37.479	95.4767	98.683	307.476	509.035	730.651	1550.62	Contig1_56608_remaining	1.5	117-136	Contig1_56608_remaining_0_0_0_8_220|sense|_221_255	-0.312756	-0.500082	-0.20421	-0.483844	-0.108109	-0.0956275	0.605402	0.869855	916.167	AT1G27370	TAIR9 consistent: transcript/cDNA/PEP| Symbols: | squamosa promoter-binding protein-like 10 (SPL10)	not assigned.no ontology	0.967086
ngs_23111005_x2633	AGACAGAAGAGAGTGAGCAC	bna-miR156_v38		74.7945	2.93107	16.1425	8.463	46.0922	128.474	252.199	138.043	626.69	1053.16	Contig2_15430_final	4	759-777	Contig2_15430_final_0_0_0_76_756|sense|_156_191	0.0779865	0.964107	1.46446	1.22233	0.0467336	-0.583098	-0.693296	-0.661263	571.833	AT1G18060	TAIR9 consistent: transcript/cDNA/PEP| Symbols: | unknown protein	not assigned.no ontology	-0.850698
ngs_23111005_x2633	AGACAGAAGAGAGTGAGCAC	bna-miR156_v38		74.7945	2.93107	16.1425	8.463	46.0922	128.474	252.199	138.043	626.69	1053.16	Contig2_2265_final	4	19-37	Contig2_2265_final_0_0_0_3_1052|sense|_629_663	0.201713	1.46763	1.14113	0.134983	-0.237009	-0.823699	-1.0861	-1.11913	650	AT4G35730	TAIR9 consistent: transcript/cDNA/PEP| Symbols: | unknown protein	not assigned.no ontology	-0.817428
ngs_23111005_x2633	AGACAGAAGAGAGTGAGCAC	bna-miR156_v38		74.7945	2.93107	16.1425	8.463	46.0922	128.474	252.199	138.043	626.69	1053.16	Contig9_9546_final	4	471-489	Contig9_9546_final_0_0_0_60_353|sense|_350_389	0.309309	0.319291	0.090453	0.350924	0.12298	-0.428965	-0.549365	-0.845272	6139.33	AT1G61780	TAIR9 consistent: transcript/cDNA/PEP| Symbols: | postsynaptic protein-related	not assigned.no ontology	-0.805164
ngs_23111005_x2633	AGACAGAAGAGAGTGAGCAC	bna-miR156_v38		74.7945	2.93107	16.1425	8.463	46.0922	128.474	252.199	138.043	626.69	1053.16	Contig2_718_final	4	604-622	Contig2_718_final_0_0_0_731_1393|sense|_773_807	-0.332395	0.106892	0.254146	0.365825	0.476622	-0.387438	-0.255801	-0.382517	994.833	AT3G26790	TAIR9 consistent: transcript/cDNA/PEP| Symbols: FUS3 | FUS3 (FUSCA 3); DNA binding / transcription activator/ transcription factor	not assigned.no ontology	-0.691704
ngs_23111005_x2633	AGACAGAAGAGAGTGAGCAC	bna-miR156_v38		74.7945	2.93107	16.1425	8.463	46.0922	128.474	252.199	138.043	626.69	1053.16	Contig2_11808_final	4	654-674	Contig2_11808_final_0_0_0_103_642|sense|_106_140	0.37415	0.519241	0.32125	0.0529676	-0.353578	-0.169563	-0.497229	-0.836382	2290	AT1G03680	TAIR9 consistent: transcript/cDNA/PEP| Symbols: ATHM1	not assigned.no ontology	-0.683405
ngs_23111005_x2633	AGACAGAAGAGAGTGAGCAC	bna-miR156_v38		74.7945	2.93107	16.1425	8.463	46.0922	128.474	252.199	138.043	626.69	1053.16	Contig3_3461_final	4	35-53	Contig3_3461_final_0_0_0_88_609|sense|_464_503	2.7787	2.64871	2.00425	-0.0346584	-0.294267	-1.13063	-0.714766	-0.446199	2455.17	AT1G50490	TAIR9 consistent: transcript/cDNA/PEP| Symbols: UBC20 | UBC20 (ubiquitin-conjugating enzyme 20); ubiquitin-protein ligase	not assigned.no ontology	-0.576153
ngs_23111005_x2633	AGACAGAAGAGAGTGAGCAC	bna-miR156_v38		74.7945	2.93107	16.1425	8.463	46.0922	128.474	252.199	138.043	626.69	1053.16	Contig2_3461_final	4	20-38	Contig2_3461_final_0_0_0_55_597|sense|_574_608	2.34766	1.63457	0.949935	-0.012356	-0.0607082	-0.189371	-0.760192	-1.16587	6481.83	AT1G50490	TAIR9 consistent: transcript/cDNA/PEP| Symbols: UBC20 | UBC20 (ubiquitin-conjugating enzyme 20); ubiquitin-protein ligase	not assigned.no ontology	-0.571497
ngs_23111005_x2633	AGACAGAAGAGAGTGAGCAC	bna-miR156_v38		74.7945	2.93107	16.1425	8.463	46.0922	128.474	252.199	138.043	626.69	1053.16	Contig2_4838_final	4	107-125	Contig2_4838_final_0_0_0_41_913|sense|_564_598	1.49293	1.73349	1.43223	0.0946881	-1.15439	-1.37413	-0.707547	-0.811604	5308.66	AT1G71690	TAIR9 consistent: transcript/cDNA/PEP| Symbols: | unknown protein	not assigned.no ontology	-0.566422
ngs_23111005_x2633	AGACAGAAGAGAGTGAGCAC	bna-miR156_v38		74.7945	2.93107	16.1425	8.463	46.0922	128.474	252.199	138.043	626.69	1053.16	Contig1_4838_final	4	98-116	Contig1_4838_final_0_0_0_32_919|sense|_559_593	1.50191	1.70247	1.20749	-0.029233	-0.952104	-0.749355	-0.60397	-0.833001	6996.33	AT1G71690	TAIR9 consistent: transcript/cDNA/PEP| Symbols: | unknown protein	not assigned.no ontology	-0.551476
ngs_23111005_x2633	AGACAGAAGAGAGTGAGCAC	bna-miR156_v38		74.7945	2.93107	16.1425	8.463	46.0922	128.474	252.199	138.043	626.69	1053.16	Contig3_8766_final	4	758-776	Contig3_8766_final_0_0_0_2_469|sense|_506_541	0.470223	0.0881529	0.310052	-0.124839	0.0615354	-0.373303	-0.206585	-0.463329	3079	AT5G49100	TAIR9 consistent: transcript/cDNA/PEP| Symbols: | unknown protein	not assigned.no ontology	-0.52391
ngs_23111005_x2633	AGACAGAAGAGAGTGAGCAC	bna-miR156_v38		74.7945	2.93107	16.1425	8.463	46.0922	128.474	252.199	138.043	626.69	1053.16	Contig1_6808_final	3.5	619-637	Contig1_6808_final_0_0_0_75_521|sense|_178_212	1.94787	1.29946	0.878623	0.319291	-0.700462	-0.384794	-0.252333	-0.184831	2263.17	AT3G43810	TAIR9 consistent: transcript/cDNA/PEP| Symbols: CAM7 | CAM7 (CALMODULIN 7); calcium ion binding	not assigned.no ontology	-0.445223
ngs_23111005_x2633	AGACAGAAGAGAGTGAGCAC	bna-miR156_v38		74.7945	2.93107	16.1425	8.463	46.0922	128.474	252.199	138.043	626.69	1053.16	Contig2_13358_final	4	630-648	Contig2_13358_final_0_0_0_62_691|sense|_296_330	-1.51812	-0.695448	0.73208	0.76279	0.992879	0.347885	-0.325413	-0.172978	2764.33	AT2G31360	TAIR9 consistent: transcript/cDNA/PEP| Symbols: ADS2 | ADS2 (16:0Delta9 Arabidopsis desaturase 2); oxidoreductase	not assigned.no ontology	-0.23892
ngs_23111005_x2633	AGACAGAAGAGAGTGAGCAC	bna-miR156_v38		74.7945	2.93107	16.1425	8.463	46.0922	128.474	252.199	138.043	626.69	1053.16	Contig3_3641_final	4	429-448	Contig3_3641_final_0_0_0_79_399|sense|_45_80	-0.285647	-0.243226	0.0717615	0.181503	0.25118	0.385063	-0.0952188	-0.416478	1769.5	AT4G34555	TAIR9 consistent: transcript/cDNA/PEP| Symbols: | 40S ribosomal protein S25	not assigned.no ontology	-0.158888
ngs_23111005_x2633	AGACAGAAGAGAGTGAGCAC	bna-miR156_v38		74.7945	2.93107	16.1425	8.463	46.0922	128.474	252.199	138.043	626.69	1053.16	Contig2_5566_final	4	132-150	Contig2_5566_final_0_0_0_321_788|sense|_320_357	-0.639878	0.0412949	0.202371	-0.0697975	0.276296	0.589947	-0.148774	-0.126967	716	AT2G37570	TAIR9 consistent: transcript/cDNA/PEP| Symbols: SLT1 | SLT1 (sodium- and lithium-tolerant 1)	not assigned.no ontology	-0.100943
ngs_23111005_x2633	AGACAGAAGAGAGTGAGCAC	bna-miR156_v38		74.7945	2.93107	16.1425	8.463	46.0922	128.474	252.199	138.043	626.69	1053.16	Contig1_23884_remaining	3	453-472	Contig1_23884_remaining_0_0_0_38_631|sense|_141_175	-0.0297805	-0.500152	-0.110399	0.425315	0.316898	0.529093	-0.15654	-0.299118	705.333	AT5G50570	TAIR9 consistent: transcript/cDNA/PEP| Symbols: | squamosa promoter-binding protein	not assigned.no ontology	-0.0668774
ngs_23111005_x2633	AGACAGAAGAGAGTGAGCAC	bna-miR156_v38		74.7945	2.93107	16.1425	8.463	46.0922	128.474	252.199	138.043	626.69	1053.16	Contig1_68104_remaining	3.5	59-79	Contig1_68104_remaining_0_0_0_98_883|sense|_319_353	-0.89011	-0.0862246	-0.0633171	0.122142	0.540968	0.31501	0.052907	-0.38017	1161.33	AT2G22840	TAIR9 consistent: transcript/cDNA/PEP| Symbols: AtGRF1 | AtGRF1 (GROWTH-REGULATING FACTOR 1); transcription activator	not assigned.no ontology	-0.0309164
ngs_23111005_x2633	AGACAGAAGAGAGTGAGCAC	bna-miR156_v38		74.7945	2.93107	16.1425	8.463	46.0922	128.474	252.199	138.043	626.69	1053.16	Contig1_13358_final	4	630-648	Contig1_13358_final_0_0_0_62_982|sense|_949_983	-2.45881	-1.59432	0.119591	0.798564	1.47883	0.101546	-0.248299	-0.143335	3978.17	AT2G31360	TAIR9 consistent: transcript/cDNA/PEP| Symbols: ADS2 | ADS2 (16:0Delta9 Arabidopsis desaturase 2); oxidoreductase	not assigned.no ontology	-0.0248871
ngs_23111005_x2633	AGACAGAAGAGAGTGAGCAC	bna-miR156_v38		74.7945	2.93107	16.1425	8.463	46.0922	128.474	252.199	138.043	626.69	1053.16	Contig2_783_final	3	548-566	Contig2_783_final_0_0_0_42_464|sense|_274_308	1.3547	0.428209	-0.0183118	-0.214006	-0.799905	-0.293388	-0.0563386	0.242613	1869	AT1G68760	TAIR9 consistent: transcript/cDNA/PEP| Symbols: ATNUDT1	not assigned.no ontology	-0.0222981
ngs_23111005_x2633	AGACAGAAGAGAGTGAGCAC	bna-miR156_v38		74.7945	2.93107	16.1425	8.463	46.0922	128.474	252.199	138.043	626.69	1053.16	BNARO5GH_T3_013_B05_30NOV2006_045.ab1___PBI	4	10-29	BNARO5GH_T3_013_B05_30NOV2006_045.ab1___PBI_0_0_0_312_830|sense|_785_819	-0.744848	-0.918241	-0.168726	0.492502	1.57687	0.764013	-0.116499	-0.107951	523.833	AT1G11040	TAIR9 consistent: transcript/cDNA/PEP| Symbols: | DNAJ chaperone C-terminal domain-containing protein	not assigned.no ontology	0.00974081
ngs_23111005_x2633	AGACAGAAGAGAGTGAGCAC	bna-miR156_v38		74.7945	2.93107	16.1425	8.463	46.0922	128.474	252.199	138.043	626.69	1053.16	37RDBRH_UP_033_G03_05JUL2004_019.ab1___PBI	3.5	66-84	37RDBRH_UP_033_G03_05JUL2004_019.ab1___PBI_0_0_0_146_349|sense|_4_38	0.240293	-0.286924	-0.377116	0.264975	0.361817	1.0144	-0.184578	-0.38512	2365	AT1G51550	TAIR9 PEP: F-box family protein | chr1:19117646-19119291 REVERSE	not assigned.no ontology	0.0225253
ngs_23111005_x2633	AGACAGAAGAGAGTGAGCAC	bna-miR156_v38		74.7945	2.93107	16.1425	8.463	46.0922	128.474	252.199	138.043	626.69	1053.16	Contig12_272_final	3.5	380-399	Contig12_272_final_0_0_0_3_380|sense|_374_409	0.00265662	-0.0625574	-0.35248	0.0615006	0.0324119	0.0599562	-0.0893914	0.0241659	4346.83	AT4G17520	TAIR9 consistent: transcript/cDNA/PEP| Symbols: | nuclear RNA-binding protein	not assigned.no ontology	0.143337
ngs_23111005_x2633	AGACAGAAGAGAGTGAGCAC	bna-miR156_v38		74.7945	2.93107	16.1425	8.463	46.0922	128.474	252.199	138.043	626.69	1053.16	gi_32508707___NCBI	3.5	246-265	gi_32508707___NCBI_0_0_0_482_766|sense|_156_195	0.583372	-0.187463	-0.147266	-0.276808	0.0371733	0.190689	-0.106963	0.133267	1516.67	AT1G63770	TAIR9 consistent: transcript/cDNA/PEP| Symbols: | peptidase M1 family protein	not assigned.no ontology	0.223747
ngs_23111005_x2633	AGACAGAAGAGAGTGAGCAC	bna-miR156_v38		74.7945	2.93107	16.1425	8.463	46.0922	128.474	252.199	138.043	626.69	1053.16	Contig2_3453_final	4	116-134	Contig2_3453_final_0_0_0_100_594|sense|_362_396	-0.461108	-0.0819262	0.315468	-0.0884466	-0.475592	0.237143	0.199974	0.0746716	562.5	AT5G56170	TAIR9 consistent: transcript/cDNA/PEP| Symbols: | FUNCTIONS IN: molecular_function unknown; INVOLVED IN: biological_process unknown; LOCATED IN: anchored to membrane; EXPRESSED IN: 22 plant structures; EXPRESSED DURING: 13 growth stages; BEST Arabidopsis thaliana protein match is: LRE (LORELEI) (TAIR:AT4G26466.1); Has 71 Blast hits to 71 proteins in 9 species: Archae - 0; Bacteria - 0; Metazoa - …	not assigned.no ontology	0.34121
ngs_23111005_x2633	AGACAGAAGAGAGTGAGCAC	bna-miR156_v38		74.7945	2.93107	16.1425	8.463	46.0922	128.474	252.199	138.043	626.69	1053.16	Contig1_3641_final	4	406-425	Contig1_3641_final_0_0_0_56_376|sense|_272_310	-0.503467	0.125135	-0.0431178	-0.0953383	0.00304397	0.346047	0.601927	-0.451394	7953.33	AT4G34555	TAIR9 consistent: transcript/cDNA/PEP| Symbols: | 40S ribosomal protein S25	not assigned.no ontology	0.433327
ngs_23111005_x2633	AGACAGAAGAGAGTGAGCAC	bna-miR156_v38		74.7945	2.93107	16.1425	8.463	46.0922	128.474	252.199	138.043	626.69	1053.16	21ACACMS_UP_020_F03_06NOV2004_021.ab1___PBI	4	409-428	21ACACMS_UP_020_F03_06NOV2004_021.ab1___PBI_0_0_0_59_379|sense|_368_403	-1.00515	-0.404437	-0.113651	-0.239291	0.155426	0.524942	0.200505	0.0824782	3138.33	AT4G34555	TAIR9 consistent: transcript/cDNA/PEP| Symbols: | 40S ribosomal protein S25	not assigned.no ontology	0.44047
ngs_23111005_x2633	AGACAGAAGAGAGTGAGCAC	bna-miR156_v38		74.7945	2.93107	16.1425	8.463	46.0922	128.474	252.199	138.043	626.69	1053.16	Contig1_8726_final	4	222-240	Contig1_8726_final_0_0_0_6_1022|sense|_880_914	-0.867002	-1.0844	-0.525202	0.264757	0.358543	0.762855	0.536447	0.459215	5362.5	AT2G04280	TAIR9 consistent: transcript/cDNA/PEP| Symbols: | unknown protein	not assigned.no ontology	0.582468
ngs_23111005_x2633	AGACAGAAGAGAGTGAGCAC	bna-miR156_v38		74.7945	2.93107	16.1425	8.463	46.0922	128.474	252.199	138.043	626.69	1053.16	Contig1_11609_final	4	735-753	Contig1_11609_final_0_0_0_1_615|sense|_234_273	-1.5165	-0.697161	-0.308053	-0.281865	0.189631	1.04505	0.817226	0.701501	1613.67	AT3G07560	TAIR9 consistent: transcript/cDNA/PEP| Symbols: APM2	not assigned.no ontology	0.629024
ngs_23111005_x2633	AGACAGAAGAGAGTGAGCAC	bna-miR156_v38		74.7945	2.93107	16.1425	8.463	46.0922	128.474	252.199	138.043	626.69	1053.16	Contig4_3461_final	4	110-129	Contig4_3461_final_0_0_0_164_685|sense|_5_40	-0.588672	0.0215569	-0.408388	-0.364777	-0.0381729	0.280523	0.613945	0.384318	1075	AT1G50490	TAIR9 consistent: transcript/cDNA/PEP| Symbols: UBC20 | UBC20 (ubiquitin-conjugating enzyme 20); ubiquitin-protein ligase	not assigned.no ontology	0.774987
ngs_23111005_x2633	AGACAGAAGAGAGTGAGCAC	bna-miR156_v38		74.7945	2.93107	16.1425	8.463	46.0922	128.474	252.199	138.043	626.69	1053.16	Contig1_9985_final	4	382-400	Contig1_9985_final_0_0_0_25_549|sense|_407_441	-0.215553	-0.0200011	-0.496625	-0.967986	-0.0471942	1.02114	0.738377	0.438574	3128.17	AT1G33265	TAIR9 consistent: transcript/cDNA/PEP| Symbols: | unknown protein	not assigned.no ontology	0.778907
ngs_23111005_x2633	AGACAGAAGAGAGTGAGCAC	bna-miR156_v38		74.7945	2.93107	16.1425	8.463	46.0922	128.474	252.199	138.043	626.69	1053.16	Contig1_24555_remaining	2	494-513	Contig1_24555_remaining_0_0_0_1_735|sense|_593_627	-0.0464558	-0.127676	-0.28319	-0.527906	-0.419996	0.212754	0.433311	0.734356	884.667	AT5G43270	TAIR9 consistent: transcript/cDNA/PEP| Symbols: SPL2 | SPL2 (SQUAMOSA PROMOTER BINDING PROTEIN-LIKE 2); DNA binding / transcription factor	not assigned.no ontology	0.794533
ngs_23111005_x2633	AGACAGAAGAGAGTGAGCAC	bna-miR156_v38		74.7945	2.93107	16.1425	8.463	46.0922	128.474	252.199	138.043	626.69	1053.16	Contig1_56608_remaining	2	117-136	Contig1_56608_remaining_0_0_0_8_220|sense|_221_255	-0.312756	-0.500082	-0.20421	-0.483844	-0.108109	-0.0956275	0.605402	0.869855	916.167	AT1G27370	TAIR9 consistent: transcript/cDNA/PEP| Symbols: | squamosa promoter-binding protein-like 10 (SPL10)	not assigned.no ontology	0.804074
ngs_23111005_x2633	AGACAGAAGAGAGTGAGCAC	bna-miR156_v38		74.7945	2.93107	16.1425	8.463	46.0922	128.474	252.199	138.043	626.69	1053.16	Contig1_13199_final	4	491-509	Contig1_13199_final_0_0_0_1_1008|sense|_191_225	-0.273955	0.00745535	-0.447705	-0.485614	-0.286368	0.710954	0.665063	0.500466	921.5	AT2G20370	TAIR9 consistent: transcript/cDNA/PEP| Symbols: KAM1	not assigned.no ontology	0.828696
ngs_23111005_x2633	AGACAGAAGAGAGTGAGCAC	bna-miR156_v38		74.7945	2.93107	16.1425	8.463	46.0922	128.474	252.199	138.043	626.69	1053.16	Contig2_9985_final	4	414-432	Contig2_9985_final_0_0_0_57_581|sense|_75_109	-0.0681362	-0.234797	-0.581484	-0.768345	-0.559304	1.03564	0.7905	0.429984	4002.67	AT1G33265	TAIR9 consistent: transcript/cDNA/PEP| Symbols: | unknown protein	not assigned.no ontology	0.840596
ngs_23111005_x2633	AGACAGAAGAGAGTGAGCAC	bna-miR156_v38		74.7945	2.93107	16.1425	8.463	46.0922	128.474	252.199	138.043	626.69	1053.16	Contig1_14565_final	4	1877-1896	Contig1_14565_final_0_0_0_59_1864|sense|_1586_1620	-0.3626	-0.177754	-0.501522	-0.839577	-0.181899	0.96754	0.952064	1.06459	910.667	AT1G71350	TAIR9 consistent: transcript/cDNA/PEP| Symbols: | eukaryotic translation initiation factor SUI1 family protein	not assigned.no ontology	0.841524
ngs_23111005_x2633	AGACAGAAGAGAGTGAGCAC	bna-miR156_v38		74.7945	2.93107	16.1425	8.463	46.0922	128.474	252.199	138.043	626.69	1053.16	Contig4_11609_final	4	487-505	Contig4_11609_final_0_0_0_92_364|sense|_66_100	-0.35732	-0.173168	-0.109194	-0.286473	0.000650247	0.430474	0.595186	0.138899	1541.17	AT3G07560	TAIR9 consistent: transcript/cDNA/PEP| Symbols: APM2	not assigned.no ontology	0.851046
ngs_90486283_x2626	TGACAGAAGAGAGGGAGCAT	bna-miR156_v39		19.589	0	8.07125	7.254	23.0461	85.6494	195.195	140.919	165.458	538.317	Contig435_4314_final	2.5	130-148	Contig435_4314_final_0_0_0_1_585|sense|_745_779	0.223609	-0.064137	0.207442	0.390693	0.101001	-0.825054	-1.00033	-1.01457	8451.83	AT3G01910	TAIR9 consistent: transcript/cDNA/PEP| Symbols: SOX	not assigned.no ontology	-0.913704
ngs_90486283_x2626	TGACAGAAGAGAGGGAGCAT	bna-miR156_v39		19.589	0	8.07125	7.254	23.0461	85.6494	195.195	140.919	165.458	538.317	Contig1_1030_final	3.5	761-780	Contig1_1030_final_0_0_0_90_581|sense|_76_110	1.76565	1.41563	1.32879	0.479458	-0.570164	-1.38804	-1.38384	-1.15291	2115.5	AT4G38920	TAIR9 consistent: transcript/cDNA/PEP| Symbols: AVA-P3	not assigned.no ontology	-0.793462
ngs_90486283_x2626	TGACAGAAGAGAGGGAGCAT	bna-miR156_v39		19.589	0	8.07125	7.254	23.0461	85.6494	195.195	140.919	165.458	538.317	Contig1_31851_remaining	4	1248-1267	Contig1_31851_remaining_0_0_0_162_1193|sense|_1370_1404	0.369738	0.0796255	0.0791497	-0.0813595	0.294961	-0.0366487	-0.353781	-0.742336	747.333	AT3G24350	TAIR9 consistent: transcript/cDNA/PEP| Symbols: SYP32	not assigned.no ontology	-0.756985
ngs_90486283_x2626	TGACAGAAGAGAGGGAGCAT	bna-miR156_v39		19.589	0	8.07125	7.254	23.0461	85.6494	195.195	140.919	165.458	538.317	Contig1_53915_remaining	3.5	2-21	Contig1_53915_remaining_0_0_0_111_527|sense|_73_107	0.405511	0.227734	0.0949688	-0.0100053	-0.445131	-0.273113	-0.246531	-0.294663	924.667	AT4G32030	TAIR9 consistent: transcript/cDNA/PEP| Symbols: | unknown protein	not assigned.no ontology	-0.543453
ngs_90486283_x2626	TGACAGAAGAGAGGGAGCAT	bna-miR156_v39		19.589	0	8.07125	7.254	23.0461	85.6494	195.195	140.919	165.458	538.317	Contig1_9582_final	4	36-56	Contig1_9582_final_0_0_0_144_1223|sense|_981_1015	1.60913	1.32053	0.545166	-0.322949	-0.782168	-0.465965	-0.378623	-0.285944	1873.17	AT2G15790	TAIR9 consistent: transcript/cDNA/PEP| Symbols: SQN	not assigned.no ontology	-0.46427
ngs_90486283_x2626	TGACAGAAGAGAGGGAGCAT	bna-miR156_v39		19.589	0	8.07125	7.254	23.0461	85.6494	195.195	140.919	165.458	538.317	Contig1_9640_final	4	135-154	Contig1_9640_final_0_0_0_271_651|sense|_503_537	0.673239	0.30899	-0.0121268	-0.0935435	-0.256812	-0.0421445	-0.194234	-0.15411	3270	AT3G55490	TAIR9 consistent: transcript/cDNA/PEP| Symbols: | CONTAINS InterPro DOMAIN/s: GINS complex	not assigned.no ontology	-0.441013
ngs_90486283_x2626	TGACAGAAGAGAGGGAGCAT	bna-miR156_v39		19.589	0	8.07125	7.254	23.0461	85.6494	195.195	140.919	165.458	538.317	46RDOAG_UP_043_F04_27DEC2004_022.ab1___PBI	4	161-181	46RDOAG_UP_043_F04_27DEC2004_022.ab1___PBI|senAnsen|_295_330	0.661502	0.223125	-0.18668	-0.189109	-0.041437	-0.217475	-0.113778	-0.173731	5441.33	AT1G22510	TAIR9 consistent: transcript/cDNA/PEP| Symbols: | zinc finger (C3HC4-type RING finger) family protein	not assigned.no ontology	-0.345222
ngs_90486283_x2626	TGACAGAAGAGAGGGAGCAT	bna-miR156_v39		19.589	0	8.07125	7.254	23.0461	85.6494	195.195	140.919	165.458	538.317	Contig1_1539_final	4	786-804	Contig1_1539_final_0_0_0_48_1181|sense|_1008_1042	-1.22212	-0.000657558	0.215597	0.756119	0.376105	-0.378377	-0.372284	0.247401	2137.17	AT2G18280	TAIR9 consistent: transcript/cDNA/PEP| Symbols: AtTLP2 | AtTLP2 (TUBBY LIKE PROTEIN 2); phosphoric diester hydrolase/ transcription factor	not assigned.no ontology	-0.178599
ngs_90486283_x2626	TGACAGAAGAGAGGGAGCAT	bna-miR156_v39		19.589	0	8.07125	7.254	23.0461	85.6494	195.195	140.919	165.458	538.317	Contig1_23884_remaining	2	453-472	Contig1_23884_remaining_0_0_0_38_631|sense|_141_175	-0.0297805	-0.500152	-0.110399	0.425315	0.316898	0.529093	-0.15654	-0.299118	705.333	AT5G50570	TAIR9 consistent: transcript/cDNA/PEP| Symbols: | squamosa promoter-binding protein	not assigned.no ontology	-0.154724
ngs_90486283_x2626	TGACAGAAGAGAGGGAGCAT	bna-miR156_v39		19.589	0	8.07125	7.254	23.0461	85.6494	195.195	140.919	165.458	538.317	37RDBRH_UP_033_G03_05JUL2004_019.ab1___PBI	3	66-84	37RDBRH_UP_033_G03_05JUL2004_019.ab1___PBI_0_0_0_146_349|sense|_4_38	0.240293	-0.286924	-0.377116	0.264975	0.361817	1.0144	-0.184578	-0.38512	2365	AT1G51550	TAIR9 PEP: F-box family protein | chr1:19117646-19119291 REVERSE	not assigned.no ontology	-0.122137
ngs_90486283_x2626	TGACAGAAGAGAGGGAGCAT	bna-miR156_v39		19.589	0	8.07125	7.254	23.0461	85.6494	195.195	140.919	165.458	538.317	Contig2_783_final	4	548-566	Contig2_783_final_0_0_0_42_464|sense|_274_308	1.3547	0.428209	-0.0183118	-0.214006	-0.799905	-0.293388	-0.0563386	0.242613	1869	AT1G68760	TAIR9 consistent: transcript/cDNA/PEP| Symbols: ATNUDT1	not assigned.no ontology	-0.105214
ngs_90486283_x2626	TGACAGAAGAGAGGGAGCAT	bna-miR156_v39		19.589	0	8.07125	7.254	23.0461	85.6494	195.195	140.919	165.458	538.317	BNARO5GH_T3_013_B05_30NOV2006_045.ab1___PBI	2.5	11-29	BNARO5GH_T3_013_B05_30NOV2006_045.ab1___PBI_0_0_0_312_830|sense|_785_819	-0.744848	-0.918241	-0.168726	0.492502	1.57687	0.764013	-0.116499	-0.107951	523.833	AT1G11040	TAIR9 consistent: transcript/cDNA/PEP| Symbols: | DNAJ chaperone C-terminal domain-containing protein	not assigned.no ontology	0.011545
ngs_90486283_x2626	TGACAGAAGAGAGGGAGCAT	bna-miR156_v39		19.589	0	8.07125	7.254	23.0461	85.6494	195.195	140.919	165.458	538.317	Contig2_1539_final	4	753-771	Contig2_1539_final_0_0_0_15_1139|sense|_679_713	-2.04011	-0.651418	0.675086	0.744574	0.161236	-0.560269	-0.254056	0.391711	1143	AT2G18280	TAIR9 consistent: transcript/cDNA/PEP| Symbols: AtTLP2 | AtTLP2 (TUBBY LIKE PROTEIN 2); phosphoric diester hydrolase/ transcription factor	not assigned.no ontology	0.0515075
ngs_90486283_x2626	TGACAGAAGAGAGGGAGCAT	bna-miR156_v39		19.589	0	8.07125	7.254	23.0461	85.6494	195.195	140.919	165.458	538.317	Contig2_15020_final	3.5	85-104	Contig2_15020_final_0_0_0_107_934|sense|_711_745	-1.67065	-0.869351	-0.170376	0.198198	0.438863	0.414846	0.0490664	0.0697351	525.5	AT1G58360	TAIR9 consistent: transcript/cDNA/PEP| Symbols: AAP1	not assigned.no ontology	0.334953
ngs_90486283_x2626	TGACAGAAGAGAGGGAGCAT	bna-miR156_v39		19.589	0	8.07125	7.254	23.0461	85.6494	195.195	140.919	165.458	538.317	BNSCS4CT_UP_032_G03_19JAN2005_019.ab1___PBI	4	112-130	BNSCS4CT_UP_032_G03_19JAN2005_019.ab1___PBI_0_0_0_97_216|sense|_81_115	-1.32065	-0.220744	-0.737128	-0.355621	0.0536666	1.42663	0.509774	-0.0312953	1530.67	AT4G32290	TAIR9 consistent: transcript/cDNA/PEP| Symbols: | unknown protein	not assigned.no ontology	0.534342
ngs_90486283_x2626	TGACAGAAGAGAGGGAGCAT	bna-miR156_v39		19.589	0	8.07125	7.254	23.0461	85.6494	195.195	140.919	165.458	538.317	Contig1_13753_final	4	284-303	Contig1_13753_final_0_0_0_224_802|sense|_787_821	0.256695	-0.196184	-0.186022	-0.414357	-0.248487	0.206237	0.544647	0.114226	1220.67	AT1G21090	TAIR9 consistent: transcript/cDNA/PEP| Symbols: | hydroxyproline-rich glycoprotein family protein	not assigned.no ontology	0.789984
ngs_90486283_x2626	TGACAGAAGAGAGGGAGCAT	bna-miR156_v39		19.589	0	8.07125	7.254	23.0461	85.6494	195.195	140.919	165.458	538.317	Contig3_4839_final	3	2-20	Contig3_4839_final_0_0_0_70_660|sense|_47_81	-1.2498	-0.469555	-0.417499	-0.44514	-0.0426826	0.0638685	0.583517	0.60364	1022.83	AT3G16480	TAIR9 consistent: transcript/cDNA/PEP| Symbols: MPPalpha | MPPalpha (mitochondrial processing peptidase alpha subunit); catalytic/ metal ion binding / metalloendopeptidase/ zinc ion binding	not assigned.no ontology	0.810524
ngs_90486283_x2626	TGACAGAAGAGAGGGAGCAT	bna-miR156_v39		19.589	0	8.07125	7.254	23.0461	85.6494	195.195	140.919	165.458	538.317	Contig1_8680_final	4	390-409	Contig1_8680_final_0_0_0_54_386|sense|_513_547	-0.206157	-0.0664719	-0.47266	-0.470424	-0.159819	0.481551	0.500258	0.876713	4081.67	AT3G05810	TAIR9 consistent: transcript/cDNA/PEP| Symbols: | unknown protein	not assigned.no ontology	0.855093
ngs_90486283_x2626	TGACAGAAGAGAGGGAGCAT	bna-miR156_v39		19.589	0	8.07125	7.254	23.0461	85.6494	195.195	140.919	165.458	538.317	Contig1_24555_remaining	1	494-513	Contig1_24555_remaining_0_0_0_1_735|sense|_593_627	-0.0464558	-0.127676	-0.28319	-0.527906	-0.419996	0.212754	0.433311	0.734356	884.667	AT5G43270	TAIR9 consistent: transcript/cDNA/PEP| Symbols: SPL2 | SPL2 (SQUAMOSA PROMOTER BINDING PROTEIN-LIKE 2); DNA binding / transcription factor	not assigned.no ontology	0.856169
ngs_90486283_x2626	TGACAGAAGAGAGGGAGCAT	bna-miR156_v39		19.589	0	8.07125	7.254	23.0461	85.6494	195.195	140.919	165.458	538.317	Contig1_14565_final	4	1877-1896	Contig1_14565_final_0_0_0_59_1864|sense|_1586_1620	-0.3626	-0.177754	-0.501522	-0.839577	-0.181899	0.96754	0.952064	1.06459	910.667	AT1G71350	TAIR9 consistent: transcript/cDNA/PEP| Symbols: | eukaryotic translation initiation factor SUI1 family protein	not assigned.no ontology	0.880051
ngs_90486283_x2626	TGACAGAAGAGAGGGAGCAT	bna-miR156_v39		19.589	0	8.07125	7.254	23.0461	85.6494	195.195	140.919	165.458	538.317	Contig1_56608_remaining	1	117-136	Contig1_56608_remaining_0_0_0_8_220|sense|_221_255	-0.312756	-0.500082	-0.20421	-0.483844	-0.108109	-0.0956275	0.605402	0.869855	916.167	AT1G27370	TAIR9 consistent: transcript/cDNA/PEP| Symbols: | squamosa promoter-binding protein-like 10 (SPL10)	not assigned.no ontology	0.904134
ngs_97321394_x66413	TTGACAGAAGAAAGAGAGCAC	bna-miR156_v4	smo-miR156c	1597.4	1546.14	1178.4	1031.28	2005.01	999.864	69.0957	66.1458	190.35	7297.45	24RDBNH_UP_106_B07_10MAR2006_061.ab1___PBI	4	75-95	24RDBNH_UP_106_B07_10MAR2006_061.ab1___PBI_0_0_0_176_574|sense|_157_191	-0.882517	-0.387632	0.0830444	0.171895	-0.487063	0.39158	0.683336	0.604139	1830.5	AT2G45990	TAIR9 consistent: transcript/cDNA/PEP| Symbols: | unknown protein	not assigned.no ontology	-0.887042
ngs_97321394_x66413	TTGACAGAAGAAAGAGAGCAC	bna-miR156_v4	smo-miR156c	1597.4	1546.14	1178.4	1031.28	2005.01	999.864	69.0957	66.1458	190.35	7297.45	Contig1_56608_remaining	2	117-137	Contig1_56608_remaining_0_0_0_8_220|sense|_221_255	-0.312756	-0.500082	-0.20421	-0.483844	-0.108109	-0.0956275	0.605402	0.869855	916.167	AT1G27370	TAIR9 consistent: transcript/cDNA/PEP| Symbols: | squamosa promoter-binding protein-like 10 (SPL10)	not assigned.no ontology	-0.809188
ngs_97321394_x66413	TTGACAGAAGAAAGAGAGCAC	bna-miR156_v4	smo-miR156c	1597.4	1546.14	1178.4	1031.28	2005.01	999.864	69.0957	66.1458	190.35	7297.45	Contig1_24555_remaining	2	494-514	Contig1_24555_remaining_0_0_0_1_735|sense|_593_627	-0.0464558	-0.127676	-0.28319	-0.527906	-0.419996	0.212754	0.433311	0.734356	884.667	AT5G43270	TAIR9 consistent: transcript/cDNA/PEP| Symbols: SPL2 | SPL2 (SQUAMOSA PROMOTER BINDING PROTEIN-LIKE 2); DNA binding / transcription factor	not assigned.no ontology	-0.78781
ngs_97321394_x66413	TTGACAGAAGAAAGAGAGCAC	bna-miR156_v4	smo-miR156c	1597.4	1546.14	1178.4	1031.28	2005.01	999.864	69.0957	66.1458	190.35	7297.45	BNDH4DCT_UP_012_H02_16DEC2004_002.ab1___PBI	4	304-325	BNDH4DCT_UP_012_H02_16DEC2004_002.ab1___PBI_0_0_0_21_392|sense|_113_148	0.386174	-0.149127	-0.669944	-0.45428	-0.203746	0.569752	0.632524	0.431802	2285.17	AT1G12672	TAIR9 consistent: transcript/cDNA/PEP| Symbols: | unknown protein	not assigned.no ontology	-0.498682
ngs_97321394_x66413	TTGACAGAAGAAAGAGAGCAC	bna-miR156_v4	smo-miR156c	1597.4	1546.14	1178.4	1031.28	2005.01	999.864	69.0957	66.1458	190.35	7297.45	Contig2_15020_final	2	85-105	Contig2_15020_final_0_0_0_107_934|sense|_711_745	-1.67065	-0.869351	-0.170376	0.198198	0.438863	0.414846	0.0490664	0.0697351	525.5	AT1G58360	TAIR9 consistent: transcript/cDNA/PEP| Symbols: AAP1	not assigned.no ontology	-0.302304
ngs_97321394_x66413	TTGACAGAAGAAAGAGAGCAC	bna-miR156_v4	smo-miR156c	1597.4	1546.14	1178.4	1031.28	2005.01	999.864	69.0957	66.1458	190.35	7297.45	Contig2_11650_final	4	526-547	Contig2_11650_final_0_0_0_57_1085|sense|_550_584	-0.0217207	0.190471	-0.0423703	-0.316146	-0.302023	0.108164	-0.292163	0.353494	1710.17	AT4G38630	TAIR9 consistent: transcript/cDNA/PEP| Symbols: RPN10	not assigned.no ontology	-0.219398
ngs_97321394_x66413	TTGACAGAAGAAAGAGAGCAC	bna-miR156_v4	smo-miR156c	1597.4	1546.14	1178.4	1031.28	2005.01	999.864	69.0957	66.1458	190.35	7297.45	gi_21843935___NCBI	3	424-443	gi_21843935___NCBI_0_0_0_132_365|sense|_116_150	0.309111	0.290035	-0.363069	-0.103379	0.263497	0.751494	0.468902	0.357846	2976	AT2G47880	TAIR9 consistent: transcript/cDNA/PEP| Symbols: | glutaredoxin family protein	not assigned.no ontology	-0.211408
ngs_97321394_x66413	TTGACAGAAGAAAGAGAGCAC	bna-miR156_v4	smo-miR156c	1597.4	1546.14	1178.4	1031.28	2005.01	999.864	69.0957	66.1458	190.35	7297.45	Contig2_14261_final	4	364-383	Contig2_14261_final_0_0_0_66_680|sense|_382_417	0.487525	0.351546	0.156261	-0.0692283	-0.890432	-0.359978	0.0532104	-0.316967	4736.67	AT1G76680	TAIR9 consistent: transcript/cDNA/PEP| Symbols: OPR1	not assigned.no ontology	-0.0477032
ngs_97321394_x66413	TTGACAGAAGAAAGAGAGCAC	bna-miR156_v4	smo-miR156c	1597.4	1546.14	1178.4	1031.28	2005.01	999.864	69.0957	66.1458	190.35	7297.45	Contig1_14261_final	4	383-402	Contig1_14261_final_0_0_0_85_1200|sense|_401_435	0.259343	0.699004	0.183189	-0.383881	-0.525632	0.000632604	0.140122	-0.146152	4259.67	AT1G76680	TAIR9 consistent: transcript/cDNA/PEP| Symbols: OPR1	not assigned.no ontology	0.0112035
ngs_97321394_x66413	TTGACAGAAGAAAGAGAGCAC	bna-miR156_v4	smo-miR156c	1597.4	1546.14	1178.4	1031.28	2005.01	999.864	69.0957	66.1458	190.35	7297.45	Contig1_23884_remaining	4	453-473	Contig1_23884_remaining_0_0_0_38_631|sense|_141_175	-0.0297805	-0.500152	-0.110399	0.425315	0.316898	0.529093	-0.15654	-0.299118	705.333	AT5G50570	TAIR9 consistent: transcript/cDNA/PEP| Symbols: | squamosa promoter-binding protein	not assigned.no ontology	0.24398
ngs_97321394_x66413	TTGACAGAAGAAAGAGAGCAC	bna-miR156_v4	smo-miR156c	1597.4	1546.14	1178.4	1031.28	2005.01	999.864	69.0957	66.1458	190.35	7297.45	46RDOAG_UP_012_A09_24SEP2004_079.ab1___PBI	4	25-44	46RDOAG_UP_012_A09_24SEP2004_079.ab1___PBI_0_0_0_1_165|sense|_131_165	0.104886	-0.569064	-0.0956828	0.407506	0.619565	0.194189	0.0143272	-0.279636	1723.67	AT2G21630	TAIR9 consistent: transcript/cDNA/PEP| Symbols: | transport protein	not assigned.no ontology	0.323163
ngs_97321394_x66413	TTGACAGAAGAAAGAGAGCAC	bna-miR156_v4	smo-miR156c	1597.4	1546.14	1178.4	1031.28	2005.01	999.864	69.0957	66.1458	190.35	7297.45	Contig1_6707_final	4	78-98	Contig1_6707_final_0_0_0_22_828|sense|_127_161	0.195049	0.573746	0.602403	0.0293167	-0.154447	-0.477655	-0.407143	-0.149892	1002.5	AT2G45990	TAIR9 consistent: transcript/cDNA/PEP| Symbols: | unknown protein	not assigned.no ontology	0.446178
ngs_97321394_x66413	TTGACAGAAGAAAGAGAGCAC	bna-miR156_v4	smo-miR156c	1597.4	1546.14	1178.4	1031.28	2005.01	999.864	69.0957	66.1458	190.35	7297.45	Contig1_1351_final	4	535-555	Contig1_1351_final_0_0_0_71_520|sense|_475_509	1.36515	0.453062	0.642863	0.296334	-0.498921	-1.09784	-0.645616	-0.652472	706.333	AT3G13350	TAIR9 consistent: transcript/cDNA/PEP| Symbols: | high mobility group (HMG1/2) family protein / ARID/BRIGHT DNA-binding domain-containing protein	not assigned.no ontology	0.467865
ngs_97321394_x66413	TTGACAGAAGAAAGAGAGCAC	bna-miR156_v4	smo-miR156c	1597.4	1546.14	1178.4	1031.28	2005.01	999.864	69.0957	66.1458	190.35	7297.45	BNQA_UP_143_E09_10NOV2005_071.ab1___PBI	4	376-396	BNQA_UP_143_E09_10NOV2005_071.ab1___PBI_0_0_0_2_232|sense|_297_334	1.60506	0.652982	0.423395	0.249788	-0.224369	-0.93894	-0.733079	-0.108679	808.5	AT3G15380	TAIR9 consistent: transcript/cDNA/PEP| Symbols: | choline transporter-related	not assigned.no ontology	0.479114
ngs_93315043_x2566	TGGCAGAAGAGAGTGAGCAC	bna-miR156_v40		67.6712	5.86215	9.6855	9.672	23.0461	81.9255	238.38	112.16	672.082	987.673	Contig1_3794_final	4	161-179	Contig1_3794_final_0_0_0_453_776|sense|_78_112	0.0652901	0.280488	0.207018	0.00269953	0.0934679	-0.423357	-0.395875	-0.140172	656	AT1G62850	TAIR9 consistent: transcript/cDNA/PEP| Symbols: | translation release factor	not assigned.no ontology	-0.782087
ngs_93315043_x2566	TGGCAGAAGAGAGTGAGCAC	bna-miR156_v40		67.6712	5.86215	9.6855	9.672	23.0461	81.9255	238.38	112.16	672.082	987.673	Contig44_1883_final	4	351-370	Contig44_1883_final_0_0_0_69_821|sense|_608_646	1.53386	1.54131	0.999278	0.565256	-0.346594	-1.50427	-2.17608	-1.98574	10381.2	AT1G64090	TAIR9 consistent: transcript/cDNA/PEP| Symbols: | reticulon family protein (RTNLB3)	not assigned.no ontology	-0.756315
ngs_93315043_x2566	TGGCAGAAGAGAGTGAGCAC	bna-miR156_v40		67.6712	5.86215	9.6855	9.672	23.0461	81.9255	238.38	112.16	672.082	987.673	Contig2_15989_final	3.5	32-50	Contig2_15989_final_0_0_0_109_540|sense|_258_292	0.287359	0.327627	-0.0448744	0.112894	-0.0366693	-0.245037	-0.530913	-0.666532	1825.83	AT1G48160	TAIR9 consistent: transcript/cDNA/PEP| Symbols: | signal recognition particle 19 kDa protein	not assigned.no ontology	-0.727835
ngs_93315043_x2566	TGGCAGAAGAGAGTGAGCAC	bna-miR156_v40		67.6712	5.86215	9.6855	9.672	23.0461	81.9255	238.38	112.16	672.082	987.673	Contig1_9012_final	3.5	1364-1383	Contig1_9012_final_0_0_0_201_1610|sense|_1630_1664	0.0751179	0.144116	0.636014	0.806412	0.0462273	-0.523788	-0.472969	-0.0643821	646.333	AT3G07810	TAIR9 consistent: transcript/cDNA/PEP| Symbols: | heterogeneous nuclear ribonucleoprotein	not assigned.no ontology	-0.718286
ngs_93315043_x2566	TGGCAGAAGAGAGTGAGCAC	bna-miR156_v40		67.6712	5.86215	9.6855	9.672	23.0461	81.9255	238.38	112.16	672.082	987.673	Contig1_15989_final	3.5	42-60	Contig1_15989_final_0_0_0_122_553|sense|_224_258	0.592293	0.756531	0.391116	0.197327	-0.0565553	-0.573203	-0.45849	-0.641023	1890.5	AT1G48160	TAIR9 consistent: transcript/cDNA/PEP| Symbols: | signal recognition particle 19 kDa protein	not assigned.no ontology	-0.643382
ngs_93315043_x2566	TGGCAGAAGAGAGTGAGCAC	bna-miR156_v40		67.6712	5.86215	9.6855	9.672	23.0461	81.9255	238.38	112.16	672.082	987.673	Contig1_4838_final	4	98-116	Contig1_4838_final_0_0_0_32_919|sense|_559_593	1.50191	1.70247	1.20749	-0.029233	-0.952104	-0.749355	-0.60397	-0.833001	6996.33	AT1G71690	TAIR9 consistent: transcript/cDNA/PEP| Symbols: | unknown protein	not assigned.no ontology	-0.451807
ngs_93315043_x2566	TGGCAGAAGAGAGTGAGCAC	bna-miR156_v40		67.6712	5.86215	9.6855	9.672	23.0461	81.9255	238.38	112.16	672.082	987.673	Contig2_4838_final	4	107-125	Contig2_4838_final_0_0_0_41_913|sense|_564_598	1.49293	1.73349	1.43223	0.0946881	-1.15439	-1.37413	-0.707547	-0.811604	5308.66	AT1G71690	TAIR9 consistent: transcript/cDNA/PEP| Symbols: | unknown protein	not assigned.no ontology	-0.450199
ngs_93315043_x2566	TGGCAGAAGAGAGTGAGCAC	bna-miR156_v40		67.6712	5.86215	9.6855	9.672	23.0461	81.9255	238.38	112.16	672.082	987.673	Contig1_23884_remaining	3	453-472	Contig1_23884_remaining_0_0_0_38_631|sense|_141_175	-0.0297805	-0.500152	-0.110399	0.425315	0.316898	0.529093	-0.15654	-0.299118	705.333	AT5G50570	TAIR9 consistent: transcript/cDNA/PEP| Symbols: | squamosa promoter-binding protein	not assigned.no ontology	-0.168612
ngs_93315043_x2566	TGGCAGAAGAGAGTGAGCAC	bna-miR156_v40		67.6712	5.86215	9.6855	9.672	23.0461	81.9255	238.38	112.16	672.082	987.673	Contig41_1883_final	4	1125-1144	Contig41_1883_final_0_0_0_843_1592|sense|_1357_1391	0.985251	0.948716	0.270696	-0.320984	-0.587423	-0.796798	0.0218302	-0.267287	15219.5	AT5G42020	TAIR9 consistent: transcript/cDNA/PEP| Symbols: BIP	not assigned.no ontology	-0.13377
ngs_93315043_x2566	TGGCAGAAGAGAGTGAGCAC	bna-miR156_v40		67.6712	5.86215	9.6855	9.672	23.0461	81.9255	238.38	112.16	672.082	987.673	CL2041R___AAFC	4	560-578	CL2041R___AAFC|senAnsen|_46_83	0.0630352	-0.157246	0.152322	0.107273	-0.183218	0.548205	0.012495	-0.147942	544.833	AT3G13040	TAIR9 consistent: transcript/cDNA/PEP| Symbols: | myb family transcription factor	not assigned.no ontology	0.0442362
ngs_93315043_x2566	TGGCAGAAGAGAGTGAGCAC	bna-miR156_v40		67.6712	5.86215	9.6855	9.672	23.0461	81.9255	238.38	112.16	672.082	987.673	Contig247__largest	4	249-268	Contig247__largest_0_0_0_547_1101|sense|_1253_1287	0.327437	0.401004	-0.01917	-0.476002	-0.233769	0.167257	0.0950228	-0.337382	3708.83	AT3G25230	TAIR9 consistent: transcript/cDNA/PEP| Symbols: ROF1	not assigned.no ontology	0.102911
ngs_93315043_x2566	TGGCAGAAGAGAGTGAGCAC	bna-miR156_v40		67.6712	5.86215	9.6855	9.672	23.0461	81.9255	238.38	112.16	672.082	987.673	47RDOAH_UP_058_G01_30JAN2006_003.ab1___PBI	4	346-364	47RDOAH_UP_058_G01_30JAN2006_003.ab1___PBI_0_0_0_142_573|sense|_424_459	0.536685	0.543991	0.0990338	-0.707852	-0.752093	-0.106178	0.225457	0.382503	2232.83	AT4G34160	TAIR9 consistent: transcript/cDNA/PEP| Symbols: CYCD3;1	not assigned.no ontology	0.311553
ngs_93315043_x2566	TGGCAGAAGAGAGTGAGCAC	bna-miR156_v40		67.6712	5.86215	9.6855	9.672	23.0461	81.9255	238.38	112.16	672.082	987.673	BNYS2DCT_UP_005_D09_28FEB2005_073.ab1___PBI	4	255-273	BNYS2DCT_UP_005_D09_28FEB2005_073.ab1___PBI_0_0_0_33_245|sense|_236_271	-0.397783	-0.306128	-0.209273	-0.0609662	0.162669	0.0567396	0.0977635	-0.0621297	4988.5	AT2G31490	TAIR9 consistent: transcript/cDNA/PEP| Symbols: | unknown protein	not assigned.no ontology	0.386766
ngs_93315043_x2566	TGGCAGAAGAGAGTGAGCAC	bna-miR156_v40		67.6712	5.86215	9.6855	9.672	23.0461	81.9255	238.38	112.16	672.082	987.673	Contig4_11075_final	4	53-72	Contig4_11075_final_0_0_0_220_528|sense|_460_494	-0.854108	-1.02188	-0.932782	-0.0969378	1.05961	0.457643	0.543455	0.47403	632.833	AT5G24890	TAIR9 consistent: transcript/cDNA/PEP| Symbols: | unknown protein	not assigned.no ontology	0.442448
ngs_93315043_x2566	TGGCAGAAGAGAGTGAGCAC	bna-miR156_v40		67.6712	5.86215	9.6855	9.672	23.0461	81.9255	238.38	112.16	672.082	987.673	Contig1_86277_remaining	4	257-275	Contig1_86277_remaining_0_0_0_17_655|sense|_529_563	0.628928	0.177135	-0.540154	-0.28112	-0.497645	-0.0898299	0.388725	-0.207602	3221.83	AT5G53730	TAIR9 consistent: transcript/cDNA/PEP| Symbols: | harpin-induced family protein / HIN1 family protein / harpin-responsive family protein	not assigned.no ontology	0.496488
ngs_93315043_x2566	TGGCAGAAGAGAGTGAGCAC	bna-miR156_v40		67.6712	5.86215	9.6855	9.672	23.0461	81.9255	238.38	112.16	672.082	987.673	48RDOAM_UP_058_B04_03FEB2006_030.ab1___PBI	4	332-350	48RDOAM_UP_058_B04_03FEB2006_030.ab1___PBI_0_0_0_2_607|sense|_433_467	-0.626442	-0.705284	-0.704625	-0.242608	0.25691	0.475052	0.352186	-0.213482	781.5	AT5G16300	TAIR9 consistent: transcript/cDNA/PEP| Symbols: | FUNCTIONS IN: molecular_function unknown; INVOLVED IN: biological_process unknown; LOCATED IN: cellular_component unknown; EXPRESSED IN: 23 plant structures; EXPRESSED DURING: 13 growth stages; CONTAINS InterPro DOMAIN/s: Vps51/Vps67 (InterPro:IPR014812); Has 201 Blast hits to 182 proteins in 75 species: Archae - 0; Bacteria - 0; Metazoa - 125; Fu…	not assigned.no ontology	0.540194
ngs_93315043_x2566	TGGCAGAAGAGAGTGAGCAC	bna-miR156_v40		67.6712	5.86215	9.6855	9.672	23.0461	81.9255	238.38	112.16	672.082	987.673	Contig1_7722_final	4	732-750	Contig1_7722_final_0_0_0_72_755|sense|_646_680	-0.364984	0.153797	-0.445852	-0.297377	-0.0849705	0.637411	0.544003	0.709448	1900.33	AT2G30260	TAIR9 consistent: transcript/cDNA/PEP| Symbols: U2B'' | U2B'' (U2 small nuclear ribonucleoprotein B); RNA binding / nucleic acid binding / nucleotide binding	not assigned.no ontology	0.649229
ngs_93315043_x2566	TGGCAGAAGAGAGTGAGCAC	bna-miR156_v40		67.6712	5.86215	9.6855	9.672	23.0461	81.9255	238.38	112.16	672.082	987.673	Contig1_9082_final	4	860-878	Contig1_9082_final_0_0_0_121_1038|sense|_342_376	0.157002	-0.135519	-0.442538	-0.677581	-0.554338	0.0647791	0.346221	0.720338	1368.17	AT1G68580	TAIR9 consistent: transcript/cDNA/PEP| Symbols: | agenet domain-containing protein / bromo-adjacent homology (BAH) domain-containing protein	not assigned.no ontology	0.716381
ngs_93315043_x2566	TGGCAGAAGAGAGTGAGCAC	bna-miR156_v40		67.6712	5.86215	9.6855	9.672	23.0461	81.9255	238.38	112.16	672.082	987.673	Contig1_24555_remaining	2	494-513	Contig1_24555_remaining_0_0_0_1_735|sense|_593_627	-0.0464558	-0.127676	-0.28319	-0.527906	-0.419996	0.212754	0.433311	0.734356	884.667	AT5G43270	TAIR9 consistent: transcript/cDNA/PEP| Symbols: SPL2 | SPL2 (SQUAMOSA PROMOTER BINDING PROTEIN-LIKE 2); DNA binding / transcription factor	not assigned.no ontology	0.760406
ngs_93315043_x2566	TGGCAGAAGAGAGTGAGCAC	bna-miR156_v40		67.6712	5.86215	9.6855	9.672	23.0461	81.9255	238.38	112.16	672.082	987.673	Contig1_56608_remaining	2	117-136	Contig1_56608_remaining_0_0_0_8_220|sense|_221_255	-0.312756	-0.500082	-0.20421	-0.483844	-0.108109	-0.0956275	0.605402	0.869855	916.167	AT1G27370	TAIR9 consistent: transcript/cDNA/PEP| Symbols: | squamosa promoter-binding protein-like 10 (SPL10)	not assigned.no ontology	0.779105
ngs_93315043_x2566	TGGCAGAAGAGAGTGAGCAC	bna-miR156_v40		67.6712	5.86215	9.6855	9.672	23.0461	81.9255	238.38	112.16	672.082	987.673	60ACAB48R_UP_021_B10_22OCT2004_078.ab1___PBI	4	34-54	60ACAB48R_UP_021_B10_22OCT2004_078.ab1___PBI_0_0_0_2_394|sense|_145_179	0.0617041	-0.160664	-0.757504	-0.399997	-0.556168	0.155974	1.0651	1.03019	590.667	AT1G21722	TAIR9 consistent: transcript/cDNA/PEP| Symbols: | unknown protein	not assigned.no ontology	0.87519
ngs_90639037_x2104	TGACAGGAGAGAGTGAGCAC	bna-miR156_v41		40.0685	1.46554	1.61425	1.209	1.64615	11.1717	44.9122	11.5036	370.45	383.48	Contig1_4458_final	4	1113-1133	Contig1_4458_final_0_0_0_61_1047|sense|_402_436	-0.105539	-0.100217	0.155248	0.131606	-0.096107	0.201075	-0.152079	0.183095	932.333	AT2G32260	TAIR9 consistent: transcript/cDNA/PEP| Symbols: ATCCT1	not assigned.no ontology	-0.502752
ngs_90639037_x2104	TGACAGGAGAGAGTGAGCAC	bna-miR156_v41		40.0685	1.46554	1.61425	1.209	1.64615	11.1717	44.9122	11.5036	370.45	383.48	Contig5_493_final	4	9-28	Contig5_493_final_0_0_0_64_492|sense|_556_592	0.278448	1.26109	0.890022	1.19117	-0.434302	-2.59297	-3.33254	-3.7724	10107.5	AT4G28750	TAIR9 consistent: transcript/cDNA/PEP| Symbols: PSAE-1 | PSAE-1 (PSA E1 KNOCKOUT); catalytic	not assigned.no ontology	-0.431954
ngs_90639037_x2104	TGACAGGAGAGAGTGAGCAC	bna-miR156_v41		40.0685	1.46554	1.61425	1.209	1.64615	11.1717	44.9122	11.5036	370.45	383.48	Contig2_13386_final	4	665-685	Contig2_13386_final_0_0_0_64_810|sense|_776_810	0.389812	0.230232	0.438689	0.558778	0.159967	-0.465376	-0.938353	-0.854119	4206.67	AT5G11810	TAIR9 consistent: transcript/cDNA/PEP| Symbols: | unknown protein	not assigned.no ontology	-0.431265
ngs_90639037_x2104	TGACAGGAGAGAGTGAGCAC	bna-miR156_v41		40.0685	1.46554	1.61425	1.209	1.64615	11.1717	44.9122	11.5036	370.45	383.48	Contig73_4314_final	3.5	535-553	Contig73_4314_final_0_0_0_105_647|sense|_74_109	1.19759	1.27301	0.869092	0.66877	-0.276123	-0.463204	-0.954231	-0.424046	4090.33	AT1G23490	TAIR9 consistent: transcript/cDNA/PEP| Symbols: ATARFA1A	not assigned.no ontology	-0.258971
ngs_90639037_x2104	TGACAGGAGAGAGTGAGCAC	bna-miR156_v41		40.0685	1.46554	1.61425	1.209	1.64615	11.1717	44.9122	11.5036	370.45	383.48	BNARO4GH_T3_008_E03_24NOV2006_023.ab1___PBI	4	164-182	BNARO4GH_T3_008_E03_24NOV2006_023.ab1___PBI_0_0_0_240_848|sense|_417_451	0.116162	-0.231379	-0.13827	0.28436	0.678689	0.417987	-0.215746	-0.489444	849.667	AT4G00520	TAIR9 consistent: transcript/cDNA/PEP| Symbols: | acyl-CoA thioesterase family protein	not assigned.no ontology	-0.225229
ngs_90639037_x2104	TGACAGGAGAGAGTGAGCAC	bna-miR156_v41		40.0685	1.46554	1.61425	1.209	1.64615	11.1717	44.9122	11.5036	370.45	383.48	Contig1_23884_remaining	3	453-472	Contig1_23884_remaining_0_0_0_38_631|sense|_141_175	-0.0297805	-0.500152	-0.110399	0.425315	0.316898	0.529093	-0.15654	-0.299118	705.333	AT5G50570	TAIR9 consistent: transcript/cDNA/PEP| Symbols: | squamosa promoter-binding protein	not assigned.no ontology	-0.176033
ngs_90639037_x2104	TGACAGGAGAGAGTGAGCAC	bna-miR156_v41		40.0685	1.46554	1.61425	1.209	1.64615	11.1717	44.9122	11.5036	370.45	383.48	Contig2_4838_final	4	107-125	Contig2_4838_final_0_0_0_41_913|sense|_564_598	1.49293	1.73349	1.43223	0.0946881	-1.15439	-1.37413	-0.707547	-0.811604	5308.66	AT1G71690	TAIR9 consistent: transcript/cDNA/PEP| Symbols: | unknown protein	not assigned.no ontology	-0.0221376
ngs_90639037_x2104	TGACAGGAGAGAGTGAGCAC	bna-miR156_v41		40.0685	1.46554	1.61425	1.209	1.64615	11.1717	44.9122	11.5036	370.45	383.48	Contig1_4838_final	4	98-116	Contig1_4838_final_0_0_0_32_919|sense|_559_593	1.50191	1.70247	1.20749	-0.029233	-0.952104	-0.749355	-0.60397	-0.833001	6996.33	AT1G71690	TAIR9 consistent: transcript/cDNA/PEP| Symbols: | unknown protein	not assigned.no ontology	0.00192509
ngs_90639037_x2104	TGACAGGAGAGAGTGAGCAC	bna-miR156_v41		40.0685	1.46554	1.61425	1.209	1.64615	11.1717	44.9122	11.5036	370.45	383.48	Contig1_56608_remaining	2	117-136	Contig1_56608_remaining_0_0_0_8_220|sense|_221_255	-0.312756	-0.500082	-0.20421	-0.483844	-0.108109	-0.0956275	0.605402	0.869855	916.167	AT1G27370	TAIR9 consistent: transcript/cDNA/PEP| Symbols: | squamosa promoter-binding protein-like 10 (SPL10)	not assigned.no ontology	0.395332
ngs_90639037_x2104	TGACAGGAGAGAGTGAGCAC	bna-miR156_v41		40.0685	1.46554	1.61425	1.209	1.64615	11.1717	44.9122	11.5036	370.45	383.48	Contig1_2166_final	3	113-132	Contig1_2166_final_0_0_0_449_1750|sense|_1638_1672	0.46535	0.0153114	-0.0278982	-0.18104	-0.921678	-0.131332	0.0188467	0.651736	2428.17	AT4G26850	TAIR9 consistent: transcript/cDNA/PEP| Symbols: VTC2 | VTC2 (vitamin c defective 2); GDP-D-glucose phosphorylase/ GDP-galactose:glucose-1-phosphate guanyltransferase/ GDP-galactose:mannose-1-phosphate guanyltransferase/ GDP-galactose:myoinositol-1-phosphate guanyltransferase/ galactose-1-phosphate guanylyltra	not assigned.no ontology	0.42787
ngs_90639037_x2104	TGACAGGAGAGAGTGAGCAC	bna-miR156_v41		40.0685	1.46554	1.61425	1.209	1.64615	11.1717	44.9122	11.5036	370.45	383.48	Contig1_24555_remaining	2	494-513	Contig1_24555_remaining_0_0_0_1_735|sense|_593_627	-0.0464558	-0.127676	-0.28319	-0.527906	-0.419996	0.212754	0.433311	0.734356	884.667	AT5G43270	TAIR9 consistent: transcript/cDNA/PEP| Symbols: SPL2 | SPL2 (SQUAMOSA PROMOTER BINDING PROTEIN-LIKE 2); DNA binding / transcription factor	not assigned.no ontology	0.487913
ngs_90639037_x2104	TGACAGGAGAGAGTGAGCAC	bna-miR156_v41		40.0685	1.46554	1.61425	1.209	1.64615	11.1717	44.9122	11.5036	370.45	383.48	Contig1_10083_remaining	4	567-585	Contig1_10083_remaining_0_0_0_33_839|sense|_335_369	0.310461	0.155039	-0.89606	-0.622537	-0.309599	0.375552	0.546747	0.183487	11133	AT1G32080	TAIR9 consistent: transcript/cDNA/PEP| Symbols: | membrane protein	not assigned.no ontology	0.681258
ngs_90544807_x2088	TGACAGAAGAGAGTGAGCAG	bna-miR156_v42		77.4657	11.7243	33.8993	42.315	118.523	173.161	266.018	452.955	821.433	1653.19	36RDBRG_UP_078_G10_19JAN2006_068.ab1___PBI	3.5	607-627	36RDBRG_UP_078_G10_19JAN2006_068.ab1___PBI_0_0_0_47_520|sense|_471_505	0.654629	0.181675	-0.190193	0.18928	-0.0947364	-0.164478	-0.957677	-1.08558	4736.5	AT5G58740	TAIR9 consistent: transcript/cDNA/PEP| Symbols: | nuclear movement family protein	not assigned.no ontology	-0.843741
ngs_90544807_x2088	TGACAGAAGAGAGTGAGCAG	bna-miR156_v42		77.4657	11.7243	33.8993	42.315	118.523	173.161	266.018	452.955	821.433	1653.19	Contig1_79442_remaining	4	367-386	Contig1_79442_remaining_0_0_0_2_403|sense|_389_423	0.432827	0.0915973	0.191302	0.379437	0.33697	-0.331133	-0.55168	-0.615805	686.167	AT5G16300	TAIR9 consistent: transcript/cDNA/PEP| Symbols: | FUNCTIONS IN: molecular_function unknown; INVOLVED IN: biological_process unknown; LOCATED IN: cellular_component unknown; EXPRESSED IN: 23 plant structures; EXPRESSED DURING: 13 growth stages; CONTAINS InterPro DOMAIN/s: Vps51/Vps67 (InterPro:IPR014812); Has 204 Blast hits to 183 proteins in 76 species: Archae - 0; Bacteria - 0; Metazoa - 127; Fu…	not assigned.no ontology	-0.840579
ngs_90544807_x2088	TGACAGAAGAGAGTGAGCAG	bna-miR156_v42		77.4657	11.7243	33.8993	42.315	118.523	173.161	266.018	452.955	821.433	1653.19	Contig1_1030_final	3.5	761-780	Contig1_1030_final_0_0_0_90_581|sense|_76_110	1.76565	1.41563	1.32879	0.479458	-0.570164	-1.38804	-1.38384	-1.15291	2115.5	AT4G38920	TAIR9 consistent: transcript/cDNA/PEP| Symbols: AVA-P3	not assigned.no ontology	-0.750703
ngs_90544807_x2088	TGACAGAAGAGAGTGAGCAG	bna-miR156_v42		77.4657	11.7243	33.8993	42.315	118.523	173.161	266.018	452.955	821.433	1653.19	Contig1_4838_final	4	98-116	Contig1_4838_final_0_0_0_32_919|sense|_559_593	1.50191	1.70247	1.20749	-0.029233	-0.952104	-0.749355	-0.60397	-0.833001	6996.33	AT1G71690	TAIR9 consistent: transcript/cDNA/PEP| Symbols: | unknown protein	not assigned.no ontology	-0.666266
ngs_90544807_x2088	TGACAGAAGAGAGTGAGCAG	bna-miR156_v42		77.4657	11.7243	33.8993	42.315	118.523	173.161	266.018	452.955	821.433	1653.19	Contig5_2811_final	3.5	1357-1375	Contig5_2811_final_0_0_0_260_1255|sense|_1070_1108	-0.242343	0.226988	0.38769	-0.0891846	-0.455717	-0.322417	-0.602665	-0.379378	1910.17	AT2G20360	TAIR9 consistent: transcript/cDNA/PEP| Symbols: | binding / catalytic/ coenzyme binding	not assigned.no ontology	-0.649413
ngs_90544807_x2088	TGACAGAAGAGAGTGAGCAG	bna-miR156_v42		77.4657	11.7243	33.8993	42.315	118.523	173.161	266.018	452.955	821.433	1653.19	Contig2_4838_final	4	107-125	Contig2_4838_final_0_0_0_41_913|sense|_564_598	1.49293	1.73349	1.43223	0.0946881	-1.15439	-1.37413	-0.707547	-0.811604	5308.66	AT1G71690	TAIR9 consistent: transcript/cDNA/PEP| Symbols: | unknown protein	not assigned.no ontology	-0.628121
ngs_90544807_x2088	TGACAGAAGAGAGTGAGCAG	bna-miR156_v42		77.4657	11.7243	33.8993	42.315	118.523	173.161	266.018	452.955	821.433	1653.19	Contig42_1883_final	3	371-390	Contig42_1883_final_0_0_0_89_841|sense|_298_332	1.18325	1.14611	0.987936	0.198994	-0.744323	-1.09116	-0.613866	-0.471029	3250.33	AT1G64090	TAIR9 consistent: transcript/cDNA/PEP| Symbols: | reticulon family protein (RTNLB3)	not assigned.no ontology	-0.612657
ngs_90544807_x2088	TGACAGAAGAGAGTGAGCAG	bna-miR156_v42		77.4657	11.7243	33.8993	42.315	118.523	173.161	266.018	452.955	821.433	1653.19	8RDBRH_UP_022_B05_17SEP2003_045.ab1___PBI	4	23-41	8RDBRH_UP_022_B05_17SEP2003_045.ab1___PBI_0_0_0_131_586|sense|_51_85	0.395536	0.47799	0.0625105	-0.0318112	-0.383674	-0.467749	-0.655954	-0.117514	844.833	AT2G02760	TAIR9 consistent: transcript/cDNA/PEP| Symbols: ATUBC2	not assigned.no ontology	-0.50175
ngs_90544807_x2088	TGACAGAAGAGAGTGAGCAG	bna-miR156_v42		77.4657	11.7243	33.8993	42.315	118.523	173.161	266.018	452.955	821.433	1653.19	Contig44_411_final	4	29-47	Contig44_411_final_0_0_0_137_592|sense|_576_612	0.351343	0.217267	0.430182	0.1164	-0.394457	-0.151548	-0.438392	-0.0304728	1255.67	AT2G02760	TAIR9 consistent: transcript/cDNA/PEP| Symbols: ATUBC2	not assigned.no ontology	-0.496952
ngs_90544807_x2088	TGACAGAAGAGAGTGAGCAG	bna-miR156_v42		77.4657	11.7243	33.8993	42.315	118.523	173.161	266.018	452.955	821.433	1653.19	CD2350R___AAFC	4	43-61	CD2350R___AAFC_0_0_0_87_443|sense|_138_172	0.025588	-0.152518	-0.0363866	0.482512	1.15596	0.0663713	0.130134	-0.489109	775.833	AT5G64940	TAIR9 consistent: transcript/cDNA/PEP| Symbols: ATATH13	not assigned.no ontology	-0.376595
ngs_90544807_x2088	TGACAGAAGAGAGTGAGCAG	bna-miR156_v42		77.4657	11.7243	33.8993	42.315	118.523	173.161	266.018	452.955	821.433	1653.19	Contig1_23884_remaining	3	453-472	Contig1_23884_remaining_0_0_0_38_631|sense|_141_175	-0.0297805	-0.500152	-0.110399	0.425315	0.316898	0.529093	-0.15654	-0.299118	705.333	AT5G50570	TAIR9 consistent: transcript/cDNA/PEP| Symbols: | squamosa promoter-binding protein	not assigned.no ontology	-0.177057
ngs_90544807_x2088	TGACAGAAGAGAGTGAGCAG	bna-miR156_v42		77.4657	11.7243	33.8993	42.315	118.523	173.161	266.018	452.955	821.433	1653.19	Contig2_783_final	4	548-566	Contig2_783_final_0_0_0_42_464|sense|_274_308	1.3547	0.428209	-0.0183118	-0.214006	-0.799905	-0.293388	-0.0563386	0.242613	1869	AT1G68760	TAIR9 consistent: transcript/cDNA/PEP| Symbols: ATNUDT1	not assigned.no ontology	-0.0680857
ngs_90544807_x2088	TGACAGAAGAGAGTGAGCAG	bna-miR156_v42		77.4657	11.7243	33.8993	42.315	118.523	173.161	266.018	452.955	821.433	1653.19	Contig3_1561_final	4	10-30	Contig3_1561_final_0_0_0_92_595|sense|_462_496	-0.17827	0.184097	-0.291995	-0.358823	-0.17873	0.870918	0.238015	-0.292064	1905.17	AT1G17880	TAIR9 consistent: transcript/cDNA/PEP| Symbols: | nascent polypeptide-associated complex (NAC) domain-containing protein / BTF3b-like transcription factor	not assigned.no ontology	0.0572892
ngs_90544807_x2088	TGACAGAAGAGAGTGAGCAG	bna-miR156_v42		77.4657	11.7243	33.8993	42.315	118.523	173.161	266.018	452.955	821.433	1653.19	Contig1_9222_final	2.5	407-427	Contig1_9222_final_0_0_0_55_1134|sense|_1117_1151	-2.8916	-2.46554	-0.0114193	0.586383	0.977327	-0.436526	-0.00614516	-0.379533	7903.67	AT1G80090	TAIR9 consistent: transcript/cDNA/PEP| Symbols: | CBS domain-containing protein	not assigned.no ontology	0.220152
ngs_90544807_x2088	TGACAGAAGAGAGTGAGCAG	bna-miR156_v42		77.4657	11.7243	33.8993	42.315	118.523	173.161	266.018	452.955	821.433	1653.19	Contig2_15020_final	3.5	85-104	Contig2_15020_final_0_0_0_107_934|sense|_711_745	-1.67065	-0.869351	-0.170376	0.198198	0.438863	0.414846	0.0490664	0.0697351	525.5	AT1G58360	TAIR9 consistent: transcript/cDNA/PEP| Symbols: AAP1	not assigned.no ontology	0.339627
ngs_90544807_x2088	TGACAGAAGAGAGTGAGCAG	bna-miR156_v42		77.4657	11.7243	33.8993	42.315	118.523	173.161	266.018	452.955	821.433	1653.19	BNSCS4CT_UP_032_G03_19JAN2005_019.ab1___PBI	4	112-130	BNSCS4CT_UP_032_G03_19JAN2005_019.ab1___PBI_0_0_0_97_216|sense|_81_115	-1.32065	-0.220744	-0.737128	-0.355621	0.0536666	1.42663	0.509774	-0.0312953	1530.67	AT4G32290	TAIR9 consistent: transcript/cDNA/PEP| Symbols: | unknown protein	not assigned.no ontology	0.384061
ngs_90544807_x2088	TGACAGAAGAGAGTGAGCAG	bna-miR156_v42		77.4657	11.7243	33.8993	42.315	118.523	173.161	266.018	452.955	821.433	1653.19	Contig4_11075_final	4	54-72	Contig4_11075_final_0_0_0_220_528|sense|_460_494	-0.854108	-1.02188	-0.932782	-0.0969378	1.05961	0.457643	0.543455	0.47403	632.833	AT5G24890	TAIR9 consistent: transcript/cDNA/PEP| Symbols: | unknown protein	not assigned.no ontology	0.602962
ngs_90544807_x2088	TGACAGAAGAGAGTGAGCAG	bna-miR156_v42		77.4657	11.7243	33.8993	42.315	118.523	173.161	266.018	452.955	821.433	1653.19	Contig1_14565_final	4	1877-1896	Contig1_14565_final_0_0_0_59_1864|sense|_1586_1620	-0.3626	-0.177754	-0.501522	-0.839577	-0.181899	0.96754	0.952064	1.06459	910.667	AT1G71350	TAIR9 consistent: transcript/cDNA/PEP| Symbols: | eukaryotic translation initiation factor SUI1 family protein	not assigned.no ontology	0.837032
ngs_90544807_x2088	TGACAGAAGAGAGTGAGCAG	bna-miR156_v42		77.4657	11.7243	33.8993	42.315	118.523	173.161	266.018	452.955	821.433	1653.19	Contig3_3739_final	3.5	203-222	Contig3_3739_final_0_0_0_643_1719|sense|_1239_1273	-1.06051	-0.582708	-0.495869	-0.237704	0.0070111	0.386803	0.431878	1.05065	3602.33	AT4G10750	TAIR9 consistent: transcript/cDNA/PEP| Symbols: | HpcH/HpaI aldolase family protein	not assigned.no ontology	0.875238
ngs_90544807_x2088	TGACAGAAGAGAGTGAGCAG	bna-miR156_v42		77.4657	11.7243	33.8993	42.315	118.523	173.161	266.018	452.955	821.433	1653.19	Contig1_24555_remaining	2	494-513	Contig1_24555_remaining_0_0_0_1_735|sense|_593_627	-0.0464558	-0.127676	-0.28319	-0.527906	-0.419996	0.212754	0.433311	0.734356	884.667	AT5G43270	TAIR9 consistent: transcript/cDNA/PEP| Symbols: SPL2 | SPL2 (SQUAMOSA PROMOTER BINDING PROTEIN-LIKE 2); DNA binding / transcription factor	not assigned.no ontology	0.882514
ngs_90544807_x2088	TGACAGAAGAGAGTGAGCAG	bna-miR156_v42		77.4657	11.7243	33.8993	42.315	118.523	173.161	266.018	452.955	821.433	1653.19	Contig1_56608_remaining	2	117-136	Contig1_56608_remaining_0_0_0_8_220|sense|_221_255	-0.312756	-0.500082	-0.20421	-0.483844	-0.108109	-0.0956275	0.605402	0.869855	916.167	AT1G27370	TAIR9 consistent: transcript/cDNA/PEP| Symbols: | squamosa promoter-binding protein-like 10 (SPL10)	not assigned.no ontology	0.957099
ngs_97326454_x2073	TTGACAGAAGATAGAAAGCAC	bna-miR156_v43		43.6301	46.8972	41.9705	146.289	110.292	139.646	6.90957	10.0657	7.32115	470.782	Contig1_24555_remaining	3	494-514	Contig1_24555_remaining_0_0_0_1_735|sense|_593_627	-0.0464558	-0.127676	-0.28319	-0.527906	-0.419996	0.212754	0.433311	0.734356	884.667	AT5G43270	TAIR9 consistent: transcript/cDNA/PEP| Symbols: SPL2 | SPL2 (SQUAMOSA PROMOTER BINDING PROTEIN-LIKE 2); DNA binding / transcription factor	not assigned.no ontology	-0.597183
ngs_97326454_x2073	TTGACAGAAGATAGAAAGCAC	bna-miR156_v43		43.6301	46.8972	41.9705	146.289	110.292	139.646	6.90957	10.0657	7.32115	470.782	Contig1_56608_remaining	3	117-137	Contig1_56608_remaining_0_0_0_8_220|sense|_221_255	-0.312756	-0.500082	-0.20421	-0.483844	-0.108109	-0.0956275	0.605402	0.869855	916.167	AT1G27370	TAIR9 consistent: transcript/cDNA/PEP| Symbols: | squamosa promoter-binding protein-like 10 (SPL10)	not assigned.no ontology	-0.576699
ngs_97326454_x2073	TTGACAGAAGATAGAAAGCAC	bna-miR156_v43		43.6301	46.8972	41.9705	146.289	110.292	139.646	6.90957	10.0657	7.32115	470.782	Contig1_14261_final	4	383-402	Contig1_14261_final_0_0_0_85_1200|sense|_401_435	0.259343	0.699004	0.183189	-0.383881	-0.525632	0.000632604	0.140122	-0.146152	4259.67	AT1G76680	TAIR9 consistent: transcript/cDNA/PEP| Symbols: OPR1	not assigned.no ontology	-0.516916
ngs_97326454_x2073	TTGACAGAAGATAGAAAGCAC	bna-miR156_v43		43.6301	46.8972	41.9705	146.289	110.292	139.646	6.90957	10.0657	7.32115	470.782	Contig2_14261_final	4	364-383	Contig2_14261_final_0_0_0_66_680|sense|_382_417	0.487525	0.351546	0.156261	-0.0692283	-0.890432	-0.359978	0.0532104	-0.316967	4736.67	AT1G76680	TAIR9 consistent: transcript/cDNA/PEP| Symbols: OPR1	not assigned.no ontology	-0.444491
ngs_97326454_x2073	TTGACAGAAGATAGAAAGCAC	bna-miR156_v43		43.6301	46.8972	41.9705	146.289	110.292	139.646	6.90957	10.0657	7.32115	470.782	Contig1_9220_final	4	500-519	Contig1_9220_final_0_0_0_60_488|sense|_25_59	0.105298	-0.724021	-0.317681	0.700823	1.20398	-0.122828	-0.0184118	-0.268284	2363.33	AT1G07830	TAIR9 consistent: transcript/cDNA/PEP| Symbols: | ribosomal protein L29 family protein	not assigned.no ontology	0.561569
ngs_90582191_x2054	TGACAGAAGAGGGTGAGCAC	bna-miR156_v44	mtr-miR156j	42.7397	1.46554	8.07125	4.836	6.5846	5.58583	114.008	70.4597	392.414	521.495	Contig2_1622_final	4	297-315	Contig2_1622_final_0_0_0_114_1637|sense|_1360_1394	0.0591524	2.7383	2.72481	0.933138	-0.917368	-1.03078	-0.66167	-0.407241	2213	AT4G19460	TAIR9 consistent: transcript/cDNA/PEP| Symbols: | glycosyl transferase family 1 protein	not assigned.no ontology	-0.428833
ngs_90582191_x2054	TGACAGAAGAGGGTGAGCAC	bna-miR156_v44	mtr-miR156j	42.7397	1.46554	8.07125	4.836	6.5846	5.58583	114.008	70.4597	392.414	521.495	Contig1_23884_remaining	3	453-472	Contig1_23884_remaining_0_0_0_38_631|sense|_141_175	-0.0297805	-0.500152	-0.110399	0.425315	0.316898	0.529093	-0.15654	-0.299118	705.333	AT5G50570	TAIR9 consistent: transcript/cDNA/PEP| Symbols: | squamosa promoter-binding protein	not assigned.no ontology	-0.381866
ngs_90582191_x2054	TGACAGAAGAGGGTGAGCAC	bna-miR156_v44	mtr-miR156j	42.7397	1.46554	8.07125	4.836	6.5846	5.58583	114.008	70.4597	392.414	521.495	BNARO5GH_T3_017_C06_30NOV2006_044.ab1___PBI	4	349-367	BNARO5GH_T3_017_C06_30NOV2006_044.ab1___PBI_0_0_0_142_765|sense|_376_410	0.140407	0.332964	0.016579	-0.157046	0.0708671	-0.173444	-0.098062	-0.256037	502.833	AT4G14605	TAIR9 consistent: transcript/cDNA/PEP| Symbols: | FUNCTIONS IN: molecular_function unknown; INVOLVED IN: biological_process unknown; LOCATED IN: cellular_component unknown; EXPRESSED IN: 22 plant structures; EXPRESSED DURING: 13 growth stages; CONTAINS InterPro DOMAIN/s: Mitochodrial transcription termination factor-related (InterPro:IPR003690); BEST Arabidopsis thaliana protein match is: EMB2219…	not assigned.no ontology	-0.35563
ngs_90582191_x2054	TGACAGAAGAGGGTGAGCAC	bna-miR156_v44	mtr-miR156j	42.7397	1.46554	8.07125	4.836	6.5846	5.58583	114.008	70.4597	392.414	521.495	Contig1_4838_final	4	98-116	Contig1_4838_final_0_0_0_32_919|sense|_559_593	1.50191	1.70247	1.20749	-0.029233	-0.952104	-0.749355	-0.60397	-0.833001	6996.33	AT1G71690	TAIR9 consistent: transcript/cDNA/PEP| Symbols: | unknown protein	not assigned.no ontology	-0.310025
ngs_90582191_x2054	TGACAGAAGAGGGTGAGCAC	bna-miR156_v44	mtr-miR156j	42.7397	1.46554	8.07125	4.836	6.5846	5.58583	114.008	70.4597	392.414	521.495	Contig2_4838_final	4	107-125	Contig2_4838_final_0_0_0_41_913|sense|_564_598	1.49293	1.73349	1.43223	0.0946881	-1.15439	-1.37413	-0.707547	-0.811604	5308.66	AT1G71690	TAIR9 consistent: transcript/cDNA/PEP| Symbols: | unknown protein	not assigned.no ontology	-0.261272
ngs_90582191_x2054	TGACAGAAGAGGGTGAGCAC	bna-miR156_v44	mtr-miR156j	42.7397	1.46554	8.07125	4.836	6.5846	5.58583	114.008	70.4597	392.414	521.495	BL5355R___AAFC	3.5	388-408	BL5355R___AAFC_0_0_0_42_491|sense|_199_233	-0.547028	-0.219772	-0.439338	-0.461724	-0.0131392	0.255399	0.274584	0.359336	758.833	AT3G13224	TAIR9 consistent: transcript/cDNA/PEP| Symbols: | RNA recognition motif (RRM)-containing protein	not assigned.no ontology	0.505185
ngs_90582191_x2054	TGACAGAAGAGGGTGAGCAC	bna-miR156_v44	mtr-miR156j	42.7397	1.46554	8.07125	4.836	6.5846	5.58583	114.008	70.4597	392.414	521.495	Contig1_24555_remaining	2	494-513	Contig1_24555_remaining_0_0_0_1_735|sense|_593_627	-0.0464558	-0.127676	-0.28319	-0.527906	-0.419996	0.212754	0.433311	0.734356	884.667	AT5G43270	TAIR9 consistent: transcript/cDNA/PEP| Symbols: SPL2 | SPL2 (SQUAMOSA PROMOTER BINDING PROTEIN-LIKE 2); DNA binding / transcription factor	not assigned.no ontology	0.742907
ngs_90582191_x2054	TGACAGAAGAGGGTGAGCAC	bna-miR156_v44	mtr-miR156j	42.7397	1.46554	8.07125	4.836	6.5846	5.58583	114.008	70.4597	392.414	521.495	Contig1_56608_remaining	2	117-136	Contig1_56608_remaining_0_0_0_8_220|sense|_221_255	-0.312756	-0.500082	-0.20421	-0.483844	-0.108109	-0.0956275	0.605402	0.869855	916.167	AT1G27370	TAIR9 consistent: transcript/cDNA/PEP| Symbols: | squamosa promoter-binding protein-like 10 (SPL10)	not assigned.no ontology	0.816651
ngs_90541119_x2009	TGACAGAAGAGAGTGAGCACG	bna-miR156_v46		137.123	8.79322	41.9705	61.659	39.5076	113.579	247.017	706.035	1433.48	2295.73	Contig1_79442_remaining	4	367-386	Contig1_79442_remaining_0_0_0_2_403|sense|_389_423	0.432827	0.0915973	0.191302	0.379437	0.33697	-0.331133	-0.55168	-0.615805	686.167	AT5G16300	TAIR9 consistent: transcript/cDNA/PEP| Symbols: | FUNCTIONS IN: molecular_function unknown; INVOLVED IN: biological_process unknown; LOCATED IN: cellular_component unknown; EXPRESSED IN: 23 plant structures; EXPRESSED DURING: 13 growth stages; CONTAINS InterPro DOMAIN/s: Vps51/Vps67 (InterPro:IPR014812); Has 204 Blast hits to 183 proteins in 76 species: Archae - 0; Bacteria - 0; Metazoa - 127; Fu…	not assigned.no ontology	-0.71624
ngs_90541119_x2009	TGACAGAAGAGAGTGAGCACG	bna-miR156_v46		137.123	8.79322	41.9705	61.659	39.5076	113.579	247.017	706.035	1433.48	2295.73	Contig1_4838_final	3	97-116	Contig1_4838_final_0_0_0_32_919|sense|_559_593	1.50191	1.70247	1.20749	-0.029233	-0.952104	-0.749355	-0.60397	-0.833001	6996.33	AT1G71690	TAIR9 consistent: transcript/cDNA/PEP| Symbols: | unknown protein	not assigned.no ontology	-0.441107
ngs_90541119_x2009	TGACAGAAGAGAGTGAGCACG	bna-miR156_v46		137.123	8.79322	41.9705	61.659	39.5076	113.579	247.017	706.035	1433.48	2295.73	Contig2_4838_final	3	106-125	Contig2_4838_final_0_0_0_41_913|sense|_564_598	1.49293	1.73349	1.43223	0.0946881	-1.15439	-1.37413	-0.707547	-0.811604	5308.66	AT1G71690	TAIR9 consistent: transcript/cDNA/PEP| Symbols: | unknown protein	not assigned.no ontology	-0.378505
ngs_90541119_x2009	TGACAGAAGAGAGTGAGCACG	bna-miR156_v46		137.123	8.79322	41.9705	61.659	39.5076	113.579	247.017	706.035	1433.48	2295.73	Contig42_1883_final	4	370-390	Contig42_1883_final_0_0_0_89_841|sense|_298_332	1.18325	1.14611	0.987936	0.198994	-0.744323	-1.09116	-0.613866	-0.471029	3250.33	AT1G64090	TAIR9 consistent: transcript/cDNA/PEP| Symbols: | reticulon family protein (RTNLB3)	not assigned.no ontology	-0.34375
ngs_90541119_x2009	TGACAGAAGAGAGTGAGCACG	bna-miR156_v46		137.123	8.79322	41.9705	61.659	39.5076	113.579	247.017	706.035	1433.48	2295.73	37RDBRH_UP_033_G03_05JUL2004_019.ab1___PBI	3.5	65-84	37RDBRH_UP_033_G03_05JUL2004_019.ab1___PBI_0_0_0_146_349|sense|_4_38	0.240293	-0.286924	-0.377116	0.264975	0.361817	1.0144	-0.184578	-0.38512	2365	AT1G51550	TAIR9 PEP: F-box family protein | chr1:19117646-19119291 REVERSE	not assigned.no ontology	-0.342903
ngs_90541119_x2009	TGACAGAAGAGAGTGAGCACG	bna-miR156_v46		137.123	8.79322	41.9705	61.659	39.5076	113.579	247.017	706.035	1433.48	2295.73	Contig1_23884_remaining	2.5	452-472	Contig1_23884_remaining_0_0_0_38_631|sense|_141_175	-0.0297805	-0.500152	-0.110399	0.425315	0.316898	0.529093	-0.15654	-0.299118	705.333	AT5G50570	TAIR9 consistent: transcript/cDNA/PEP| Symbols: | squamosa promoter-binding protein	not assigned.no ontology	-0.330225
ngs_90541119_x2009	TGACAGAAGAGAGTGAGCACG	bna-miR156_v46		137.123	8.79322	41.9705	61.659	39.5076	113.579	247.017	706.035	1433.48	2295.73	Contig1_24555_remaining	2	493-513	Contig1_24555_remaining_0_0_0_1_735|sense|_593_627	-0.0464558	-0.127676	-0.28319	-0.527906	-0.419996	0.212754	0.433311	0.734356	884.667	AT5G43270	TAIR9 consistent: transcript/cDNA/PEP| Symbols: SPL2 | SPL2 (SQUAMOSA PROMOTER BINDING PROTEIN-LIKE 2); DNA binding / transcription factor	not assigned.no ontology	0.837218
ngs_90541119_x2009	TGACAGAAGAGAGTGAGCACG	bna-miR156_v46		137.123	8.79322	41.9705	61.659	39.5076	113.579	247.017	706.035	1433.48	2295.73	Contig1_56608_remaining	2	116-136	Contig1_56608_remaining_0_0_0_8_220|sense|_221_255	-0.312756	-0.500082	-0.20421	-0.483844	-0.108109	-0.0956275	0.605402	0.869855	916.167	AT1G27370	TAIR9 consistent: transcript/cDNA/PEP| Symbols: | squamosa promoter-binding protein-like 10 (SPL10)	not assigned.no ontology	0.870889
ngs_90828952_x2002	TGACGGAAGAGAGTGAGCAC	bna-miR156_v47		35.6164	4.39661	3.2285	0	4.93845	9.30972	88.097	12.9416	472.946	500.824	Contig1_8988_final	4	315-334	Contig1_8988_final_0_0_0_90_728|sense|_685_719	-1.11638	0.211658	0.819274	0.464443	-0.172748	-0.0899509	-0.586907	-0.402143	1932.5	AT3G44150	TAIR9 consistent: transcript/cDNA/PEP| Symbols: | unknown protein	not assigned.no ontology	-0.607371
ngs_90828952_x2002	TGACGGAAGAGAGTGAGCAC	bna-miR156_v47		35.6164	4.39661	3.2285	0	4.93845	9.30972	88.097	12.9416	472.946	500.824	Contig2_2265_final	3	19-37	Contig2_2265_final_0_0_0_3_1052|sense|_629_663	0.201713	1.46763	1.14113	0.134983	-0.237009	-0.823699	-1.0861	-1.11913	650	AT4G35730	TAIR9 consistent: transcript/cDNA/PEP| Symbols: | unknown protein	not assigned.no ontology	-0.468966
ngs_90828952_x2002	TGACGGAAGAGAGTGAGCAC	bna-miR156_v47		35.6164	4.39661	3.2285	0	4.93845	9.30972	88.097	12.9416	472.946	500.824	Contig73_4314_final	3.5	535-553	Contig73_4314_final_0_0_0_105_647|sense|_74_109	1.19759	1.27301	0.869092	0.66877	-0.276123	-0.463204	-0.954231	-0.424046	4090.33	AT1G23490	TAIR9 consistent: transcript/cDNA/PEP| Symbols: ATARFA1A	not assigned.no ontology	-0.455183
ngs_90828952_x2002	TGACGGAAGAGAGTGAGCAC	bna-miR156_v47		35.6164	4.39661	3.2285	0	4.93845	9.30972	88.097	12.9416	472.946	500.824	Contig2_15822_final	4	351-369	Contig2_15822_final_0_0_0_152_1702|sense|_919_954	1.93457	2.0775	2.20779	1.81299	-1.13766	-2.9884	-3.29665	-3.50384	5218.5	AT1G17060	TAIR9 consistent: transcript/cDNA/PEP| Symbols: CYP72C1	not assigned.no ontology	-0.413355
ngs_90828952_x2002	TGACGGAAGAGAGTGAGCAC	bna-miR156_v47		35.6164	4.39661	3.2285	0	4.93845	9.30972	88.097	12.9416	472.946	500.824	Contig1_11840_remaining	4	393-411	Contig1_11840_remaining_0_0_0_194_964|sense|_620_655	1.54289	1.78116	2.23163	1.31069	-1.16183	-1.95055	-2.66973	-3.18614	1478.33	AT1G17060	TAIR9 consistent: transcript/cDNA/PEP| Symbols: CYP72C1	not assigned.no ontology	-0.410285
ngs_90828952_x2002	TGACGGAAGAGAGTGAGCAC	bna-miR156_v47		35.6164	4.39661	3.2285	0	4.93845	9.30972	88.097	12.9416	472.946	500.824	BNAEN3GH_UP_171_G01_11NOV2006_003.ab1___PBI	4	262-280	BNAEN3GH_UP_171_G01_11NOV2006_003.ab1___PBI_0_0_0_63_572|sense|_108_144	0.60233	1.39978	1.16664	0.826098	-1.87036	-2.28037	-1.97791	-2.17661	1104	AT1G17060	TAIR9 consistent: transcript/cDNA/PEP| Symbols: CYP72C1	not assigned.no ontology	-0.334914
ngs_90828952_x2002	TGACGGAAGAGAGTGAGCAC	bna-miR156_v47		35.6164	4.39661	3.2285	0	4.93845	9.30972	88.097	12.9416	472.946	500.824	Contig3_875_final	4	474-492	Contig3_875_final_0_0_0_634_819|sense|_618_652	0.1461	0.354578	0.767081	0.377009	-1.09666	-0.517476	-0.513222	-0.185499	803.833	AT4G16150	TAIR9 consistent: transcript/cDNA/PEP| Symbols: | calmodulin binding / transcription regulator	not assigned.no ontology	-0.27919
ngs_90828952_x2002	TGACGGAAGAGAGTGAGCAC	bna-miR156_v47		35.6164	4.39661	3.2285	0	4.93845	9.30972	88.097	12.9416	472.946	500.824	Contig1_23884_remaining	3	453-472	Contig1_23884_remaining_0_0_0_38_631|sense|_141_175	-0.0297805	-0.500152	-0.110399	0.425315	0.316898	0.529093	-0.15654	-0.299118	705.333	AT5G50570	TAIR9 consistent: transcript/cDNA/PEP| Symbols: | squamosa promoter-binding protein	not assigned.no ontology	-0.23996
ngs_90828952_x2002	TGACGGAAGAGAGTGAGCAC	bna-miR156_v47		35.6164	4.39661	3.2285	0	4.93845	9.30972	88.097	12.9416	472.946	500.824	Contig1_17345_final	3.5	59-78	Contig1_17345_final|senAnsen|_153_188	-0.268924	-0.469463	-0.0984322	0.493914	1.18869	0.24868	-0.0161446	-0.357567	3484.17	AT4G35020	TAIR9 consistent: transcript/cDNA/PEP| Symbols: ARAC3	not assigned.no ontology	-0.212118
ngs_90828952_x2002	TGACGGAAGAGAGTGAGCAC	bna-miR156_v47		35.6164	4.39661	3.2285	0	4.93845	9.30972	88.097	12.9416	472.946	500.824	Contig42_1883_final	4	371-390	Contig42_1883_final_0_0_0_89_841|sense|_298_332	1.18325	1.14611	0.987936	0.198994	-0.744323	-1.09116	-0.613866	-0.471029	3250.33	AT1G64090	TAIR9 consistent: transcript/cDNA/PEP| Symbols: | reticulon family protein (RTNLB3)	not assigned.no ontology	-0.183404
ngs_90828952_x2002	TGACGGAAGAGAGTGAGCAC	bna-miR156_v47		35.6164	4.39661	3.2285	0	4.93845	9.30972	88.097	12.9416	472.946	500.824	Contig1_13152_final	4	514-532	Contig1_13152_final_0_0_0_166_576|sense|_38_73	-0.723378	-0.518056	0.281308	0.191394	-0.220853	0.0814872	-0.0183361	0.172535	647.667	AT1G62880	TAIR9 consistent: transcript/cDNA/PEP| Symbols: | cornichon family protein	not assigned.no ontology	-0.157564
ngs_90828952_x2002	TGACGGAAGAGAGTGAGCAC	bna-miR156_v47		35.6164	4.39661	3.2285	0	4.93845	9.30972	88.097	12.9416	472.946	500.824	Contig1_4838_final	4	98-116	Contig1_4838_final_0_0_0_32_919|sense|_559_593	1.50191	1.70247	1.20749	-0.029233	-0.952104	-0.749355	-0.60397	-0.833001	6996.33	AT1G71690	TAIR9 consistent: transcript/cDNA/PEP| Symbols: | unknown protein	not assigned.no ontology	-0.150546
ngs_90828952_x2002	TGACGGAAGAGAGTGAGCAC	bna-miR156_v47		35.6164	4.39661	3.2285	0	4.93845	9.30972	88.097	12.9416	472.946	500.824	Contig2_4838_final	4	107-125	Contig2_4838_final_0_0_0_41_913|sense|_564_598	1.49293	1.73349	1.43223	0.0946881	-1.15439	-1.37413	-0.707547	-0.811604	5308.66	AT1G71690	TAIR9 consistent: transcript/cDNA/PEP| Symbols: | unknown protein	not assigned.no ontology	-0.148728
ngs_90828952_x2002	TGACGGAAGAGAGTGAGCAC	bna-miR156_v47		35.6164	4.39661	3.2285	0	4.93845	9.30972	88.097	12.9416	472.946	500.824	Contig30_3651_final	4	14-33	Contig30_3651_final_0_0_0_68_688|sense|_379_413	-0.472569	-0.240646	-0.165234	-0.31699	-0.444224	0.577508	-0.0477641	-0.0295955	3052	AT3G11940	TAIR9 consistent: transcript/cDNA/PEP| Symbols: ATRPS5A	not assigned.no ontology	0.0395337
ngs_90828952_x2002	TGACGGAAGAGAGTGAGCAC	bna-miR156_v47		35.6164	4.39661	3.2285	0	4.93845	9.30972	88.097	12.9416	472.946	500.824	BNZB_RP_003_A10_22APR2004_080.ab1___PBI	4	80-98	BNZB_RP_003_A10_22APR2004_080.ab1___PBI_0_0_0_2_133|sense|_113_150	0.138446	0.186881	0.302096	-0.0698764	-0.193989	-0.232741	0.0831555	0.262323	515.167	AT1G62880	TAIR9 consistent: transcript/cDNA/PEP| Symbols: | cornichon family protein	not assigned.no ontology	0.115367
ngs_90828952_x2002	TGACGGAAGAGAGTGAGCAC	bna-miR156_v47		35.6164	4.39661	3.2285	0	4.93845	9.30972	88.097	12.9416	472.946	500.824	JKBNHS1_UP_003_C10_02JUL2004_076.ab1___PBI	3.5	125-143	JKBNHS1_UP_003_C10_02JUL2004_076.ab1___PBI_0_0_0_73_312|sense|_429_464	-0.192375	0.256365	-0.0605081	-0.278814	0.264653	0.0583867	0.213543	0.0447217	684	AT4G35730	TAIR9 consistent: transcript/cDNA/PEP| Symbols: | unknown protein	not assigned.no ontology	0.217115
ngs_90828952_x2002	TGACGGAAGAGAGTGAGCAC	bna-miR156_v47		35.6164	4.39661	3.2285	0	4.93845	9.30972	88.097	12.9416	472.946	500.824	Contig1_13369_final	3.5	468-488	Contig1_13369_final_0_0_0_62_793|sense|_681_715	-1.07829	-0.575569	-0.399843	-0.241948	0.248849	0.215016	0.53986	0.64532	1198.83	AT5G19350	TAIR9 consistent: transcript/cDNA/PEP| Symbols: | RNA-binding protein 45 (RBP45)	not assigned.no ontology	0.240002
ngs_90828952_x2002	TGACGGAAGAGAGTGAGCAC	bna-miR156_v47		35.6164	4.39661	3.2285	0	4.93845	9.30972	88.097	12.9416	472.946	500.824	Contig32_3651_final	4	17-36	Contig32_3651_final_0_0_0_71_691|sense|_700_738	0.0981768	0.0919908	0.0365173	-0.43459	-0.641756	0.189633	0.123904	0.269624	7682.83	AT3G11940	TAIR9 consistent: transcript/cDNA/PEP| Symbols: ATRPS5A	not assigned.no ontology	0.330388
ngs_90828952_x2002	TGACGGAAGAGAGTGAGCAC	bna-miR156_v47		35.6164	4.39661	3.2285	0	4.93845	9.30972	88.097	12.9416	472.946	500.824	Contig31_3651_final	3	18-36	Contig31_3651_final_0_0_0_73_693|sense|_512_548	-0.442392	-0.0445565	-0.077857	-0.708345	-0.479738	0.472581	0.61944	0.610926	6771.5	AT3G11940	TAIR9 consistent: transcript/cDNA/PEP| Symbols: ATRPS5A	not assigned.no ontology	0.452441
ngs_90828952_x2002	TGACGGAAGAGAGTGAGCAC	bna-miR156_v47		35.6164	4.39661	3.2285	0	4.93845	9.30972	88.097	12.9416	472.946	500.824	Contig1_24555_remaining	2	494-513	Contig1_24555_remaining_0_0_0_1_735|sense|_593_627	-0.0464558	-0.127676	-0.28319	-0.527906	-0.419996	0.212754	0.433311	0.734356	884.667	AT5G43270	TAIR9 consistent: transcript/cDNA/PEP| Symbols: SPL2 | SPL2 (SQUAMOSA PROMOTER BINDING PROTEIN-LIKE 2); DNA binding / transcription factor	not assigned.no ontology	0.495841
ngs_90828952_x2002	TGACGGAAGAGAGTGAGCAC	bna-miR156_v47		35.6164	4.39661	3.2285	0	4.93845	9.30972	88.097	12.9416	472.946	500.824	Contig1_56608_remaining	2	117-136	Contig1_56608_remaining_0_0_0_8_220|sense|_221_255	-0.312756	-0.500082	-0.20421	-0.483844	-0.108109	-0.0956275	0.605402	0.869855	916.167	AT1G27370	TAIR9 consistent: transcript/cDNA/PEP| Symbols: | squamosa promoter-binding protein-like 10 (SPL10)	not assigned.no ontology	0.514197
ngs_90828952_x2002	TGACGGAAGAGAGTGAGCAC	bna-miR156_v47		35.6164	4.39661	3.2285	0	4.93845	9.30972	88.097	12.9416	472.946	500.824	BNYS8DCT_UP_009_F07_19APR2005_053.ab1___PBI	4	202-220	BNYS8DCT_UP_009_F07_19APR2005_053.ab1___PBI_0_0_0_3_176|sense|_46_80	0.169551	0.0240765	-0.392092	-0.284042	-0.156828	0.11034	0.13115	0.0678177	1878.67	AT1G62880	TAIR9 consistent: transcript/cDNA/PEP| Symbols: | cornichon family protein	not assigned.no ontology	0.5511
ngs_90615227_x1888	TGACAGAGGAGAGTGAGCAC	bna-miR156_v48	vvi-miR156e	47.1917	0	0	0	14.8153	29.7911	136.464	57.5181	487.589	621.226	Contig3_15822_final	3.5	743-763	Contig3_15822_final_0_0_0_1_555|sense|_112_151	1.86276	2.20337	2.1474	1.76119	-1.61574	-3.93069	-5.59377	-5.61663	12447.3	AT1G17060	TAIR9 consistent: transcript/cDNA/PEP| Symbols: CYP72C1	not assigned.no ontology	-0.720335
ngs_90615227_x1888	TGACAGAGGAGAGTGAGCAC	bna-miR156_v48	vvi-miR156e	47.1917	0	0	0	14.8153	29.7911	136.464	57.5181	487.589	621.226	Contig1_3516_final	4	50-69	Contig1_3516_final_0_0_0_229_834|sense|_584_623	0.550485	0.800996	0.947546	0.281046	-0.50535	-1.4903	-1.97634	-2.30829	855.667	AT3G02830	TAIR9 consistent: transcript/cDNA/PEP| Symbols: ZFN1 | ZFN1 (ZINC FINGER PROTEIN 1); DNA binding / nuclease/ nucleic acid binding	not assigned.no ontology	-0.699154
ngs_90615227_x1888	TGACAGAGGAGAGTGAGCAC	bna-miR156_v48	vvi-miR156e	47.1917	0	0	0	14.8153	29.7911	136.464	57.5181	487.589	621.226	Contig1_54539_remaining	4	49-68	Contig1_54539_remaining_0_0_0_41_775|sense|_311_345	-0.352365	0.196454	0.0446242	0.815929	0.504583	-0.169702	-0.373099	-0.678053	6000.83	AT3G14067	TAIR9 consistent: transcript/cDNA/PEP| Symbols: | subtilase family protein	not assigned.no ontology	-0.645805
ngs_90615227_x1888	TGACAGAGGAGAGTGAGCAC	bna-miR156_v48	vvi-miR156e	47.1917	0	0	0	14.8153	29.7911	136.464	57.5181	487.589	621.226	Contig1_4723_final	4	91-110	Contig1_4723_final_0_0_0_73_744|sense|_498_532	-1.01745	-0.411015	0.785505	0.979542	0.941867	-0.204259	-0.347982	-0.636333	1464.17	AT4G24330	TAIR9 consistent: transcript/cDNA/PEP| Symbols: | unknown protein	not assigned.no ontology	-0.504737
ngs_90615227_x1888	TGACAGAGGAGAGTGAGCAC	bna-miR156_v48	vvi-miR156e	47.1917	0	0	0	14.8153	29.7911	136.464	57.5181	487.589	621.226	38RDBRM_UP_047_E08_16JUL2004_056.ab1___PBI	3	82-100	38RDBRM_UP_047_E08_16JUL2004_056.ab1___PBI_0_0_0_118_501|sense|_148_187	0.551225	-0.120773	-0.0373084	0.411687	0.486944	0.0835729	-0.319024	-0.657728	1357.5	AT3G14080	TAIR9 consistent: transcript/cDNA/PEP| Symbols: | small nuclear ribonucleoprotein	not assigned.no ontology	-0.436908
ngs_90615227_x1888	TGACAGAGGAGAGTGAGCAC	bna-miR156_v48	vvi-miR156e	47.1917	0	0	0	14.8153	29.7911	136.464	57.5181	487.589	621.226	Contig1_4838_final	4	98-116	Contig1_4838_final_0_0_0_32_919|sense|_559_593	1.50191	1.70247	1.20749	-0.029233	-0.952104	-0.749355	-0.60397	-0.833001	6996.33	AT1G71690	TAIR9 consistent: transcript/cDNA/PEP| Symbols: | unknown protein	not assigned.no ontology	-0.382366
ngs_90615227_x1888	TGACAGAGGAGAGTGAGCAC	bna-miR156_v48	vvi-miR156e	47.1917	0	0	0	14.8153	29.7911	136.464	57.5181	487.589	621.226	Contig2_4838_final	4	107-125	Contig2_4838_final_0_0_0_41_913|sense|_564_598	1.49293	1.73349	1.43223	0.0946881	-1.15439	-1.37413	-0.707547	-0.811604	5308.66	AT1G71690	TAIR9 consistent: transcript/cDNA/PEP| Symbols: | unknown protein	not assigned.no ontology	-0.373165
ngs_90615227_x1888	TGACAGAGGAGAGTGAGCAC	bna-miR156_v48	vvi-miR156e	47.1917	0	0	0	14.8153	29.7911	136.464	57.5181	487.589	621.226	Contig1_23884_remaining	3	453-472	Contig1_23884_remaining_0_0_0_38_631|sense|_141_175	-0.0297805	-0.500152	-0.110399	0.425315	0.316898	0.529093	-0.15654	-0.299118	705.333	AT5G50570	TAIR9 consistent: transcript/cDNA/PEP| Symbols: | squamosa promoter-binding protein	not assigned.no ontology	-0.217306
ngs_90615227_x1888	TGACAGAGGAGAGTGAGCAC	bna-miR156_v48	vvi-miR156e	47.1917	0	0	0	14.8153	29.7911	136.464	57.5181	487.589	621.226	Contig1_6994_final	4	83-102	Contig1_6994_final_0_0_0_9_1199|sense|_907_941	-0.918429	-0.540846	0.490973	0.653266	0.459252	-0.175724	0.267898	-0.0960027	618.333	AT5G16170	TAIR9 consistent: transcript/cDNA/PEP| Symbols: | unknown protein	not assigned.no ontology	-0.088081
ngs_90615227_x1888	TGACAGAGGAGAGTGAGCAC	bna-miR156_v48	vvi-miR156e	47.1917	0	0	0	14.8153	29.7911	136.464	57.5181	487.589	621.226	gi_112357110___NCBI	4	570-588	gi_112357110___NCBI_0_0_0_111_422|sense|_149_183	-0.0435881	-0.128036	-0.52062	-0.31417	0.16963	0.759073	0.20215	-0.135314	715.5	AT3G14720	TAIR9 consistent: transcript/cDNA/PEP| Symbols: ATMPK19	not assigned.no ontology	0.343719
ngs_90615227_x1888	TGACAGAGGAGAGTGAGCAC	bna-miR156_v48	vvi-miR156e	47.1917	0	0	0	14.8153	29.7911	136.464	57.5181	487.589	621.226	Contig1_14600_final	4	697-716	Contig1_14600_final_0_0_0_176_529|sense|_619_658	0.14841	-0.679632	-0.907876	-0.496092	0.132349	1.01752	0.199583	-0.277107	6506	AT3G61980	TAIR9 consistent: transcript/cDNA/PEP| Symbols: | serine protease inhibitor	not assigned.no ontology	0.408999
ngs_90615227_x1888	TGACAGAGGAGAGTGAGCAC	bna-miR156_v48	vvi-miR156e	47.1917	0	0	0	14.8153	29.7911	136.464	57.5181	487.589	621.226	Contig1_11881_remaining	4	18-36	Contig1_11881_remaining_0_0_0_60_779|sense|_97_131	-0.696994	-0.472368	0.248515	0.286692	0.129644	0.697747	0.81391	0.647635	1254.33	AT1G08210	TAIR9 consistent: transcript/cDNA/PEP| Symbols: | aspartyl protease family protein	not assigned.no ontology	0.44482
ngs_90615227_x1888	TGACAGAGGAGAGTGAGCAC	bna-miR156_v48	vvi-miR156e	47.1917	0	0	0	14.8153	29.7911	136.464	57.5181	487.589	621.226	Contig1_24555_remaining	2	494-513	Contig1_24555_remaining_0_0_0_1_735|sense|_593_627	-0.0464558	-0.127676	-0.28319	-0.527906	-0.419996	0.212754	0.433311	0.734356	884.667	AT5G43270	TAIR9 consistent: transcript/cDNA/PEP| Symbols: SPL2 | SPL2 (SQUAMOSA PROMOTER BINDING PROTEIN-LIKE 2); DNA binding / transcription factor	not assigned.no ontology	0.709021
ngs_90615227_x1888	TGACAGAGGAGAGTGAGCAC	bna-miR156_v48	vvi-miR156e	47.1917	0	0	0	14.8153	29.7911	136.464	57.5181	487.589	621.226	Contig1_56608_remaining	2	117-136	Contig1_56608_remaining_0_0_0_8_220|sense|_221_255	-0.312756	-0.500082	-0.20421	-0.483844	-0.108109	-0.0956275	0.605402	0.869855	916.167	AT1G27370	TAIR9 consistent: transcript/cDNA/PEP| Symbols: | squamosa promoter-binding protein-like 10 (SPL10)	not assigned.no ontology	0.74696
ngs_91453502_x1823	TGATAGAAGAGAGTGAGCAC	bna-miR156_v49		23.1507	2.93107	3.2285	3.627	4.93845	33.515	50.0944	34.5109	191.814	281.61	Contig1_3586_final	3.5	874-893	Contig1_3586_final_0_0_0_2_847|sense|_469_503	-0.310953	0.19834	0.183347	0.114024	0.216899	0.0426332	-0.859514	-0.643252	2102.17	AT1G32130	TAIR9 consistent: transcript/cDNA/PEP| Symbols: | FUNCTIONS IN: molecular_function unknown; INVOLVED IN: biological_process unknown; LOCATED IN: cellular_component unknown; EXPRESSED IN: 25 plant structures; EXPRESSED DURING: 15 growth stages; CONTAINS InterPro DOMAIN/s: TFIIS N-terminal (InterPro:IPR017923)	not assigned.no ontology	-0.878193
ngs_91453502_x1823	TGATAGAAGAGAGTGAGCAC	bna-miR156_v49		23.1507	2.93107	3.2285	3.627	4.93845	33.515	50.0944	34.5109	191.814	281.61	Contig1_17599_final	3	861-880	Contig1_17599_final_0_0_0_1_702|sense|_326_360	0.483798	0.303571	0.316753	0.468731	-0.0536977	-0.507529	-1.04276	-0.608131	1718.33	AT4G39170	TAIR9 consistent: transcript/cDNA/PEP| Symbols: | SEC14 cytosolic factor	not assigned.no ontology	-0.853125
ngs_91453502_x1823	TGATAGAAGAGAGTGAGCAC	bna-miR156_v49		23.1507	2.93107	3.2285	3.627	4.93845	33.515	50.0944	34.5109	191.814	281.61	Contig1_4574_final	4	66-84	Contig1_4574_final_0_0_0_431_940|sense|_515_549	1.17001	1.451	1.17708	1.41574	-1.07729	-2.31442	-2.37903	-1.51373	590.667	AT2G18162	TAIR9 consistent: transcript/cDNA/PEP| Symbols: CPuORF1 | CPuORF1 (Conserved peptide upstream open reading frame 1)	not assigned.no ontology	-0.781472
ngs_91453502_x1823	TGATAGAAGAGAGTGAGCAC	bna-miR156_v49		23.1507	2.93107	3.2285	3.627	4.93845	33.515	50.0944	34.5109	191.814	281.61	Contig2_13358_final	3	630-648	Contig2_13358_final_0_0_0_62_691|sense|_296_330	-1.51812	-0.695448	0.73208	0.76279	0.992879	0.347885	-0.325413	-0.172978	2764.33	AT2G31360	TAIR9 consistent: transcript/cDNA/PEP| Symbols: ADS2 | ADS2 (16:0Delta9 Arabidopsis desaturase 2); oxidoreductase	not assigned.no ontology	-0.363409
ngs_91453502_x1823	TGATAGAAGAGAGTGAGCAC	bna-miR156_v49		23.1507	2.93107	3.2285	3.627	4.93845	33.515	50.0944	34.5109	191.814	281.61	DR4125R___AAFC	3	37-55	DR4125R___AAFC_0_0_0_402_566|sense|_390_424	0.707423	0.617166	0.381442	0.114565	-1.11146	-0.733002	-0.164517	-0.963516	1329.5	AT2G18162	TAIR9 consistent: transcript/cDNA/PEP| Symbols: CPuORF1 | CPuORF1 (Conserved peptide upstream open reading frame 1)	not assigned.no ontology	-0.31632
ngs_91453502_x1823	TGATAGAAGAGAGTGAGCAC	bna-miR156_v49		23.1507	2.93107	3.2285	3.627	4.93845	33.515	50.0944	34.5109	191.814	281.61	Contig1_210_final	4	854-872	Contig1_210_final_0_0_0_1_678|sense|_185_219	-1.41818	-0.619219	0.110246	0.320344	0.362855	0.243202	-0.444904	-0.280563	585.667	AT1G53190	TAIR9 consistent: transcript/cDNA/PEP| Symbols: | zinc finger (C3HC4-type RING finger) family protein	not assigned.no ontology	-0.273347
ngs_91453502_x1823	TGATAGAAGAGAGTGAGCAC	bna-miR156_v49		23.1507	2.93107	3.2285	3.627	4.93845	33.515	50.0944	34.5109	191.814	281.61	Contig1_70213_remaining	3.5	196-215	Contig1_70213_remaining_0_0_0_308_706|sense|_499_537	-0.0811025	0.145187	-0.0407421	0.178514	0.77365	0.0243562	0.24441	0.000868638	1384.17	AT3G47680	TAIR9 PEP: DNA binding | chr3:17577483-17578391 REVERSE # ATGSTT3	not assigned.no ontology	-0.234953
ngs_91453502_x1823	TGATAGAAGAGAGTGAGCAC	bna-miR156_v49		23.1507	2.93107	3.2285	3.627	4.93845	33.515	50.0944	34.5109	191.814	281.61	BNAEN3GH_UP_120_B06_16SEP2006_046.ab1___PBI	4	438-456	BNAEN3GH_UP_120_B06_16SEP2006_046.ab1___PBI_0_0_0_2_268|sense|_288_322	0.0884992	-0.04289	0.0986947	0.140713	-0.0234062	-0.428865	-0.00344253	0.198305	638	AT4G30160	TAIR9 consistent: transcript/cDNA/PEP| Symbols: VLN4	not assigned.no ontology	-0.224289
ngs_91453502_x1823	TGATAGAAGAGAGTGAGCAC	bna-miR156_v49		23.1507	2.93107	3.2285	3.627	4.93845	33.515	50.0944	34.5109	191.814	281.61	Contig1_13358_final	3	630-648	Contig1_13358_final_0_0_0_62_982|sense|_949_983	-2.45881	-1.59432	0.119591	0.798564	1.47883	0.101546	-0.248299	-0.143335	3978.17	AT2G31360	TAIR9 consistent: transcript/cDNA/PEP| Symbols: ADS2 | ADS2 (16:0Delta9 Arabidopsis desaturase 2); oxidoreductase	not assigned.no ontology	-0.16698
ngs_91453502_x1823	TGATAGAAGAGAGTGAGCAC	bna-miR156_v49		23.1507	2.93107	3.2285	3.627	4.93845	33.515	50.0944	34.5109	191.814	281.61	Contig1_23884_remaining	3	453-472	Contig1_23884_remaining_0_0_0_38_631|sense|_141_175	-0.0297805	-0.500152	-0.110399	0.425315	0.316898	0.529093	-0.15654	-0.299118	705.333	AT5G50570	TAIR9 consistent: transcript/cDNA/PEP| Symbols: | squamosa promoter-binding protein	not assigned.no ontology	-0.0690939
ngs_91453502_x1823	TGATAGAAGAGAGTGAGCAC	bna-miR156_v49		23.1507	2.93107	3.2285	3.627	4.93845	33.515	50.0944	34.5109	191.814	281.61	Contig2_3586_final	3.5	1632-1651	Contig2_3586_final_0_0_0_112_1605|sense|_983_1017	-0.227016	0.291355	-0.0312496	-0.256654	-0.00766977	0.0353099	0.121862	-0.227142	1155	AT1G32130	TAIR9 consistent: transcript/cDNA/PEP| Symbols: | FUNCTIONS IN: molecular_function unknown; INVOLVED IN: biological_process unknown; LOCATED IN: cellular_component unknown; EXPRESSED IN: 25 plant structures; EXPRESSED DURING: 15 growth stages; CONTAINS InterPro DOMAIN/s: TFIIS N-terminal (InterPro:IPR017923)	not assigned.no ontology	-0.00599195
ngs_91453502_x1823	TGATAGAAGAGAGTGAGCAC	bna-miR156_v49		23.1507	2.93107	3.2285	3.627	4.93845	33.515	50.0944	34.5109	191.814	281.61	BNARO2GH_T3_028_H03_15DEC2006_017.ab1___PBI	3.5	682-700	BNARO2GH_T3_028_H03_15DEC2006_017.ab1___PBI_0_0_0_1_657|sense|_161_195	0.322035	0.119846	-0.753922	-0.612865	-0.0704454	0.130986	0.48538	0.11562	2598.67	AT5G19740	TAIR9 consistent: transcript/cDNA/PEP| Symbols: | peptidase M28 family protein	not assigned.no ontology	0.724559
ngs_91453502_x1823	TGATAGAAGAGAGTGAGCAC	bna-miR156_v49		23.1507	2.93107	3.2285	3.627	4.93845	33.515	50.0944	34.5109	191.814	281.61	Contig1_56608_remaining	2	117-136	Contig1_56608_remaining_0_0_0_8_220|sense|_221_255	-0.312756	-0.500082	-0.20421	-0.483844	-0.108109	-0.0956275	0.605402	0.869855	916.167	AT1G27370	TAIR9 consistent: transcript/cDNA/PEP| Symbols: | squamosa promoter-binding protein-like 10 (SPL10)	not assigned.no ontology	0.772598
ngs_91453502_x1823	TGATAGAAGAGAGTGAGCAC	bna-miR156_v49		23.1507	2.93107	3.2285	3.627	4.93845	33.515	50.0944	34.5109	191.814	281.61	Contig1_17088_final	4	827-846	Contig1_17088_final_0_0_0_10_813|sense|_153_187	0.109149	-0.432268	-0.532057	-0.32472	-0.122211	0.0346675	0.0192087	0.230484	556.167	AT1G18990	TAIR9 consistent: transcript/cDNA/PEP| Symbols: | unknown protein	not assigned.no ontology	0.782303
ngs_91453502_x1823	TGATAGAAGAGAGTGAGCAC	bna-miR156_v49		23.1507	2.93107	3.2285	3.627	4.93845	33.515	50.0944	34.5109	191.814	281.61	Contig1_24555_remaining	2	494-513	Contig1_24555_remaining_0_0_0_1_735|sense|_593_627	-0.0464558	-0.127676	-0.28319	-0.527906	-0.419996	0.212754	0.433311	0.734356	884.667	AT5G43270	TAIR9 consistent: transcript/cDNA/PEP| Symbols: SPL2 | SPL2 (SQUAMOSA PROMOTER BINDING PROTEIN-LIKE 2); DNA binding / transcription factor	not assigned.no ontology	0.861006
ngs_90531809_x39023	TGACAGAAGAGAGTGAGCACA	bna-miR156_v5	bna-miR156a	172.74	4.39661	145.283	65.286	187.661	212.262	203.832	503.283	1937.18	2792.1	Contig1_1030_final	4	760-780	Contig1_1030_final_0_0_0_90_581|sense|_76_110	1.76565	1.41563	1.32879	0.479458	-0.570164	-1.38804	-1.38384	-1.15291	2115.5	AT4G38920	TAIR9 consistent: transcript/cDNA/PEP| Symbols: AVA-P3	not assigned.no ontology	-0.595341
ngs_90531809_x39023	TGACAGAAGAGAGTGAGCACA	bna-miR156_v5	bna-miR156a	172.74	4.39661	145.283	65.286	187.661	212.262	203.832	503.283	1937.18	2792.1	Contig1_4838_final	4	97-116	Contig1_4838_final_0_0_0_32_919|sense|_559_593	1.50191	1.70247	1.20749	-0.029233	-0.952104	-0.749355	-0.60397	-0.833001	6996.33	AT1G71690	TAIR9 consistent: transcript/cDNA/PEP| Symbols: | unknown protein	not assigned.no ontology	-0.578155
ngs_90531809_x39023	TGACAGAAGAGAGTGAGCACA	bna-miR156_v5	bna-miR156a	172.74	4.39661	145.283	65.286	187.661	212.262	203.832	503.283	1937.18	2792.1	Contig2_4838_final	4	106-125	Contig2_4838_final_0_0_0_41_913|sense|_564_598	1.49293	1.73349	1.43223	0.0946881	-1.15439	-1.37413	-0.707547	-0.811604	5308.66	AT1G71690	TAIR9 consistent: transcript/cDNA/PEP| Symbols: | unknown protein	not assigned.no ontology	-0.538405
ngs_90531809_x39023	TGACAGAAGAGAGTGAGCACA	bna-miR156_v5	bna-miR156a	172.74	4.39661	145.283	65.286	187.661	212.262	203.832	503.283	1937.18	2792.1	Contig1_23884_remaining	2	452-472	Contig1_23884_remaining_0_0_0_38_631|sense|_141_175	-0.0297805	-0.500152	-0.110399	0.425315	0.316898	0.529093	-0.15654	-0.299118	705.333	AT5G50570	TAIR9 consistent: transcript/cDNA/PEP| Symbols: | squamosa promoter-binding protein	not assigned.no ontology	-0.103915
ngs_90531809_x39023	TGACAGAAGAGAGTGAGCACA	bna-miR156_v5	bna-miR156a	172.74	4.39661	145.283	65.286	187.661	212.262	203.832	503.283	1937.18	2792.1	gi_21843935___NCBI	4	423-442	gi_21843935___NCBI_0_0_0_132_365|sense|_116_150	0.309111	0.290035	-0.363069	-0.103379	0.263497	0.751494	0.468902	0.357846	2976	AT2G47880	TAIR9 consistent: transcript/cDNA/PEP| Symbols: | glutaredoxin family protein	not assigned.no ontology	0.31569
ngs_90531809_x39023	TGACAGAAGAGAGTGAGCACA	bna-miR156_v5	bna-miR156a	172.74	4.39661	145.283	65.286	187.661	212.262	203.832	503.283	1937.18	2792.1	Contig1_12699_final	4	574-594	Contig1_12699_final_0_0_0_3_458|sense|_26_60	0.346731	-0.118877	-0.313949	-0.643891	-0.819468	0.0177601	0.341594	0.391197	895.333	AT1G48670	TAIR9 consistent: transcript/cDNA/PEP| Symbols: | auxin-responsive GH3 family protein	not assigned.no ontology	0.497377
ngs_90531809_x39023	TGACAGAAGAGAGTGAGCACA	bna-miR156_v5	bna-miR156a	172.74	4.39661	145.283	65.286	187.661	212.262	203.832	503.283	1937.18	2792.1	Contig1_24555_remaining	2	493-513	Contig1_24555_remaining_0_0_0_1_735|sense|_593_627	-0.0464558	-0.127676	-0.28319	-0.527906	-0.419996	0.212754	0.433311	0.734356	884.667	AT5G43270	TAIR9 consistent: transcript/cDNA/PEP| Symbols: SPL2 | SPL2 (SQUAMOSA PROMOTER BINDING PROTEIN-LIKE 2); DNA binding / transcription factor	not assigned.no ontology	0.770188
ngs_90531809_x39023	TGACAGAAGAGAGTGAGCACA	bna-miR156_v5	bna-miR156a	172.74	4.39661	145.283	65.286	187.661	212.262	203.832	503.283	1937.18	2792.1	Contig1_56608_remaining	2	116-136	Contig1_56608_remaining_0_0_0_8_220|sense|_221_255	-0.312756	-0.500082	-0.20421	-0.483844	-0.108109	-0.0956275	0.605402	0.869855	916.167	AT1G27370	TAIR9 consistent: transcript/cDNA/PEP| Symbols: | squamosa promoter-binding protein-like 10 (SPL10)	not assigned.no ontology	0.864653
ngs_82132886_x1686	TAACAGAAGAGAGTGAGCAC	bna-miR156_v52		138.904	1.46554	16.1425	10.881	19.7538	68.8919	228.016	103.533	843.396	1152.3	Contig9_9546_final	4	471-489	Contig9_9546_final_0_0_0_60_353|sense|_350_389	0.309309	0.319291	0.090453	0.350924	0.12298	-0.428965	-0.549365	-0.845272	6139.33	AT1G61780	TAIR9 consistent: transcript/cDNA/PEP| Symbols: | postsynaptic protein-related	not assigned.no ontology	-0.562584
ngs_82132886_x1686	TAACAGAAGAGAGTGAGCAC	bna-miR156_v52		138.904	1.46554	16.1425	10.881	19.7538	68.8919	228.016	103.533	843.396	1152.3	Contig1_18215_final	4	584-602	Contig1_18215_final_0_0_0_3_536|sense|_363_397	0.644955	0.379534	0.428026	0.0834476	-0.122889	-0.0491278	-0.751395	-0.527771	754.833	AT4G34640	TAIR9 consistent: transcript/cDNA/PEP| Symbols: SQS1	not assigned.no ontology	-0.524035
ngs_82132886_x1686	TAACAGAAGAGAGTGAGCAC	bna-miR156_v52		138.904	1.46554	16.1425	10.881	19.7538	68.8919	228.016	103.533	843.396	1152.3	BNARO2GH_T3_011_A02_15DEC2006_016.ab1___PBI	3.5	284-302	BNARO2GH_T3_011_A02_15DEC2006_016.ab1___PBI_0_0_0_307_708|sense|_622_656	-0.916741	-0.637324	0.705599	1.33502	1.11551	0.321592	-0.109013	-0.261338	3153	AT4G23730	TAIR9 consistent: transcript/cDNA/PEP| Symbols: | aldose 1-epimerase family protein	not assigned.no ontology	-0.49338
ngs_82132886_x1686	TAACAGAAGAGAGTGAGCAC	bna-miR156_v52		138.904	1.46554	16.1425	10.881	19.7538	68.8919	228.016	103.533	843.396	1152.3	Contig2_11808_final	4	654-674	Contig2_11808_final_0_0_0_103_642|sense|_106_140	0.37415	0.519241	0.32125	0.0529676	-0.353578	-0.169563	-0.497229	-0.836382	2290	AT1G03680	TAIR9 consistent: transcript/cDNA/PEP| Symbols: ATHM1	not assigned.no ontology	-0.442436
ngs_82132886_x1686	TAACAGAAGAGAGTGAGCAC	bna-miR156_v52		138.904	1.46554	16.1425	10.881	19.7538	68.8919	228.016	103.533	843.396	1152.3	Contig1_1030_final	3	761-780	Contig1_1030_final_0_0_0_90_581|sense|_76_110	1.76565	1.41563	1.32879	0.479458	-0.570164	-1.38804	-1.38384	-1.15291	2115.5	AT4G38920	TAIR9 consistent: transcript/cDNA/PEP| Symbols: AVA-P3	not assigned.no ontology	-0.407043
ngs_82132886_x1686	TAACAGAAGAGAGTGAGCAC	bna-miR156_v52		138.904	1.46554	16.1425	10.881	19.7538	68.8919	228.016	103.533	843.396	1152.3	38RDBRM_UP_047_E08_16JUL2004_056.ab1___PBI	4	82-100	38RDBRM_UP_047_E08_16JUL2004_056.ab1___PBI_0_0_0_118_501|sense|_148_187	0.551225	-0.120773	-0.0373084	0.411687	0.486944	0.0835729	-0.319024	-0.657728	1357.5	AT3G14080	TAIR9 consistent: transcript/cDNA/PEP| Symbols: | small nuclear ribonucleoprotein	not assigned.no ontology	-0.316498
ngs_82132886_x1686	TAACAGAAGAGAGTGAGCAC	bna-miR156_v52		138.904	1.46554	16.1425	10.881	19.7538	68.8919	228.016	103.533	843.396	1152.3	Contig1_74487_remaining	4	147-167	Contig1_74487_remaining_0_0_0_8_229|sense|_60_95	1.43032	0.893573	0.19723	0.223004	-0.28184	-1.4552	-1.15002	-0.365456	648.5	AT2G41835	TAIR9 consistent: transcript/cDNA/PEP| Symbols: | zinc finger (C2H2 type	not assigned.no ontology	-0.30218
ngs_82132886_x1686	TAACAGAAGAGAGTGAGCAC	bna-miR156_v52		138.904	1.46554	16.1425	10.881	19.7538	68.8919	228.016	103.533	843.396	1152.3	gi_32494062___NCBI	3.5	351-369	gi_32494062___NCBI_0_0_0_36_287|sense|_120_157	1.47662	1.04357	0.873488	0.361068	0.0222891	-0.585124	-0.397906	0.0205855	2537.67	AT1G47830	TAIR9 consistent: transcript/cDNA/PEP| Symbols: | clathrin coat assembly protein	not assigned.no ontology	-0.273761
ngs_82132886_x1686	TAACAGAAGAGAGTGAGCAC	bna-miR156_v52		138.904	1.46554	16.1425	10.881	19.7538	68.8919	228.016	103.533	843.396	1152.3	Contig1_23884_remaining	4	453-472	Contig1_23884_remaining_0_0_0_38_631|sense|_141_175	-0.0297805	-0.500152	-0.110399	0.425315	0.316898	0.529093	-0.15654	-0.299118	705.333	AT5G50570	TAIR9 consistent: transcript/cDNA/PEP| Symbols: | squamosa promoter-binding protein	not assigned.no ontology	-0.190802
ngs_82132886_x1686	TAACAGAAGAGAGTGAGCAC	bna-miR156_v52		138.904	1.46554	16.1425	10.881	19.7538	68.8919	228.016	103.533	843.396	1152.3	Contig1_1351_final	4	535-554	Contig1_1351_final_0_0_0_71_520|sense|_475_509	1.36515	0.453062	0.642863	0.296334	-0.498921	-1.09784	-0.645616	-0.652472	706.333	AT3G13350	TAIR9 consistent: transcript/cDNA/PEP| Symbols: | high mobility group (HMG1/2) family protein / ARID/BRIGHT DNA-binding domain-containing protein	not assigned.no ontology	-0.185697
ngs_82132886_x1686	TAACAGAAGAGAGTGAGCAC	bna-miR156_v52		138.904	1.46554	16.1425	10.881	19.7538	68.8919	228.016	103.533	843.396	1152.3	Contig3_8766_final	4	758-776	Contig3_8766_final_0_0_0_2_469|sense|_506_541	0.470223	0.0881529	0.310052	-0.124839	0.0615354	-0.373303	-0.206585	-0.463329	3079	AT5G49100	TAIR9 consistent: transcript/cDNA/PEP| Symbols: | unknown protein	not assigned.no ontology	-0.182855
ngs_82132886_x1686	TAACAGAAGAGAGTGAGCAC	bna-miR156_v52		138.904	1.46554	16.1425	10.881	19.7538	68.8919	228.016	103.533	843.396	1152.3	gi_112354384___NCBI	4	16-35	gi_112354384___NCBI_0_0_0_20_370|sense|_321_355	-0.165648	-0.899011	-0.322933	0.287275	1.0457	0.102364	-0.207612	-0.775356	2509.5	AT3G20030	TAIR9 consistent: transcript/cDNA/PEP| Symbols: | F-box family protein	not assigned.no ontology	-0.167711
ngs_82132886_x1686	TAACAGAAGAGAGTGAGCAC	bna-miR156_v52		138.904	1.46554	16.1425	10.881	19.7538	68.8919	228.016	103.533	843.396	1152.3	Contig1_5737_final	3.5	514-534	Contig1_5737_final_0_0_0_111_671|sense|_67_101	-0.841631	-0.0800789	-0.392947	-0.441054	-0.137527	0.783213	0.647108	0.784063	554.667	AT5G19350	TAIR9 consistent: transcript/cDNA/PEP| Symbols: | RNA-binding protein 45 (RBP45)	not assigned.no ontology	0.369319
ngs_82132886_x1686	TAACAGAAGAGAGTGAGCAC	bna-miR156_v52		138.904	1.46554	16.1425	10.881	19.7538	68.8919	228.016	103.533	843.396	1152.3	gi_32508707___NCBI	3.5	246-265	gi_32508707___NCBI_0_0_0_482_766|sense|_156_195	0.583372	-0.187463	-0.147266	-0.276808	0.0371733	0.190689	-0.106963	0.133267	1516.67	AT1G63770	TAIR9 consistent: transcript/cDNA/PEP| Symbols: | peptidase M1 family protein	not assigned.no ontology	0.403002
ngs_82132886_x1686	TAACAGAAGAGAGTGAGCAC	bna-miR156_v52		138.904	1.46554	16.1425	10.881	19.7538	68.8919	228.016	103.533	843.396	1152.3	53COT2_T3_016_A12_03SEP2004_096.ab1___PBI	4	636-655	53COT2_T3_016_A12_03SEP2004_096.ab1___PBI_0_0_0_4_519|sense|_22_56	-0.788571	-0.309993	-0.497408	-0.452543	-0.163596	0.338999	0.665271	1.04615	4309.33	AT2G33340	TAIR9 consistent: transcript/cDNA/PEP| Symbols: | nucleotide binding / ubiquitin-protein ligase	not assigned.no ontology	0.475808
ngs_82132886_x1686	TAACAGAAGAGAGTGAGCAC	bna-miR156_v52		138.904	1.46554	16.1425	10.881	19.7538	68.8919	228.016	103.533	843.396	1152.3	Contig1_14565_final	4	1877-1896	Contig1_14565_final_0_0_0_59_1864|sense|_1586_1620	-0.3626	-0.177754	-0.501522	-0.839577	-0.181899	0.96754	0.952064	1.06459	910.667	AT1G71350	TAIR9 consistent: transcript/cDNA/PEP| Symbols: | eukaryotic translation initiation factor SUI1 family protein	not assigned.no ontology	0.603339
ngs_82132886_x1686	TAACAGAAGAGAGTGAGCAC	bna-miR156_v52		138.904	1.46554	16.1425	10.881	19.7538	68.8919	228.016	103.533	843.396	1152.3	Contig1_56608_remaining	3	117-136	Contig1_56608_remaining_0_0_0_8_220|sense|_221_255	-0.312756	-0.500082	-0.20421	-0.483844	-0.108109	-0.0956275	0.605402	0.869855	916.167	AT1G27370	TAIR9 consistent: transcript/cDNA/PEP| Symbols: | squamosa promoter-binding protein-like 10 (SPL10)	not assigned.no ontology	0.656432
ngs_82132886_x1686	TAACAGAAGAGAGTGAGCAC	bna-miR156_v52		138.904	1.46554	16.1425	10.881	19.7538	68.8919	228.016	103.533	843.396	1152.3	Contig1_24555_remaining	3	494-513	Contig1_24555_remaining_0_0_0_1_735|sense|_593_627	-0.0464558	-0.127676	-0.28319	-0.527906	-0.419996	0.212754	0.433311	0.734356	884.667	AT5G43270	TAIR9 consistent: transcript/cDNA/PEP| Symbols: SPL2 | SPL2 (SQUAMOSA PROMOTER BINDING PROTEIN-LIKE 2); DNA binding / transcription factor	not assigned.no ontology	0.684663
ngs_94460102_x1531	TGTCAGAAGAGAGTGAGCAC	bna-miR156_v53	ghr-miR156c	24.9315	2.93107	1.61425	8.463	9.8769	27.9292	63.9135	30.197	174.243	279.524	Contig2_1622_final	4	297-315	Contig2_1622_final_0_0_0_114_1637|sense|_1360_1394	0.0591524	2.7383	2.72481	0.933138	-0.917368	-1.03078	-0.66167	-0.407241	2213	AT4G19460	TAIR9 consistent: transcript/cDNA/PEP| Symbols: | glycosyl transferase family 1 protein	not assigned.no ontology	-0.642285
ngs_94460102_x1531	TGTCAGAAGAGAGTGAGCAC	bna-miR156_v53	ghr-miR156c	24.9315	2.93107	1.61425	8.463	9.8769	27.9292	63.9135	30.197	174.243	279.524	Contig1_23884_remaining	4	453-472	Contig1_23884_remaining_0_0_0_38_631|sense|_141_175	-0.0297805	-0.500152	-0.110399	0.425315	0.316898	0.529093	-0.15654	-0.299118	705.333	AT5G50570	TAIR9 consistent: transcript/cDNA/PEP| Symbols: | squamosa promoter-binding protein	not assigned.no ontology	-0.0690594
ngs_94460102_x1531	TGTCAGAAGAGAGTGAGCAC	bna-miR156_v53	ghr-miR156c	24.9315	2.93107	1.61425	8.463	9.8769	27.9292	63.9135	30.197	174.243	279.524	Contig2_708_final	4	528-546	Contig2_708_final_0_0_0_1_444|sense|_66_100	-0.418199	0.146269	-0.073631	-0.518804	-0.42482	-0.00830841	-0.167585	0.200183	1490.17	AT4G25500	TAIR9 consistent: transcript/cDNA/PEP| Symbols: ATRSP35	not assigned.no ontology	0.0828346
ngs_94460102_x1531	TGTCAGAAGAGAGTGAGCAC	bna-miR156_v53	ghr-miR156c	24.9315	2.93107	1.61425	8.463	9.8769	27.9292	63.9135	30.197	174.243	279.524	Contig1_56608_remaining	3	117-136	Contig1_56608_remaining_0_0_0_8_220|sense|_221_255	-0.312756	-0.500082	-0.20421	-0.483844	-0.108109	-0.0956275	0.605402	0.869855	916.167	AT1G27370	TAIR9 consistent: transcript/cDNA/PEP| Symbols: | squamosa promoter-binding protein-like 10 (SPL10)	not assigned.no ontology	0.7243
ngs_94460102_x1531	TGTCAGAAGAGAGTGAGCAC	bna-miR156_v53	ghr-miR156c	24.9315	2.93107	1.61425	8.463	9.8769	27.9292	63.9135	30.197	174.243	279.524	Contig1_24555_remaining	3	494-513	Contig1_24555_remaining_0_0_0_1_735|sense|_593_627	-0.0464558	-0.127676	-0.28319	-0.527906	-0.419996	0.212754	0.433311	0.734356	884.667	AT5G43270	TAIR9 consistent: transcript/cDNA/PEP| Symbols: SPL2 | SPL2 (SQUAMOSA PROMOTER BINDING PROTEIN-LIKE 2); DNA binding / transcription factor	not assigned.no ontology	0.728469
ngs_94460102_x1531	TGTCAGAAGAGAGTGAGCAC	bna-miR156_v53	ghr-miR156c	24.9315	2.93107	1.61425	8.463	9.8769	27.9292	63.9135	30.197	174.243	279.524	Contig4_930_final	3.5	90-109	Contig4_930_final_0_0_0_2_514|sense|_38_72	-0.177231	-0.23367	-0.589516	-0.310483	0.322595	1.05709	0.995528	0.671397	2074.5	AT2G38000	TAIR9 consistent: transcript/cDNA/PEP| Symbols: | chaperone protein dnaJ-related	not assigned.no ontology	0.776786
ngs_94460102_x1531	TGTCAGAAGAGAGTGAGCAC	bna-miR156_v53	ghr-miR156c	24.9315	2.93107	1.61425	8.463	9.8769	27.9292	63.9135	30.197	174.243	279.524	Contig2_930_final	2.5	883-902	Contig2_930_final_0_0_0_63_1307|sense|_852_888	-0.732713	-0.275753	-0.987064	-0.829272	-0.330379	0.633452	1.52573	1.51656	501.667	AT2G38000	TAIR9 consistent: transcript/cDNA/PEP| Symbols: | chaperone protein dnaJ-related	not assigned.no ontology	0.803499
ngs_94460102_x1531	TGTCAGAAGAGAGTGAGCAC	bna-miR156_v53	ghr-miR156c	24.9315	2.93107	1.61425	8.463	9.8769	27.9292	63.9135	30.197	174.243	279.524	37RDBRH_UP_067_E10_05DEC2005_072.ab1___PBI	4	16-34	37RDBRH_UP_067_E10_05DEC2005_072.ab1___PBI|senAnsen|_69_103	0.517265	-0.0579683	-0.438071	-0.298158	-0.621003	0.481657	0.859996	0.582838	1069.5	AT5G03900	TAIR9 consistent: transcript/cDNA/PEP| Symbols: | FUNCTIONS IN: molecular_function unknown; INVOLVED IN: biological_process unknown; LOCATED IN: chloroplast envelope; EXPRESSED IN: 22 plant structures; EXPRESSED DURING: 13 growth stages; CONTAINS InterPro DOMAIN/s: FeS cluster biogenesis (InterPro:IPR000361); Has 104 Blast hits to 104 proteins in 40 species: Archae - 0; Bacteria - 55; Metazoa - 0…	not assigned.no ontology	0.851996
ngs_94460102_x1531	TGTCAGAAGAGAGTGAGCAC	bna-miR156_v53	ghr-miR156c	24.9315	2.93107	1.61425	8.463	9.8769	27.9292	63.9135	30.197	174.243	279.524	Contig1_15870_final	4	103-121	Contig1_15870_final_0_0_0_252_893|sense|_81_115	0.305935	-0.251496	-0.298717	-0.310111	-0.208826	0.0557729	0.375397	0.285592	617.667	AT2G41220	TAIR9 consistent: transcript/cDNA/PEP| Symbols: GLU2 | GLU2 (GLUTAMATE SYNTHASE 2); glutamate synthase (ferredoxin)	not assigned.no ontology	0.865319
ngs_70039354_x1510	GGACAGAAGAGAGTGAGCAC	bna-miR156_v54		49.863	2.93107	4.84275	10.881	19.7538	76.3397	229.743	56.0801	389.485	682.433	Contig2_4838_final	4	107-125	Contig2_4838_final_0_0_0_41_913|sense|_564_598	1.49293	1.73349	1.43223	0.0946881	-1.15439	-1.37413	-0.707547	-0.811604	5308.66	AT1G71690	TAIR9 consistent: transcript/cDNA/PEP| Symbols: | unknown protein	not assigned.no ontology	-0.4257
ngs_70039354_x1510	GGACAGAAGAGAGTGAGCAC	bna-miR156_v54		49.863	2.93107	4.84275	10.881	19.7538	76.3397	229.743	56.0801	389.485	682.433	Contig1_4838_final	4	98-116	Contig1_4838_final_0_0_0_32_919|sense|_559_593	1.50191	1.70247	1.20749	-0.029233	-0.952104	-0.749355	-0.60397	-0.833001	6996.33	AT1G71690	TAIR9 consistent: transcript/cDNA/PEP| Symbols: | unknown protein	not assigned.no ontology	-0.414464
ngs_70039354_x1510	GGACAGAAGAGAGTGAGCAC	bna-miR156_v54		49.863	2.93107	4.84275	10.881	19.7538	76.3397	229.743	56.0801	389.485	682.433	38RDBRM_UP_047_E08_16JUL2004_056.ab1___PBI	4	82-100	38RDBRM_UP_047_E08_16JUL2004_056.ab1___PBI_0_0_0_118_501|sense|_148_187	0.551225	-0.120773	-0.0373084	0.411687	0.486944	0.0835729	-0.319024	-0.657728	1357.5	AT3G14080	TAIR9 consistent: transcript/cDNA/PEP| Symbols: | small nuclear ribonucleoprotein	not assigned.no ontology	-0.3841
ngs_70039354_x1510	GGACAGAAGAGAGTGAGCAC	bna-miR156_v54		49.863	2.93107	4.84275	10.881	19.7538	76.3397	229.743	56.0801	389.485	682.433	Contig1_6808_final	4	619-637	Contig1_6808_final_0_0_0_75_521|sense|_178_212	1.94787	1.29946	0.878623	0.319291	-0.700462	-0.384794	-0.252333	-0.184831	2263.17	AT3G43810	TAIR9 consistent: transcript/cDNA/PEP| Symbols: CAM7 | CAM7 (CALMODULIN 7); calcium ion binding	not assigned.no ontology	-0.343587
ngs_70039354_x1510	GGACAGAAGAGAGTGAGCAC	bna-miR156_v54		49.863	2.93107	4.84275	10.881	19.7538	76.3397	229.743	56.0801	389.485	682.433	Contig1_11026_final	4	657-676	Contig1_11026_final_0_0_0_98_760|sense|_171_205	-0.586462	-0.253462	-0.0682716	-0.128663	0.251908	0.419732	-0.34294	-0.186304	798.833	AT3G09690	TAIR9 consistent: transcript/cDNA/PEP| Symbols: | hydrolase	not assigned.no ontology	-0.199089
ngs_70039354_x1510	GGACAGAAGAGAGTGAGCAC	bna-miR156_v54		49.863	2.93107	4.84275	10.881	19.7538	76.3397	229.743	56.0801	389.485	682.433	Contig1_23884_remaining	3	453-472	Contig1_23884_remaining_0_0_0_38_631|sense|_141_175	-0.0297805	-0.500152	-0.110399	0.425315	0.316898	0.529093	-0.15654	-0.299118	705.333	AT5G50570	TAIR9 consistent: transcript/cDNA/PEP| Symbols: | squamosa promoter-binding protein	not assigned.no ontology	-0.0771916
ngs_70039354_x1510	GGACAGAAGAGAGTGAGCAC	bna-miR156_v54		49.863	2.93107	4.84275	10.881	19.7538	76.3397	229.743	56.0801	389.485	682.433	Contig2_783_final	3.5	548-566	Contig2_783_final_0_0_0_42_464|sense|_274_308	1.3547	0.428209	-0.0183118	-0.214006	-0.799905	-0.293388	-0.0563386	0.242613	1869	AT1G68760	TAIR9 consistent: transcript/cDNA/PEP| Symbols: ATNUDT1	not assigned.no ontology	-0.022224
ngs_70039354_x1510	GGACAGAAGAGAGTGAGCAC	bna-miR156_v54		49.863	2.93107	4.84275	10.881	19.7538	76.3397	229.743	56.0801	389.485	682.433	37RDBRH_UP_033_G03_05JUL2004_019.ab1___PBI	2.5	66-84	37RDBRH_UP_033_G03_05JUL2004_019.ab1___PBI_0_0_0_146_349|sense|_4_38	0.240293	-0.286924	-0.377116	0.264975	0.361817	1.0144	-0.184578	-0.38512	2365	AT1G51550	TAIR9 PEP: F-box family protein | chr1:19117646-19119291 REVERSE	not assigned.no ontology	-0.0145025
ngs_70039354_x1510	GGACAGAAGAGAGTGAGCAC	bna-miR156_v54		49.863	2.93107	4.84275	10.881	19.7538	76.3397	229.743	56.0801	389.485	682.433	Contig1_68104_remaining	4	59-79	Contig1_68104_remaining_0_0_0_98_883|sense|_319_353	-0.89011	-0.0862246	-0.0633171	0.122142	0.540968	0.31501	0.052907	-0.38017	1161.33	AT2G22840	TAIR9 consistent: transcript/cDNA/PEP| Symbols: AtGRF1 | AtGRF1 (GROWTH-REGULATING FACTOR 1); transcription activator	not assigned.no ontology	0.0167399
ngs_70039354_x1510	GGACAGAAGAGAGTGAGCAC	bna-miR156_v54		49.863	2.93107	4.84275	10.881	19.7538	76.3397	229.743	56.0801	389.485	682.433	Contig12_272_final	4	380-399	Contig12_272_final_0_0_0_3_380|sense|_374_409	0.00265662	-0.0625574	-0.35248	0.0615006	0.0324119	0.0599562	-0.0893914	0.0241659	4346.83	AT4G17520	TAIR9 consistent: transcript/cDNA/PEP| Symbols: | nuclear RNA-binding protein	not assigned.no ontology	0.0439986
ngs_70039354_x1510	GGACAGAAGAGAGTGAGCAC	bna-miR156_v54		49.863	2.93107	4.84275	10.881	19.7538	76.3397	229.743	56.0801	389.485	682.433	gi_32508707___NCBI	4	246-265	gi_32508707___NCBI_0_0_0_482_766|sense|_156_195	0.583372	-0.187463	-0.147266	-0.276808	0.0371733	0.190689	-0.106963	0.133267	1516.67	AT1G63770	TAIR9 consistent: transcript/cDNA/PEP| Symbols: | peptidase M1 family protein	not assigned.no ontology	0.0708329
ngs_70039354_x1510	GGACAGAAGAGAGTGAGCAC	bna-miR156_v54		49.863	2.93107	4.84275	10.881	19.7538	76.3397	229.743	56.0801	389.485	682.433	Contig3_3739_final	3.5	203-222	Contig3_3739_final_0_0_0_643_1719|sense|_1239_1273	-1.06051	-0.582708	-0.495869	-0.237704	0.0070111	0.386803	0.431878	1.05065	3602.33	AT4G10750	TAIR9 consistent: transcript/cDNA/PEP| Symbols: | HpcH/HpaI aldolase family protein	not assigned.no ontology	0.442087
ngs_70039354_x1510	GGACAGAAGAGAGTGAGCAC	bna-miR156_v54		49.863	2.93107	4.84275	10.881	19.7538	76.3397	229.743	56.0801	389.485	682.433	Contig1_24555_remaining	2	494-513	Contig1_24555_remaining_0_0_0_1_735|sense|_593_627	-0.0464558	-0.127676	-0.28319	-0.527906	-0.419996	0.212754	0.433311	0.734356	884.667	AT5G43270	TAIR9 consistent: transcript/cDNA/PEP| Symbols: SPL2 | SPL2 (SQUAMOSA PROMOTER BINDING PROTEIN-LIKE 2); DNA binding / transcription factor	not assigned.no ontology	0.613529
ngs_70039354_x1510	GGACAGAAGAGAGTGAGCAC	bna-miR156_v54		49.863	2.93107	4.84275	10.881	19.7538	76.3397	229.743	56.0801	389.485	682.433	Contig1_56608_remaining	2	117-136	Contig1_56608_remaining_0_0_0_8_220|sense|_221_255	-0.312756	-0.500082	-0.20421	-0.483844	-0.108109	-0.0956275	0.605402	0.869855	916.167	AT1G27370	TAIR9 consistent: transcript/cDNA/PEP| Symbols: | squamosa promoter-binding protein-like 10 (SPL10)	not assigned.no ontology	0.637736
ngs_70039354_x1510	GGACAGAAGAGAGTGAGCAC	bna-miR156_v54		49.863	2.93107	4.84275	10.881	19.7538	76.3397	229.743	56.0801	389.485	682.433	Contig2_207_final	4	11-29	Contig2_207_final_0_0_0_78_1001|sense|_267_301	-0.651307	-0.170877	-0.139236	-0.639001	-0.138024	0.4978	1.07422	1.13361	3287.83	AT4G02430	TAIR9 consistent: transcript/cDNA/PEP| Symbols: | pre-mRNA splicing factor	not assigned.no ontology	0.677521
ngs_51446203_x1416	CGACAGAAGAGAGTAAGCAC	bna-miR156_v55		170.068	7.32768	1.61425	3.627	34.5691	80.0636	328.204	132.292	1247.52	1610.14	Contig1_68104_remaining	4	59-79	Contig1_68104_remaining_0_0_0_98_883|sense|_319_353	-0.89011	-0.0862246	-0.0633171	0.122142	0.540968	0.31501	0.052907	-0.38017	1161.33	AT2G22840	TAIR9 consistent: transcript/cDNA/PEP| Symbols: AtGRF1 | AtGRF1 (GROWTH-REGULATING FACTOR 1); transcription activator	not assigned.no ontology	-0.299092
ngs_51446203_x1416	CGACAGAAGAGAGTAAGCAC	bna-miR156_v55		170.068	7.32768	1.61425	3.627	34.5691	80.0636	328.204	132.292	1247.52	1610.14	Contig1_23884_remaining	4	453-472	Contig1_23884_remaining_0_0_0_38_631|sense|_141_175	-0.0297805	-0.500152	-0.110399	0.425315	0.316898	0.529093	-0.15654	-0.299118	705.333	AT5G50570	TAIR9 consistent: transcript/cDNA/PEP| Symbols: | squamosa promoter-binding protein	not assigned.no ontology	-0.212357
ngs_51446203_x1416	CGACAGAAGAGAGTAAGCAC	bna-miR156_v55		170.068	7.32768	1.61425	3.627	34.5691	80.0636	328.204	132.292	1247.52	1610.14	37RDBRH_UP_033_G03_05JUL2004_019.ab1___PBI	3	66-84	37RDBRH_UP_033_G03_05JUL2004_019.ab1___PBI_0_0_0_146_349|sense|_4_38	0.240293	-0.286924	-0.377116	0.264975	0.361817	1.0144	-0.184578	-0.38512	2365	AT1G51550	TAIR9 PEP: F-box family protein | chr1:19117646-19119291 REVERSE	not assigned.no ontology	-0.104127
ngs_51446203_x1416	CGACAGAAGAGAGTAAGCAC	bna-miR156_v55		170.068	7.32768	1.61425	3.627	34.5691	80.0636	328.204	132.292	1247.52	1610.14	gi_32508707___NCBI	4	246-265	gi_32508707___NCBI_0_0_0_482_766|sense|_156_195	0.583372	-0.187463	-0.147266	-0.276808	0.0371733	0.190689	-0.106963	0.133267	1516.67	AT1G63770	TAIR9 consistent: transcript/cDNA/PEP| Symbols: | peptidase M1 family protein	not assigned.no ontology	0.338587
ngs_51446203_x1416	CGACAGAAGAGAGTAAGCAC	bna-miR156_v55		170.068	7.32768	1.61425	3.627	34.5691	80.0636	328.204	132.292	1247.52	1610.14	Contig1_8680_final	4	390-409	Contig1_8680_final_0_0_0_54_386|sense|_513_547	-0.206157	-0.0664719	-0.47266	-0.470424	-0.159819	0.481551	0.500258	0.876713	4081.67	AT3G05810	TAIR9 consistent: transcript/cDNA/PEP| Symbols: | unknown protein	not assigned.no ontology	0.579845
ngs_51446203_x1416	CGACAGAAGAGAGTAAGCAC	bna-miR156_v55		170.068	7.32768	1.61425	3.627	34.5691	80.0636	328.204	132.292	1247.52	1610.14	Contig1_56608_remaining	3	117-136	Contig1_56608_remaining_0_0_0_8_220|sense|_221_255	-0.312756	-0.500082	-0.20421	-0.483844	-0.108109	-0.0956275	0.605402	0.869855	916.167	AT1G27370	TAIR9 consistent: transcript/cDNA/PEP| Symbols: | squamosa promoter-binding protein-like 10 (SPL10)	not assigned.no ontology	0.665886
ngs_51446203_x1416	CGACAGAAGAGAGTAAGCAC	bna-miR156_v55		170.068	7.32768	1.61425	3.627	34.5691	80.0636	328.204	132.292	1247.52	1610.14	Contig1_24555_remaining	3	494-513	Contig1_24555_remaining_0_0_0_1_735|sense|_593_627	-0.0464558	-0.127676	-0.28319	-0.527906	-0.419996	0.212754	0.433311	0.734356	884.667	AT5G43270	TAIR9 consistent: transcript/cDNA/PEP| Symbols: SPL2 | SPL2 (SQUAMOSA PROMOTER BINDING PROTEIN-LIKE 2); DNA binding / transcription factor	not assigned.no ontology	0.674385
ngs_51446203_x1416	CGACAGAAGAGAGTAAGCAC	bna-miR156_v55		170.068	7.32768	1.61425	3.627	34.5691	80.0636	328.204	132.292	1247.52	1610.14	Contig1_12699_final	3	575-594	Contig1_12699_final_0_0_0_3_458|sense|_26_60	0.346731	-0.118877	-0.313949	-0.643891	-0.819468	0.0177601	0.341594	0.391197	895.333	AT1G48670	TAIR9 consistent: transcript/cDNA/PEP| Symbols: | auxin-responsive GH3 family protein	not assigned.no ontology	0.726678
ngs_97320913_x1348	TTGACAGAAGAAAGAGAACAC	bna-miR156_v56		152.26	150.95	133.983	91.884	189.307	104.269	1.72739	20.1313	16.1065	723.535	Contig1_4469_final	4	192-212	Contig1_4469_final_0_0_0_1_486|sense|_740_774	-0.393126	-0.213665	-0.245502	-0.0471261	0.0438313	0.316098	0.625702	0.604202	2208.67	AT4G29790	TAIR9 consistent: transcript/cDNA/PEP| Symbols: | unknown protein	not assigned.no ontology	-0.823233
ngs_97320913_x1348	TTGACAGAAGAAAGAGAACAC	bna-miR156_v56		152.26	150.95	133.983	91.884	189.307	104.269	1.72739	20.1313	16.1065	723.535	Contig1_56608_remaining	3	117-137	Contig1_56608_remaining_0_0_0_8_220|sense|_221_255	-0.312756	-0.500082	-0.20421	-0.483844	-0.108109	-0.0956275	0.605402	0.869855	916.167	AT1G27370	TAIR9 consistent: transcript/cDNA/PEP| Symbols: | squamosa promoter-binding protein-like 10 (SPL10)	not assigned.no ontology	-0.790037
ngs_97320913_x1348	TTGACAGAAGAAAGAGAACAC	bna-miR156_v56		152.26	150.95	133.983	91.884	189.307	104.269	1.72739	20.1313	16.1065	723.535	Contig1_24555_remaining	3	494-514	Contig1_24555_remaining_0_0_0_1_735|sense|_593_627	-0.0464558	-0.127676	-0.28319	-0.527906	-0.419996	0.212754	0.433311	0.734356	884.667	AT5G43270	TAIR9 consistent: transcript/cDNA/PEP| Symbols: SPL2 | SPL2 (SQUAMOSA PROMOTER BINDING PROTEIN-LIKE 2); DNA binding / transcription factor	not assigned.no ontology	-0.757791
ngs_97320913_x1348	TTGACAGAAGAAAGAGAACAC	bna-miR156_v56		152.26	150.95	133.983	91.884	189.307	104.269	1.72739	20.1313	16.1065	723.535	BNDH4DCT_UP_012_H02_16DEC2004_002.ab1___PBI	4	304-325	BNDH4DCT_UP_012_H02_16DEC2004_002.ab1___PBI_0_0_0_21_392|sense|_113_148	0.386174	-0.149127	-0.669944	-0.45428	-0.203746	0.569752	0.632524	0.431802	2285.17	AT1G12672	TAIR9 consistent: transcript/cDNA/PEP| Symbols: | unknown protein	not assigned.no ontology	-0.530395
ngs_97320913_x1348	TTGACAGAAGAAAGAGAACAC	bna-miR156_v56		152.26	150.95	133.983	91.884	189.307	104.269	1.72739	20.1313	16.1065	723.535	BNZB_UP_124_D11_23SEP2005_089.ab1___PBI	4	297-316	BNZB_UP_124_D11_23SEP2005_089.ab1___PBI_0_0_0_2_274|sense|_117_152	0.136296	0.354561	-0.398	-0.204235	0.0748679	0.550508	0.473769	0.415402	1109.67	AT1G13960	TAIR9 consistent: transcript/cDNA/PEP| Symbols: WRKY4 | WRKY4; DNA binding / transcription factor	not assigned.no ontology	-0.417444
ngs_97320913_x1348	TTGACAGAAGAAAGAGAACAC	bna-miR156_v56		152.26	150.95	133.983	91.884	189.307	104.269	1.72739	20.1313	16.1065	723.535	Contig2_15020_final	3	85-105	Contig2_15020_final_0_0_0_107_934|sense|_711_745	-1.67065	-0.869351	-0.170376	0.198198	0.438863	0.414846	0.0490664	0.0697351	525.5	AT1G58360	TAIR9 consistent: transcript/cDNA/PEP| Symbols: AAP1	not assigned.no ontology	-0.298466
ngs_97320913_x1348	TTGACAGAAGAAAGAGAACAC	bna-miR156_v56		152.26	150.95	133.983	91.884	189.307	104.269	1.72739	20.1313	16.1065	723.535	gi_21843935___NCBI	4	422-443	gi_21843935___NCBI_0_0_0_132_365|sense|_116_150	0.309111	0.290035	-0.363069	-0.103379	0.263497	0.751494	0.468902	0.357846	2976	AT2G47880	TAIR9 consistent: transcript/cDNA/PEP| Symbols: | glutaredoxin family protein	not assigned.no ontology	-0.250765
ngs_97320913_x1348	TTGACAGAAGAAAGAGAACAC	bna-miR156_v56		152.26	150.95	133.983	91.884	189.307	104.269	1.72739	20.1313	16.1065	723.535	Contig2_14261_final	4	364-383	Contig2_14261_final_0_0_0_66_680|sense|_382_417	0.487525	0.351546	0.156261	-0.0692283	-0.890432	-0.359978	0.0532104	-0.316967	4736.67	AT1G76680	TAIR9 consistent: transcript/cDNA/PEP| Symbols: OPR1	not assigned.no ontology	-0.0413518
ngs_97320913_x1348	TTGACAGAAGAAAGAGAACAC	bna-miR156_v56		152.26	150.95	133.983	91.884	189.307	104.269	1.72739	20.1313	16.1065	723.535	Contig1_14261_final	4	383-402	Contig1_14261_final_0_0_0_85_1200|sense|_401_435	0.259343	0.699004	0.183189	-0.383881	-0.525632	0.000632604	0.140122	-0.146152	4259.67	AT1G76680	TAIR9 consistent: transcript/cDNA/PEP| Symbols: OPR1	not assigned.no ontology	0.0460595
ngs_97320913_x1348	TTGACAGAAGAAAGAGAACAC	bna-miR156_v56		152.26	150.95	133.983	91.884	189.307	104.269	1.72739	20.1313	16.1065	723.535	Contig1_12790_final	4	919-940	Contig1_12790_final_0_0_0_370_828|sense|_405_439	0.167469	-0.0966711	0.141421	0.129231	-0.0855792	-0.0977715	-0.272614	0.15397	2284.83	AT1G56300	TAIR9 consistent: transcript/cDNA/PEP| Symbols: | DNAJ heat shock N-terminal domain-containing protein	not assigned.no ontology	0.182322
ngs_97320913_x1348	TTGACAGAAGAAAGAGAACAC	bna-miR156_v56		152.26	150.95	133.983	91.884	189.307	104.269	1.72739	20.1313	16.1065	723.535	Contig3_743_final	4	668-687	Contig3_743_final_0_0_0_15_647|sense|_374_408	0.147463	0.120687	-0.0535275	-0.160388	-0.439411	-0.147467	-0.534087	-0.211234	2869.83	AT4G11260	TAIR9 consistent: transcript/cDNA/PEP| Symbols: ATSGT1B	not assigned.no ontology	0.450283
ngs_97320913_x1348	TTGACAGAAGAAAGAGAACAC	bna-miR156_v56		152.26	150.95	133.983	91.884	189.307	104.269	1.72739	20.1313	16.1065	723.535	Contig1_1351_final	3.5	535-555	Contig1_1351_final_0_0_0_71_520|sense|_475_509	1.36515	0.453062	0.642863	0.296334	-0.498921	-1.09784	-0.645616	-0.652472	706.333	AT3G13350	TAIR9 consistent: transcript/cDNA/PEP| Symbols: | high mobility group (HMG1/2) family protein / ARID/BRIGHT DNA-binding domain-containing protein	not assigned.no ontology	0.471085
ngs_97320913_x1348	TTGACAGAAGAAAGAGAACAC	bna-miR156_v56		152.26	150.95	133.983	91.884	189.307	104.269	1.72739	20.1313	16.1065	723.535	BNQA_UP_143_E09_10NOV2005_071.ab1___PBI	4	376-396	BNQA_UP_143_E09_10NOV2005_071.ab1___PBI_0_0_0_2_232|sense|_297_334	1.60506	0.652982	0.423395	0.249788	-0.224369	-0.93894	-0.733079	-0.108679	808.5	AT3G15380	TAIR9 consistent: transcript/cDNA/PEP| Symbols: | choline transporter-related	not assigned.no ontology	0.483707
ngs_97320913_x1348	TTGACAGAAGAAAGAGAACAC	bna-miR156_v56		152.26	150.95	133.983	91.884	189.307	104.269	1.72739	20.1313	16.1065	723.535	Contig2_10559_final	4	130-151	Contig2_10559_final|senAnsen|_64_103	-0.0879046	0.117997	-0.0262373	0.218904	-0.117531	-0.472604	-0.502023	-0.51639	2362.5	AT4G12650	TAIR9 consistent: transcript/cDNA/PEP| Symbols: | LOCATED IN: integral to membrane	not assigned.no ontology	0.633978
ngs_97320913_x1348	TTGACAGAAGAAAGAGAACAC	bna-miR156_v56		152.26	150.95	133.983	91.884	189.307	104.269	1.72739	20.1313	16.1065	723.535	Contig2_5568_final	4	1124-1145	Contig2_5568_final_0_0_0_187_1170|sense|_699_733	0.136534	0.253243	0.351322	-0.031628	-0.12129	-0.0287363	-0.442786	-0.157628	721.667	AT5G28290	TAIR9 consistent: transcript/cDNA/PEP| Symbols: ATNEK3 | ATNEK3 (NIMA-RELATED KINASE3); ATP binding / kinase/ protein kinase/ protein serine/threonine kinase	not assigned.no ontology	0.669211
ngs_90734448_x1284	TGACCGAAGAGAGTGAGCAC	bna-miR156_v57		8.9041	0	0	0	3.2923	9.30972	38.0026	12.9416	81.9969	124.993	Contig44_1883_final	4	351-370	Contig44_1883_final_0_0_0_69_821|sense|_608_646	1.53386	1.54131	0.999278	0.565256	-0.346594	-1.50427	-2.17608	-1.98574	10381.2	AT1G64090	TAIR9 consistent: transcript/cDNA/PEP| Symbols: | reticulon family protein (RTNLB3)	not assigned.no ontology	-0.705019
ngs_90734448_x1284	TGACCGAAGAGAGTGAGCAC	bna-miR156_v57		8.9041	0	0	0	3.2923	9.30972	38.0026	12.9416	81.9969	124.993	Contig1_4357_final	4	1080-1099	Contig1_4357_final_0_0_0_47_922|sense|_692_727	0.219113	0.123594	0.250495	0.614496	0.152442	-0.3557	-0.295492	-0.339775	729.833	AT5G67580	TAIR9 consistent: transcript/cDNA/PEP| Symbols: TRB2	not assigned.no ontology	-0.643264
ngs_90734448_x1284	TGACCGAAGAGAGTGAGCAC	bna-miR156_v57		8.9041	0	0	0	3.2923	9.30972	38.0026	12.9416	81.9969	124.993	Contig42_1883_final	2	371-390	Contig42_1883_final_0_0_0_89_841|sense|_298_332	1.18325	1.14611	0.987936	0.198994	-0.744323	-1.09116	-0.613866	-0.471029	3250.33	AT1G64090	TAIR9 consistent: transcript/cDNA/PEP| Symbols: | reticulon family protein (RTNLB3)	not assigned.no ontology	-0.446555
ngs_90734448_x1284	TGACCGAAGAGAGTGAGCAC	bna-miR156_v57		8.9041	0	0	0	3.2923	9.30972	38.0026	12.9416	81.9969	124.993	Contig1_23884_remaining	4	453-472	Contig1_23884_remaining_0_0_0_38_631|sense|_141_175	-0.0297805	-0.500152	-0.110399	0.425315	0.316898	0.529093	-0.15654	-0.299118	705.333	AT5G50570	TAIR9 consistent: transcript/cDNA/PEP| Symbols: | squamosa promoter-binding protein	not assigned.no ontology	-0.175332
ngs_90734448_x1284	TGACCGAAGAGAGTGAGCAC	bna-miR156_v57		8.9041	0	0	0	3.2923	9.30972	38.0026	12.9416	81.9969	124.993	Contig1_13968_final	4	331-349	Contig1_13968_final_0_0_0_27_920|sense|_673_707	-0.0497834	0.444026	0.581857	0.501268	-1.8149	-1.10745	-0.157089	-0.0177336	1869.17	AT4G18910	TAIR9 consistent: transcript/cDNA/PEP| Symbols: NIP1;2	not assigned.no ontology	-0.10968
ngs_90734448_x1284	TGACCGAAGAGAGTGAGCAC	bna-miR156_v57		8.9041	0	0	0	3.2923	9.30972	38.0026	12.9416	81.9969	124.993	Contig41_1883_final	4	1125-1144	Contig41_1883_final_0_0_0_843_1592|sense|_1357_1391	0.985251	0.948716	0.270696	-0.320984	-0.587423	-0.796798	0.0218302	-0.267287	15219.5	AT5G42020	TAIR9 consistent: transcript/cDNA/PEP| Symbols: BIP	not assigned.no ontology	-0.0931193
ngs_90734448_x1284	TGACCGAAGAGAGTGAGCAC	bna-miR156_v57		8.9041	0	0	0	3.2923	9.30972	38.0026	12.9416	81.9969	124.993	Contig1_14293_final	3.5	93-111	Contig1_14293_final_0_0_0_159_326|sense|_340_375	-1.09134	-1.27718	-0.542348	-0.314325	0.26699	1.28053	1.02387	0.958003	5778.83	AT3G15395	TAIR9 consistent: transcript/cDNA/PEP| Symbols: | unknown protein	not assigned.no ontology	0.584985
ngs_90734448_x1284	TGACCGAAGAGAGTGAGCAC	bna-miR156_v57		8.9041	0	0	0	3.2923	9.30972	38.0026	12.9416	81.9969	124.993	Contig1_24555_remaining	3	494-513	Contig1_24555_remaining_0_0_0_1_735|sense|_593_627	-0.0464558	-0.127676	-0.28319	-0.527906	-0.419996	0.212754	0.433311	0.734356	884.667	AT5G43270	TAIR9 consistent: transcript/cDNA/PEP| Symbols: SPL2 | SPL2 (SQUAMOSA PROMOTER BINDING PROTEIN-LIKE 2); DNA binding / transcription factor	not assigned.no ontology	0.68079
ngs_90734448_x1284	TGACCGAAGAGAGTGAGCAC	bna-miR156_v57		8.9041	0	0	0	3.2923	9.30972	38.0026	12.9416	81.9969	124.993	Contig1_56608_remaining	3	117-136	Contig1_56608_remaining_0_0_0_8_220|sense|_221_255	-0.312756	-0.500082	-0.20421	-0.483844	-0.108109	-0.0956275	0.605402	0.869855	916.167	AT1G27370	TAIR9 consistent: transcript/cDNA/PEP| Symbols: | squamosa promoter-binding protein-like 10 (SPL10)	not assigned.no ontology	0.723533
ngs_90734448_x1284	TGACCGAAGAGAGTGAGCAC	bna-miR156_v57		8.9041	0	0	0	3.2923	9.30972	38.0026	12.9416	81.9969	124.993	BNSCS3CT_UP_033_F10_12JAN2005_070.ab1___PBI	4	366-384	BNSCS3CT_UP_033_F10_12JAN2005_070.ab1___PBI_0_0_0_65_658|sense|_575_609	0.199384	-0.3049	-0.592653	-0.151988	-0.255185	0.826942	2.56174	2.55901	669.667	AT4G18910	TAIR9 consistent: transcript/cDNA/PEP| Symbols: NIP1;2	not assigned.no ontology	0.83703
ngs_97321319_x1257	TTGACAGAAGAAAGAGAGCA	bna-miR156_v58		89.9314	90.8633	150.125	67.704	115.23	63.3061	1.72739	5.75181	16.1065	504.155	Contig1_1488_final	4	581-600	Contig1_1488_final_0_0_0_58_426|sense|_272_307	-0.247197	-0.270315	-1.17043	-0.568422	-0.31625	0.668462	0.775941	1.15953	4609.5	AT1G08580	TAIR9 consistent: transcript/cDNA/PEP| Symbols: | unknown protein	not assigned.no ontology	-0.892762
ngs_97321319_x1257	TTGACAGAAGAAAGAGAGCA	bna-miR156_v58		89.9314	90.8633	150.125	67.704	115.23	63.3061	1.72739	5.75181	16.1065	504.155	Contig1_15952_final	4	948-967	Contig1_15952_final_0_0_0_77_832|sense|_977_1011	0.0486859	-0.139765	-0.228673	-0.304444	-0.553735	0.295023	0.64687	0.636223	1702.17	AT3G11100	TAIR9 consistent: transcript/cDNA/PEP| Symbols: | transcription factor	not assigned.no ontology	-0.846557
ngs_97321319_x1257	TTGACAGAAGAAAGAGAGCA	bna-miR156_v58		89.9314	90.8633	150.125	67.704	115.23	63.3061	1.72739	5.75181	16.1065	504.155	Contig1_4469_final	3.5	193-212	Contig1_4469_final_0_0_0_1_486|sense|_740_774	-0.393126	-0.213665	-0.245502	-0.0471261	0.0438313	0.316098	0.625702	0.604202	2208.67	AT4G29790	TAIR9 consistent: transcript/cDNA/PEP| Symbols: | unknown protein	not assigned.no ontology	-0.835252
ngs_97321319_x1257	TTGACAGAAGAAAGAGAGCA	bna-miR156_v58		89.9314	90.8633	150.125	67.704	115.23	63.3061	1.72739	5.75181	16.1065	504.155	Contig3_6844_final	4	685-703	Contig3_6844_final_0_0_0_3_614|sense|_251_285	-0.677568	-0.42277	-0.375837	-0.563928	-0.529511	1.44707	1.99931	2.31564	2000.67	AT2G03820	TAIR9 consistent: transcript/cDNA/PEP| Symbols: | nonsense-mediated mRNA decay NMD3 family protein	not assigned.no ontology	-0.831486
ngs_97321319_x1257	TTGACAGAAGAAAGAGAGCA	bna-miR156_v58		89.9314	90.8633	150.125	67.704	115.23	63.3061	1.72739	5.75181	16.1065	504.155	Contig1_8680_final	3.5	391-410	Contig1_8680_final_0_0_0_54_386|sense|_513_547	-0.206157	-0.0664719	-0.47266	-0.470424	-0.159819	0.481551	0.500258	0.876713	4081.67	AT3G05810	TAIR9 consistent: transcript/cDNA/PEP| Symbols: | unknown protein	not assigned.no ontology	-0.816571
ngs_97321319_x1257	TTGACAGAAGAAAGAGAGCA	bna-miR156_v58		89.9314	90.8633	150.125	67.704	115.23	63.3061	1.72739	5.75181	16.1065	504.155	Contig1_24555_remaining	2	495-514	Contig1_24555_remaining_0_0_0_1_735|sense|_593_627	-0.0464558	-0.127676	-0.28319	-0.527906	-0.419996	0.212754	0.433311	0.734356	884.667	AT5G43270	TAIR9 consistent: transcript/cDNA/PEP| Symbols: SPL2 | SPL2 (SQUAMOSA PROMOTER BINDING PROTEIN-LIKE 2); DNA binding / transcription factor	not assigned.no ontology	-0.78949
ngs_97321319_x1257	TTGACAGAAGAAAGAGAGCA	bna-miR156_v58		89.9314	90.8633	150.125	67.704	115.23	63.3061	1.72739	5.75181	16.1065	504.155	Contig3_1488_final	4	593-612	Contig3_1488_final_0_0_0_60_434|sense|_396_430	-0.295448	-0.679086	-0.910696	-1.22322	-0.374961	0.597415	0.97883	1.05677	3756.17	AT1G08580	TAIR9 consistent: transcript/cDNA/PEP| Symbols: | unknown protein	not assigned.no ontology	-0.78218
ngs_97321319_x1257	TTGACAGAAGAAAGAGAGCA	bna-miR156_v58		89.9314	90.8633	150.125	67.704	115.23	63.3061	1.72739	5.75181	16.1065	504.155	Contig1_8052_final	4	657-675	Contig1_8052_final_0_0_0_66_653|sense|_612_646	-0.893949	-1.46618	-1.57805	-0.314493	0.564584	1.44595	1.44953	1.46952	4894.83	AT1G27300	TAIR9 consistent: transcript/cDNA/PEP| Symbols: | unknown protein	not assigned.no ontology	-0.755079
ngs_97321319_x1257	TTGACAGAAGAAAGAGAGCA	bna-miR156_v58		89.9314	90.8633	150.125	67.704	115.23	63.3061	1.72739	5.75181	16.1065	504.155	BNDH4DCT_UP_012_H02_16DEC2004_002.ab1___PBI	4	305-325	BNDH4DCT_UP_012_H02_16DEC2004_002.ab1___PBI_0_0_0_21_392|sense|_113_148	0.386174	-0.149127	-0.669944	-0.45428	-0.203746	0.569752	0.632524	0.431802	2285.17	AT1G12672	TAIR9 consistent: transcript/cDNA/PEP| Symbols: | unknown protein	not assigned.no ontology	-0.753562
ngs_97321319_x1257	TTGACAGAAGAAAGAGAGCA	bna-miR156_v58		89.9314	90.8633	150.125	67.704	115.23	63.3061	1.72739	5.75181	16.1065	504.155	Contig4_1488_final	4	605-624	Contig4_1488_final_0_0_0_81_449|sense|_412_446	-0.0755253	-0.499937	-0.525003	-1.22097	-0.331766	0.774467	1.2923	1.45303	3504.17	AT1G08580	TAIR9 consistent: transcript/cDNA/PEP| Symbols: | unknown protein	not assigned.no ontology	-0.750769
ngs_97321319_x1257	TTGACAGAAGAAAGAGAGCA	bna-miR156_v58		89.9314	90.8633	150.125	67.704	115.23	63.3061	1.72739	5.75181	16.1065	504.155	Contig1_56608_remaining	2	118-137	Contig1_56608_remaining_0_0_0_8_220|sense|_221_255	-0.312756	-0.500082	-0.20421	-0.483844	-0.108109	-0.0956275	0.605402	0.869855	916.167	AT1G27370	TAIR9 consistent: transcript/cDNA/PEP| Symbols: | squamosa promoter-binding protein-like 10 (SPL10)	not assigned.no ontology	-0.743936
ngs_97321319_x1257	TTGACAGAAGAAAGAGAGCA	bna-miR156_v58		89.9314	90.8633	150.125	67.704	115.23	63.3061	1.72739	5.75181	16.1065	504.155	Contig1_4850_final	4	27-45	Contig1_4850_final_0_0_0_81_713|sense|_56_93	0.452161	0.334172	-0.994703	-1.26319	-1.24574	-0.180522	1.06584	1.11056	523	AT2G24550	TAIR9 consistent: transcript/cDNA/PEP| Symbols: | unknown protein	not assigned.no ontology	-0.736304
ngs_97321319_x1257	TTGACAGAAGAAAGAGAGCA	bna-miR156_v58		89.9314	90.8633	150.125	67.704	115.23	63.3061	1.72739	5.75181	16.1065	504.155	Contig1_14419_final	4	148-166	Contig1_14419_final_0_0_0_51_878|sense|_510_544	0.10899	0.105623	-1.0593	-1.2381	-1.44184	0.107786	0.504149	0.501795	1913.17	AT3G26900	TAIR9 consistent: transcript/cDNA/PEP| Symbols: | shikimate kinase family protein	not assigned.no ontology	-0.707687
ngs_97321319_x1257	TTGACAGAAGAAAGAGAGCA	bna-miR156_v58		89.9314	90.8633	150.125	67.704	115.23	63.3061	1.72739	5.75181	16.1065	504.155	24RDBNH_UP_106_B07_10MAR2006_061.ab1___PBI	4	76-95	24RDBNH_UP_106_B07_10MAR2006_061.ab1___PBI_0_0_0_176_574|sense|_157_191	-0.882517	-0.387632	0.0830444	0.171895	-0.487063	0.39158	0.683336	0.604139	1830.5	AT2G45990	TAIR9 consistent: transcript/cDNA/PEP| Symbols: | unknown protein	not assigned.no ontology	-0.654936
ngs_97321319_x1257	TTGACAGAAGAAAGAGAGCA	bna-miR156_v58		89.9314	90.8633	150.125	67.704	115.23	63.3061	1.72739	5.75181	16.1065	504.155	gi_21843935___NCBI	3	425-443	gi_21843935___NCBI_0_0_0_132_365|sense|_116_150	0.309111	0.290035	-0.363069	-0.103379	0.263497	0.751494	0.468902	0.357846	2976	AT2G47880	TAIR9 consistent: transcript/cDNA/PEP| Symbols: | glutaredoxin family protein	not assigned.no ontology	-0.583166
ngs_97321319_x1257	TTGACAGAAGAAAGAGAGCA	bna-miR156_v58		89.9314	90.8633	150.125	67.704	115.23	63.3061	1.72739	5.75181	16.1065	504.155	9RDBNGA_UP_201_E10_14SEPT2006_072.ab1___PBI	4	630-649	9RDBNGA_UP_201_E10_14SEPT2006_072.ab1___PBI_0_0_0_106_474|sense|_3_40	0.650431	-0.100013	-0.337038	-0.408024	-0.0933684	-0.217597	0.323034	0.643472	663.667	AT1G08580	TAIR9 consistent: transcript/cDNA/PEP| Symbols: | unknown protein	not assigned.no ontology	-0.54846
ngs_97321319_x1257	TTGACAGAAGAAAGAGAGCA	bna-miR156_v58		89.9314	90.8633	150.125	67.704	115.23	63.3061	1.72739	5.75181	16.1065	504.155	Contig1_2882_final	4	97-116	Contig1_2882_final_0_0_0_74_292|sense|_192_228	0.0196209	-0.402536	-0.726309	-0.375841	0.05421	0.595672	0.428486	-0.242669	1839.17	AT5G58650	TAIR9 PEP: PSY1 | PSY1 (plant peptide containing sulfated tyrosine 1) | chr5:23699879-23700186 REVERSE	not assigned.no ontology	-0.497692
ngs_97321319_x1257	TTGACAGAAGAAAGAGAGCA	bna-miR156_v58		89.9314	90.8633	150.125	67.704	115.23	63.3061	1.72739	5.75181	16.1065	504.155	Contig2_6925_final	4	599-617	Contig2_6925_final_0_0_0_10_294|sense|_522_556	-0.669583	-0.512074	-0.49133	-0.135442	0.604729	0.522003	0.391148	0.246021	2551.5	AT1G77090	TAIR9 consistent: transcript/cDNA/PEP| Symbols: | thylakoid lumenal 29.8 kDa protein	not assigned.no ontology	-0.44986
ngs_97321319_x1257	TTGACAGAAGAAAGAGAGCA	bna-miR156_v58		89.9314	90.8633	150.125	67.704	115.23	63.3061	1.72739	5.75181	16.1065	504.155	Contig1_1281_remaining	4	102-121	Contig1_1281_remaining_0_0_0_503_910|sense|_853_887	0.331736	0.610538	-0.383344	-0.566319	-0.450084	-0.132471	0.383766	0.211814	2664.83	AT5G50180	TAIR9 consistent: transcript/cDNA/PEP| Symbols: | protein kinase	not assigned.no ontology	-0.442124
ngs_97321319_x1257	TTGACAGAAGAAAGAGAGCA	bna-miR156_v58		89.9314	90.8633	150.125	67.704	115.23	63.3061	1.72739	5.75181	16.1065	504.155	Contig2_2882_final	4	45-64	Contig2_2882_final_0_0_0_25_243|sense|_144_179	0.443315	-0.0354344	-0.792117	-0.443294	-0.183591	0.638584	0.125918	-0.328546	2181.5	AT5G58650	TAIR9 PEP: PSY1 | PSY1 (plant peptide containing sulfated tyrosine 1) | chr5:23699879-23700186 REVERSE	not assigned.no ontology	-0.315106
ngs_97321319_x1257	TTGACAGAAGAAAGAGAGCA	bna-miR156_v58		89.9314	90.8633	150.125	67.704	115.23	63.3061	1.72739	5.75181	16.1065	504.155	Contig4_11650_final	4	572-592	Contig4_11650_final_0_0_0_102_1253|sense|_747_781	-0.251647	0.083466	0.0630854	-0.297635	-0.0802595	0.367526	0.015759	0.319339	807	AT4G38630	TAIR9 consistent: transcript/cDNA/PEP| Symbols: RPN10	not assigned.no ontology	-0.304448
ngs_97321319_x1257	TTGACAGAAGAAAGAGAGCA	bna-miR156_v58		89.9314	90.8633	150.125	67.704	115.23	63.3061	1.72739	5.75181	16.1065	504.155	Contig2_15020_final	1	86-105	Contig2_15020_final_0_0_0_107_934|sense|_711_745	-1.67065	-0.869351	-0.170376	0.198198	0.438863	0.414846	0.0490664	0.0697351	525.5	AT1G58360	TAIR9 consistent: transcript/cDNA/PEP| Symbols: AAP1	not assigned.no ontology	-0.199689
ngs_97321319_x1257	TTGACAGAAGAAAGAGAGCA	bna-miR156_v58		89.9314	90.8633	150.125	67.704	115.23	63.3061	1.72739	5.75181	16.1065	504.155	Contig2_11650_final	3	527-547	Contig2_11650_final_0_0_0_57_1085|sense|_550_584	-0.0217207	0.190471	-0.0423703	-0.316146	-0.302023	0.108164	-0.292163	0.353494	1710.17	AT4G38630	TAIR9 consistent: transcript/cDNA/PEP| Symbols: RPN10	not assigned.no ontology	-0.171703
ngs_97321319_x1257	TTGACAGAAGAAAGAGAGCA	bna-miR156_v58		89.9314	90.8633	150.125	67.704	115.23	63.3061	1.72739	5.75181	16.1065	504.155	37RDBRH_UP_008_B01_29MAR2004_013.ab1___PBI	4	247-265	37RDBRH_UP_008_B01_29MAR2004_013.ab1___PBI_0_0_0_318_551|sense|_187_221	0.799702	0.745507	0.251731	-0.325974	-0.59856	-0.339629	0.169746	0.378044	549.5	AT3G08740	TAIR9 consistent: transcript/cDNA/PEP| Symbols: | elongation factor P (EF-P) family protein	not assigned.no ontology	-0.0631825
ngs_97321319_x1257	TTGACAGAAGAAAGAGAGCA	bna-miR156_v58		89.9314	90.8633	150.125	67.704	115.23	63.3061	1.72739	5.75181	16.1065	504.155	Contig1_24805_remaining	4	97-115	Contig1_24805_remaining_0_0_0_47_439|sense|_222_258	-0.75175	0.0816018	-0.250002	0.123258	0.50632	0.54106	0.315409	-0.491727	755.833	AT1G05835	TAIR9 consistent: transcript/cDNA/PEP| Symbols: | unknown protein	not assigned.no ontology	-0.026904
ngs_97321319_x1257	TTGACAGAAGAAAGAGAGCA	bna-miR156_v58		89.9314	90.8633	150.125	67.704	115.23	63.3061	1.72739	5.75181	16.1065	504.155	Contig2_14261_final	4	365-383	Contig2_14261_final_0_0_0_66_680|sense|_382_417	0.487525	0.351546	0.156261	-0.0692283	-0.890432	-0.359978	0.0532104	-0.316967	4736.67	AT1G76680	TAIR9 consistent: transcript/cDNA/PEP| Symbols: OPR1	not assigned.no ontology	0.0660981
ngs_97321319_x1257	TTGACAGAAGAAAGAGAGCA	bna-miR156_v58		89.9314	90.8633	150.125	67.704	115.23	63.3061	1.72739	5.75181	16.1065	504.155	Contig1_14261_final	4	384-402	Contig1_14261_final_0_0_0_85_1200|sense|_401_435	0.259343	0.699004	0.183189	-0.383881	-0.525632	0.000632604	0.140122	-0.146152	4259.67	AT1G76680	TAIR9 consistent: transcript/cDNA/PEP| Symbols: OPR1	not assigned.no ontology	0.0774855
ngs_97321319_x1257	TTGACAGAAGAAAGAGAGCA	bna-miR156_v58		89.9314	90.8633	150.125	67.704	115.23	63.3061	1.72739	5.75181	16.1065	504.155	Contig1_9210_remaining	4	274-292	Contig1_9210_remaining_0_0_0_1_240|sense|_179_213	2.67821	0.702137	0.214137	-0.505365	-1.0627	-0.526939	-0.165078	0.203013	1840.5	AT4G01680	TAIR9 consistent: transcript/cDNA/PEP| Symbols: MYB55 | MYB55 (myb domain protein 55); DNA binding / transcription factor	not assigned.no ontology	0.0868481
ngs_97321319_x1257	TTGACAGAAGAAAGAGAGCA	bna-miR156_v58		89.9314	90.8633	150.125	67.704	115.23	63.3061	1.72739	5.75181	16.1065	504.155	Contig1_23884_remaining	4	454-473	Contig1_23884_remaining_0_0_0_38_631|sense|_141_175	-0.0297805	-0.500152	-0.110399	0.425315	0.316898	0.529093	-0.15654	-0.299118	705.333	AT5G50570	TAIR9 consistent: transcript/cDNA/PEP| Symbols: | squamosa promoter-binding protein	not assigned.no ontology	0.148595
ngs_97321319_x1257	TTGACAGAAGAAAGAGAGCA	bna-miR156_v58		89.9314	90.8633	150.125	67.704	115.23	63.3061	1.72739	5.75181	16.1065	504.155	46RDOAG_UP_012_A09_24SEP2004_079.ab1___PBI	3	26-44	46RDOAG_UP_012_A09_24SEP2004_079.ab1___PBI_0_0_0_1_165|sense|_131_165	0.104886	-0.569064	-0.0956828	0.407506	0.619565	0.194189	0.0143272	-0.279636	1723.67	AT2G21630	TAIR9 consistent: transcript/cDNA/PEP| Symbols: | transport protein	not assigned.no ontology	0.180244
ngs_97321319_x1257	TTGACAGAAGAAAGAGAGCA	bna-miR156_v58		89.9314	90.8633	150.125	67.704	115.23	63.3061	1.72739	5.75181	16.1065	504.155	Contig1_70540_remaining	4	411-430	Contig1_70540_remaining_0_0_0_3_818|sense|_821_855	-0.0379351	-0.0202649	-0.0827897	-0.204509	0.393069	0.241989	-0.178221	-0.0867303	911.167	AT1G22275	TAIR9 consistent: transcript/cDNA/PEP| Symbols: ZYP1b	not assigned.no ontology	0.358067
ngs_97321319_x1257	TTGACAGAAGAAAGAGAGCA	bna-miR156_v58		89.9314	90.8633	150.125	67.704	115.23	63.3061	1.72739	5.75181	16.1065	504.155	LD184R___AAFC	4	88-106	LD184R___AAFC_0_0_0_3_395|sense|_314_348	0.310963	0.427443	-0.0205741	0.171909	-0.644703	-0.0395338	-0.673232	-0.392272	736	AT3G09410	TAIR9 consistent: transcript/cDNA/PEP| Symbols: | pectinacetylesterase family protein	not assigned.no ontology	0.38731
ngs_97321319_x1257	TTGACAGAAGAAAGAGAGCA	bna-miR156_v58		89.9314	90.8633	150.125	67.704	115.23	63.3061	1.72739	5.75181	16.1065	504.155	Contig3_743_final	3.5	669-687	Contig3_743_final_0_0_0_15_647|sense|_374_408	0.147463	0.120687	-0.0535275	-0.160388	-0.439411	-0.147467	-0.534087	-0.211234	2869.83	AT4G11260	TAIR9 consistent: transcript/cDNA/PEP| Symbols: ATSGT1B	not assigned.no ontology	0.427927
ngs_97321319_x1257	TTGACAGAAGAAAGAGAGCA	bna-miR156_v58		89.9314	90.8633	150.125	67.704	115.23	63.3061	1.72739	5.75181	16.1065	504.155	BNQA_UP_143_E09_10NOV2005_071.ab1___PBI	4	377-396	BNQA_UP_143_E09_10NOV2005_071.ab1___PBI_0_0_0_2_232|sense|_297_334	1.60506	0.652982	0.423395	0.249788	-0.224369	-0.93894	-0.733079	-0.108679	808.5	AT3G15380	TAIR9 consistent: transcript/cDNA/PEP| Symbols: | choline transporter-related	not assigned.no ontology	0.447633
ngs_97321319_x1257	TTGACAGAAGAAAGAGAGCA	bna-miR156_v58		89.9314	90.8633	150.125	67.704	115.23	63.3061	1.72739	5.75181	16.1065	504.155	Contig3_2501_final	4	560-578	Contig3_2501_final_0_0_0_67_912|sense|_727_761	1.0878	0.858499	0.0606085	0.0947175	-0.428865	-0.740907	-0.641569	-0.636665	8247.17	AT5G16360	TAIR9 consistent: transcript/cDNA/PEP| Symbols: | NC domain-containing protein	not assigned.no ontology	0.46177
ngs_97321319_x1257	TTGACAGAAGAAAGAGAGCA	bna-miR156_v58		89.9314	90.8633	150.125	67.704	115.23	63.3061	1.72739	5.75181	16.1065	504.155	Contig1_2501_final	4	507-525	Contig1_2501_final_0_0_0_14_856|sense|_132_166	1.01361	0.847302	0.629494	0.328352	-0.460747	-0.470336	-0.518553	-0.172682	5211.83	AT5G16360	TAIR9 consistent: transcript/cDNA/PEP| Symbols: | NC domain-containing protein	not assigned.no ontology	0.500845
ngs_97321319_x1257	TTGACAGAAGAAAGAGAGCA	bna-miR156_v58		89.9314	90.8633	150.125	67.704	115.23	63.3061	1.72739	5.75181	16.1065	504.155	Contig1_6903_final	3.5	1517-1536	Contig1_6903_final_0_0_0_63_1325|sense|_1133_1167	1.55961	1.29753	0.783017	0.289569	-0.397278	-0.507822	-0.431825	-0.347449	6116.5	AT1G12050	TAIR9 consistent: transcript/cDNA/PEP| Symbols: | fumarylacetoacetase	not assigned.no ontology	0.505773
ngs_97321319_x1257	TTGACAGAAGAAAGAGAGCA	bna-miR156_v58		89.9314	90.8633	150.125	67.704	115.23	63.3061	1.72739	5.75181	16.1065	504.155	Contig1_1351_final	4	536-555	Contig1_1351_final_0_0_0_71_520|sense|_475_509	1.36515	0.453062	0.642863	0.296334	-0.498921	-1.09784	-0.645616	-0.652472	706.333	AT3G13350	TAIR9 consistent: transcript/cDNA/PEP| Symbols: | high mobility group (HMG1/2) family protein / ARID/BRIGHT DNA-binding domain-containing protein	not assigned.no ontology	0.535393
ngs_97321319_x1257	TTGACAGAAGAAAGAGAGCA	bna-miR156_v58		89.9314	90.8633	150.125	67.704	115.23	63.3061	1.72739	5.75181	16.1065	504.155	Contig2_6707_final	4	99-118	Contig2_6707_final_0_0_0_42_785|sense|_146_182	0.826574	0.474238	0.355587	0.131484	-0.198441	-0.17298	-0.37469	-0.177455	3266.67	AT2G45990	TAIR9 consistent: transcript/cDNA/PEP| Symbols: | unknown protein	not assigned.no ontology	0.550688
ngs_97321319_x1257	TTGACAGAAGAAAGAGAGCA	bna-miR156_v58		89.9314	90.8633	150.125	67.704	115.23	63.3061	1.72739	5.75181	16.1065	504.155	Contig1_6707_final	4	79-98	Contig1_6707_final_0_0_0_22_828|sense|_127_161	0.195049	0.573746	0.602403	0.0293167	-0.154447	-0.477655	-0.407143	-0.149892	1002.5	AT2G45990	TAIR9 consistent: transcript/cDNA/PEP| Symbols: | unknown protein	not assigned.no ontology	0.668834
ngs_97321319_x1257	TTGACAGAAGAAAGAGAGCA	bna-miR156_v58		89.9314	90.8633	150.125	67.704	115.23	63.3061	1.72739	5.75181	16.1065	504.155	Contig5_2811_final	4	1357-1376	Contig5_2811_final_0_0_0_260_1255|sense|_1070_1108	-0.242343	0.226988	0.38769	-0.0891846	-0.455717	-0.322417	-0.602665	-0.379378	1910.17	AT2G20360	TAIR9 consistent: transcript/cDNA/PEP| Symbols: | binding / catalytic/ coenzyme binding	not assigned.no ontology	0.682542
ngs_97321319_x1257	TTGACAGAAGAAAGAGAGCA	bna-miR156_v58		89.9314	90.8633	150.125	67.704	115.23	63.3061	1.72739	5.75181	16.1065	504.155	Contig1_3320_final	3.5	441-460	Contig1_3320_final_0_0_0_9_422|sense|_50_88	-0.384417	-0.331777	1.77902	1.75508	1.29751	0.0290525	-0.676598	-1.8499	549.167	AT4G21870	TAIR9 consistent: transcript/cDNA/PEP| Symbols: | 26.5 kDa class P-related heat shock protein (HSP26.5-P)	not assigned.no ontology	0.743753
ngs_97321319_x1257	TTGACAGAAGAAAGAGAGCA	bna-miR156_v58		89.9314	90.8633	150.125	67.704	115.23	63.3061	1.72739	5.75181	16.1065	504.155	Contig7_2372_final	4	891-909	Contig7_2372_final_0_0_0_67_693|sense|_787_823	1.448	0.899346	0.683885	0.230491	-0.334246	-0.417325	-1.37673	-1.48339	6673.5	AT4G10480	TAIR9 consistent: transcript/cDNA/PEP| Symbols: | nascent polypeptide associated complex alpha chain protein	not assigned.no ontology	0.746184
ngs_97321319_x1257	TTGACAGAAGAAAGAGAGCA	bna-miR156_v58		89.9314	90.8633	150.125	67.704	115.23	63.3061	1.72739	5.75181	16.1065	504.155	Contig2_5568_final	3.5	1125-1145	Contig2_5568_final_0_0_0_187_1170|sense|_699_733	0.136534	0.253243	0.351322	-0.031628	-0.12129	-0.0287363	-0.442786	-0.157628	721.667	AT5G28290	TAIR9 consistent: transcript/cDNA/PEP| Symbols: ATNEK3 | ATNEK3 (NIMA-RELATED KINASE3); ATP binding / kinase/ protein kinase/ protein serine/threonine kinase	not assigned.no ontology	0.798014
ngs_97321319_x1257	TTGACAGAAGAAAGAGAGCA	bna-miR156_v58		89.9314	90.8633	150.125	67.704	115.23	63.3061	1.72739	5.75181	16.1065	504.155	Contig1_3602_final	4	425-444	Contig1_3602_final_0_0_0_19_303|sense|_332_368	-0.0752034	0.217262	0.432344	0.582059	0.471619	-0.0403055	-0.837119	-0.779854	2512.67	AT1G72170	TAIR9 consistent: transcript/cDNA/PEP| Symbols: | unknown protein	not assigned.no ontology	0.846389
ngs_97321319_x1257	TTGACAGAAGAAAGAGAGCA	bna-miR156_v58		89.9314	90.8633	150.125	67.704	115.23	63.3061	1.72739	5.75181	16.1065	504.155	Contig2_3602_final	4	425-444	Contig2_3602_final_0_0_0_19_291|sense|_332_367	0.0729623	0.291909	0.329658	0.456385	0.493869	-0.194072	-1.27258	-0.902495	2200.17	AT1G72170	TAIR9 consistent: transcript/cDNA/PEP| Symbols: | unknown protein	not assigned.no ontology	0.866596
ngs_97321319_x1257	TTGACAGAAGAAAGAGAGCA	bna-miR156_v58		89.9314	90.8633	150.125	67.704	115.23	63.3061	1.72739	5.75181	16.1065	504.155	Contig2_14860_final	4	2108-2127	Contig2_14860_final_0_0_0_72_1919|sense|_1578_1612	0.418264	0.698054	1.44306	0.408787	-0.00604947	-1.35079	-1.4696	-1.62148	1798.67	AT1G20950	TAIR9 consistent: transcript/cDNA/PEP| Symbols: | pyrophosphate--fructose-6-phosphate 1-phosphotransferase-related / pyrophosphate-dependent 6-phosphofructose-1-kinase-related	not assigned.no ontology	0.869481
ngs_90514170_x38941	TGACAGAAGAGAGTCAGCAC	bna-miR156_v6		2290.13	143.623	879.766	1477.4	1807.47	4325.29	7918.36	12054.4	24673.7	45846.9	Contig1_4838_final	4	98-116	Contig1_4838_final_0_0_0_32_919|sense|_559_593	1.50191	1.70247	1.20749	-0.029233	-0.952104	-0.749355	-0.60397	-0.833001	6996.33	AT1G71690	TAIR9 consistent: transcript/cDNA/PEP| Symbols: | unknown protein	not assigned.no ontology	-0.609831
ngs_90514170_x38941	TGACAGAAGAGAGTCAGCAC	bna-miR156_v6		2290.13	143.623	879.766	1477.4	1807.47	4325.29	7918.36	12054.4	24673.7	45846.9	Contig2_4838_final	4	107-125	Contig2_4838_final_0_0_0_41_913|sense|_564_598	1.49293	1.73349	1.43223	0.0946881	-1.15439	-1.37413	-0.707547	-0.811604	5308.66	AT1G71690	TAIR9 consistent: transcript/cDNA/PEP| Symbols: | unknown protein	not assigned.no ontology	-0.567185
ngs_90514170_x38941	TGACAGAAGAGAGTCAGCAC	bna-miR156_v6		2290.13	143.623	879.766	1477.4	1807.47	4325.29	7918.36	12054.4	24673.7	45846.9	CD2350R___AAFC	4	43-61	CD2350R___AAFC_0_0_0_87_443|sense|_138_172	0.025588	-0.152518	-0.0363866	0.482512	1.15596	0.0663713	0.130134	-0.489109	775.833	AT5G64940	TAIR9 consistent: transcript/cDNA/PEP| Symbols: ATATH13	not assigned.no ontology	-0.448506
ngs_90514170_x38941	TGACAGAAGAGAGTCAGCAC	bna-miR156_v6		2290.13	143.623	879.766	1477.4	1807.47	4325.29	7918.36	12054.4	24673.7	45846.9	Contig2_14261_final	4	364-382	Contig2_14261_final_0_0_0_66_680|sense|_382_417	0.487525	0.351546	0.156261	-0.0692283	-0.890432	-0.359978	0.0532104	-0.316967	4736.67	AT1G76680	TAIR9 consistent: transcript/cDNA/PEP| Symbols: OPR1	not assigned.no ontology	-0.242066
ngs_90514170_x38941	TGACAGAAGAGAGTCAGCAC	bna-miR156_v6		2290.13	143.623	879.766	1477.4	1807.47	4325.29	7918.36	12054.4	24673.7	45846.9	Contig1_23884_remaining	3	453-472	Contig1_23884_remaining_0_0_0_38_631|sense|_141_175	-0.0297805	-0.500152	-0.110399	0.425315	0.316898	0.529093	-0.15654	-0.299118	705.333	AT5G50570	TAIR9 consistent: transcript/cDNA/PEP| Symbols: | squamosa promoter-binding protein	not assigned.no ontology	-0.215337
ngs_90514170_x38941	TGACAGAAGAGAGTCAGCAC	bna-miR156_v6		2290.13	143.623	879.766	1477.4	1807.47	4325.29	7918.36	12054.4	24673.7	45846.9	37RDBRH_UP_033_G03_05JUL2004_019.ab1___PBI	4	66-84	37RDBRH_UP_033_G03_05JUL2004_019.ab1___PBI_0_0_0_146_349|sense|_4_38	0.240293	-0.286924	-0.377116	0.264975	0.361817	1.0144	-0.184578	-0.38512	2365	AT1G51550	TAIR9 PEP: F-box family protein | chr1:19117646-19119291 REVERSE	not assigned.no ontology	-0.214356
ngs_90514170_x38941	TGACAGAAGAGAGTCAGCAC	bna-miR156_v6		2290.13	143.623	879.766	1477.4	1807.47	4325.29	7918.36	12054.4	24673.7	45846.9	Contig12_272_final	3.5	380-399	Contig12_272_final_0_0_0_3_380|sense|_374_409	0.00265662	-0.0625574	-0.35248	0.0615006	0.0324119	0.0599562	-0.0893914	0.0241659	4346.83	AT4G17520	TAIR9 consistent: transcript/cDNA/PEP| Symbols: | nuclear RNA-binding protein	not assigned.no ontology	0.234593
ngs_90514170_x38941	TGACAGAAGAGAGTCAGCAC	bna-miR156_v6		2290.13	143.623	879.766	1477.4	1807.47	4325.29	7918.36	12054.4	24673.7	45846.9	gi_21843935___NCBI	4	424-442	gi_21843935___NCBI_0_0_0_132_365|sense|_116_150	0.309111	0.290035	-0.363069	-0.103379	0.263497	0.751494	0.468902	0.357846	2976	AT2G47880	TAIR9 consistent: transcript/cDNA/PEP| Symbols: | glutaredoxin family protein	not assigned.no ontology	0.447005
ngs_90514170_x38941	TGACAGAAGAGAGTCAGCAC	bna-miR156_v6		2290.13	143.623	879.766	1477.4	1807.47	4325.29	7918.36	12054.4	24673.7	45846.9	Contig1_8726_final	4	222-240	Contig1_8726_final_0_0_0_6_1022|sense|_880_914	-0.867002	-1.0844	-0.525202	0.264757	0.358543	0.762855	0.536447	0.459215	5362.5	AT2G04280	TAIR9 consistent: transcript/cDNA/PEP| Symbols: | unknown protein	not assigned.no ontology	0.584181
ngs_90514170_x38941	TGACAGAAGAGAGTCAGCAC	bna-miR156_v6		2290.13	143.623	879.766	1477.4	1807.47	4325.29	7918.36	12054.4	24673.7	45846.9	Contig2_930_final	3.5	883-902	Contig2_930_final_0_0_0_63_1307|sense|_852_888	-0.732713	-0.275753	-0.987064	-0.829272	-0.330379	0.633452	1.52573	1.51656	501.667	AT2G38000	TAIR9 consistent: transcript/cDNA/PEP| Symbols: | chaperone protein dnaJ-related	not assigned.no ontology	0.900908
ngs_90514170_x38941	TGACAGAAGAGAGTCAGCAC	bna-miR156_v6		2290.13	143.623	879.766	1477.4	1807.47	4325.29	7918.36	12054.4	24673.7	45846.9	Contig1_24555_remaining	2	494-513	Contig1_24555_remaining_0_0_0_1_735|sense|_593_627	-0.0464558	-0.127676	-0.28319	-0.527906	-0.419996	0.212754	0.433311	0.734356	884.667	AT5G43270	TAIR9 consistent: transcript/cDNA/PEP| Symbols: SPL2 | SPL2 (SQUAMOSA PROMOTER BINDING PROTEIN-LIKE 2); DNA binding / transcription factor	not assigned.no ontology	0.906908
ngs_90514170_x38941	TGACAGAAGAGAGTCAGCAC	bna-miR156_v6		2290.13	143.623	879.766	1477.4	1807.47	4325.29	7918.36	12054.4	24673.7	45846.9	Contig1_56608_remaining	2	117-136	Contig1_56608_remaining_0_0_0_8_220|sense|_221_255	-0.312756	-0.500082	-0.20421	-0.483844	-0.108109	-0.0956275	0.605402	0.869855	916.167	AT1G27370	TAIR9 consistent: transcript/cDNA/PEP| Symbols: | squamosa promoter-binding protein-like 10 (SPL10)	not assigned.no ontology	0.95882
ngs_90551488_x1174	TGACAGAAGAGAGTGAGCTC	bna-miR156_v60		12.4657	1.46554	0	2.418	11.523	18.6194	17.2739	44.5765	106.889	176.678	36RDBRG_UP_078_G10_19JAN2006_068.ab1___PBI	3.5	609-627	36RDBRG_UP_078_G10_19JAN2006_068.ab1___PBI_0_0_0_47_520|sense|_471_505	0.654629	0.181675	-0.190193	0.18928	-0.0947364	-0.164478	-0.957677	-1.08558	4736.5	AT5G58740	TAIR9 consistent: transcript/cDNA/PEP| Symbols: | nuclear movement family protein	not assigned.no ontology	-0.681707
ngs_90551488_x1174	TGACAGAAGAGAGTGAGCTC	bna-miR156_v60		12.4657	1.46554	0	2.418	11.523	18.6194	17.2739	44.5765	106.889	176.678	Contig1_4838_final	4	98-116	Contig1_4838_final_0_0_0_32_919|sense|_559_593	1.50191	1.70247	1.20749	-0.029233	-0.952104	-0.749355	-0.60397	-0.833001	6996.33	AT1G71690	TAIR9 consistent: transcript/cDNA/PEP| Symbols: | unknown protein	not assigned.no ontology	-0.596461
ngs_90551488_x1174	TGACAGAAGAGAGTGAGCTC	bna-miR156_v60		12.4657	1.46554	0	2.418	11.523	18.6194	17.2739	44.5765	106.889	176.678	Contig2_4838_final	4	107-125	Contig2_4838_final_0_0_0_41_913|sense|_564_598	1.49293	1.73349	1.43223	0.0946881	-1.15439	-1.37413	-0.707547	-0.811604	5308.66	AT1G71690	TAIR9 consistent: transcript/cDNA/PEP| Symbols: | unknown protein	not assigned.no ontology	-0.579374
ngs_90551488_x1174	TGACAGAAGAGAGTGAGCTC	bna-miR156_v60		12.4657	1.46554	0	2.418	11.523	18.6194	17.2739	44.5765	106.889	176.678	Contig1_1105_final	4	1-19	Contig1_1105_final_0_0_0_72_620|sense|_584_618	5.16995	6.03629	3.4412	0.322694	-0.372359	-2.17644	-2.15764	-1.43189	7473	AT5G16250	TAIR9 consistent: transcript/cDNA/PEP| Symbols: | unknown protein	not assigned.no ontology	-0.570997
ngs_90551488_x1174	TGACAGAAGAGAGTGAGCTC	bna-miR156_v60		12.4657	1.46554	0	2.418	11.523	18.6194	17.2739	44.5765	106.889	176.678	Contig1_75513_remaining	4	558-576	Contig1_75513_remaining_0_0_0_2_502|sense|_453_488	-0.166939	0.169771	0.34962	0.502957	-0.241924	-0.186543	-0.553844	-0.0991991	617.667	AT1G50420	TAIR9 consistent: transcript/cDNA/PEP| Symbols: SCL3	not assigned.no ontology	-0.509608
ngs_90551488_x1174	TGACAGAAGAGAGTGAGCTC	bna-miR156_v60		12.4657	1.46554	0	2.418	11.523	18.6194	17.2739	44.5765	106.889	176.678	Contig1_67094_remaining	4	70-90	Contig1_67094_remaining_0_0_0_78_713|sense|_699_733	0.774493	-0.100591	-0.108413	-0.0578437	-0.16789	-0.173867	-0.519659	-0.244458	29935.5	AT4G17440	TAIR9 consistent: transcript/cDNA/PEP| Symbols: | unknown protein	not assigned.no ontology	-0.201408
ngs_90551488_x1174	TGACAGAAGAGAGTGAGCTC	bna-miR156_v60		12.4657	1.46554	0	2.418	11.523	18.6194	17.2739	44.5765	106.889	176.678	Contig1_23884_remaining	2	453-472	Contig1_23884_remaining_0_0_0_38_631|sense|_141_175	-0.0297805	-0.500152	-0.110399	0.425315	0.316898	0.529093	-0.15654	-0.299118	705.333	AT5G50570	TAIR9 consistent: transcript/cDNA/PEP| Symbols: | squamosa promoter-binding protein	not assigned.no ontology	-0.134894
ngs_90551488_x1174	TGACAGAAGAGAGTGAGCTC	bna-miR156_v60		12.4657	1.46554	0	2.418	11.523	18.6194	17.2739	44.5765	106.889	176.678	BNARO5GH_T3_013_B05_30NOV2006_045.ab1___PBI	4	10-29	BNARO5GH_T3_013_B05_30NOV2006_045.ab1___PBI_0_0_0_312_830|sense|_785_819	-0.744848	-0.918241	-0.168726	0.492502	1.57687	0.764013	-0.116499	-0.107951	523.833	AT1G11040	TAIR9 consistent: transcript/cDNA/PEP| Symbols: | DNAJ chaperone C-terminal domain-containing protein	not assigned.no ontology	0.0677431
ngs_90551488_x1174	TGACAGAAGAGAGTGAGCTC	bna-miR156_v60		12.4657	1.46554	0	2.418	11.523	18.6194	17.2739	44.5765	106.889	176.678	Contig2_3453_final	4	116-134	Contig2_3453_final_0_0_0_100_594|sense|_362_396	-0.461108	-0.0819262	0.315468	-0.0884466	-0.475592	0.237143	0.199974	0.0746716	562.5	AT5G56170	TAIR9 consistent: transcript/cDNA/PEP| Symbols: | FUNCTIONS IN: molecular_function unknown; INVOLVED IN: biological_process unknown; LOCATED IN: anchored to membrane; EXPRESSED IN: 22 plant structures; EXPRESSED DURING: 13 growth stages; BEST Arabidopsis thaliana protein match is: LRE (LORELEI) (TAIR:AT4G26466.1); Has 71 Blast hits to 71 proteins in 9 species: Archae - 0; Bacteria - 0; Metazoa - …	not assigned.no ontology	0.111601
ngs_90551488_x1174	TGACAGAAGAGAGTGAGCTC	bna-miR156_v60		12.4657	1.46554	0	2.418	11.523	18.6194	17.2739	44.5765	106.889	176.678	Contig1_15715_final	3.5	1030-1049	Contig1_15715_final_0_0_0_419_952|sense|_243_277	-0.852097	-0.778302	0.0627844	0.0744813	0.336692	0.412254	-0.217504	0.332027	669.5	AT3G20970	TAIR9 consistent: transcript/cDNA/PEP| Symbols: NFU4	not assigned.no ontology	0.388444
ngs_90551488_x1174	TGACAGAAGAGAGTGAGCTC	bna-miR156_v60		12.4657	1.46554	0	2.418	11.523	18.6194	17.2739	44.5765	106.889	176.678	Contig3_4839_final	3.5	1-20	Contig3_4839_final_0_0_0_70_660|sense|_47_81	-1.2498	-0.469555	-0.417499	-0.44514	-0.0426826	0.0638685	0.583517	0.60364	1022.83	AT3G16480	TAIR9 consistent: transcript/cDNA/PEP| Symbols: MPPalpha | MPPalpha (mitochondrial processing peptidase alpha subunit); catalytic/ metal ion binding / metalloendopeptidase/ zinc ion binding	not assigned.no ontology	0.628264
ngs_90551488_x1174	TGACAGAAGAGAGTGAGCTC	bna-miR156_v60		12.4657	1.46554	0	2.418	11.523	18.6194	17.2739	44.5765	106.889	176.678	Contig1_13199_final	4	491-509	Contig1_13199_final_0_0_0_1_1008|sense|_191_225	-0.273955	0.00745535	-0.447705	-0.485614	-0.286368	0.710954	0.665063	0.500466	921.5	AT2G20370	TAIR9 consistent: transcript/cDNA/PEP| Symbols: KAM1	not assigned.no ontology	0.66557
ngs_90551488_x1174	TGACAGAAGAGAGTGAGCTC	bna-miR156_v60		12.4657	1.46554	0	2.418	11.523	18.6194	17.2739	44.5765	106.889	176.678	Contig1_24555_remaining	2	494-513	Contig1_24555_remaining_0_0_0_1_735|sense|_593_627	-0.0464558	-0.127676	-0.28319	-0.527906	-0.419996	0.212754	0.433311	0.734356	884.667	AT5G43270	TAIR9 consistent: transcript/cDNA/PEP| Symbols: SPL2 | SPL2 (SQUAMOSA PROMOTER BINDING PROTEIN-LIKE 2); DNA binding / transcription factor	not assigned.no ontology	0.855052
ngs_90551488_x1174	TGACAGAAGAGAGTGAGCTC	bna-miR156_v60		12.4657	1.46554	0	2.418	11.523	18.6194	17.2739	44.5765	106.889	176.678	Contig1_56608_remaining	2	117-136	Contig1_56608_remaining_0_0_0_8_220|sense|_221_255	-0.312756	-0.500082	-0.20421	-0.483844	-0.108109	-0.0956275	0.605402	0.869855	916.167	AT1G27370	TAIR9 consistent: transcript/cDNA/PEP| Symbols: | squamosa promoter-binding protein-like 10 (SPL10)	not assigned.no ontology	0.857777
ngs_90483803_x1146	TGACAGAAGAGAGGAAGCAC	bna-miR156_v64		26.7123	1.46554	9.6855	25.389	46.0922	230.881	525.127	570.867	269.418	1446.09	Contig3_1429_final	4	240-259	Contig3_1429_final_0_0_0_116_697|sense|_89_123	0.641778	0.352598	0.179026	0.117598	-0.668798	-0.776948	-1.4605	-0.846796	1460.67	AT3G28480	TAIR9 consistent: transcript/cDNA/PEP| Symbols: | oxidoreductase	not assigned.no ontology	-0.815351
ngs_90483803_x1146	TGACAGAAGAGAGGAAGCAC	bna-miR156_v64		26.7123	1.46554	9.6855	25.389	46.0922	230.881	525.127	570.867	269.418	1446.09	Contig1_1030_final	3	761-780	Contig1_1030_final_0_0_0_90_581|sense|_76_110	1.76565	1.41563	1.32879	0.479458	-0.570164	-1.38804	-1.38384	-1.15291	2115.5	AT4G38920	TAIR9 consistent: transcript/cDNA/PEP| Symbols: AVA-P3	not assigned.no ontology	-0.777649
ngs_90483803_x1146	TGACAGAAGAGAGGAAGCAC	bna-miR156_v64		26.7123	1.46554	9.6855	25.389	46.0922	230.881	525.127	570.867	269.418	1446.09	Contig1_8410_final	4	137-155	Contig1_8410_final_0_0_0_134_1531|sense|_1467_1501	1.64356	2.26888	2.50278	0.983036	-0.838506	-1.78929	-1.68423	-1.19682	1186.5	AT3G20015	TAIR9 consistent: transcript/cDNA/PEP| Symbols: | aspartic-type endopeptidase	not assigned.no ontology	-0.748329
ngs_90483803_x1146	TGACAGAAGAGAGGAAGCAC	bna-miR156_v64		26.7123	1.46554	9.6855	25.389	46.0922	230.881	525.127	570.867	269.418	1446.09	Contig1_1351_final	4	535-554	Contig1_1351_final_0_0_0_71_520|sense|_475_509	1.36515	0.453062	0.642863	0.296334	-0.498921	-1.09784	-0.645616	-0.652472	706.333	AT3G13350	TAIR9 consistent: transcript/cDNA/PEP| Symbols: | high mobility group (HMG1/2) family protein / ARID/BRIGHT DNA-binding domain-containing protein	not assigned.no ontology	-0.653547
ngs_90483803_x1146	TGACAGAAGAGAGGAAGCAC	bna-miR156_v64		26.7123	1.46554	9.6855	25.389	46.0922	230.881	525.127	570.867	269.418	1446.09	Contig1_74497_remaining	4	396-415	Contig1_74497_remaining_0_0_0_3_266|sense|_73_107	-1.66031	0.513638	1.25035	1.47287	1.25593	-0.567539	-1.52353	-1.14134	1186	AT4G10490	TAIR9 consistent: transcript/cDNA/PEP| Symbols: | oxidoreductase	not assigned.no ontology	-0.65297
ngs_90483803_x1146	TGACAGAAGAGAGGAAGCAC	bna-miR156_v64		26.7123	1.46554	9.6855	25.389	46.0922	230.881	525.127	570.867	269.418	1446.09	BNARO2GH_T3_011_A02_15DEC2006_016.ab1___PBI	3.5	284-302	BNARO2GH_T3_011_A02_15DEC2006_016.ab1___PBI_0_0_0_307_708|sense|_622_656	-0.916741	-0.637324	0.705599	1.33502	1.11551	0.321592	-0.109013	-0.261338	3153	AT4G23730	TAIR9 consistent: transcript/cDNA/PEP| Symbols: | aldose 1-epimerase family protein	not assigned.no ontology	-0.252167
ngs_90483803_x1146	TGACAGAAGAGAGGAAGCAC	bna-miR156_v64		26.7123	1.46554	9.6855	25.389	46.0922	230.881	525.127	570.867	269.418	1446.09	Contig1_23884_remaining	2.5	453-472	Contig1_23884_remaining_0_0_0_38_631|sense|_141_175	-0.0297805	-0.500152	-0.110399	0.425315	0.316898	0.529093	-0.15654	-0.299118	705.333	AT5G50570	TAIR9 consistent: transcript/cDNA/PEP| Symbols: | squamosa promoter-binding protein	not assigned.no ontology	-0.227906
ngs_90483803_x1146	TGACAGAAGAGAGGAAGCAC	bna-miR156_v64		26.7123	1.46554	9.6855	25.389	46.0922	230.881	525.127	570.867	269.418	1446.09	BL5416R___AAFC	4	349-369	BL5416R___AAFC_0_0_0_112_711|sense|_405_439	-0.0848615	-0.0963279	-0.0895291	0.289313	0.556118	0.261312	0.156578	-0.232304	801.333	AT4G39400	TAIR9 consistent: transcript/cDNA/PEP| Symbols: BRI1	not assigned.no ontology	-0.218136
ngs_90483803_x1146	TGACAGAAGAGAGGAAGCAC	bna-miR156_v64		26.7123	1.46554	9.6855	25.389	46.0922	230.881	525.127	570.867	269.418	1446.09	Contig1_9220_final	4	500-518	Contig1_9220_final_0_0_0_60_488|sense|_25_59	0.105298	-0.724021	-0.317681	0.700823	1.20398	-0.122828	-0.0184118	-0.268284	2363.33	AT1G07830	TAIR9 consistent: transcript/cDNA/PEP| Symbols: | ribosomal protein L29 family protein	not assigned.no ontology	-0.214065
ngs_90483803_x1146	TGACAGAAGAGAGGAAGCAC	bna-miR156_v64		26.7123	1.46554	9.6855	25.389	46.0922	230.881	525.127	570.867	269.418	1446.09	37RDBRH_UP_033_G03_05JUL2004_019.ab1___PBI	2	66-84	37RDBRH_UP_033_G03_05JUL2004_019.ab1___PBI_0_0_0_146_349|sense|_4_38	0.240293	-0.286924	-0.377116	0.264975	0.361817	1.0144	-0.184578	-0.38512	2365	AT1G51550	TAIR9 PEP: F-box family protein | chr1:19117646-19119291 REVERSE	not assigned.no ontology	-0.213396
ngs_90483803_x1146	TGACAGAAGAGAGGAAGCAC	bna-miR156_v64		26.7123	1.46554	9.6855	25.389	46.0922	230.881	525.127	570.867	269.418	1446.09	Contig2_11650_final	4	527-546	Contig2_11650_final_0_0_0_57_1085|sense|_550_584	-0.0217207	0.190471	-0.0423703	-0.316146	-0.302023	0.108164	-0.292163	0.353494	1710.17	AT4G38630	TAIR9 consistent: transcript/cDNA/PEP| Symbols: RPN10	not assigned.no ontology	0.258892
ngs_90483803_x1146	TGACAGAAGAGAGGAAGCAC	bna-miR156_v64		26.7123	1.46554	9.6855	25.389	46.0922	230.881	525.127	570.867	269.418	1446.09	gi_21843935___NCBI	4	424-442	gi_21843935___NCBI_0_0_0_132_365|sense|_116_150	0.309111	0.290035	-0.363069	-0.103379	0.263497	0.751494	0.468902	0.357846	2976	AT2G47880	TAIR9 consistent: transcript/cDNA/PEP| Symbols: | glutaredoxin family protein	not assigned.no ontology	0.496797
ngs_90483803_x1146	TGACAGAAGAGAGGAAGCAC	bna-miR156_v64		26.7123	1.46554	9.6855	25.389	46.0922	230.881	525.127	570.867	269.418	1446.09	Contig1_12699_final	3	575-594	Contig1_12699_final_0_0_0_3_458|sense|_26_60	0.346731	-0.118877	-0.313949	-0.643891	-0.819468	0.0177601	0.341594	0.391197	895.333	AT1G48670	TAIR9 consistent: transcript/cDNA/PEP| Symbols: | auxin-responsive GH3 family protein	not assigned.no ontology	0.645722
ngs_90483803_x1146	TGACAGAAGAGAGGAAGCAC	bna-miR156_v64		26.7123	1.46554	9.6855	25.389	46.0922	230.881	525.127	570.867	269.418	1446.09	BNDH4DCT_UP_012_H02_16DEC2004_002.ab1___PBI	4	304-324	BNDH4DCT_UP_012_H02_16DEC2004_002.ab1___PBI_0_0_0_21_392|sense|_113_148	0.386174	-0.149127	-0.669944	-0.45428	-0.203746	0.569752	0.632524	0.431802	2285.17	AT1G12672	TAIR9 consistent: transcript/cDNA/PEP| Symbols: | unknown protein	not assigned.no ontology	0.712552
ngs_90483803_x1146	TGACAGAAGAGAGGAAGCAC	bna-miR156_v64		26.7123	1.46554	9.6855	25.389	46.0922	230.881	525.127	570.867	269.418	1446.09	Contig1_14565_final	4	1877-1896	Contig1_14565_final_0_0_0_59_1864|sense|_1586_1620	-0.3626	-0.177754	-0.501522	-0.839577	-0.181899	0.96754	0.952064	1.06459	910.667	AT1G71350	TAIR9 consistent: transcript/cDNA/PEP| Symbols: | eukaryotic translation initiation factor SUI1 family protein	not assigned.no ontology	0.883189
ngs_90483803_x1146	TGACAGAAGAGAGGAAGCAC	bna-miR156_v64		26.7123	1.46554	9.6855	25.389	46.0922	230.881	525.127	570.867	269.418	1446.09	Contig1_8680_final	3.5	390-409	Contig1_8680_final_0_0_0_54_386|sense|_513_547	-0.206157	-0.0664719	-0.47266	-0.470424	-0.159819	0.481551	0.500258	0.876713	4081.67	AT3G05810	TAIR9 consistent: transcript/cDNA/PEP| Symbols: | unknown protein	not assigned.no ontology	0.908313
ngs_90483803_x1146	TGACAGAAGAGAGGAAGCAC	bna-miR156_v64		26.7123	1.46554	9.6855	25.389	46.0922	230.881	525.127	570.867	269.418	1446.09	Contig1_24555_remaining	1.5	494-513	Contig1_24555_remaining_0_0_0_1_735|sense|_593_627	-0.0464558	-0.127676	-0.28319	-0.527906	-0.419996	0.212754	0.433311	0.734356	884.667	AT5G43270	TAIR9 consistent: transcript/cDNA/PEP| Symbols: SPL2 | SPL2 (SQUAMOSA PROMOTER BINDING PROTEIN-LIKE 2); DNA binding / transcription factor	not assigned.no ontology	0.910139
ngs_90483803_x1146	TGACAGAAGAGAGGAAGCAC	bna-miR156_v64		26.7123	1.46554	9.6855	25.389	46.0922	230.881	525.127	570.867	269.418	1446.09	Contig1_56608_remaining	1.5	117-136	Contig1_56608_remaining_0_0_0_8_220|sense|_221_255	-0.312756	-0.500082	-0.20421	-0.483844	-0.108109	-0.0956275	0.605402	0.869855	916.167	AT1G27370	TAIR9 consistent: transcript/cDNA/PEP| Symbols: | squamosa promoter-binding protein-like 10 (SPL10)	not assigned.no ontology	0.958589
ngs_97320772_x1103	TTGACAGAAGAAAGACAGCAC	bna-miR156_v65		123.767	142.157	98.4693	87.048	156.384	121.026	8.63696	7.18976	10.2496	634.567	Contig1_56608_remaining	3	117-137	Contig1_56608_remaining_0_0_0_8_220|sense|_221_255	-0.312756	-0.500082	-0.20421	-0.483844	-0.108109	-0.0956275	0.605402	0.869855	916.167	AT1G27370	TAIR9 consistent: transcript/cDNA/PEP| Symbols: | squamosa promoter-binding protein-like 10 (SPL10)	not assigned.no ontology	-0.838374
ngs_97320772_x1103	TTGACAGAAGAAAGACAGCAC	bna-miR156_v65		123.767	142.157	98.4693	87.048	156.384	121.026	8.63696	7.18976	10.2496	634.567	Contig1_24555_remaining	3	494-514	Contig1_24555_remaining_0_0_0_1_735|sense|_593_627	-0.0464558	-0.127676	-0.28319	-0.527906	-0.419996	0.212754	0.433311	0.734356	884.667	AT5G43270	TAIR9 consistent: transcript/cDNA/PEP| Symbols: SPL2 | SPL2 (SQUAMOSA PROMOTER BINDING PROTEIN-LIKE 2); DNA binding / transcription factor	not assigned.no ontology	-0.728025
ngs_97320772_x1103	TTGACAGAAGAAAGACAGCAC	bna-miR156_v65		123.767	142.157	98.4693	87.048	156.384	121.026	8.63696	7.18976	10.2496	634.567	Contig1_14419_final	4	147-166	Contig1_14419_final_0_0_0_51_878|sense|_510_544	0.10899	0.105623	-1.0593	-1.2381	-1.44184	0.107786	0.504149	0.501795	1913.17	AT3G26900	TAIR9 consistent: transcript/cDNA/PEP| Symbols: | shikimate kinase family protein	not assigned.no ontology	-0.509142
ngs_97320772_x1103	TTGACAGAAGAAAGACAGCAC	bna-miR156_v65		123.767	142.157	98.4693	87.048	156.384	121.026	8.63696	7.18976	10.2496	634.567	58ACPE48_UP_007_F07_17SEP2004_053.ab1___PBI	4	77-98	58ACPE48_UP_007_F07_17SEP2004_053.ab1___PBI_0_0_0_2_265|sense|_52_87	0.598016	0.58514	-0.0420206	-0.253453	-1.24638	-0.689553	0.114059	0.244672	4675.33	AT5G60580	TAIR9 consistent: transcript/cDNA/PEP| Symbols: | zinc finger (C3HC4-type RING finger) family protein	not assigned.no ontology	-0.31852
ngs_97320772_x1103	TTGACAGAAGAAAGACAGCAC	bna-miR156_v65		123.767	142.157	98.4693	87.048	156.384	121.026	8.63696	7.18976	10.2496	634.567	Contig2_15020_final	3	85-105	Contig2_15020_final_0_0_0_107_934|sense|_711_745	-1.67065	-0.869351	-0.170376	0.198198	0.438863	0.414846	0.0490664	0.0697351	525.5	AT1G58360	TAIR9 consistent: transcript/cDNA/PEP| Symbols: AAP1	not assigned.no ontology	-0.23071
ngs_97320772_x1103	TTGACAGAAGAAAGACAGCAC	bna-miR156_v65		123.767	142.157	98.4693	87.048	156.384	121.026	8.63696	7.18976	10.2496	634.567	Contig4_7791_final	4	300-319	Contig4_7791_final_0_0_0_83_211|sense|_132_168	0.37423	0.0149283	-0.115012	-0.487097	0.252213	-0.667439	0.0454769	0.509594	867.667	AT1G17920	TAIR9 consistent: transcript/cDNA/PEP| Symbols: HDG12 | HDG12 (HOMEODOMAIN GLABROUS 12); transcription factor	not assigned.no ontology	-0.220227
ngs_97320772_x1103	TTGACAGAAGAAAGACAGCAC	bna-miR156_v65		123.767	142.157	98.4693	87.048	156.384	121.026	8.63696	7.18976	10.2496	634.567	Contig1_2882_final	4	96-116	Contig1_2882_final_0_0_0_74_292|sense|_192_228	0.0196209	-0.402536	-0.726309	-0.375841	0.05421	0.595672	0.428486	-0.242669	1839.17	AT5G58650	TAIR9 PEP: PSY1 | PSY1 (plant peptide containing sulfated tyrosine 1) | chr5:23699879-23700186 REVERSE	not assigned.no ontology	-0.0907475
ngs_97320772_x1103	TTGACAGAAGAAAGACAGCAC	bna-miR156_v65		123.767	142.157	98.4693	87.048	156.384	121.026	8.63696	7.18976	10.2496	634.567	gi_21843935___NCBI	3.5	424-443	gi_21843935___NCBI_0_0_0_132_365|sense|_116_150	0.309111	0.290035	-0.363069	-0.103379	0.263497	0.751494	0.468902	0.357846	2976	AT2G47880	TAIR9 consistent: transcript/cDNA/PEP| Symbols: | glutaredoxin family protein	not assigned.no ontology	-0.0754086
ngs_97320772_x1103	TTGACAGAAGAAAGACAGCAC	bna-miR156_v65		123.767	142.157	98.4693	87.048	156.384	121.026	8.63696	7.18976	10.2496	634.567	Contig2_14261_final	3	364-383	Contig2_14261_final_0_0_0_66_680|sense|_382_417	0.487525	0.351546	0.156261	-0.0692283	-0.890432	-0.359978	0.0532104	-0.316967	4736.67	AT1G76680	TAIR9 consistent: transcript/cDNA/PEP| Symbols: OPR1	not assigned.no ontology	-0.0578804
ngs_97320772_x1103	TTGACAGAAGAAAGACAGCAC	bna-miR156_v65		123.767	142.157	98.4693	87.048	156.384	121.026	8.63696	7.18976	10.2496	634.567	Contig1_14261_final	3	383-402	Contig1_14261_final_0_0_0_85_1200|sense|_401_435	0.259343	0.699004	0.183189	-0.383881	-0.525632	0.000632604	0.140122	-0.146152	4259.67	AT1G76680	TAIR9 consistent: transcript/cDNA/PEP| Symbols: OPR1	not assigned.no ontology	0.0844645
ngs_97320772_x1103	TTGACAGAAGAAAGACAGCAC	bna-miR156_v65		123.767	142.157	98.4693	87.048	156.384	121.026	8.63696	7.18976	10.2496	634.567	Contig2_2882_final	4	44-64	Contig2_2882_final_0_0_0_25_243|sense|_144_179	0.443315	-0.0354344	-0.792117	-0.443294	-0.183591	0.638584	0.125918	-0.328546	2181.5	AT5G58650	TAIR9 PEP: PSY1 | PSY1 (plant peptide containing sulfated tyrosine 1) | chr5:23699879-23700186 REVERSE	not assigned.no ontology	0.181906
ngs_97320772_x1103	TTGACAGAAGAAAGACAGCAC	bna-miR156_v65		123.767	142.157	98.4693	87.048	156.384	121.026	8.63696	7.18976	10.2496	634.567	BNQA_UP_143_E09_10NOV2005_071.ab1___PBI	4	376-396	BNQA_UP_143_E09_10NOV2005_071.ab1___PBI_0_0_0_2_232|sense|_297_334	1.60506	0.652982	0.423395	0.249788	-0.224369	-0.93894	-0.733079	-0.108679	808.5	AT3G15380	TAIR9 consistent: transcript/cDNA/PEP| Symbols: | choline transporter-related	not assigned.no ontology	0.348498
ngs_97320772_x1103	TTGACAGAAGAAAGACAGCAC	bna-miR156_v65		123.767	142.157	98.4693	87.048	156.384	121.026	8.63696	7.18976	10.2496	634.567	Contig1_13826_final	3.5	1090-1111	Contig1_13826_final_0_0_0_2_982|sense|_240_274	-0.163359	0.413788	0.253246	-0.0600846	-0.055219	-0.361305	-0.204744	-0.481112	514.833	AT2G24650	TAIR9 consistent: transcript/cDNA/PEP| Symbols: | DNA binding / transcription factor	not assigned.no ontology	0.523537
ngs_97320772_x1103	TTGACAGAAGAAAGACAGCAC	bna-miR156_v65		123.767	142.157	98.4693	87.048	156.384	121.026	8.63696	7.18976	10.2496	634.567	Contig2_10559_final	3.5	130-151	Contig2_10559_final|senAnsen|_64_103	-0.0879046	0.117997	-0.0262373	0.218904	-0.117531	-0.472604	-0.502023	-0.51639	2362.5	AT4G12650	TAIR9 consistent: transcript/cDNA/PEP| Symbols: | LOCATED IN: integral to membrane	not assigned.no ontology	0.587112
ngs_97320772_x1103	TTGACAGAAGAAAGACAGCAC	bna-miR156_v65		123.767	142.157	98.4693	87.048	156.384	121.026	8.63696	7.18976	10.2496	634.567	Contig1_3602_final	4	424-444	Contig1_3602_final_0_0_0_19_303|sense|_332_368	-0.0752034	0.217262	0.432344	0.582059	0.471619	-0.0403055	-0.837119	-0.779854	2512.67	AT1G72170	TAIR9 consistent: transcript/cDNA/PEP| Symbols: | unknown protein	not assigned.no ontology	0.792623
ngs_97320772_x1103	TTGACAGAAGAAAGACAGCAC	bna-miR156_v65		123.767	142.157	98.4693	87.048	156.384	121.026	8.63696	7.18976	10.2496	634.567	Contig2_3602_final	4	424-444	Contig2_3602_final_0_0_0_19_291|sense|_332_367	0.0729623	0.291909	0.329658	0.456385	0.493869	-0.194072	-1.27258	-0.902495	2200.17	AT1G72170	TAIR9 consistent: transcript/cDNA/PEP| Symbols: | unknown protein	not assigned.no ontology	0.859188
ngs_90552191_x1001	TGACAGAAGAGAGTGAGGAC	bna-miR156_v68		31.1644	0	11.2998	21.762	26.3384	98.683	115.735	181.182	374.843	710.344	Contig1_1056_final	4	101-119	Contig1_1056_final_0_0_0_87_317|sense|_152_189	-0.0270141	2.30071	1.42669	0.914941	0.0387785	-1.85873	-1.75034	-1.92718	4844.17	AT1G54445	TAIR9 consistent: transcript/cDNA/PEP| Symbols: | Encodes a defensin-like (DEFL) family protein.	not assigned.no ontology	-0.890695
ngs_90552191_x1001	TGACAGAAGAGAGTGAGGAC	bna-miR156_v68		31.1644	0	11.2998	21.762	26.3384	98.683	115.735	181.182	374.843	710.344	Contig1_51961_remaining	4	115-133	Contig1_51961_remaining_0_0_0_71_694|sense|_633_667	-0.631455	1.84054	2.24842	1.53187	1.12017	-1.36498	-1.27806	-1.1152	2329.33	AT4G20020	TAIR9 consistent: transcript/cDNA/PEP| Symbols: | unknown protein	not assigned.no ontology	-0.812764
ngs_90552191_x1001	TGACAGAAGAGAGTGAGGAC	bna-miR156_v68		31.1644	0	11.2998	21.762	26.3384	98.683	115.735	181.182	374.843	710.344	Contig1_1105_final	4	1-19	Contig1_1105_final_0_0_0_72_620|sense|_584_618	5.16995	6.03629	3.4412	0.322694	-0.372359	-2.17644	-2.15764	-1.43189	7473	AT5G16250	TAIR9 consistent: transcript/cDNA/PEP| Symbols: | unknown protein	not assigned.no ontology	-0.715848
ngs_90552191_x1001	TGACAGAAGAGAGTGAGGAC	bna-miR156_v68		31.1644	0	11.2998	21.762	26.3384	98.683	115.735	181.182	374.843	710.344	Contig1_1351_final	4	535-554	Contig1_1351_final_0_0_0_71_520|sense|_475_509	1.36515	0.453062	0.642863	0.296334	-0.498921	-1.09784	-0.645616	-0.652472	706.333	AT3G13350	TAIR9 consistent: transcript/cDNA/PEP| Symbols: | high mobility group (HMG1/2) family protein / ARID/BRIGHT DNA-binding domain-containing protein	not assigned.no ontology	-0.66879
ngs_90552191_x1001	TGACAGAAGAGAGTGAGGAC	bna-miR156_v68		31.1644	0	11.2998	21.762	26.3384	98.683	115.735	181.182	374.843	710.344	Contig1_4838_final	4	98-116	Contig1_4838_final_0_0_0_32_919|sense|_559_593	1.50191	1.70247	1.20749	-0.029233	-0.952104	-0.749355	-0.60397	-0.833001	6996.33	AT1G71690	TAIR9 consistent: transcript/cDNA/PEP| Symbols: | unknown protein	not assigned.no ontology	-0.662617
ngs_90552191_x1001	TGACAGAAGAGAGTGAGGAC	bna-miR156_v68		31.1644	0	11.2998	21.762	26.3384	98.683	115.735	181.182	374.843	710.344	Contig2_4838_final	4	107-125	Contig2_4838_final_0_0_0_41_913|sense|_564_598	1.49293	1.73349	1.43223	0.0946881	-1.15439	-1.37413	-0.707547	-0.811604	5308.66	AT1G71690	TAIR9 consistent: transcript/cDNA/PEP| Symbols: | unknown protein	not assigned.no ontology	-0.646429
ngs_90552191_x1001	TGACAGAAGAGAGTGAGGAC	bna-miR156_v68		31.1644	0	11.2998	21.762	26.3384	98.683	115.735	181.182	374.843	710.344	Contig42_1883_final	3	371-390	Contig42_1883_final_0_0_0_89_841|sense|_298_332	1.18325	1.14611	0.987936	0.198994	-0.744323	-1.09116	-0.613866	-0.471029	3250.33	AT1G64090	TAIR9 consistent: transcript/cDNA/PEP| Symbols: | reticulon family protein (RTNLB3)	not assigned.no ontology	-0.643359
ngs_90552191_x1001	TGACAGAAGAGAGTGAGGAC	bna-miR156_v68		31.1644	0	11.2998	21.762	26.3384	98.683	115.735	181.182	374.843	710.344	Contig1_67094_remaining	4	70-90	Contig1_67094_remaining_0_0_0_78_713|sense|_699_733	0.774493	-0.100591	-0.108413	-0.0578437	-0.16789	-0.173867	-0.519659	-0.244458	29935.5	AT4G17440	TAIR9 consistent: transcript/cDNA/PEP| Symbols: | unknown protein	not assigned.no ontology	-0.408027
ngs_90552191_x1001	TGACAGAAGAGAGTGAGGAC	bna-miR156_v68		31.1644	0	11.2998	21.762	26.3384	98.683	115.735	181.182	374.843	710.344	Contig3_3641_final	4	429-448	Contig3_3641_final_0_0_0_79_399|sense|_45_80	-0.285647	-0.243226	0.0717615	0.181503	0.25118	0.385063	-0.0952188	-0.416478	1769.5	AT4G34555	TAIR9 consistent: transcript/cDNA/PEP| Symbols: | 40S ribosomal protein S25	not assigned.no ontology	-0.288036
ngs_90552191_x1001	TGACAGAAGAGAGTGAGGAC	bna-miR156_v68		31.1644	0	11.2998	21.762	26.3384	98.683	115.735	181.182	374.843	710.344	BNARO2GH_T3_011_A02_15DEC2006_016.ab1___PBI	4	284-302	BNARO2GH_T3_011_A02_15DEC2006_016.ab1___PBI_0_0_0_307_708|sense|_622_656	-0.916741	-0.637324	0.705599	1.33502	1.11551	0.321592	-0.109013	-0.261338	3153	AT4G23730	TAIR9 consistent: transcript/cDNA/PEP| Symbols: | aldose 1-epimerase family protein	not assigned.no ontology	-0.232095
ngs_90552191_x1001	TGACAGAAGAGAGTGAGGAC	bna-miR156_v68		31.1644	0	11.2998	21.762	26.3384	98.683	115.735	181.182	374.843	710.344	Contig1_19592_remaining	4	582-600	Contig1_19592_remaining_0_0_0_73_579|sense|_161_195	-0.790137	-0.367807	1.27862	1.4629	0.110646	-0.217208	0.0175111	0.119614	846.833	AT5G25490	TAIR9 consistent: transcript/cDNA/PEP| Symbols: | zinc finger (Ran-binding) family protein	not assigned.no ontology	-0.203301
ngs_90552191_x1001	TGACAGAAGAGAGTGAGGAC	bna-miR156_v68		31.1644	0	11.2998	21.762	26.3384	98.683	115.735	181.182	374.843	710.344	Contig1_23884_remaining	3	453-472	Contig1_23884_remaining_0_0_0_38_631|sense|_141_175	-0.0297805	-0.500152	-0.110399	0.425315	0.316898	0.529093	-0.15654	-0.299118	705.333	AT5G50570	TAIR9 consistent: transcript/cDNA/PEP| Symbols: | squamosa promoter-binding protein	not assigned.no ontology	-0.0936124
ngs_90552191_x1001	TGACAGAAGAGAGTGAGGAC	bna-miR156_v68		31.1644	0	11.2998	21.762	26.3384	98.683	115.735	181.182	374.843	710.344	37RDBRH_UP_033_G03_05JUL2004_019.ab1___PBI	2.5	66-84	37RDBRH_UP_033_G03_05JUL2004_019.ab1___PBI_0_0_0_146_349|sense|_4_38	0.240293	-0.286924	-0.377116	0.264975	0.361817	1.0144	-0.184578	-0.38512	2365	AT1G51550	TAIR9 PEP: F-box family protein | chr1:19117646-19119291 REVERSE	not assigned.no ontology	-0.0547161
ngs_90552191_x1001	TGACAGAAGAGAGTGAGGAC	bna-miR156_v68		31.1644	0	11.2998	21.762	26.3384	98.683	115.735	181.182	374.843	710.344	Contig1_3641_final	4	406-425	Contig1_3641_final_0_0_0_56_376|sense|_272_310	-0.503467	0.125135	-0.0431178	-0.0953383	0.00304397	0.346047	0.601927	-0.451394	7953.33	AT4G34555	TAIR9 consistent: transcript/cDNA/PEP| Symbols: | 40S ribosomal protein S25	not assigned.no ontology	0.0294382
ngs_90552191_x1001	TGACAGAAGAGAGTGAGGAC	bna-miR156_v68		31.1644	0	11.2998	21.762	26.3384	98.683	115.735	181.182	374.843	710.344	Contig1_11026_final	4	657-676	Contig1_11026_final_0_0_0_98_760|sense|_171_205	-0.586462	-0.253462	-0.0682716	-0.128663	0.251908	0.419732	-0.34294	-0.186304	798.833	AT3G09690	TAIR9 consistent: transcript/cDNA/PEP| Symbols: | hydrolase	not assigned.no ontology	0.0494933
ngs_90552191_x1001	TGACAGAAGAGAGTGAGGAC	bna-miR156_v68		31.1644	0	11.2998	21.762	26.3384	98.683	115.735	181.182	374.843	710.344	Contig2_15020_final	3.5	85-104	Contig2_15020_final_0_0_0_107_934|sense|_711_745	-1.67065	-0.869351	-0.170376	0.198198	0.438863	0.414846	0.0490664	0.0697351	525.5	AT1G58360	TAIR9 consistent: transcript/cDNA/PEP| Symbols: AAP1	not assigned.no ontology	0.352536
ngs_90552191_x1001	TGACAGAAGAGAGTGAGGAC	bna-miR156_v68		31.1644	0	11.2998	21.762	26.3384	98.683	115.735	181.182	374.843	710.344	Contig2_11650_final	3	528-546	Contig2_11650_final_0_0_0_57_1085|sense|_550_584	-0.0217207	0.190471	-0.0423703	-0.316146	-0.302023	0.108164	-0.292163	0.353494	1710.17	AT4G38630	TAIR9 consistent: transcript/cDNA/PEP| Symbols: RPN10	not assigned.no ontology	0.396715
ngs_90552191_x1001	TGACAGAAGAGAGTGAGGAC	bna-miR156_v68		31.1644	0	11.2998	21.762	26.3384	98.683	115.735	181.182	374.843	710.344	21ACACMS_UP_020_F03_06NOV2004_021.ab1___PBI	4	409-428	21ACACMS_UP_020_F03_06NOV2004_021.ab1___PBI_0_0_0_59_379|sense|_368_403	-1.00515	-0.404437	-0.113651	-0.239291	0.155426	0.524942	0.200505	0.0824782	3138.33	AT4G34555	TAIR9 consistent: transcript/cDNA/PEP| Symbols: | 40S ribosomal protein S25	not assigned.no ontology	0.503402
ngs_90552191_x1001	TGACAGAAGAGAGTGAGGAC	bna-miR156_v68		31.1644	0	11.2998	21.762	26.3384	98.683	115.735	181.182	374.843	710.344	Contig1_9985_final	4	382-400	Contig1_9985_final_0_0_0_25_549|sense|_407_441	-0.215553	-0.0200011	-0.496625	-0.967986	-0.0471942	1.02114	0.738377	0.438574	3128.17	AT1G33265	TAIR9 consistent: transcript/cDNA/PEP| Symbols: | unknown protein	not assigned.no ontology	0.695727
ngs_90552191_x1001	TGACAGAAGAGAGTGAGGAC	bna-miR156_v68		31.1644	0	11.2998	21.762	26.3384	98.683	115.735	181.182	374.843	710.344	Contig2_9985_final	4	414-432	Contig2_9985_final_0_0_0_57_581|sense|_75_109	-0.0681362	-0.234797	-0.581484	-0.768345	-0.559304	1.03564	0.7905	0.429984	4002.67	AT1G33265	TAIR9 consistent: transcript/cDNA/PEP| Symbols: | unknown protein	not assigned.no ontology	0.75713
ngs_90552191_x1001	TGACAGAAGAGAGTGAGGAC	bna-miR156_v68		31.1644	0	11.2998	21.762	26.3384	98.683	115.735	181.182	374.843	710.344	Contig3_4839_final	4	1-20	Contig3_4839_final_0_0_0_70_660|sense|_47_81	-1.2498	-0.469555	-0.417499	-0.44514	-0.0426826	0.0638685	0.583517	0.60364	1022.83	AT3G16480	TAIR9 consistent: transcript/cDNA/PEP| Symbols: MPPalpha | MPPalpha (mitochondrial processing peptidase alpha subunit); catalytic/ metal ion binding / metalloendopeptidase/ zinc ion binding	not assigned.no ontology	0.772658
ngs_90552191_x1001	TGACAGAAGAGAGTGAGGAC	bna-miR156_v68		31.1644	0	11.2998	21.762	26.3384	98.683	115.735	181.182	374.843	710.344	Contig1_24555_remaining	2	494-513	Contig1_24555_remaining_0_0_0_1_735|sense|_593_627	-0.0464558	-0.127676	-0.28319	-0.527906	-0.419996	0.212754	0.433311	0.734356	884.667	AT5G43270	TAIR9 consistent: transcript/cDNA/PEP| Symbols: SPL2 | SPL2 (SQUAMOSA PROMOTER BINDING PROTEIN-LIKE 2); DNA binding / transcription factor	not assigned.no ontology	0.915347
ngs_90552191_x1001	TGACAGAAGAGAGTGAGGAC	bna-miR156_v68		31.1644	0	11.2998	21.762	26.3384	98.683	115.735	181.182	374.843	710.344	Contig2_930_final	4	883-902	Contig2_930_final_0_0_0_63_1307|sense|_852_888	-0.732713	-0.275753	-0.987064	-0.829272	-0.330379	0.633452	1.52573	1.51656	501.667	AT2G38000	TAIR9 consistent: transcript/cDNA/PEP| Symbols: | chaperone protein dnaJ-related	not assigned.no ontology	0.916186
ngs_90552191_x1001	TGACAGAAGAGAGTGAGGAC	bna-miR156_v68		31.1644	0	11.2998	21.762	26.3384	98.683	115.735	181.182	374.843	710.344	Contig1_56608_remaining	2	117-136	Contig1_56608_remaining_0_0_0_8_220|sense|_221_255	-0.312756	-0.500082	-0.20421	-0.483844	-0.108109	-0.0956275	0.605402	0.869855	916.167	AT1G27370	TAIR9 consistent: transcript/cDNA/PEP| Symbols: | squamosa promoter-binding protein-like 10 (SPL10)	not assigned.no ontology	0.919872
ngs_90552191_x1001	TGACAGAAGAGAGTGAGGAC	bna-miR156_v68		31.1644	0	11.2998	21.762	26.3384	98.683	115.735	181.182	374.843	710.344	53COT2_T3_016_A12_03SEP2004_096.ab1___PBI	4	636-655	53COT2_T3_016_A12_03SEP2004_096.ab1___PBI_0_0_0_4_519|sense|_22_56	-0.788571	-0.309993	-0.497408	-0.452543	-0.163596	0.338999	0.665271	1.04615	4309.33	AT2G33340	TAIR9 consistent: transcript/cDNA/PEP| Symbols: | nucleotide binding / ubiquitin-protein ligase	not assigned.no ontology	0.929225
ngs_95576652_x973	TTACAGAAGAGAGTGAGCAC	bna-miR156_v69		83.6986	4.39661	6.457	7.254	13.1692	40.9628	171.012	56.0801	530.051	735.094	Contig1_5858_final	3.5	488-506	Contig1_5858_final_0_0_0_2_406|sense|_172_206	-0.244946	-0.470328	1.08962	1.4948	0.891585	-0.282558	-0.559085	0.205339	2896.17	AT4G27680	TAIR9 consistent: transcript/cDNA/PEP| Symbols: | MSP1 protein	not assigned.no ontology	-0.600196
ngs_95576652_x973	TTACAGAAGAGAGTGAGCAC	bna-miR156_v69		83.6986	4.39661	6.457	7.254	13.1692	40.9628	171.012	56.0801	530.051	735.094	36RDBRG_UP_078_G10_19JAN2006_068.ab1___PBI	2.5	607-627	36RDBRG_UP_078_G10_19JAN2006_068.ab1___PBI_0_0_0_47_520|sense|_471_505	0.654629	0.181675	-0.190193	0.18928	-0.0947364	-0.164478	-0.957677	-1.08558	4736.5	AT5G58740	TAIR9 consistent: transcript/cDNA/PEP| Symbols: | nuclear movement family protein	not assigned.no ontology	-0.454133
ngs_95576652_x973	TTACAGAAGAGAGTGAGCAC	bna-miR156_v69		83.6986	4.39661	6.457	7.254	13.1692	40.9628	171.012	56.0801	530.051	735.094	Contig1_9716_final	4	66-84	Contig1_9716_final_0_0_0_45_560|sense|_83_117	1.06707	-0.106393	0.150297	1.17588	0.245619	-0.334808	-0.724447	-0.874487	4961.67	AT1G58170	TAIR9 consistent: transcript/cDNA/PEP| Symbols: | disease resistance-responsive protein-related / dirigent protein-related	not assigned.no ontology	-0.376089
ngs_95576652_x973	TTACAGAAGAGAGTGAGCAC	bna-miR156_v69		83.6986	4.39661	6.457	7.254	13.1692	40.9628	171.012	56.0801	530.051	735.094	Contig2_2900_final	3.5	1118-1138	Contig2_2900_final_0_0_0_20_1093|sense|_978_1012	4.13144	1.2099	1.81682	1.18904	-0.378431	-2.09188	-2.65879	-2.42182	19869.8	AT3G16370	TAIR9 consistent: transcript/cDNA/PEP| Symbols: | GDSL-motif lipase/hydrolase family protein	not assigned.no ontology	-0.359681
ngs_95576652_x973	TTACAGAAGAGAGTGAGCAC	bna-miR156_v69		83.6986	4.39661	6.457	7.254	13.1692	40.9628	171.012	56.0801	530.051	735.094	BL4453R___AAFC	4	19-38	BL4453R___AAFC_0_0_0_17_166|sense|_48_86	-0.673237	-0.433744	0.029744	0.862307	0.844094	0.356675	0.126791	-0.290032	658	AT3G21900	TAIR9 consistent: transcript/cDNA/PEP| Symbols: | receptor-like protein kinase-related	not assigned.no ontology	-0.264367
ngs_95576652_x973	TTACAGAAGAGAGTGAGCAC	bna-miR156_v69		83.6986	4.39661	6.457	7.254	13.1692	40.9628	171.012	56.0801	530.051	735.094	Contig1_23884_remaining	4	453-472	Contig1_23884_remaining_0_0_0_38_631|sense|_141_175	-0.0297805	-0.500152	-0.110399	0.425315	0.316898	0.529093	-0.15654	-0.299118	705.333	AT5G50570	TAIR9 consistent: transcript/cDNA/PEP| Symbols: | squamosa promoter-binding protein	not assigned.no ontology	-0.193691
ngs_95576652_x973	TTACAGAAGAGAGTGAGCAC	bna-miR156_v69		83.6986	4.39661	6.457	7.254	13.1692	40.9628	171.012	56.0801	530.051	735.094	Contig1_6909_final	4	476-494	Contig1_6909_final_0_0_0_79_738|sense|_618_652	0.86426	0.351289	0.136083	0.17145	-0.54295	-0.794757	-0.481218	-0.120442	729.833	AT2G41760	TAIR9 consistent: transcript/cDNA/PEP| Symbols: | unknown protein	not assigned.no ontology	-0.15037
ngs_95576652_x973	TTACAGAAGAGAGTGAGCAC	bna-miR156_v69		83.6986	4.39661	6.457	7.254	13.1692	40.9628	171.012	56.0801	530.051	735.094	Contig1_53915_remaining	3	2-21	Contig1_53915_remaining_0_0_0_111_527|sense|_73_107	0.405511	0.227734	0.0949688	-0.0100053	-0.445131	-0.273113	-0.246531	-0.294663	924.667	AT4G32030	TAIR9 consistent: transcript/cDNA/PEP| Symbols: | unknown protein	not assigned.no ontology	-0.121077
ngs_95576652_x973	TTACAGAAGAGAGTGAGCAC	bna-miR156_v69		83.6986	4.39661	6.457	7.254	13.1692	40.9628	171.012	56.0801	530.051	735.094	BNYS2DCT_UP_005_D09_28FEB2005_073.ab1___PBI	4	255-273	BNYS2DCT_UP_005_D09_28FEB2005_073.ab1___PBI_0_0_0_33_245|sense|_236_271	-0.397783	-0.306128	-0.209273	-0.0609662	0.162669	0.0567396	0.0977635	-0.0621297	4988.5	AT2G31490	TAIR9 consistent: transcript/cDNA/PEP| Symbols: | unknown protein	not assigned.no ontology	0.196249
ngs_95576652_x973	TTACAGAAGAGAGTGAGCAC	bna-miR156_v69		83.6986	4.39661	6.457	7.254	13.1692	40.9628	171.012	56.0801	530.051	735.094	Contig2_3217_final	4	622-641	Contig2_3217_final_0_0_0_39_554|sense|_63_97	0.289889	0.730236	-0.207499	-0.196944	-0.19561	0.209293	0.275433	-0.122881	1393.17	AT4G28730	TAIR9 consistent: transcript/cDNA/PEP| Symbols: | glutaredoxin family protein	not assigned.no ontology	0.247338
ngs_95576652_x973	TTACAGAAGAGAGTGAGCAC	bna-miR156_v69		83.6986	4.39661	6.457	7.254	13.1692	40.9628	171.012	56.0801	530.051	735.094	RL6824F___AAFC	4	342-361	RL6824F___AAFC_0_0_0_2_193|sense|_241_276	0.285691	0.346022	-0.43331	-0.291694	0.0837264	0.1155	0.417531	0.371163	7838.67	AT3G21175	TAIR9 consistent: transcript/cDNA/PEP| Symbols: ZML1 | ZML1 (ZIM-LIKE 1); sequence-specific DNA binding / transcription factor/ zinc ion binding	not assigned.no ontology	0.593824
ngs_95576652_x973	TTACAGAAGAGAGTGAGCAC	bna-miR156_v69		83.6986	4.39661	6.457	7.254	13.1692	40.9628	171.012	56.0801	530.051	735.094	Contig1_56608_remaining	3	117-136	Contig1_56608_remaining_0_0_0_8_220|sense|_221_255	-0.312756	-0.500082	-0.20421	-0.483844	-0.108109	-0.0956275	0.605402	0.869855	916.167	AT1G27370	TAIR9 consistent: transcript/cDNA/PEP| Symbols: | squamosa promoter-binding protein-like 10 (SPL10)	not assigned.no ontology	0.619551
ngs_95576652_x973	TTACAGAAGAGAGTGAGCAC	bna-miR156_v69		83.6986	4.39661	6.457	7.254	13.1692	40.9628	171.012	56.0801	530.051	735.094	Contig1_24555_remaining	3	494-513	Contig1_24555_remaining_0_0_0_1_735|sense|_593_627	-0.0464558	-0.127676	-0.28319	-0.527906	-0.419996	0.212754	0.433311	0.734356	884.667	AT5G43270	TAIR9 consistent: transcript/cDNA/PEP| Symbols: SPL2 | SPL2 (SQUAMOSA PROMOTER BINDING PROTEIN-LIKE 2); DNA binding / transcription factor	not assigned.no ontology	0.627007
ngs_90486075_x18907	TGACAGAAGAGAGGGAGCAC	bna-miR156_v7	ptc-miR156k	64.1095	4.39661	48.4275	43.524	108.646	385.422	1141.81	588.122	767.257	2625.68	Contig1_1030_final	3.5	761-780	Contig1_1030_final_0_0_0_90_581|sense|_76_110	1.76565	1.41563	1.32879	0.479458	-0.570164	-1.38804	-1.38384	-1.15291	2115.5	AT4G38920	TAIR9 consistent: transcript/cDNA/PEP| Symbols: AVA-P3	not assigned.no ontology	-0.749448
ngs_90486075_x18907	TGACAGAAGAGAGGGAGCAC	bna-miR156_v7	ptc-miR156k	64.1095	4.39661	48.4275	43.524	108.646	385.422	1141.81	588.122	767.257	2625.68	Contig1_4838_final	4	98-116	Contig1_4838_final_0_0_0_32_919|sense|_559_593	1.50191	1.70247	1.20749	-0.029233	-0.952104	-0.749355	-0.60397	-0.833001	6996.33	AT1G71690	TAIR9 consistent: transcript/cDNA/PEP| Symbols: | unknown protein	not assigned.no ontology	-0.565986
ngs_90486075_x18907	TGACAGAAGAGAGGGAGCAC	bna-miR156_v7	ptc-miR156k	64.1095	4.39661	48.4275	43.524	108.646	385.422	1141.81	588.122	767.257	2625.68	Contig2_4838_final	4	107-125	Contig2_4838_final_0_0_0_41_913|sense|_564_598	1.49293	1.73349	1.43223	0.0946881	-1.15439	-1.37413	-0.707547	-0.811604	5308.66	AT1G71690	TAIR9 consistent: transcript/cDNA/PEP| Symbols: | unknown protein	not assigned.no ontology	-0.550356
ngs_90486075_x18907	TGACAGAAGAGAGGGAGCAC	bna-miR156_v7	ptc-miR156k	64.1095	4.39661	48.4275	43.524	108.646	385.422	1141.81	588.122	767.257	2625.68	BNARO2GH_T3_011_A02_15DEC2006_016.ab1___PBI	4	284-302	BNARO2GH_T3_011_A02_15DEC2006_016.ab1___PBI_0_0_0_307_708|sense|_622_656	-0.916741	-0.637324	0.705599	1.33502	1.11551	0.321592	-0.109013	-0.261338	3153	AT4G23730	TAIR9 consistent: transcript/cDNA/PEP| Symbols: | aldose 1-epimerase family protein	not assigned.no ontology	-0.204956
ngs_90486075_x18907	TGACAGAAGAGAGGGAGCAC	bna-miR156_v7	ptc-miR156k	64.1095	4.39661	48.4275	43.524	108.646	385.422	1141.81	588.122	767.257	2625.68	Contig1_23884_remaining	1.5	453-472	Contig1_23884_remaining_0_0_0_38_631|sense|_141_175	-0.0297805	-0.500152	-0.110399	0.425315	0.316898	0.529093	-0.15654	-0.299118	705.333	AT5G50570	TAIR9 consistent: transcript/cDNA/PEP| Symbols: | squamosa promoter-binding protein	not assigned.no ontology	-0.156763
ngs_90486075_x18907	TGACAGAAGAGAGGGAGCAC	bna-miR156_v7	ptc-miR156k	64.1095	4.39661	48.4275	43.524	108.646	385.422	1141.81	588.122	767.257	2625.68	37RDBRH_UP_033_G03_05JUL2004_019.ab1___PBI	2.5	66-84	37RDBRH_UP_033_G03_05JUL2004_019.ab1___PBI_0_0_0_146_349|sense|_4_38	0.240293	-0.286924	-0.377116	0.264975	0.361817	1.0144	-0.184578	-0.38512	2365	AT1G51550	TAIR9 PEP: F-box family protein | chr1:19117646-19119291 REVERSE	not assigned.no ontology	-0.142813
ngs_90486075_x18907	TGACAGAAGAGAGGGAGCAC	bna-miR156_v7	ptc-miR156k	64.1095	4.39661	48.4275	43.524	108.646	385.422	1141.81	588.122	767.257	2625.68	Contig1_15715_final	4	1030-1049	Contig1_15715_final_0_0_0_419_952|sense|_243_277	-0.852097	-0.778302	0.0627844	0.0744813	0.336692	0.412254	-0.217504	0.332027	669.5	AT3G20970	TAIR9 consistent: transcript/cDNA/PEP| Symbols: NFU4	not assigned.no ontology	0.200897
ngs_90486075_x18907	TGACAGAAGAGAGGGAGCAC	bna-miR156_v7	ptc-miR156k	64.1095	4.39661	48.4275	43.524	108.646	385.422	1141.81	588.122	767.257	2625.68	Contig2_15020_final	3.5	85-104	Contig2_15020_final_0_0_0_107_934|sense|_711_745	-1.67065	-0.869351	-0.170376	0.198198	0.438863	0.414846	0.0490664	0.0697351	525.5	AT1G58360	TAIR9 consistent: transcript/cDNA/PEP| Symbols: AAP1	not assigned.no ontology	0.322948
ngs_90486075_x18907	TGACAGAAGAGAGGGAGCAC	bna-miR156_v7	ptc-miR156k	64.1095	4.39661	48.4275	43.524	108.646	385.422	1141.81	588.122	767.257	2625.68	BNSCS4CT_UP_032_G03_19JAN2005_019.ab1___PBI	4	112-130	BNSCS4CT_UP_032_G03_19JAN2005_019.ab1___PBI_0_0_0_97_216|sense|_81_115	-1.32065	-0.220744	-0.737128	-0.355621	0.0536666	1.42663	0.509774	-0.0312953	1530.67	AT4G32290	TAIR9 consistent: transcript/cDNA/PEP| Symbols: | unknown protein	not assigned.no ontology	0.518595
ngs_90486075_x18907	TGACAGAAGAGAGGGAGCAC	bna-miR156_v7	ptc-miR156k	64.1095	4.39661	48.4275	43.524	108.646	385.422	1141.81	588.122	767.257	2625.68	BNDH4DCT_UP_012_H02_16DEC2004_002.ab1___PBI	4	304-324	BNDH4DCT_UP_012_H02_16DEC2004_002.ab1___PBI_0_0_0_21_392|sense|_113_148	0.386174	-0.149127	-0.669944	-0.45428	-0.203746	0.569752	0.632524	0.431802	2285.17	AT1G12672	TAIR9 consistent: transcript/cDNA/PEP| Symbols: | unknown protein	not assigned.no ontology	0.708051
ngs_90486075_x18907	TGACAGAAGAGAGGGAGCAC	bna-miR156_v7	ptc-miR156k	64.1095	4.39661	48.4275	43.524	108.646	385.422	1141.81	588.122	767.257	2625.68	Contig1_8680_final	4	390-409	Contig1_8680_final_0_0_0_54_386|sense|_513_547	-0.206157	-0.0664719	-0.47266	-0.470424	-0.159819	0.481551	0.500258	0.876713	4081.67	AT3G05810	TAIR9 consistent: transcript/cDNA/PEP| Symbols: | unknown protein	not assigned.no ontology	0.759644
ngs_90486075_x18907	TGACAGAAGAGAGGGAGCAC	bna-miR156_v7	ptc-miR156k	64.1095	4.39661	48.4275	43.524	108.646	385.422	1141.81	588.122	767.257	2625.68	Contig1_24555_remaining	0.5	494-513	Contig1_24555_remaining_0_0_0_1_735|sense|_593_627	-0.0464558	-0.127676	-0.28319	-0.527906	-0.419996	0.212754	0.433311	0.734356	884.667	AT5G43270	TAIR9 consistent: transcript/cDNA/PEP| Symbols: SPL2 | SPL2 (SQUAMOSA PROMOTER BINDING PROTEIN-LIKE 2); DNA binding / transcription factor	not assigned.no ontology	0.767546
ngs_90486075_x18907	TGACAGAAGAGAGGGAGCAC	bna-miR156_v7	ptc-miR156k	64.1095	4.39661	48.4275	43.524	108.646	385.422	1141.81	588.122	767.257	2625.68	Contig3_4839_final	4	1-20	Contig3_4839_final_0_0_0_70_660|sense|_47_81	-1.2498	-0.469555	-0.417499	-0.44514	-0.0426826	0.0638685	0.583517	0.60364	1022.83	AT3G16480	TAIR9 consistent: transcript/cDNA/PEP| Symbols: MPPalpha | MPPalpha (mitochondrial processing peptidase alpha subunit); catalytic/ metal ion binding / metalloendopeptidase/ zinc ion binding	not assigned.no ontology	0.778628
ngs_90486075_x18907	TGACAGAAGAGAGGGAGCAC	bna-miR156_v7	ptc-miR156k	64.1095	4.39661	48.4275	43.524	108.646	385.422	1141.81	588.122	767.257	2625.68	Contig1_14565_final	4	1877-1896	Contig1_14565_final_0_0_0_59_1864|sense|_1586_1620	-0.3626	-0.177754	-0.501522	-0.839577	-0.181899	0.96754	0.952064	1.06459	910.667	AT1G71350	TAIR9 consistent: transcript/cDNA/PEP| Symbols: | eukaryotic translation initiation factor SUI1 family protein	not assigned.no ontology	0.808707
ngs_90486075_x18907	TGACAGAAGAGAGGGAGCAC	bna-miR156_v7	ptc-miR156k	64.1095	4.39661	48.4275	43.524	108.646	385.422	1141.81	588.122	767.257	2625.68	Contig1_56608_remaining	0.5	117-136	Contig1_56608_remaining_0_0_0_8_220|sense|_221_255	-0.312756	-0.500082	-0.20421	-0.483844	-0.108109	-0.0956275	0.605402	0.869855	916.167	AT1G27370	TAIR9 consistent: transcript/cDNA/PEP| Symbols: | squamosa promoter-binding protein-like 10 (SPL10)	not assigned.no ontology	0.83728
ngs_90937847_x895	TGACTGAAGAGAGTGAGCAC	bna-miR156_v71		17.8082	0	0	0	1.64615	5.58583	17.2739	2.8759	103.96	118.597	gi_75972770___NCBI	4	157-175	gi_75972770___NCBI_0_0_0_2_256|sense|_190_226	0.00569169	-0.284307	0.0664331	0.605391	0.743585	0.155666	-0.21486	-0.415608	4171.83	AT2G39570	TAIR9 consistent: transcript/cDNA/PEP| Symbols: | ACT domain-containing protein	not assigned.no ontology	-0.294419
ngs_90937847_x895	TGACTGAAGAGAGTGAGCAC	bna-miR156_v71		17.8082	0	0	0	1.64615	5.58583	17.2739	2.8759	103.96	118.597	Contig1_23884_remaining	4	453-472	Contig1_23884_remaining_0_0_0_38_631|sense|_141_175	-0.0297805	-0.500152	-0.110399	0.425315	0.316898	0.529093	-0.15654	-0.299118	705.333	AT5G50570	TAIR9 consistent: transcript/cDNA/PEP| Symbols: | squamosa promoter-binding protein	not assigned.no ontology	-0.0829054
ngs_90937847_x895	TGACTGAAGAGAGTGAGCAC	bna-miR156_v71		17.8082	0	0	0	1.64615	5.58583	17.2739	2.8759	103.96	118.597	Contig1_3972_final	4	335-353	Contig1_3972_final_0_0_0_51_749|sense|_752_787	-0.970811	-0.456293	-0.342674	-0.123912	0.0868626	0.898475	0.610728	0.76672	2169.33	AT2G39570	TAIR9 consistent: transcript/cDNA/PEP| Symbols: | ACT domain-containing protein	not assigned.no ontology	-0.0578835
ngs_90937847_x895	TGACTGAAGAGAGTGAGCAC	bna-miR156_v71		17.8082	0	0	0	1.64615	5.58583	17.2739	2.8759	103.96	118.597	Contig42_1883_final	3	371-390	Contig42_1883_final_0_0_0_89_841|sense|_298_332	1.18325	1.14611	0.987936	0.198994	-0.744323	-1.09116	-0.613866	-0.471029	3250.33	AT1G64090	TAIR9 consistent: transcript/cDNA/PEP| Symbols: | reticulon family protein (RTNLB3)	not assigned.no ontology	-0.0319456
ngs_90937847_x895	TGACTGAAGAGAGTGAGCAC	bna-miR156_v71		17.8082	0	0	0	1.64615	5.58583	17.2739	2.8759	103.96	118.597	Contig2_3972_final	4	142-160	Contig2_3972_final_0_0_0_328_1170|sense|_1098_1132	-0.645675	-0.495	-0.407621	-0.173256	-0.0275687	0.83849	1.2351	1.35175	5211.5	AT2G39570	TAIR9 consistent: transcript/cDNA/PEP| Symbols: | ACT domain-containing protein	not assigned.no ontology	0.20754
ngs_90937847_x895	TGACTGAAGAGAGTGAGCAC	bna-miR156_v71		17.8082	0	0	0	1.64615	5.58583	17.2739	2.8759	103.96	118.597	Contig2_3729_final	4	713-732	Contig2_3729_final_0_0_0_242_583|sense|_684_723	-0.160577	-0.437257	-0.497266	-0.250118	0.0643307	0.24325	-0.0146928	0.305336	1423.83	AT3G59280	TAIR9 consistent: transcript/cDNA/PEP| Symbols: TXR1 | TXR1 (THAXTOMIN A RESISTANT 1)	not assigned.no ontology	0.219443
ngs_90937847_x895	TGACTGAAGAGAGTGAGCAC	bna-miR156_v71		17.8082	0	0	0	1.64615	5.58583	17.2739	2.8759	103.96	118.597	Contig1_56608_remaining	3	117-136	Contig1_56608_remaining_0_0_0_8_220|sense|_221_255	-0.312756	-0.500082	-0.20421	-0.483844	-0.108109	-0.0956275	0.605402	0.869855	916.167	AT1G27370	TAIR9 consistent: transcript/cDNA/PEP| Symbols: | squamosa promoter-binding protein-like 10 (SPL10)	not assigned.no ontology	0.299495
ngs_90937847_x895	TGACTGAAGAGAGTGAGCAC	bna-miR156_v71		17.8082	0	0	0	1.64615	5.58583	17.2739	2.8759	103.96	118.597	Contig1_9640_final	3.5	135-154	Contig1_9640_final_0_0_0_271_651|sense|_503_537	0.673239	0.30899	-0.0121268	-0.0935435	-0.256812	-0.0421445	-0.194234	-0.15411	3270	AT3G55490	TAIR9 consistent: transcript/cDNA/PEP| Symbols: | CONTAINS InterPro DOMAIN/s: GINS complex	not assigned.no ontology	0.376993
ngs_90937847_x895	TGACTGAAGAGAGTGAGCAC	bna-miR156_v71		17.8082	0	0	0	1.64615	5.58583	17.2739	2.8759	103.96	118.597	Contig1_24555_remaining	3	494-513	Contig1_24555_remaining_0_0_0_1_735|sense|_593_627	-0.0464558	-0.127676	-0.28319	-0.527906	-0.419996	0.212754	0.433311	0.734356	884.667	AT5G43270	TAIR9 consistent: transcript/cDNA/PEP| Symbols: SPL2 | SPL2 (SQUAMOSA PROMOTER BINDING PROTEIN-LIKE 2); DNA binding / transcription factor	not assigned.no ontology	0.407218
ngs_90937847_x895	TGACTGAAGAGAGTGAGCAC	bna-miR156_v71		17.8082	0	0	0	1.64615	5.58583	17.2739	2.8759	103.96	118.597	Contig3_3972_final	4	180-198	Contig3_3972_final_0_0_0_1_1113|sense|_1411_1445	0.536333	0.134428	-0.798934	-0.751535	-0.370075	0.0955975	0.471531	0.89199	791.167	AT2G39570	TAIR9 consistent: transcript/cDNA/PEP| Symbols: | ACT domain-containing protein	not assigned.no ontology	0.580027
ngs_56281984_x891	CTGACAGAAGAGAGGGAGCAC	bna-miR156_v72		5.34246	0	3.2285	1.209	0	14.8955	62.1861	43.1386	43.9269	145.34	Contig1_23884_remaining	2.5	453-473	Contig1_23884_remaining_0_0_0_38_631|sense|_141_175	-0.0297805	-0.500152	-0.110399	0.425315	0.316898	0.529093	-0.15654	-0.299118	705.333	AT5G50570	TAIR9 consistent: transcript/cDNA/PEP| Symbols: | squamosa promoter-binding protein	not assigned.no ontology	-0.292468
ngs_56281984_x891	CTGACAGAAGAGAGGGAGCAC	bna-miR156_v72		5.34246	0	3.2285	1.209	0	14.8955	62.1861	43.1386	43.9269	145.34	Contig1_24555_remaining	1.5	494-514	Contig1_24555_remaining_0_0_0_1_735|sense|_593_627	-0.0464558	-0.127676	-0.28319	-0.527906	-0.419996	0.212754	0.433311	0.734356	884.667	AT5G43270	TAIR9 consistent: transcript/cDNA/PEP| Symbols: SPL2 | SPL2 (SQUAMOSA PROMOTER BINDING PROTEIN-LIKE 2); DNA binding / transcription factor	not assigned.no ontology	0.842268
ngs_56281984_x891	CTGACAGAAGAGAGGGAGCAC	bna-miR156_v72		5.34246	0	3.2285	1.209	0	14.8955	62.1861	43.1386	43.9269	145.34	Contig1_56608_remaining	1.5	117-137	Contig1_56608_remaining_0_0_0_8_220|sense|_221_255	-0.312756	-0.500082	-0.20421	-0.483844	-0.108109	-0.0956275	0.605402	0.869855	916.167	AT1G27370	TAIR9 consistent: transcript/cDNA/PEP| Symbols: | squamosa promoter-binding protein-like 10 (SPL10)	not assigned.no ontology	0.902223
ngs_90402748_x839	TGACAAAAGAGAGTGAGCAC	bna-miR156_v73		11.5753	1.46554	0	1.209	6.5846	11.1717	13.8191	18.6934	86.3896	122.317	Contig9_9546_final	4	471-489	Contig9_9546_final_0_0_0_60_353|sense|_350_389	0.309309	0.319291	0.090453	0.350924	0.12298	-0.428965	-0.549365	-0.845272	6139.33	AT1G61780	TAIR9 consistent: transcript/cDNA/PEP| Symbols: | postsynaptic protein-related	not assigned.no ontology	-0.807333
ngs_90402748_x839	TGACAAAAGAGAGTGAGCAC	bna-miR156_v73		11.5753	1.46554	0	1.209	6.5846	11.1717	13.8191	18.6934	86.3896	122.317	Contig2_11808_final	4	654-674	Contig2_11808_final_0_0_0_103_642|sense|_106_140	0.37415	0.519241	0.32125	0.0529676	-0.353578	-0.169563	-0.497229	-0.836382	2290	AT1G03680	TAIR9 consistent: transcript/cDNA/PEP| Symbols: ATHM1	not assigned.no ontology	-0.743064
ngs_90402748_x839	TGACAAAAGAGAGTGAGCAC	bna-miR156_v73		11.5753	1.46554	0	1.209	6.5846	11.1717	13.8191	18.6934	86.3896	122.317	Contig1_17599_final	4	861-880	Contig1_17599_final_0_0_0_1_702|sense|_326_360	0.483798	0.303571	0.316753	0.468731	-0.0536977	-0.507529	-1.04276	-0.608131	1718.33	AT4G39170	TAIR9 consistent: transcript/cDNA/PEP| Symbols: | SEC14 cytosolic factor	not assigned.no ontology	-0.729797
ngs_90402748_x839	TGACAAAAGAGAGTGAGCAC	bna-miR156_v73		11.5753	1.46554	0	1.209	6.5846	11.1717	13.8191	18.6934	86.3896	122.317	Contig1_18215_final	4	584-602	Contig1_18215_final_0_0_0_3_536|sense|_363_397	0.644955	0.379534	0.428026	0.0834476	-0.122889	-0.0491278	-0.751395	-0.527771	754.833	AT4G34640	TAIR9 consistent: transcript/cDNA/PEP| Symbols: SQS1	not assigned.no ontology	-0.618612
ngs_90402748_x839	TGACAAAAGAGAGTGAGCAC	bna-miR156_v73		11.5753	1.46554	0	1.209	6.5846	11.1717	13.8191	18.6934	86.3896	122.317	Contig1_12721_final	4	1327-1346	Contig1_12721_final_0_0_0_46_1284|sense|_855_893	-0.0295914	0.116328	0.426063	0.0295696	0.108614	-0.512561	-0.322173	0.143771	1150.17	AT3G14890	TAIR9 consistent: transcript/cDNA/PEP| Symbols: | phosphoesterase	not assigned.no ontology	-0.473011
ngs_90402748_x839	TGACAAAAGAGAGTGAGCAC	bna-miR156_v73		11.5753	1.46554	0	1.209	6.5846	11.1717	13.8191	18.6934	86.3896	122.317	BNARO2GH_T3_011_A02_15DEC2006_016.ab1___PBI	3.5	284-302	BNARO2GH_T3_011_A02_15DEC2006_016.ab1___PBI_0_0_0_307_708|sense|_622_656	-0.916741	-0.637324	0.705599	1.33502	1.11551	0.321592	-0.109013	-0.261338	3153	AT4G23730	TAIR9 consistent: transcript/cDNA/PEP| Symbols: | aldose 1-epimerase family protein	not assigned.no ontology	-0.460027
ngs_90402748_x839	TGACAAAAGAGAGTGAGCAC	bna-miR156_v73		11.5753	1.46554	0	1.209	6.5846	11.1717	13.8191	18.6934	86.3896	122.317	Contig3_3641_final	4	429-448	Contig3_3641_final_0_0_0_79_399|sense|_45_80	-0.285647	-0.243226	0.0717615	0.181503	0.25118	0.385063	-0.0952188	-0.416478	1769.5	AT4G34555	TAIR9 consistent: transcript/cDNA/PEP| Symbols: | 40S ribosomal protein S25	not assigned.no ontology	-0.394128
ngs_90402748_x839	TGACAAAAGAGAGTGAGCAC	bna-miR156_v73		11.5753	1.46554	0	1.209	6.5846	11.1717	13.8191	18.6934	86.3896	122.317	Contig1_3641_final	4	406-425	Contig1_3641_final_0_0_0_56_376|sense|_272_310	-0.503467	0.125135	-0.0431178	-0.0953383	0.00304397	0.346047	0.601927	-0.451394	7953.33	AT4G34555	TAIR9 consistent: transcript/cDNA/PEP| Symbols: | 40S ribosomal protein S25	not assigned.no ontology	-0.104577
ngs_90402748_x839	TGACAAAAGAGAGTGAGCAC	bna-miR156_v73		11.5753	1.46554	0	1.209	6.5846	11.1717	13.8191	18.6934	86.3896	122.317	Contig1_23884_remaining	4	453-472	Contig1_23884_remaining_0_0_0_38_631|sense|_141_175	-0.0297805	-0.500152	-0.110399	0.425315	0.316898	0.529093	-0.15654	-0.299118	705.333	AT5G50570	TAIR9 consistent: transcript/cDNA/PEP| Symbols: | squamosa promoter-binding protein	not assigned.no ontology	-0.099403
ngs_90402748_x839	TGACAAAAGAGAGTGAGCAC	bna-miR156_v73		11.5753	1.46554	0	1.209	6.5846	11.1717	13.8191	18.6934	86.3896	122.317	Contig1_9220_final	3	500-518	Contig1_9220_final_0_0_0_60_488|sense|_25_59	0.105298	-0.724021	-0.317681	0.700823	1.20398	-0.122828	-0.0184118	-0.268284	2363.33	AT1G07830	TAIR9 consistent: transcript/cDNA/PEP| Symbols: | ribosomal protein L29 family protein	not assigned.no ontology	-0.0757736
ngs_90402748_x839	TGACAAAAGAGAGTGAGCAC	bna-miR156_v73		11.5753	1.46554	0	1.209	6.5846	11.1717	13.8191	18.6934	86.3896	122.317	Contig2_783_final	3	548-566	Contig2_783_final_0_0_0_42_464|sense|_274_308	1.3547	0.428209	-0.0183118	-0.214006	-0.799905	-0.293388	-0.0563386	0.242613	1869	AT1G68760	TAIR9 consistent: transcript/cDNA/PEP| Symbols: ATNUDT1	not assigned.no ontology	0.200981
ngs_90402748_x839	TGACAAAAGAGAGTGAGCAC	bna-miR156_v73		11.5753	1.46554	0	1.209	6.5846	11.1717	13.8191	18.6934	86.3896	122.317	21ACACMS_UP_020_F03_06NOV2004_021.ab1___PBI	4	409-428	21ACACMS_UP_020_F03_06NOV2004_021.ab1___PBI_0_0_0_59_379|sense|_368_403	-1.00515	-0.404437	-0.113651	-0.239291	0.155426	0.524942	0.200505	0.0824782	3138.33	AT4G34555	TAIR9 consistent: transcript/cDNA/PEP| Symbols: | 40S ribosomal protein S25	not assigned.no ontology	0.231145
ngs_90402748_x839	TGACAAAAGAGAGTGAGCAC	bna-miR156_v73		11.5753	1.46554	0	1.209	6.5846	11.1717	13.8191	18.6934	86.3896	122.317	Contig2_9220_final	3	557-575	Contig2_9220_final_0_0_0_105_545|sense|_787_822	0.207888	-0.453122	-0.1441	-0.107906	0.204619	0.474615	0.0701927	-0.339025	1377.83	AT1G07830	TAIR9 consistent: transcript/cDNA/PEP| Symbols: | ribosomal protein L29 family protein	not assigned.no ontology	0.243806
ngs_90402748_x839	TGACAAAAGAGAGTGAGCAC	bna-miR156_v73		11.5753	1.46554	0	1.209	6.5846	11.1717	13.8191	18.6934	86.3896	122.317	gi_56842084___NCBI	4	692-710	gi_56842084___NCBI_0_0_0_13_393|sense|_220_254	-1.37363	-1.28458	-0.299823	-0.186011	0.293374	0.44304	0.018178	0.102886	1591.17	AT1G56070	TAIR9 consistent: transcript/cDNA/PEP| Symbols: LOS1 | LOS1; copper ion binding / translation elongation factor/ translation factor	not assigned.no ontology	0.289316
ngs_90402748_x839	TGACAAAAGAGAGTGAGCAC	bna-miR156_v73		11.5753	1.46554	0	1.209	6.5846	11.1717	13.8191	18.6934	86.3896	122.317	gi_32508707___NCBI	3.5	246-265	gi_32508707___NCBI_0_0_0_482_766|sense|_156_195	0.583372	-0.187463	-0.147266	-0.276808	0.0371733	0.190689	-0.106963	0.133267	1516.67	AT1G63770	TAIR9 consistent: transcript/cDNA/PEP| Symbols: | peptidase M1 family protein	not assigned.no ontology	0.584223
ngs_90402748_x839	TGACAAAAGAGAGTGAGCAC	bna-miR156_v73		11.5753	1.46554	0	1.209	6.5846	11.1717	13.8191	18.6934	86.3896	122.317	Contig1_12699_final	3	575-594	Contig1_12699_final_0_0_0_3_458|sense|_26_60	0.346731	-0.118877	-0.313949	-0.643891	-0.819468	0.0177601	0.341594	0.391197	895.333	AT1G48670	TAIR9 consistent: transcript/cDNA/PEP| Symbols: | auxin-responsive GH3 family protein	not assigned.no ontology	0.73681
ngs_90402748_x839	TGACAAAAGAGAGTGAGCAC	bna-miR156_v73		11.5753	1.46554	0	1.209	6.5846	11.1717	13.8191	18.6934	86.3896	122.317	Contig1_56608_remaining	3	117-136	Contig1_56608_remaining_0_0_0_8_220|sense|_221_255	-0.312756	-0.500082	-0.20421	-0.483844	-0.108109	-0.0956275	0.605402	0.869855	916.167	AT1G27370	TAIR9 consistent: transcript/cDNA/PEP| Symbols: | squamosa promoter-binding protein-like 10 (SPL10)	not assigned.no ontology	0.824805
ngs_90402748_x839	TGACAAAAGAGAGTGAGCAC	bna-miR156_v73		11.5753	1.46554	0	1.209	6.5846	11.1717	13.8191	18.6934	86.3896	122.317	RL2553F___AAFC	4	578-598	RL2553F___AAFC_0_0_0_1_441|sense|_320_354	0.381368	-0.0825857	-0.322852	-0.433263	-0.1609	-0.193026	0.218869	1.00725	1004.17	AT5G26830	TAIR9 consistent: transcript/cDNA/PEP| Symbols: | threonyl-tRNA synthetase / threonine--tRNA ligase (THRRS)	not assigned.no ontology	0.848644
ngs_90402748_x839	TGACAAAAGAGAGTGAGCAC	bna-miR156_v73		11.5753	1.46554	0	1.209	6.5846	11.1717	13.8191	18.6934	86.3896	122.317	Contig1_24555_remaining	3	494-513	Contig1_24555_remaining_0_0_0_1_735|sense|_593_627	-0.0464558	-0.127676	-0.28319	-0.527906	-0.419996	0.212754	0.433311	0.734356	884.667	AT5G43270	TAIR9 consistent: transcript/cDNA/PEP| Symbols: SPL2 | SPL2 (SQUAMOSA PROMOTER BINDING PROTEIN-LIKE 2); DNA binding / transcription factor	not assigned.no ontology	0.873856
ngs_90455604_x824	TGACAGAAAAGAGTGAGCAC	bna-miR156_v75		7.12328	1.46554	3.2285	3.627	8.23075	42.8247	51.8217	33.0729	48.3196	166.165	Contig4_690_final	4	74-92	Contig4_690_final|senAnsen|_220_256	-0.293477	0.946161	0.791356	0.471527	0.219407	-1.0247	-0.69258	-0.916458	9128.67	AT1G58055	TAIR9 PEP: Encodes a defensin-like (DEFL) family protein. | chr1:21488741-21489064 FORWARD # LCR50 | LCR50 (Low-molecular-weight cysteine-rich 50) | chr2:5055525-5055872 REVERSE # Encodes a defensin-like (DEFL) family protein. | chr2:5068490-5068853 REVERSE	not assigned.no ontology	-0.862737
ngs_90455604_x824	TGACAGAAAAGAGTGAGCAC	bna-miR156_v75		7.12328	1.46554	3.2285	3.627	8.23075	42.8247	51.8217	33.0729	48.3196	166.165	Contig6_690_final	4	73-91	Contig6_690_final|senAnsen|_186_220	0.0260218	2.90327	1.8159	1.08333	-0.284977	-1.42638	-1.67425	-1.86376	9474.5	AT1G58055	TAIR9 PEP: Encodes a defensin-like (DEFL) family protein. | chr1:21488741-21489064 FORWARD # LCR50 | LCR50 (Low-molecular-weight cysteine-rich 50) | chr2:5055525-5055872 REVERSE # Encodes a defensin-like (DEFL) family protein. | chr2:5068490-5068853 REVERSE	not assigned.no ontology	-0.841214
ngs_90455604_x824	TGACAGAAAAGAGTGAGCAC	bna-miR156_v75		7.12328	1.46554	3.2285	3.627	8.23075	42.8247	51.8217	33.0729	48.3196	166.165	Contig9_690_final	4	70-88	Contig9_690_final_0_0_0_34_252|sense|_204_238	-0.0811324	4.09378	2.53766	1.18264	0.656382	-1.47842	-1.79661	-2.06078	11180	AT1G58055	TAIR9 PEP: Encodes a defensin-like (DEFL) family protein. | chr1:21488741-21489064 FORWARD # LCR50 | LCR50 (Low-molecular-weight cysteine-rich 50) | chr2:5055525-5055872 REVERSE # Encodes a defensin-like (DEFL) family protein. | chr2:5068490-5068853 REVERSE	not assigned.no ontology	-0.831839
ngs_90455604_x824	TGACAGAAAAGAGTGAGCAC	bna-miR156_v75		7.12328	1.46554	3.2285	3.627	8.23075	42.8247	51.8217	33.0729	48.3196	166.165	gi_115335823___NCBI	4	65-83	gi_115335823___NCBI|senAnsen|_93_127	0.185012	1.36237	0.592854	0.490327	0.0136667	-0.212939	-0.496324	-0.51016	1558	AT2G12465	TAIR9 PEP: LCR50 | LCR50 (Low-molecular-weight cysteine-rich 50) | chr2:5055525-5055872 REVERSE	not assigned.no ontology	-0.797899
ngs_90455604_x824	TGACAGAAAAGAGTGAGCAC	bna-miR156_v75		7.12328	1.46554	3.2285	3.627	8.23075	42.8247	51.8217	33.0729	48.3196	166.165	gi_32494062___NCBI	3.5	351-369	gi_32494062___NCBI_0_0_0_36_287|sense|_120_157	1.47662	1.04357	0.873488	0.361068	0.0222891	-0.585124	-0.397906	0.0205855	2537.67	AT1G47830	TAIR9 consistent: transcript/cDNA/PEP| Symbols: | clathrin coat assembly protein	not assigned.no ontology	-0.794462
ngs_90455604_x824	TGACAGAAAAGAGTGAGCAC	bna-miR156_v75		7.12328	1.46554	3.2285	3.627	8.23075	42.8247	51.8217	33.0729	48.3196	166.165	Contig1_690_final	4	88-106	Contig1_690_final|senAnsen|_252_290	-0.330819	1.55718	0.72245	0.124445	-0.149149	-0.966204	-0.202739	-0.689198	26537.7	AT1G58055	TAIR9 PEP: Encodes a defensin-like (DEFL) family protein. | chr1:21488741-21489064 FORWARD # LCR50 | LCR50 (Low-molecular-weight cysteine-rich 50) | chr2:5055525-5055872 REVERSE	not assigned.no ontology	-0.64942
ngs_90455604_x824	TGACAGAAAAGAGTGAGCAC	bna-miR156_v75		7.12328	1.46554	3.2285	3.627	8.23075	42.8247	51.8217	33.0729	48.3196	166.165	Contig1_23884_remaining	4	453-472	Contig1_23884_remaining_0_0_0_38_631|sense|_141_175	-0.0297805	-0.500152	-0.110399	0.425315	0.316898	0.529093	-0.15654	-0.299118	705.333	AT5G50570	TAIR9 consistent: transcript/cDNA/PEP| Symbols: | squamosa promoter-binding protein	not assigned.no ontology	0.0804913
ngs_90455604_x824	TGACAGAAAAGAGTGAGCAC	bna-miR156_v75		7.12328	1.46554	3.2285	3.627	8.23075	42.8247	51.8217	33.0729	48.3196	166.165	Contig1_68104_remaining	3.5	59-79	Contig1_68104_remaining_0_0_0_98_883|sense|_319_353	-0.89011	-0.0862246	-0.0633171	0.122142	0.540968	0.31501	0.052907	-0.38017	1161.33	AT2G22840	TAIR9 consistent: transcript/cDNA/PEP| Symbols: AtGRF1 | AtGRF1 (GROWTH-REGULATING FACTOR 1); transcription activator	not assigned.no ontology	0.148485
ngs_90455604_x824	TGACAGAAAAGAGTGAGCAC	bna-miR156_v75		7.12328	1.46554	3.2285	3.627	8.23075	42.8247	51.8217	33.0729	48.3196	166.165	Contig1_11026_final	4	657-676	Contig1_11026_final_0_0_0_98_760|sense|_171_205	-0.586462	-0.253462	-0.0682716	-0.128663	0.251908	0.419732	-0.34294	-0.186304	798.833	AT3G09690	TAIR9 consistent: transcript/cDNA/PEP| Symbols: | hydrolase	not assigned.no ontology	0.170893
ngs_90455604_x824	TGACAGAAAAGAGTGAGCAC	bna-miR156_v75		7.12328	1.46554	3.2285	3.627	8.23075	42.8247	51.8217	33.0729	48.3196	166.165	gi_56842084___NCBI	4	692-710	gi_56842084___NCBI_0_0_0_13_393|sense|_220_254	-1.37363	-1.28458	-0.299823	-0.186011	0.293374	0.44304	0.018178	0.102886	1591.17	AT1G56070	TAIR9 consistent: transcript/cDNA/PEP| Symbols: LOS1 | LOS1; copper ion binding / translation elongation factor/ translation factor	not assigned.no ontology	0.569955
ngs_90455604_x824	TGACAGAAAAGAGTGAGCAC	bna-miR156_v75		7.12328	1.46554	3.2285	3.627	8.23075	42.8247	51.8217	33.0729	48.3196	166.165	Contig1_56608_remaining	3	117-136	Contig1_56608_remaining_0_0_0_8_220|sense|_221_255	-0.312756	-0.500082	-0.20421	-0.483844	-0.108109	-0.0956275	0.605402	0.869855	916.167	AT1G27370	TAIR9 consistent: transcript/cDNA/PEP| Symbols: | squamosa promoter-binding protein-like 10 (SPL10)	not assigned.no ontology	0.758315
ngs_90455604_x824	TGACAGAAAAGAGTGAGCAC	bna-miR156_v75		7.12328	1.46554	3.2285	3.627	8.23075	42.8247	51.8217	33.0729	48.3196	166.165	Contig1_24555_remaining	3	494-513	Contig1_24555_remaining_0_0_0_1_735|sense|_593_627	-0.0464558	-0.127676	-0.28319	-0.527906	-0.419996	0.212754	0.433311	0.734356	884.667	AT5G43270	TAIR9 consistent: transcript/cDNA/PEP| Symbols: SPL2 | SPL2 (SQUAMOSA PROMOTER BINDING PROTEIN-LIKE 2); DNA binding / transcription factor	not assigned.no ontology	0.799599
ngs_90485810_x786	TGACAGAAGAGAGGGAACAC	bna-miR156_v77		18.6986	0	6.457	19.344	16.4615	182.47	361.025	368.116	190.35	984.018	Contig1_1030_final	3	761-780	Contig1_1030_final_0_0_0_90_581|sense|_76_110	1.76565	1.41563	1.32879	0.479458	-0.570164	-1.38804	-1.38384	-1.15291	2115.5	AT4G38920	TAIR9 consistent: transcript/cDNA/PEP| Symbols: AVA-P3	not assigned.no ontology	-0.79041
ngs_90485810_x786	TGACAGAAGAGAGGGAACAC	bna-miR156_v77		18.6986	0	6.457	19.344	16.4615	182.47	361.025	368.116	190.35	984.018	Contig1_1351_final	4	535-554	Contig1_1351_final_0_0_0_71_520|sense|_475_509	1.36515	0.453062	0.642863	0.296334	-0.498921	-1.09784	-0.645616	-0.652472	706.333	AT3G13350	TAIR9 consistent: transcript/cDNA/PEP| Symbols: | high mobility group (HMG1/2) family protein / ARID/BRIGHT DNA-binding domain-containing protein	not assigned.no ontology	-0.669337
ngs_90485810_x786	TGACAGAAGAGAGGGAACAC	bna-miR156_v77		18.6986	0	6.457	19.344	16.4615	182.47	361.025	368.116	190.35	984.018	Contig1_4838_final	4	98-116	Contig1_4838_final_0_0_0_32_919|sense|_559_593	1.50191	1.70247	1.20749	-0.029233	-0.952104	-0.749355	-0.60397	-0.833001	6996.33	AT1G71690	TAIR9 consistent: transcript/cDNA/PEP| Symbols: | unknown protein	not assigned.no ontology	-0.621597
ngs_90485810_x786	TGACAGAAGAGAGGGAACAC	bna-miR156_v77		18.6986	0	6.457	19.344	16.4615	182.47	361.025	368.116	190.35	984.018	Contig2_4838_final	4	107-125	Contig2_4838_final_0_0_0_41_913|sense|_564_598	1.49293	1.73349	1.43223	0.0946881	-1.15439	-1.37413	-0.707547	-0.811604	5308.66	AT1G71690	TAIR9 consistent: transcript/cDNA/PEP| Symbols: | unknown protein	not assigned.no ontology	-0.599057
ngs_90485810_x786	TGACAGAAGAGAGGGAACAC	bna-miR156_v77		18.6986	0	6.457	19.344	16.4615	182.47	361.025	368.116	190.35	984.018	Contig1_85011_remaining	4	794-814	Contig1_85011_remaining_0_0_0_1_630|sense|_129_163	0.0713485	0.391795	-0.345271	-0.652995	0.00732223	-0.545743	-0.507596	-0.328843	932	AT5G63370	TAIR9 consistent: transcript/cDNA/PEP| Symbols: | protein kinase family protein	not assigned.no ontology	-0.454421
ngs_90485810_x786	TGACAGAAGAGAGGGAACAC	bna-miR156_v77		18.6986	0	6.457	19.344	16.4615	182.47	361.025	368.116	190.35	984.018	Contig1_23884_remaining	2.5	453-472	Contig1_23884_remaining_0_0_0_38_631|sense|_141_175	-0.0297805	-0.500152	-0.110399	0.425315	0.316898	0.529093	-0.15654	-0.299118	705.333	AT5G50570	TAIR9 consistent: transcript/cDNA/PEP| Symbols: | squamosa promoter-binding protein	not assigned.no ontology	-0.19211
ngs_90485810_x786	TGACAGAAGAGAGGGAACAC	bna-miR156_v77		18.6986	0	6.457	19.344	16.4615	182.47	361.025	368.116	190.35	984.018	Contig1_15715_final	3.5	1030-1049	Contig1_15715_final_0_0_0_419_952|sense|_243_277	-0.852097	-0.778302	0.0627844	0.0744813	0.336692	0.412254	-0.217504	0.332027	669.5	AT3G20970	TAIR9 consistent: transcript/cDNA/PEP| Symbols: NFU4	not assigned.no ontology	0.332934
ngs_90485810_x786	TGACAGAAGAGAGGGAACAC	bna-miR156_v77		18.6986	0	6.457	19.344	16.4615	182.47	361.025	368.116	190.35	984.018	BNSCS4CT_UP_032_G03_19JAN2005_019.ab1___PBI	3.5	112-130	BNSCS4CT_UP_032_G03_19JAN2005_019.ab1___PBI_0_0_0_97_216|sense|_81_115	-1.32065	-0.220744	-0.737128	-0.355621	0.0536666	1.42663	0.509774	-0.0312953	1530.67	AT4G32290	TAIR9 consistent: transcript/cDNA/PEP| Symbols: | unknown protein	not assigned.no ontology	0.518265
ngs_90485810_x786	TGACAGAAGAGAGGGAACAC	bna-miR156_v77		18.6986	0	6.457	19.344	16.4615	182.47	361.025	368.116	190.35	984.018	gi_21843935___NCBI	4	422-442	gi_21843935___NCBI_0_0_0_132_365|sense|_116_150	0.309111	0.290035	-0.363069	-0.103379	0.263497	0.751494	0.468902	0.357846	2976	AT2G47880	TAIR9 consistent: transcript/cDNA/PEP| Symbols: | glutaredoxin family protein	not assigned.no ontology	0.528808
ngs_90485810_x786	TGACAGAAGAGAGGGAACAC	bna-miR156_v77		18.6986	0	6.457	19.344	16.4615	182.47	361.025	368.116	190.35	984.018	BNDH4DCT_UP_012_H02_16DEC2004_002.ab1___PBI	4	304-324	BNDH4DCT_UP_012_H02_16DEC2004_002.ab1___PBI_0_0_0_21_392|sense|_113_148	0.386174	-0.149127	-0.669944	-0.45428	-0.203746	0.569752	0.632524	0.431802	2285.17	AT1G12672	TAIR9 consistent: transcript/cDNA/PEP| Symbols: | unknown protein	not assigned.no ontology	0.738841
ngs_90485810_x786	TGACAGAAGAGAGGGAACAC	bna-miR156_v77		18.6986	0	6.457	19.344	16.4615	182.47	361.025	368.116	190.35	984.018	Contig1_8680_final	4	390-409	Contig1_8680_final_0_0_0_54_386|sense|_513_547	-0.206157	-0.0664719	-0.47266	-0.470424	-0.159819	0.481551	0.500258	0.876713	4081.67	AT3G05810	TAIR9 consistent: transcript/cDNA/PEP| Symbols: | unknown protein	not assigned.no ontology	0.91358
ngs_90485810_x786	TGACAGAAGAGAGGGAACAC	bna-miR156_v77		18.6986	0	6.457	19.344	16.4615	182.47	361.025	368.116	190.35	984.018	Contig1_24555_remaining	1.5	494-513	Contig1_24555_remaining_0_0_0_1_735|sense|_593_627	-0.0464558	-0.127676	-0.28319	-0.527906	-0.419996	0.212754	0.433311	0.734356	884.667	AT5G43270	TAIR9 consistent: transcript/cDNA/PEP| Symbols: SPL2 | SPL2 (SQUAMOSA PROMOTER BINDING PROTEIN-LIKE 2); DNA binding / transcription factor	not assigned.no ontology	0.913689
ngs_90485810_x786	TGACAGAAGAGAGGGAACAC	bna-miR156_v77		18.6986	0	6.457	19.344	16.4615	182.47	361.025	368.116	190.35	984.018	Contig1_27279_remaining	4	215-235	Contig1_27279_remaining_0_0_0_4_1191|sense|_736_770	-0.770569	-0.253763	-0.226061	0.0135189	-0.350628	0.369966	1.18845	0.849518	701.667	AT1G79090	TAIR9 consistent: transcript/cDNA/PEP| Symbols: | unknown protein	not assigned.no ontology	0.928495
ngs_90485810_x786	TGACAGAAGAGAGGGAACAC	bna-miR156_v77		18.6986	0	6.457	19.344	16.4615	182.47	361.025	368.116	190.35	984.018	Contig1_56608_remaining	1.5	117-136	Contig1_56608_remaining_0_0_0_8_220|sense|_221_255	-0.312756	-0.500082	-0.20421	-0.483844	-0.108109	-0.0956275	0.605402	0.869855	916.167	AT1G27370	TAIR9 consistent: transcript/cDNA/PEP| Symbols: | squamosa promoter-binding protein-like 10 (SPL10)	not assigned.no ontology	0.937892
ngs_90485810_x786	TGACAGAAGAGAGGGAACAC	bna-miR156_v77		18.6986	0	6.457	19.344	16.4615	182.47	361.025	368.116	190.35	984.018	53COT2_T3_016_A12_03SEP2004_096.ab1___PBI	4	636-655	53COT2_T3_016_A12_03SEP2004_096.ab1___PBI_0_0_0_4_519|sense|_22_56	-0.788571	-0.309993	-0.497408	-0.452543	-0.163596	0.338999	0.665271	1.04615	4309.33	AT2G33340	TAIR9 consistent: transcript/cDNA/PEP| Symbols: | nucleotide binding / ubiquitin-protein ligase	not assigned.no ontology	0.94143
ngs_60655451_x755	GACAGAAGAGAGTGAGCACA	bna-miR156_v78		16.9178	0	12.914	4.836	26.3384	33.515	36.2752	31.6349	216.706	306.661	Contig2_11808_final	3.5	653-673	Contig2_11808_final_0_0_0_103_642|sense|_106_140	0.37415	0.519241	0.32125	0.0529676	-0.353578	-0.169563	-0.497229	-0.836382	2290	AT1G03680	TAIR9 consistent: transcript/cDNA/PEP| Symbols: ATHM1	not assigned.no ontology	-0.810011
ngs_60655451_x755	GACAGAAGAGAGTGAGCACA	bna-miR156_v78		16.9178	0	12.914	4.836	26.3384	33.515	36.2752	31.6349	216.706	306.661	Contig2_4838_final	4	106-124	Contig2_4838_final_0_0_0_41_913|sense|_564_598	1.49293	1.73349	1.43223	0.0946881	-1.15439	-1.37413	-0.707547	-0.811604	5308.66	AT1G71690	TAIR9 consistent: transcript/cDNA/PEP| Symbols: | unknown protein	not assigned.no ontology	-0.793301
ngs_60655451_x755	GACAGAAGAGAGTGAGCACA	bna-miR156_v78		16.9178	0	12.914	4.836	26.3384	33.515	36.2752	31.6349	216.706	306.661	Contig1_4838_final	4	97-115	Contig1_4838_final_0_0_0_32_919|sense|_559_593	1.50191	1.70247	1.20749	-0.029233	-0.952104	-0.749355	-0.60397	-0.833001	6996.33	AT1G71690	TAIR9 consistent: transcript/cDNA/PEP| Symbols: | unknown protein	not assigned.no ontology	-0.764759
ngs_60655451_x755	GACAGAAGAGAGTGAGCACA	bna-miR156_v78		16.9178	0	12.914	4.836	26.3384	33.515	36.2752	31.6349	216.706	306.661	36RDBRG_UP_078_G10_19JAN2006_068.ab1___PBI	3.5	606-626	36RDBRG_UP_078_G10_19JAN2006_068.ab1___PBI_0_0_0_47_520|sense|_471_505	0.654629	0.181675	-0.190193	0.18928	-0.0947364	-0.164478	-0.957677	-1.08558	4736.5	AT5G58740	TAIR9 consistent: transcript/cDNA/PEP| Symbols: | nuclear movement family protein	not assigned.no ontology	-0.6736
ngs_60655451_x755	GACAGAAGAGAGTGAGCACA	bna-miR156_v78		16.9178	0	12.914	4.836	26.3384	33.515	36.2752	31.6349	216.706	306.661	Contig1_36976_remaining	4	6-26	Contig1_36976_remaining_0_0_0_117_344|sense|_214_248	0.468275	0.43081	-0.11982	-0.321891	-0.0706507	0.114686	-0.188268	-0.113028	1556	AT3G53370	TAIR9 consistent: transcript/cDNA/PEP| Symbols: | DNA-binding S1FA family protein	not assigned.no ontology	-0.276938
ngs_60655451_x755	GACAGAAGAGAGTGAGCACA	bna-miR156_v78		16.9178	0	12.914	4.836	26.3384	33.515	36.2752	31.6349	216.706	306.661	Contig2_783_final	4	547-565	Contig2_783_final_0_0_0_42_464|sense|_274_308	1.3547	0.428209	-0.0183118	-0.214006	-0.799905	-0.293388	-0.0563386	0.242613	1869	AT1G68760	TAIR9 consistent: transcript/cDNA/PEP| Symbols: ATNUDT1	not assigned.no ontology	-0.275316
ngs_60655451_x755	GACAGAAGAGAGTGAGCACA	bna-miR156_v78		16.9178	0	12.914	4.836	26.3384	33.515	36.2752	31.6349	216.706	306.661	Contig1_23884_remaining	3	452-471	Contig1_23884_remaining_0_0_0_38_631|sense|_141_175	-0.0297805	-0.500152	-0.110399	0.425315	0.316898	0.529093	-0.15654	-0.299118	705.333	AT5G50570	TAIR9 consistent: transcript/cDNA/PEP| Symbols: | squamosa promoter-binding protein	not assigned.no ontology	0.214342
ngs_60655451_x755	GACAGAAGAGAGTGAGCACA	bna-miR156_v78		16.9178	0	12.914	4.836	26.3384	33.515	36.2752	31.6349	216.706	306.661	gi_32508707___NCBI	3	245-264	gi_32508707___NCBI_0_0_0_482_766|sense|_156_195	0.583372	-0.187463	-0.147266	-0.276808	0.0371733	0.190689	-0.106963	0.133267	1516.67	AT1G63770	TAIR9 consistent: transcript/cDNA/PEP| Symbols: | peptidase M1 family protein	not assigned.no ontology	0.368088
ngs_60655451_x755	GACAGAAGAGAGTGAGCACA	bna-miR156_v78		16.9178	0	12.914	4.836	26.3384	33.515	36.2752	31.6349	216.706	306.661	RL6824F___AAFC	4	341-360	RL6824F___AAFC_0_0_0_2_193|sense|_241_276	0.285691	0.346022	-0.43331	-0.291694	0.0837264	0.1155	0.417531	0.371163	7838.67	AT3G21175	TAIR9 consistent: transcript/cDNA/PEP| Symbols: ZML1 | ZML1 (ZIM-LIKE 1); sequence-specific DNA binding / transcription factor/ zinc ion binding	not assigned.no ontology	0.414691
ngs_60655451_x755	GACAGAAGAGAGTGAGCACA	bna-miR156_v78		16.9178	0	12.914	4.836	26.3384	33.515	36.2752	31.6349	216.706	306.661	Contig1_24555_remaining	3	493-512	Contig1_24555_remaining_0_0_0_1_735|sense|_593_627	-0.0464558	-0.127676	-0.28319	-0.527906	-0.419996	0.212754	0.433311	0.734356	884.667	AT5G43270	TAIR9 consistent: transcript/cDNA/PEP| Symbols: SPL2 | SPL2 (SQUAMOSA PROMOTER BINDING PROTEIN-LIKE 2); DNA binding / transcription factor	not assigned.no ontology	0.683919
ngs_60655451_x755	GACAGAAGAGAGTGAGCACA	bna-miR156_v78		16.9178	0	12.914	4.836	26.3384	33.515	36.2752	31.6349	216.706	306.661	Contig1_56608_remaining	3	116-135	Contig1_56608_remaining_0_0_0_8_220|sense|_221_255	-0.312756	-0.500082	-0.20421	-0.483844	-0.108109	-0.0956275	0.605402	0.869855	916.167	AT1G27370	TAIR9 consistent: transcript/cDNA/PEP| Symbols: | squamosa promoter-binding protein-like 10 (SPL10)	not assigned.no ontology	0.786697
[truncated: 5,044 more rows]

## Sheet: Sheet2
miRNA name (temperate)	Sequence name	Sequence	Identical sequence in miRBase R18	miRNA name (temperate)	Sequence name
bna-miR156_v1	ngs_90531808_x3282238	TGACAGAAGAGAGTGAGCAC	ath-miR156a	bna-miR156_v1	ngs_90531808_x3282238
[truncated: 542 more rows]
