# Supplementary material for: MicroRNAs and their putative targets in Brassica napus seed maturation
Source: BMC Genomics. 2013 Feb 28;14:140. doi: 10.1186/1471-2164-14-140 (PMC3602245; doi:10.1186/1471-2164-14-140)
Supplement: Additional file 9: Table S6 — Putative novel miRNAs and their precursors in the B. napus A genome (B. rapa v1.1). [file 1471-2164-14-140-S9.xlsx]

## Sheet: Novel prediction
Supplemental Table 6. Putative novel miRNAs and their precursors in the B. napus A genome (B. rapa v1.1)
MIR gene	miRNA	Sequence Name	Sequence	Sequence Length	Total Read Count	Chromosome	Position	Hairpin sequence in B.rapa
MIR5801	miR5801	ngs_31862435_x57087	AGTGACATGAAAGCCGAGCTG	21	57087	A09	4373586..4373996	TTATGAATATAGTTATTTTTTTCCTGCAGCTCGGCTTTCATGTCACTAGTTGCAGAGAATTCTACACCGGTAGTAACAGTATGACTTTGATGTAAGAGCAAATTCAGTAAGTTTGAGATAGATTTCCTGATTCAAGTAAACTATTCGGATAAAAAATACCGACGTTATTCTTCTCAGCATTTTAGAATAGTACCAAGCTTATTTCTATTAGCCTCTTACCATGGTTTATCGGGTACCAAGTGACATTCAAATAAGTTTGGTACTTTTTATCCGAATAACTTACTTGGACTCAGAGGAATCAAACTCAAACTAACTTACCGAACTGAACGTACTCCTATATCAAAATTATTATTGTATACTATCAGTAATTCTTCAGCTAGTGACATGAAAGTAGAGCTG…
MIR5802	miR5802	ngs_90350640_x9567	TGAATGTCTTTCTCTTCATC	20	9567	A05	14691156..14691275	TGGAGAGTAAGGACATTCAGATCTGCGAAGCTTATGGTCCCGTAACTTTTAAAATGGATTGGGTGTTTGAGTTTGTTGACCTGAATGTCTTTCTCTTCATC
	miR5802*	ngs_93017147_x1117	TGGAGAGTAAGGACATTCAGA	21	1117	A05	14691156..14691275	TGGAGAGTAAGGACATTCAGATCTGCGAAGCTTATGGTCCCGTAACTTTTAAAATGGATTGGGTGTTTGAGTTTGTTGACCTGAATGTCTTTCTCTTCATC
MIR5803	miR5803	ngs_93040713_x1769	TGGAGCATCAACAGATCTCGG	21	1769	A02	complement(7676373..7676484)	CTACGTTATTTTGTTTTAACATGGAGCATCAACAGATCTCGGAGCATGTAAGATCTGTTGTTTGTCCTCGGGGATCTGCTGGTCGTTCCATGTTAAACTAAATAATGTAGGT
MIR5804	miR5804	ngs_95256779_x544	TGTTTTGTGGGTTTCTACCGA	21	544	A04	complement(15739560..15739659)	CATACTCGGTAAAAGCCTTCAAAATATGAGTTAATATTTTGAGTACCACTCCCCAAAAGCCACAACATAACTCATGTTTTGTGGGTTTCTACCGAGTATG
MIR5805	miR5805	ngs_83353645_x2762	TACGTAGTGACCGAGCTTGGC	21	2762	A01	24285426..24285534	TACGTAGTGACCGAGCTTGGCCGAGCTTGATCGCTACGTAGCGGGACGGATGCTCGGTCTCTACGTAGCGACCGAGCTTTGGCTCGAGCTCGGTCGCTACGTAGC										p
MIR5806	miR5806	ngs_93724919_x632	TGGGGTTGTGATTTCAGGCTT	21	632	A05	21666638..21666734	GCCTGAAATAAACAATCCCAACAGATTACAAATCATTTGGCCTTGAATTTCATTTGTAATATGTTGGGGTTGTGATTTCAGGCTT
MIR5807a	miR5807a	ngs_33298399_x20078	ATAAATCCCAAGCATCATCCA	21	20078	A06	20494933..20495031	AACAAGATAAATCCCAAGCATCATCCACCTTATTAGCCCTTGAACATGAAGGCTTGTAAAATGGATGATGCTTGGGATTTATTTTGTAC
MIR5807b	miR5807b	ngs_33298399_x20078	ATAAATCCCAAGCATCATCCA	21	20078	A09	20013210..20013304	TACAAAAAGATAAATCCCAAGAATCATCCATTTAACAAGCCTTCATTCATGTCAAAGCTAATAAGGTGGATGATGCTTGGGATTTATCTTGTTAT
MIR5808	miR5808	ngs_86633703_x50024	TCCACCCATACCATACAGACCC	22	50024	A06	9500775..9500886	TTTCAGGGATTAAGTGTCTGTATGTGTGGGCTGAGTAGGCACAATCACAGCTTTTACTCAGATCTGGTTGTGAATGGACCTTCTCCACCCATACCATACAGACCCTTAATCC	112
MIR5809	miR5809	ngs_33251142_x719	ATAAAGATTTGAGCTTTGGC	20	719	A05	20783498..20783625	TTGGTCGAATAAAGATTTGAGCTTTGGCTTTCGATTGTGTTGTGAATATTAGTTGGAGAGAGAGAGGAGATAGTATAAAAACAGCTTCAACACAATCCAAAGCAAAGCTCAAATCTTTATTAAACACA
MIR5810	miR5810	ngs_89044989_x286	TCTGACGGTGAAAGGCTTGGTACT	24	286	A06	complement(2112186..2112491)	AAAAAATTTACCTTTAAAGTCACGTCCAAAGTGTACAGACTTGAATGCACAATATCTCTGGTAAAAGTACCAAGCCTTTCACCGTCAGAAGATACTGATCTCTATTTTCTTCAGTTGCAACCGACAGAAACTCCAACCAGCACCCCAAACTCTGGAGGTTGTACTGATCGTCGTTTGTGGTGGTTGTGACTGGAGTGAACGGAGAATGTTACATTCCGGCGGTGAAACGGCTTGATATTTTCAATGGTGAAATTGTGCATTCAAGTAATTACAAATCTGGACATGACTTAAAAGGTAAAACTGTTC

## Sheet: novomir prediction
>ngs_31862435_x57087	57087	21	Scaffold000126	53612	m
>ngs_73059966_x24691	24691	21	Scaffold000204	6485	m
>ngs_33298399_x20078	20078	21	Scaffold000040	1623460	p
>ngs_33298399_x20078	20078	21	Scaffold000009	4124174	m
>ngs_33298399_x20078	20078	21	Scaffold000009	4124119	p
>ngs_73060067_x16739	16739	22	Scaffold000204	6484	m
>ngs_10214745_x16493	16493	21	Scaffold000026	1095480	m
>ngs_90350640_x9567	9567	20	Scaffold000091	418654	p
>ngs_31862153_x9256	9256	20	Scaffold000126	53613	m
>ngs_68869265_x9168	9168	21	Scaffold000126	53962	m
>ngs_94937763_x7891	7891	21	Scaffold000023	1374052	p
>ngs_98300198_x7119	7119	20	Scaffold000023	1374051	p
>ngs_94381832_x5342	5342	21	Scaffold000454	5318	m
>ngs_91595625_x5181	5181	21	Scaffold000023	1374046	p
>ngs_6859702_x4618	4618	21	Scaffold000038	1516791	m
>ngs_74729656_x3794	3794	20	Scaffold000001	5024508	m
>ngs_73261062_x3737	3737	20	Scaffold000057	826416	m
>ngs_89380948_x3460	3460	21	Scaffold000002	549705	m
>ngs_52942757_x2945	2945	22	Scaffold000005	1684208	m
>ngs_83353645_x2762	2762	21	Scaffold000589	2261	m
>ngs_83353645_x2762	2762	21	Scaffold000278	2697	p
>ngs_83353645_x2762	2762	21	Scaffold000198	48887	m
>ngs_83353645_x2762	2762	21	Scaffold000033	1823764	m
>ngs_77663456_x2624	2624	20	Scaffold000015	2266366	p
>ngs_91906057_x2479	2479	21	Scaffold000126	53619	m
>ngs_18197269_x2463	2463	21	Scaffold000026	1094764	p
>ngs_18197269_x2463	2463	21	Scaffold000026	1094565	m
>ngs_42565030_x2394	2394	21	Scaffold000020	1517644	p
>ngs_90673194_x2350	2350	22	Scaffold000026	1081563	p
>ngs_4167567_x2306	2306	22	Scaffold000026	1095690	m
>ngs_51162599_x2252	2252	21	Scaffold000157	215948	m
>ngs_97121623_x2174	2174	21	Scaffold000020	1517645	p
>ngs_96105583_x2157	2157	21	Scaffold000023	1374170	p
>ngs_24851659_x2156	2156	22	Scaffold000063	174379	m
>ngs_35301842_x2021	2021	22	Scaffold000001	258783	m
>ngs_52908516_x2006	2006	21	Scaffold000026	1094720	m
>ngs_17527687_x1979	1979	22	Scaffold000100	431136	p
>ngs_76499238_x1944	1944	20	Scaffold000024	32720	m
>ngs_98450441_x1936	1936	21	Scaffold000119	498547	m
>ngs_98450441_x1936	1936	21	Scaffold000117	50750	p
>ngs_98450441_x1936	1936	21	Scaffold000096	432130	p
>ngs_98450441_x1936	1936	21	Scaffold000086	238322	p
>ngs_98450441_x1936	1936	21	Scaffold000069	1207885	m
>ngs_98450441_x1936	1936	21	Scaffold000026	835250	p
>ngs_77684754_x1933	1933	22	Scaffold000107	501062	p
>ngs_36555290_x1896	1896	21	Scaffold000021	1573318	m
>ngs_82409459_x1815	1815	22	Scaffold000008	2643404	p
>ngs_81996179_x1773	1773	22	Scaffold000026	1095636	m
>ngs_93040713_x1769	1769	21	Scaffold000038	1943639	p
>ngs_79679124_x1753	1753	22	Scaffold000024	32720	m
>ngs_93017180_x1649	1649	22	Scaffold000091	418573	p
>ngs_34719323_x1611	1611	22	Scaffold000281	9208	m
>ngs_53804279_x1587	1587	22	Scaffold000070	787235	p
>ngs_98156113_x1586	1586	22	Scaffold000454	5318	m
>ngs_36555384_x1565	1565	22	Scaffold000021	1573317	m
>ngs_74732522_x1561	1561	22	Scaffold000001	5024506	m
>ngs_82711829_x1550	1550	20	Scaffold000001	4646061	p
>ngs_76989017_x1537	1537	20	Scaffold000004	4859979	p
>ngs_25218797_x1499	1499	21	Scaffold000281	9207	m
>ngs_73487786_x1441	1441	22	Scaffold000022	1846401	m
>ngs_73487786_x1441	1441	22	Scaffold000001	716211	m
>ngs_83268290_x1432	1432	22	Scaffold000001	258780	m
>ngs_85880931_x1426	1426	22	Scaffold000026	1090672	p
>ngs_85880931_x1426	1426	22	Scaffold000026	1081541	p
>ngs_73307243_x1414	1414	20	Scaffold000044	839346	m
>ngs_73307243_x1414	1414	20	Scaffold000003	2788903	p
>ngs_79449549_x1399	1399	20	Scaffold000195	83946	m
>ngs_79449549_x1399	1399	20	Scaffold000072	834156	p
>ngs_68869148_x1395	1395	20	Scaffold000126	53963	m
>ngs_61081277_x1366	1366	20	Scaffold000005	461133	p
>ngs_61081277_x1366	1366	20	Scaffold000001	7000688	p
>ngs_79449550_x1344	1344	21	Scaffold000195	83945	m
>ngs_79449550_x1344	1344	21	Scaffold000072	834156	p
>ngs_99680458_x1335	1335	22	Scaffold000043	294881	p
>ngs_73485002_x1290	1290	20	Scaffold000022	1846403	m
>ngs_73485002_x1290	1290	20	Scaffold000001	716213	m
>ngs_91011466_x1275	1275	22	Scaffold000074	673176	p
>ngs_91011466_x1275	1275	22	Scaffold000074	672968	m
>ngs_91011466_x1275	1275	22	Scaffold000065	580876	m
>ngs_91011466_x1275	1275	22	Scaffold000060	1314494	m
>ngs_91011466_x1275	1275	22	Scaffold000021	1017539	m
>ngs_91011466_x1275	1275	22	Scaffold000008	567296	m
>ngs_91011466_x1275	1275	22	Scaffold000003	2920857	m
>ngs_85347536_x1258	1258	22	Scaffold000424	11769	m
>ngs_13037742_x1255	1255	21	Scaffold000063	174391	m
>ngs_70098201_x1242	1242	21	Scaffold000093	775548	p
>ngs_53410554_x1224	1224	22	Scaffold000020	1517745	p
>ngs_85043028_x1223	1223	22	Scaffold000009	4123941	p
>ngs_45286430_x1218	1218	22	Scaffold000063	174391	m
>ngs_12304077_x1190	1190	22	Scaffold000026	1095689	m
>ngs_73261063_x1178	1178	21	Scaffold000057	826415	m
>ngs_93017147_x1177	1177	21	Scaffold000091	418573	p
>ngs_98300306_x1166	1166	21	Scaffold000023	1374051	p
>ngs_91712675_x1108	1108	21	Scaffold000095	423804	p
>ngs_91712675_x1108	1108	21	Scaffold000029	795267	m
>ngs_91712675_x1108	1108	21	Scaffold000009	987262	m
>ngs_91712675_x1108	1108	21	Scaffold000001	3750331	p
>ngs_91712675_x1108	1108	21	Scaffold000001	3740305	p
>ngs_52951235_x1104	1104	22	Scaffold020533		3
>ngs_9966484_x1093	1093	21	Scaffold000005	1684176	m
>ngs_9966484_x1093	1093	21	Scaffold000005	1682834	m
>ngs_9966484_x1093	1093	21	Scaffold000005	1681363	m
>ngs_40236378_x1078	1078	22	Scaffold000009	2201861	m
>ngs_92646359_x1052	1052	21	Scaffold000016	1620461	p
>ngs_98653471_x1042	1042	21	Scaffold000195	83935	m
>ngs_98653471_x1042	1042	21	Scaffold000072	834166	p
>ngs_79449575_x1030	1030	22	Scaffold000195	83944	m
>ngs_79449575_x1030	1030	22	Scaffold000072	834156	p
>ngs_89578648_x1028	1028	21	Scaffold000023	1374049	p
>ngs_28916593_x1025	1025	21	Scaffold000606	3084	p
>ngs_28916593_x1025	1025	21	Scaffold000080	2977	p
>ngs_28916593_x1025	1025	21	Scaffold000016	362081	p
>ngs_28916593_x1025	1025	21	Scaffold000009	3759559	p
>ngs_90213599_x998	998	21	Scaffold000043	295124	p
>ngs_85347514_x995	995	21	Scaffold000424	11770	m
>ngs_90088864_x985	985	22	Scaffold000281	19271	p
>ngs_71633457_x979	979	20	Scaffold000044	1718909	p
>ngs_32425872_x978	978	22	Scaffold000050	288301	p
>ngs_51238581_x977	977	22	Scaffold000230	55833	m
>ngs_97565073_x969	969	22	Scaffold000001	7849100	m
>ngs_74304978_x965	965	22	Scaffold000070	787220	p
>ngs_88573600_x964	964	21	Scaffold000126	53960	m
>ngs_95788612_x952	952	21	Scaffold000440	873	m
>ngs_95788612_x952	952	21	Scaffold000440	1072	p
>ngs_95788612_x952	952	21	Scaffold000182	7333	p
>ngs_95788612_x952	952	21	Scaffold000154	307145	p
>ngs_95788612_x952	952	21	Scaffold000065	581064	p
>ngs_95788612_x952	952	21	Scaffold000034	1302469	p
>ngs_95788612_x952	952	21	Scaffold000034	1302270	m
>ngs_95788612_x952	952	21	Scaffold000034	1302127	m
>ngs_95788612_x952	952	21	Scaffold000013	44527	p
>ngs_95788612_x952	952	21	Scaffold000013	44328	m
>ngs_95788612_x952	952	21	Scaffold000013	44091	m
>ngs_95788612_x952	952	21	Scaffold000013	2595791	m
>ngs_95788612_x952	952	21	Scaffold000003	2921061	p
>ngs_26956643_x950	950	21	Scaffold000026	1095593	m
>ngs_60747676_x940	940	22	Scaffold000015	2658748	p
>ngs_84049454_x938	938	22	Scaffold000070	787232	p
>ngs_91168265_x933	933	22	Scaffold000008	913759	m
>ngs_87807772_x930	930	22	Scaffold000107	501063	p
>ngs_94359362_x913	913	21	Scaffold000020	1517648	p
>ngs_46876954_x913	913	21	Scaffold000020	1518264	p
>ngs_2994854_x912	912	21	Scaffold000100	431101	m
>ngs_94474826_x909	909	22	Scaffold000001	258787	m
>ngs_79520650_x892	892	21	Scaffold000080	2876	p
>ngs_79520650_x892	892	21	Scaffold000016	361980	p
>ngs_79520650_x892	892	21	Scaffold000009	3759458	p
>ngs_28916594_x889	889	22	Scaffold000606	3084	p
>ngs_28916594_x889	889	22	Scaffold000080	2977	p
>ngs_28916594_x889	889	22	Scaffold000016	362081	p
>ngs_28916594_x889	889	22	Scaffold000009	3759559	p
>ngs_77684753_x886	886	21	Scaffold000107	501062	p
>ngs_94246980_x884	884	22	Scaffold000026	1095614	m
>ngs_92886473_x878	878	21	Scaffold000020	1517750	p
>ngs_73765622_x873	873	22	Scaffold000023	1019122	p
>ngs_77217614_x868	868	21	Scaffold000001	258787	m
>ngs_94266187_x866	866	21	Scaffold000034	1312646	p
>ngs_72582552_x866	866	20	Scaffold000204	6485	m
>ngs_53591202_x846	846	20	Scaffold000116	562619	p
>ngs_53591202_x846	846	20	Scaffold000016	359584	p
>ngs_53591202_x846	846	20	Scaffold000009	3757062	p
>ngs_41934354_x842	842	20	Scaffold000023	1374169	p
>ngs_82384014_x838	838	21	Scaffold000059	1071673	m
>ngs_2994872_x836	836	22	Scaffold000100	431100	m
>ngs_96004801_x819	819	21	Scaffold000074	673172	p
>ngs_96004801_x819	819	21	Scaffold000074	672973	m
>ngs_96004801_x819	819	21	Scaffold000071	460837	p
>ngs_96004801_x819	819	21	Scaffold000071	460647	m
>ngs_96004801_x819	819	21	Scaffold000065	580881	m
>ngs_96004801_x819	819	21	Scaffold000060	1314499	m
>ngs_96004801_x819	819	21	Scaffold000021	1017544	m
>ngs_96004801_x819	819	21	Scaffold000008	567301	m
>ngs_96004801_x819	819	21	Scaffold000003	2920862	m
>ngs_60847638_x819	819	20	Scaffold000093	775549	p
>ngs_98251609_x804	804	21	Scaffold000023	1374056	p
>ngs_85010575_x796	796	22	Scaffold000230	55643	m
>ngs_91524349_x788	788	22	Scaffold000063	174404	p
>ngs_75090330_x788	788	22	Scaffold000024	32729	m
>ngs_75090330_x788	788	22	Scaffold000010	3929189	m
>ngs_74847010_x787	787	22	Scaffold000024	32721	m
>ngs_74847010_x787	787	22	Scaffold000007	3288385	m
>ngs_37470732_x778	778	22	Scaffold000009	3664692	m
>ngs_76199926_x776	776	22	Scaffold000019	1204962	m
>ngs_94576320_x772	772	21	Scaffold000099	215757	m
>ngs_44236241_x772	772	22	Scaffold000008	913784	p
>ngs_93502410_x771	771	21	Scaffold000195	83944	m
>ngs_93502410_x771	771	21	Scaffold000072	834157	p
>ngs_56635276_x766	766	21	Scaffold000131	341841	m
>ngs_28494059_x747	747	22	Scaffold000093	775547	p
>ngs_97783640_x743	743	22	Scaffold000020	1517749	p
>ngs_33251142_x719	719	20	Scaffold000055	1312104	p
>ngs_8140726_x715	715	21	Scaffold000230	56734	m
>ngs_8140726_x715	715	21	Scaffold000028	2237868	m
>ngs_24574748_x710	710	21	Scaffold000084	1145267	m
>ngs_73487785_x701	701	21	Scaffold000022	1846402	m
>ngs_73487785_x701	701	21	Scaffold000001	716212	m
>ngs_85102597_x698	698	21	Scaffold000009	3761751	p
>ngs_92360109_x696	696	21	Scaffold000009	3761753	p
>ngs_73261075_x696	696	22	Scaffold000057	826414	m
>ngs_91547389_x688	688	21	Scaffold000016	1620432	p
>ngs_70062753_x686	686	22	Scaffold000025	1134054	m
>ngs_99680457_x684	684	21	Scaffold000043	294881	p
>ngs_85347513_x684	684	20	Scaffold000424	11771	m
>ngs_28787607_x682	682	22	Scaffold000005	1682940	p
>ngs_47111547_x680	680	22	Scaffold000050	288300	p
>ngs_82987513_x679	679	22	Scaffold000063	174400	p
>ngs_53630300_x677	677	22	Scaffold000157	221296	p
>ngs_98956256_x675	675	22	Scaffold000026	1094626	m
>ngs_51481854_x671	671	21	Scaffold000006	4607406	p
>ngs_98246103_x664	664	21	Scaffold000043	294882	p
>ngs_68235146_x664	664	20	Scaffold000070	787234	p
>ngs_64108999_x646	646	22	Scaffold000281	9213	m
>ngs_98236173_x645	645	20	Scaffold000025	546942	m
>ngs_93334306_x637	637	22	Scaffold000005	2265952	m
>ngs_65478652_x634	634	22	Scaffold000020	1517643	p
>ngs_93724919_x632	632	21	Scaffold000098	737265	p
>ngs_23727979_x632	632	22	Scaffold000019	1205041	p
>ngs_9712725_x628	628	20	Scaffold000004	4953827	p
>ngs_81273440_x606	606	22	Scaffold000195	83935	m
>ngs_81273440_x606	606	22	Scaffold000072	834165	p
>ngs_95129327_x605	605	20	Scaffold000009	3664685	m
>ngs_65478647_x605	605	21	Scaffold000020	1517643	p
>ngs_1998095_x595	595	21	Scaffold000008	913785	p
>ngs_93502400_x594	594	20	Scaffold000195	83945	m
>ngs_93502400_x594	594	20	Scaffold000072	834157	p
>ngs_67925037_x593	593	20	Scaffold000009	3761754	p
>ngs_85674403_x582	582	22	Scaffold000090	544046	m
>ngs_85674403_x582	582	22	Scaffold000059	1071729	m
>ngs_85674403_x582	582	22	Scaffold000001	9721377	p
>ngs_77166815_x582	582	20	Scaffold000048	411952	m
>ngs_33958061_x578	578	21	Scaffold000037	827638	p
>ngs_23879022_x572	572	21	Scaffold000440	1076	p
>ngs_23879022_x572	572	21	Scaffold000346	11028	p
>ngs_23879022_x572	572	21	Scaffold000182	7337	p
>ngs_23879022_x572	572	21	Scaffold000154	307149	p
>ngs_23879022_x572	572	21	Scaffold000034	1302473	p
>ngs_23879022_x572	572	21	Scaffold000034	1302266	m
>ngs_23879022_x572	572	21	Scaffold000034	1302123	m
>ngs_23879022_x572	572	21	Scaffold000013	44531	p
>ngs_23879022_x572	572	21	Scaffold000013	44324	m
>ngs_23879022_x572	572	21	Scaffold000003	2921065	p
>ngs_89953344_x570	570	22	Scaffold000121	191054	p
>ngs_89953343_x569	569	21	Scaffold000121	191054	p
>ngs_52942756_x568	568	21	Scaffold000005	1684209	m
>ngs_84723759_x565	565	21	Scaffold000055	156798	m
>ngs_49437079_x564	564	21	Scaffold000059	1071679	p
>ngs_55197403_x563	563	22	Scaffold000055	156798	m
>ngs_94554373_x558	558	22	Scaffold000038	1508473	m
>ngs_39583167_x558	558	21	Scaffold000042	915353	p
>ngs_87638839_x557	557	22	Scaffold000157	215948	m
>ngs_77684752_x556	556	20	Scaffold000107	501062	p
>ngs_55055102_x553	553	20	Scaffold000070	787231	p
>ngs_95256779_x544	544	21	Scaffold000021	2166369	p
>ngs_47493669_x544	544	22	Scaffold000008	3333246	m
>ngs_84666895_x539	539	22	Scaffold000001	258782	m
>ngs_80967755_x535	535	21	Scaffold000050	293763	p
>ngs_67988594_x532	532	21	Scaffold000009	3761746	p
>ngs_23510675_x531	531	22	Scaffold000020	1518077	p
>ngs_35039491_x529	529	20	Scaffold000055	156798	m
>ngs_3039401_x526	526	22	Scaffold000021	317329	p
>ngs_22257136_x526	526	21	Scaffold000026	1094716	m
>ngs_51051384_x525	525	22	Scaffold000026	1094628	m
>ngs_60746883_x524	524	20	Scaffold000015	2658748	p
>ngs_70621490_x523	523	21	Scaffold000027	1430916	m
>ngs_72582555_x518	518	22	Scaffold000204	6483	m
>ngs_96289202_x517	517	22	Scaffold020533		4
>ngs_94994245_x516	516	21	Scaffold000020	1518236	p
>ngs_60747675_x515	515	21	Scaffold000015	2658748	p
>ngs_36732685_x513	513	21	Scaffold000196	27034	p
>ngs_36732685_x513	513	21	Scaffold000095	100821	p
>ngs_24614157_x510	510	21	Scaffold000045	949255	m
>ngs_77663464_x507	507	21	Scaffold000015	2266366	p
>ngs_27684949_x506	506	22	Scaffold000230	55646	m
>ngs_90251187_x504	504	21	Scaffold000099	215857	m
>ngs_91595626_x503	503	22	Scaffold000023	1374046	p
>ngs_22356495_x499	499	22	Scaffold000100	431098	m
>ngs_91011460_x490	490	21	Scaffold000074	673176	p
>ngs_91011460_x490	490	21	Scaffold000074	672969	m
>ngs_91011460_x490	490	21	Scaffold000065	580877	m
>ngs_91011460_x490	490	21	Scaffold000060	1314495	m
>ngs_91011460_x490	490	21	Scaffold000021	1017540	m
>ngs_91011460_x490	490	21	Scaffold000008	567297	m
>ngs_91011460_x490	490	21	Scaffold000003	2920858	m
>ngs_38766337_x489	489	21	Scaffold000092	117979	m
>ngs_6899841_x487	487	22	Scaffold000095	202031	m
>ngs_8106505_x486	486	21	Scaffold000095	423802	m
>ngs_8106505_x486	486	21	Scaffold000062	2664	m
>ngs_8106505_x486	486	21	Scaffold000029	795269	p
>ngs_8106505_x486	486	21	Scaffold000009	987264	p
>ngs_8106505_x486	486	21	Scaffold000001	3750329	m
>ngs_8106505_x486	486	21	Scaffold000001	3740303	m
>ngs_39224911_x471	471	21	Scaffold000026	1081408	p
>ngs_72244120_x470	470	20	Scaffold000098	13994	p
>ngs_72244120_x470	470	20	Scaffold000078	563703	m
>ngs_72244120_x470	470	20	Scaffold000069	1323185	m
>ngs_72244120_x470	470	20	Scaffold000065	236457	m
>ngs_72244120_x470	470	20	Scaffold000065	1276898	m
>ngs_72244120_x470	470	20	Scaffold000048	411654	m
>ngs_72244120_x470	470	20	Scaffold000013	3607093	m
>ngs_72244120_x470	470	20	Scaffold000013	165916	m
>ngs_72244120_x470	470	20	Scaffold000013	165850	p
>ngs_72244120_x470	470	20	Scaffold000007	3383694	m
>ngs_72244120_x470	470	20	Scaffold000005	565473	p
>ngs_72244120_x470	470	20	Scaffold000003	4304935	m
>ngs_72244120_x470	470	20	Scaffold000001	3872248	p
>ngs_92853576_x467	467	21	Scaffold000089	987514	m
>ngs_94934516_x466	466	22	Scaffold000009	3664685	m
>ngs_90678430_x464	464	21	Scaffold000126	53610	m
>ngs_93501558_x460	460	22	Scaffold000001	5024504	m
>ngs_93501558_x460	460	22	Scaffold000001	5014708	m
>ngs_93501558_x460	460	22	Scaffold000001	5014564	m
>ngs_93501558_x460	460	22	Scaffold000001	5014420	m
>ngs_89190958_x458	458	22	Scaffold000038	1943692	p
>ngs_94358820_x455	455	21	Scaffold000024	32720	m
>ngs_5346430_x451	451	21	Scaffold000008	913786	p
>ngs_93502411_x447	447	22	Scaffold000195	83943	m
>ngs_93502411_x447	447	22	Scaffold000072	834157	p
>ngs_33298398_x445	445	20	Scaffold000040	1623460	p
>ngs_33298398_x445	445	20	Scaffold000009	4124175	m
>ngs_33298398_x445	445	20	Scaffold000009	4124119	p
>ngs_20336263_x440	440	21	Scaffold000020	1517997	p
>ngs_56869594_x439	439	22	Scaffold000038	1508474	m
>ngs_92929258_x437	437	21	Scaffold000131	341840	m
>ngs_86005554_x437	437	21	Scaffold000157	215936	m
>ngs_86005554_x437	437	21	Scaffold000034	608215	m
>ngs_86005554_x437	437	21	Scaffold000030	619431	m
>ngs_86005554_x437	437	21	Scaffold000011	4808	m
>ngs_21060171_x437	437	21	Scaffold000100	431047	m
>ngs_72582554_x434	434	21	Scaffold000204	6484	m
>ngs_5930593_x434	434	22	Scaffold000019	1204967	m
>ngs_28494058_x433	433	21	Scaffold000093	775547	p
>ngs_27403947_x433	433	21	Scaffold000020	1518171	m
>ngs_27403947_x433	433	21	Scaffold000020	1517659	p
>ngs_3796630_x431	431	21	Scaffold000016	1620467	p
>ngs_34247004_x431	431	20	Scaffold000001	258783	m
>ngs_20354037_x431	431	22	Scaffold000034	1312725	p
>ngs_54769048_x429	429	21	Scaffold000001	4646060	p
>ngs_96320231_x427	427	21	Scaffold000020	1517990	p
>ngs_96320231_x427	427	21	Scaffold000020	1517844	m
>ngs_60837117_x427	427	20	Scaffold000070	787242	p
>ngs_36555128_x426	426	20	Scaffold000021	1573319	m
>ngs_94358819_x425	425	20	Scaffold000024	32721	m
>ngs_94358819_x425	425	20	Scaffold000007	3288385	m
>ngs_34247005_x422	422	21	Scaffold000001	258782	m
>ngs_27684948_x413	413	21	Scaffold000230	55647	m
>ngs_38996617_x411	411	22	Scaffold000281	19270	p
>ngs_85132359_x410	410	22	Scaffold000230	55529	m
>ngs_85132359_x410	410	22	Scaffold000230	55361	p
>ngs_85132359_x410	410	22	Scaffold000230	55244	p
>ngs_99726494_x408	408	22	Scaffold000005	1682973	m
>ngs_67335907_x408	408	20	Scaffold000195	83910	m
>ngs_67335907_x408	408	20	Scaffold000133	214068	m
>ngs_98205809_x405	405	21	Scaffold000112	592163	p
>ngs_98205809_x405	405	21	Scaffold000086	843261	p
>ngs_98205809_x405	405	21	Scaffold000049	134237	m
>ngs_98205809_x405	405	21	Scaffold000029	350730	m
>ngs_98205809_x405	405	21	Scaffold000017	274193	p
>ngs_98205809_x405	405	21	Scaffold000007	2820950	m
>ngs_98205809_x405	405	21	Scaffold000001	6881872	m
>ngs_84460236_x404	404	21	Scaffold000126	53613	m
>ngs_12161191_x403	403	20	Scaffold000010	3448550	p
>ngs_67988593_x401	401	20	Scaffold000009	3761746	p
>ngs_47355360_x398	398	22	Scaffold000008	3333243	m
>ngs_94934515_x397	397	21	Scaffold000009	3664686	m
>ngs_84630717_x396	396	22	Scaffold000230	62591	m
>ngs_84630717_x396	396	22	Scaffold000230	56778	p
>ngs_84630717_x396	396	22	Scaffold000230	54099	m
>ngs_70971868_x396	396	20	Scaffold000606	3085	p
>ngs_70971868_x396	396	20	Scaffold000080	2978	p
>ngs_70971868_x396	396	20	Scaffold000016	362082	p
>ngs_70971868_x396	396	20	Scaffold000009	3759560	p
>ngs_16864197_x396	396	22	Scaffold000019	1204966	m
>ngs_82303951_x394	394	20	Scaffold000004	1941711	p
>ngs_82175779_x393	393	22	Scaffold000019	1204968	m
>ngs_90741984_x389	389	21	Scaffold000026	1095652	m
>ngs_59338473_x387	387	22	Scaffold000072	993408	m
>ngs_60847645_x385	385	22	Scaffold000093	775549	p
>ngs_88603753_x384	384	21	Scaffold000070	787230	p
>ngs_93134311_x382	382	21	Scaffold000230	56742	m
>ngs_10491101_x382	382	21	Scaffold000018	623953	p
>ngs_84049448_x380	380	21	Scaffold000070	787232	p
>ngs_26392393_x379	379	21	Scaffold000090	544044	m
>ngs_26392393_x379	379	21	Scaffold000059	1071727	m
>ngs_26392393_x379	379	21	Scaffold000001	9721380	p
>ngs_98268910_x377	377	21	Scaffold000089	987517	m
>ngs_46106068_x377	377	22	Scaffold000106	601962	p
>ngs_81964283_x376	376	22	Scaffold000100	431101	m
>ngs_68025236_x374	374	22	Scaffold000005	1684209	m
>ngs_44917256_x373	373	22	Scaffold000020	1517640	p
>ngs_82333863_x371	371	22	Scaffold000071	287149	p
>ngs_67988595_x371	371	22	Scaffold000009	3761746	p
>ngs_76949953_x370	370	21	Scaffold000228	22217	m
>ngs_98215398_x365	365	22	Scaffold000099	215757	m
>ngs_58664388_x365	365	21	Scaffold000157	215947	m
>ngs_46694034_x365	365	21	Scaffold000131	341844	m
>ngs_74904616_x364	364	22	Scaffold000023	1019123	p
>ngs_86920220_x363	363	22	Scaffold000059	1071678	p
>ngs_53246943_x363	363	22	Scaffold000117	402270	m
>ngs_10016199_x363	363	22	Scaffold000606	3083	p
>ngs_10016199_x363	363	22	Scaffold000080	2976	p
>ngs_80188173_x362	362	22	Scaffold000064	246854	m
>ngs_24723627_x362	362	22	Scaffold000015	1135314	p
>ngs_79607275_x361	361	21	Scaffold000026	1095526	m
>ngs_98653478_x360	360	22	Scaffold000072	834166	p
>ngs_83861894_x360	360	22	Scaffold000281	9207	m
>ngs_41326696_x360	360	20	Scaffold000019	1205006	p
>ngs_98298903_x359	359	22	Scaffold000009	3664686	m
>ngs_77089225_x359	359	21	Scaffold000157	215937	m
>ngs_77089225_x359	359	21	Scaffold000034	608216	m
>ngs_77089225_x359	359	21	Scaffold000030	619432	m
>ngs_77089225_x359	359	21	Scaffold000011	4809	m
>ngs_74960538_x358	358	21	Scaffold000070	787236	p
>ngs_19671985_x358	358	22	Scaffold000038	1508515	p
>ngs_8737229_x357	357	21	Scaffold000352	19947	p
>ngs_8737229_x357	357	21	Scaffold000016	3277401	m
>ngs_48831379_x357	357	21	Scaffold000019	1204966	m
>ngs_51959058_x356	356	21	Scaffold000107	501064	p
>ngs_10629072_x356	356	22	Scaffold000043	295126	p
>ngs_89306950_x355	355	22	Scaffold000454	5239	m
>ngs_31768862_x352	352	22	Scaffold000063	174398	m
>ngs_76176733_x351	351	20	Scaffold000063	174383	m
>ngs_47909913_x350	350	22	Scaffold000026	1632529	p
>ngs_82686543_x349	349	21	Scaffold000230	62590	m
>ngs_82686543_x349	349	21	Scaffold000230	56780	p
>ngs_82686543_x349	349	21	Scaffold000230	54098	m
>ngs_46358685_x347	347	22	Scaffold000045	949255	m
>ngs_53630290_x346	346	21	Scaffold000157	221296	p
>ngs_33563032_x346	346	22	Scaffold000008	2643403	p
>ngs_13725327_x346	346	21	Scaffold000028	427185	m
>ngs_90182762_x345	345	21	Scaffold000230	55855	m
>ngs_90182762_x345	345	21	Scaffold000230	55033	p
>ngs_28533969_x340	340	21	Scaffold000001	3737720	p
>ngs_92886477_x339	339	22	Scaffold000020	1517750	p
>ngs_89922734_x337	337	21	Scaffold000069	1145465	p
>ngs_89922734_x337	337	21	Scaffold000055	1218295	p
>ngs_89922734_x337	337	21	Scaffold000032	1031917	p
>ngs_89922734_x337	337	21	Scaffold000026	2263458	m
>ngs_89236187_x336	336	21	Scaffold000340	12821	p
>ngs_28412468_x335	335	22	Scaffold000063	858708	p
>ngs_84182690_x334	334	22	Scaffold000230	55074	m
>ngs_77804790_x334	334	21	Scaffold000038	1508473	m
>ngs_39900289_x334	334	20	Scaffold000009	3761752	p
>ngs_74395035_x333	333	22	Scaffold000070	787228	p
>ngs_88603752_x332	332	20	Scaffold000070	787230	p
>ngs_13292978_x331	331	21	Scaffold000085	376585	m
>ngs_13292978_x331	331	21	Scaffold000025	197950	m
>ngs_13292978_x331	331	21	Scaffold000024	1256231	m
>ngs_82336552_x330	330	21	Scaffold000121	419307	m
>ngs_70957145_x328	328	22	Scaffold000009	663959	m
>ngs_24191239_x327	327	22	Scaffold000004	4272855	p
>ngs_97121721_x326	326	22	Scaffold000020	1517645	p
>ngs_82015444_x326	326	21	Scaffold000001	6434565	p
>ngs_76949949_x326	326	20	Scaffold000228	22218	m
>ngs_92783507_x325	325	22	Scaffold000340	13115	p
>ngs_92783507_x325	325	22	Scaffold000196	27982	m
>ngs_92783507_x325	325	22	Scaffold000134	202949	p
>ngs_92783507_x325	325	22	Scaffold000131	341759	p
>ngs_92783507_x325	325	22	Scaffold000100	430436	m
>ngs_92783507_x325	325	22	Scaffold000095	101910	p
>ngs_92783507_x325	325	22	Scaffold000095	101858	p
>ngs_92783507_x325	325	22	Scaffold000095	101806	p
>ngs_92783507_x325	325	22	Scaffold000095	101754	p
>ngs_92783507_x325	325	22	Scaffold000095	101702	p
>ngs_92783507_x325	325	22	Scaffold000080	391653	m
>ngs_53413758_x325	325	22	Scaffold000050	303846	p
>ngs_98111965_x322	322	21	Scaffold000340	18808	p
>ngs_98111965_x322	322	21	Scaffold000196	35109	p
>ngs_98111965_x322	322	21	Scaffold000162	184103	m
>ngs_98111965_x322	322	21	Scaffold000134	208237	p
>ngs_98111965_x322	322	21	Scaffold000103	262157	m
>ngs_98111965_x322	322	21	Scaffold000103	261906	p
>ngs_98111965_x322	322	21	Scaffold000100	424629	m
>ngs_98111965_x322	322	21	Scaffold000095	118887	p
>ngs_85102588_x321	321	20	Scaffold000009	3761751	p
>ngs_83268282_x321	321	21	Scaffold000001	258781	m
>ngs_37609639_x320	320	22	Scaffold000017	1401553	p
>ngs_21519321_x320	320	21	Scaffold000026	1857459	m
>ngs_20430536_x320	320	22	Scaffold000063	174396	p
>ngs_96905346_x319	319	22	Scaffold000003	1061429	m
>ngs_85937502_x316	316	21	Scaffold000026	1081520	p
>ngs_89898320_x314	314	21	Scaffold000073	1083204	m
>ngs_89898320_x314	314	21	Scaffold000033	1679485	m
>ngs_81975112_x314	314	21	Scaffold000067	813390	p
>ngs_94937762_x313	313	20	Scaffold000023	1374052	p
>ngs_39922600_x313	313	22	Scaffold000005	1684214	m
>ngs_25848678_x313	313	22	Scaffold000020	1517642	p
>ngs_21400073_x313	313	22	Scaffold000001	9031584	p
>ngs_88179252_x312	312	21	Scaffold000170	219391	m
>ngs_7654856_x311	311	20	Scaffold000027	1418603	m
>ngs_52883084_x310	310	22	Scaffold000440	6332	m
>ngs_46365245_x309	309	21	Scaffold000020	1518011	p
>ngs_35301820_x307	307	20	Scaffold000001	258785	m
>ngs_31389237_x307	307	22	Scaffold000026	1090670	p
>ngs_31389237_x307	307	22	Scaffold000026	1081539	p
>ngs_25371437_x307	307	20	Scaffold000201	13307	p
>ngs_90342374_x306	306	21	Scaffold000230	62521	p
>ngs_90342374_x306	306	21	Scaffold000230	54029	p
>ngs_10214711_x306	306	20	Scaffold000026	1095481	m
>ngs_10673325_x305	305	21	Scaffold000026	1068936	p
>ngs_92360108_x304	304	20	Scaffold000009	3761753	p
>ngs_94783944_x303	303	21	Scaffold000089	987516	m
>ngs_66587643_x302	302	21	Scaffold000006	1805743	p
>ngs_65454548_x300	300	20	Scaffold000065	682941	p
