# Supplementary material for: MicroRNAs and their putative targets in Brassica napus seed maturation
Source: BMC Genomics. 2013 Feb 28;14:140. doi: 10.1186/1471-2164-14-140 (PMC3602245; doi:10.1186/1471-2164-14-140)
Supplement: Additional file 10: Table S7 — Expression of novel putative miRNAs and their targets. [file 1471-2164-14-140-S10.xlsx]

## Sheet: Sheet1
Supplemental Table 7. Expression of novel putative miRNAs and their targets
			Raw data																												miRNA expression (Normalized to 10M)
			Total Clean Reads	10371178	18916066	14594202	10831009	10936745	13155132	13180455	13955227	11306170	15476635	10173946	11483795	13633211	13543113	20369083	22092547	10603168	11282091	11230779	6823440	6194827	8271295	6074781	5370732	5789076	6954334	6829528
Sequence ID	miRNA sequence	miRNA	Total reads	15DEm	15DEndo	15DSC	25DC	25DEm	25DEndo	25DH	25DR	25DSC	35DEm	35DEndo	35DSC	45DC	45DEm	45DH	45DR	45DSC	Flower Buds	10d	15d	20d	25d	30d	35d	40d	45d	50d	15DEm	15DEndo	15DSC	25DC	25DEm	25DEndo	25DH	25DR	25DSC	35DEm	35DEndo	35DSC	45DC	45DEm	45DH	45DR	45DSC	Flower Buds	10d
ngs_31862435_x57087	AGTGACATGAAAGCCGAGCTG	miR5801	57087	171	67	0	1948	1941	153	1542	640	4	9006	782	77	15257	6436	7714	4207	2120	2	227	1	32	138	131	240	904	1875	1472	164.88	35.4196	0	1798.54	1774.75	116.304	1169.91	458.61	3.53789	5819.09	768.63	67.051	11191.1	4752.23	3787.11	1904.26	1999.4	1.77272	202.123
ngs_31862435_x57087	AGTGACATGAAAGCCGAGCTG	miR5801	57087	171	67	0	1948	1941	153	1542	640	4	9006	782	77	15257	6436	7714	4207	2120	2	227	1	32	138	131	240	904	1875	1472	164.88	35.4196	0	1798.54	1774.75	116.304	1169.91	458.61	3.53789	5819.09	768.63	67.051	11191.1	4752.23	3787.11	1904.26	1999.4	1.77272	202.123
ngs_90350640_x9567	TGAATGTCTTTCTCTTCATC	miR5802	9567	64	1413	485	149	259	290	132	78	276	314	94	176	2739	975	849	400	411	79	8	4	8	16	71	67	42	151	17	61.7095	746.984	332.324	137.568	236.816	220.446	100.148	55.893	244.114	202.886	92.3929	153.259	2009.06	719.923	416.808	181.057	387.62	70.0225	7.12328
ngs_90350640_x9567	TGAATGTCTTTCTCTTCATC	miR5802	9567	64	1413	485	149	259	290	132	78	276	314	94	176	2739	975	849	400	411	79	8	4	8	16	71	67	42	151	17	61.7095	746.984	332.324	137.568	236.816	220.446	100.148	55.893	244.114	202.886	92.3929	153.259	2009.06	719.923	416.808	181.057	387.62	70.0225	7.12328
ngs_90350640_x9567	TGAATGTCTTTCTCTTCATC	miR5802	9567	64	1413	485	149	259	290	132	78	276	314	94	176	2739	975	849	400	411	79	8	4	8	16	71	67	42	151	17	61.7095	746.984	332.324	137.568	236.816	220.446	100.148	55.893	244.114	202.886	92.3929	153.259	2009.06	719.923	416.808	181.057	387.62	70.0225	7.12328
ngs_90350640_x9567	TGAATGTCTTTCTCTTCATC	miR5802	9567	64	1413	485	149	259	290	132	78	276	314	94	176	2739	975	849	400	411	79	8	4	8	16	71	67	42	151	17	61.7095	746.984	332.324	137.568	236.816	220.446	100.148	55.893	244.114	202.886	92.3929	153.259	2009.06	719.923	416.808	181.057	387.62	70.0225	7.12328
ngs_90350640_x9567	TGAATGTCTTTCTCTTCATC	miR5802	9567	64	1413	485	149	259	290	132	78	276	314	94	176	2739	975	849	400	411	79	8	4	8	16	71	67	42	151	17	61.7095	746.984	332.324	137.568	236.816	220.446	100.148	55.893	244.114	202.886	92.3929	153.259	2009.06	719.923	416.808	181.057	387.62	70.0225	7.12328
ngs_90350640_x9567	TGAATGTCTTTCTCTTCATC	miR5802	9567	64	1413	485	149	259	290	132	78	276	314	94	176	2739	975	849	400	411	79	8	4	8	16	71	67	42	151	17	61.7095	746.984	332.324	137.568	236.816	220.446	100.148	55.893	244.114	202.886	92.3929	153.259	2009.06	719.923	416.808	181.057	387.62	70.0225	7.12328
ngs_90350640_x9567	TGAATGTCTTTCTCTTCATC	miR5802	9567	64	1413	485	149	259	290	132	78	276	314	94	176	2739	975	849	400	411	79	8	4	8	16	71	67	42	151	17	61.7095	746.984	332.324	137.568	236.816	220.446	100.148	55.893	244.114	202.886	92.3929	153.259	2009.06	719.923	416.808	181.057	387.62	70.0225	7.12328
ngs_90350640_x9567	TGAATGTCTTTCTCTTCATC	miR5802	9567	64	1413	485	149	259	290	132	78	276	314	94	176	2739	975	849	400	411	79	8	4	8	16	71	67	42	151	17	61.7095	746.984	332.324	137.568	236.816	220.446	100.148	55.893	244.114	202.886	92.3929	153.259	2009.06	719.923	416.808	181.057	387.62	70.0225	7.12328
ngs_90350640_x9567	TGAATGTCTTTCTCTTCATC	miR5802	9567	64	1413	485	149	259	290	132	78	276	314	94	176	2739	975	849	400	411	79	8	4	8	16	71	67	42	151	17	61.7095	746.984	332.324	137.568	236.816	220.446	100.148	55.893	244.114	202.886	92.3929	153.259	2009.06	719.923	416.808	181.057	387.62	70.0225	7.12328
ngs_90350640_x9567	TGAATGTCTTTCTCTTCATC	miR5802	9567	64	1413	485	149	259	290	132	78	276	314	94	176	2739	975	849	400	411	79	8	4	8	16	71	67	42	151	17	61.7095	746.984	332.324	137.568	236.816	220.446	100.148	55.893	244.114	202.886	92.3929	153.259	2009.06	719.923	416.808	181.057	387.62	70.0225	7.12328
ngs_90350640_x9567	TGAATGTCTTTCTCTTCATC	miR5802	9567	64	1413	485	149	259	290	132	78	276	314	94	176	2739	975	849	400	411	79	8	4	8	16	71	67	42	151	17	61.7095	746.984	332.324	137.568	236.816	220.446	100.148	55.893	244.114	202.886	92.3929	153.259	2009.06	719.923	416.808	181.057	387.62	70.0225	7.12328
ngs_90350640_x9567	TGAATGTCTTTCTCTTCATC	miR5802	9567	64	1413	485	149	259	290	132	78	276	314	94	176	2739	975	849	400	411	79	8	4	8	16	71	67	42	151	17	61.7095	746.984	332.324	137.568	236.816	220.446	100.148	55.893	244.114	202.886	92.3929	153.259	2009.06	719.923	416.808	181.057	387.62	70.0225	7.12328
ngs_90350640_x9567	TGAATGTCTTTCTCTTCATC	miR5802	9567	64	1413	485	149	259	290	132	78	276	314	94	176	2739	975	849	400	411	79	8	4	8	16	71	67	42	151	17	61.7095	746.984	332.324	137.568	236.816	220.446	100.148	55.893	244.114	202.886	92.3929	153.259	2009.06	719.923	416.808	181.057	387.62	70.0225	7.12328
ngs_90350640_x9567	TGAATGTCTTTCTCTTCATC	miR5802	9567	64	1413	485	149	259	290	132	78	276	314	94	176	2739	975	849	400	411	79	8	4	8	16	71	67	42	151	17	61.7095	746.984	332.324	137.568	236.816	220.446	100.148	55.893	244.114	202.886	92.3929	153.259	2009.06	719.923	416.808	181.057	387.62	70.0225	7.12328
ngs_90350640_x9567	TGAATGTCTTTCTCTTCATC	miR5802	9567	64	1413	485	149	259	290	132	78	276	314	94	176	2739	975	849	400	411	79	8	4	8	16	71	67	42	151	17	61.7095	746.984	332.324	137.568	236.816	220.446	100.148	55.893	244.114	202.886	92.3929	153.259	2009.06	719.923	416.808	181.057	387.62	70.0225	7.12328
ngs_90350640_x9567	TGAATGTCTTTCTCTTCATC	miR5802	9567	64	1413	485	149	259	290	132	78	276	314	94	176	2739	975	849	400	411	79	8	4	8	16	71	67	42	151	17	61.7095	746.984	332.324	137.568	236.816	220.446	100.148	55.893	244.114	202.886	92.3929	153.259	2009.06	719.923	416.808	181.057	387.62	70.0225	7.12328
ngs_90350640_x9567	TGAATGTCTTTCTCTTCATC	miR5802	9567	64	1413	485	149	259	290	132	78	276	314	94	176	2739	975	849	400	411	79	8	4	8	16	71	67	42	151	17	61.7095	746.984	332.324	137.568	236.816	220.446	100.148	55.893	244.114	202.886	92.3929	153.259	2009.06	719.923	416.808	181.057	387.62	70.0225	7.12328
ngs_90350640_x9567	TGAATGTCTTTCTCTTCATC	miR5802	9567	64	1413	485	149	259	290	132	78	276	314	94	176	2739	975	849	400	411	79	8	4	8	16	71	67	42	151	17	61.7095	746.984	332.324	137.568	236.816	220.446	100.148	55.893	244.114	202.886	92.3929	153.259	2009.06	719.923	416.808	181.057	387.62	70.0225	7.12328
ngs_90350640_x9567	TGAATGTCTTTCTCTTCATC	miR5802	9567	64	1413	485	149	259	290	132	78	276	314	94	176	2739	975	849	400	411	79	8	4	8	16	71	67	42	151	17	61.7095	746.984	332.324	137.568	236.816	220.446	100.148	55.893	244.114	202.886	92.3929	153.259	2009.06	719.923	416.808	181.057	387.62	70.0225	7.12328
ngs_90350640_x9567	TGAATGTCTTTCTCTTCATC	miR5802	9567	64	1413	485	149	259	290	132	78	276	314	94	176	2739	975	849	400	411	79	8	4	8	16	71	67	42	151	17	61.7095	746.984	332.324	137.568	236.816	220.446	100.148	55.893	244.114	202.886	92.3929	153.259	2009.06	719.923	416.808	181.057	387.62	70.0225	7.12328
ngs_90350640_x9567	TGAATGTCTTTCTCTTCATC	miR5802	9567	64	1413	485	149	259	290	132	78	276	314	94	176	2739	975	849	400	411	79	8	4	8	16	71	67	42	151	17	61.7095	746.984	332.324	137.568	236.816	220.446	100.148	55.893	244.114	202.886	92.3929	153.259	2009.06	719.923	416.808	181.057	387.62	70.0225	7.12328
ngs_90350640_x9567	TGAATGTCTTTCTCTTCATC	miR5802	9567	64	1413	485	149	259	290	132	78	276	314	94	176	2739	975	849	400	411	79	8	4	8	16	71	67	42	151	17	61.7095	746.984	332.324	137.568	236.816	220.446	100.148	55.893	244.114	202.886	92.3929	153.259	2009.06	719.923	416.808	181.057	387.62	70.0225	7.12328
ngs_90350640_x9567	TGAATGTCTTTCTCTTCATC	miR5802	9567	64	1413	485	149	259	290	132	78	276	314	94	176	2739	975	849	400	411	79	8	4	8	16	71	67	42	151	17	61.7095	746.984	332.324	137.568	236.816	220.446	100.148	55.893	244.114	202.886	92.3929	153.259	2009.06	719.923	416.808	181.057	387.62	70.0225	7.12328
ngs_90350640_x9567	TGAATGTCTTTCTCTTCATC	miR5802	9567	64	1413	485	149	259	290	132	78	276	314	94	176	2739	975	849	400	411	79	8	4	8	16	71	67	42	151	17	61.7095	746.984	332.324	137.568	236.816	220.446	100.148	55.893	244.114	202.886	92.3929	153.259	2009.06	719.923	416.808	181.057	387.62	70.0225	7.12328
ngs_90350640_x9567	TGAATGTCTTTCTCTTCATC	miR5802	9567	64	1413	485	149	259	290	132	78	276	314	94	176	2739	975	849	400	411	79	8	4	8	16	71	67	42	151	17	61.7095	746.984	332.324	137.568	236.816	220.446	100.148	55.893	244.114	202.886	92.3929	153.259	2009.06	719.923	416.808	181.057	387.62	70.0225	7.12328
ngs_90350640_x9567	TGAATGTCTTTCTCTTCATC	miR5802	9567	64	1413	485	149	259	290	132	78	276	314	94	176	2739	975	849	400	411	79	8	4	8	16	71	67	42	151	17	61.7095	746.984	332.324	137.568	236.816	220.446	100.148	55.893	244.114	202.886	92.3929	153.259	2009.06	719.923	416.808	181.057	387.62	70.0225	7.12328
ngs_90350640_x9567	TGAATGTCTTTCTCTTCATC	miR5802	9567	64	1413	485	149	259	290	132	78	276	314	94	176	2739	975	849	400	411	79	8	4	8	16	71	67	42	151	17	61.7095	746.984	332.324	137.568	236.816	220.446	100.148	55.893	244.114	202.886	92.3929	153.259	2009.06	719.923	416.808	181.057	387.62	70.0225	7.12328
ngs_90350640_x9567	TGAATGTCTTTCTCTTCATC	miR5802	9567	64	1413	485	149	259	290	132	78	276	314	94	176	2739	975	849	400	411	79	8	4	8	16	71	67	42	151	17	61.7095	746.984	332.324	137.568	236.816	220.446	100.148	55.893	244.114	202.886	92.3929	153.259	2009.06	719.923	416.808	181.057	387.62	70.0225	7.12328
ngs_90350640_x9567	TGAATGTCTTTCTCTTCATC	miR5802	9567	64	1413	485	149	259	290	132	78	276	314	94	176	2739	975	849	400	411	79	8	4	8	16	71	67	42	151	17	61.7095	746.984	332.324	137.568	236.816	220.446	100.148	55.893	244.114	202.886	92.3929	153.259	2009.06	719.923	416.808	181.057	387.62	70.0225	7.12328
ngs_90350640_x9567	TGAATGTCTTTCTCTTCATC	miR5802	9567	64	1413	485	149	259	290	132	78	276	314	94	176	2739	975	849	400	411	79	8	4	8	16	71	67	42	151	17	61.7095	746.984	332.324	137.568	236.816	220.446	100.148	55.893	244.114	202.886	92.3929	153.259	2009.06	719.923	416.808	181.057	387.62	70.0225	7.12328
ngs_90350640_x9567	TGAATGTCTTTCTCTTCATC	miR5802	9567	64	1413	485	149	259	290	132	78	276	314	94	176	2739	975	849	400	411	79	8	4	8	16	71	67	42	151	17	61.7095	746.984	332.324	137.568	236.816	220.446	100.148	55.893	244.114	202.886	92.3929	153.259	2009.06	719.923	416.808	181.057	387.62	70.0225	7.12328
ngs_90350640_x9567	TGAATGTCTTTCTCTTCATC	miR5802	9567	64	1413	485	149	259	290	132	78	276	314	94	176	2739	975	849	400	411	79	8	4	8	16	71	67	42	151	17	61.7095	746.984	332.324	137.568	236.816	220.446	100.148	55.893	244.114	202.886	92.3929	153.259	2009.06	719.923	416.808	181.057	387.62	70.0225	7.12328
ngs_90350640_x9567	TGAATGTCTTTCTCTTCATC	miR5802	9567	64	1413	485	149	259	290	132	78	276	314	94	176	2739	975	849	400	411	79	8	4	8	16	71	67	42	151	17	61.7095	746.984	332.324	137.568	236.816	220.446	100.148	55.893	244.114	202.886	92.3929	153.259	2009.06	719.923	416.808	181.057	387.62	70.0225	7.12328
ngs_90350640_x9567	TGAATGTCTTTCTCTTCATC	miR5802	9567	64	1413	485	149	259	290	132	78	276	314	94	176	2739	975	849	400	411	79	8	4	8	16	71	67	42	151	17	61.7095	746.984	332.324	137.568	236.816	220.446	100.148	55.893	244.114	202.886	92.3929	153.259	2009.06	719.923	416.808	181.057	387.62	70.0225	7.12328
ngs_90350640_x9567	TGAATGTCTTTCTCTTCATC	miR5802	9567	64	1413	485	149	259	290	132	78	276	314	94	176	2739	975	849	400	411	79	8	4	8	16	71	67	42	151	17	61.7095	746.984	332.324	137.568	236.816	220.446	100.148	55.893	244.114	202.886	92.3929	153.259	2009.06	719.923	416.808	181.057	387.62	70.0225	7.12328
ngs_90350640_x9567	TGAATGTCTTTCTCTTCATC	miR5802	9567	64	1413	485	149	259	290	132	78	276	314	94	176	2739	975	849	400	411	79	8	4	8	16	71	67	42	151	17	61.7095	746.984	332.324	137.568	236.816	220.446	100.148	55.893	244.114	202.886	92.3929	153.259	2009.06	719.923	416.808	181.057	387.62	70.0225	7.12328
ngs_90350640_x9567	TGAATGTCTTTCTCTTCATC	miR5802	9567	64	1413	485	149	259	290	132	78	276	314	94	176	2739	975	849	400	411	79	8	4	8	16	71	67	42	151	17	61.7095	746.984	332.324	137.568	236.816	220.446	100.148	55.893	244.114	202.886	92.3929	153.259	2009.06	719.923	416.808	181.057	387.62	70.0225	7.12328
ngs_90350640_x9567	TGAATGTCTTTCTCTTCATC	miR5802	9567	64	1413	485	149	259	290	132	78	276	314	94	176	2739	975	849	400	411	79	8	4	8	16	71	67	42	151	17	61.7095	746.984	332.324	137.568	236.816	220.446	100.148	55.893	244.114	202.886	92.3929	153.259	2009.06	719.923	416.808	181.057	387.62	70.0225	7.12328
ngs_90350640_x9567	TGAATGTCTTTCTCTTCATC	miR5802	9567	64	1413	485	149	259	290	132	78	276	314	94	176	2739	975	849	400	411	79	8	4	8	16	71	67	42	151	17	61.7095	746.984	332.324	137.568	236.816	220.446	100.148	55.893	244.114	202.886	92.3929	153.259	2009.06	719.923	416.808	181.057	387.62	70.0225	7.12328
ngs_93017147_x1117	TGGAGAGTAAGGACATTCAGA	miR5802*	1177	24	39	31	131	106	37	40	33	46	89	27	39	193	108	105	83	38	3	0	2	0	0	0	0	0	1	2	23.1411	20.6174	21.2413	120.949	96.921	28.1259	30.348	23.6471	40.6857	57.506	26.5384	33.9609	141.566	79.7453	51.5487	37.5692	35.8383	2.65908	0
ngs_93017147_x1117	TGGAGAGTAAGGACATTCAGA	miR5802*	1177	24	39	31	131	106	37	40	33	46	89	27	39	193	108	105	83	38	3	0	2	0	0	0	0	0	1	2	23.1411	20.6174	21.2413	120.949	96.921	28.1259	30.348	23.6471	40.6857	57.506	26.5384	33.9609	141.566	79.7453	51.5487	37.5692	35.8383	2.65908	0
ngs_93017147_x1117	TGGAGAGTAAGGACATTCAGA	miR5802*	1177	24	39	31	131	106	37	40	33	46	89	27	39	193	108	105	83	38	3	0	2	0	0	0	0	0	1	2	23.1411	20.6174	21.2413	120.949	96.921	28.1259	30.348	23.6471	40.6857	57.506	26.5384	33.9609	141.566	79.7453	51.5487	37.5692	35.8383	2.65908	0
ngs_93017147_x1117	TGGAGAGTAAGGACATTCAGA	miR5802*	1177	24	39	31	131	106	37	40	33	46	89	27	39	193	108	105	83	38	3	0	2	0	0	0	0	0	1	2	23.1411	20.6174	21.2413	120.949	96.921	28.1259	30.348	23.6471	40.6857	57.506	26.5384	33.9609	141.566	79.7453	51.5487	37.5692	35.8383	2.65908	0
ngs_93017147_x1117	TGGAGAGTAAGGACATTCAGA	miR5802*	1177	24	39	31	131	106	37	40	33	46	89	27	39	193	108	105	83	38	3	0	2	0	0	0	0	0	1	2	23.1411	20.6174	21.2413	120.949	96.921	28.1259	30.348	23.6471	40.6857	57.506	26.5384	33.9609	141.566	79.7453	51.5487	37.5692	35.8383	2.65908	0
ngs_93040713_x1769	TGGAGCATCAACAGATCTCGG	miR5803	1769	59	49	0	266	297	46	128	66	1	167	2	0	343	143	141	48	6	2	0	0	3	0	0	0	2	0	0	56.8884	25.9039	0	245.591	271.562	34.9673	97.1135	47.2941	0.884473	107.905	1.96581	0	251.591	105.589	69.2226	21.7268	5.65869	1.77272	0
ngs_93040713_x1769	TGGAGCATCAACAGATCTCGG	miR5803	1769	59	49	0	266	297	46	128	66	1	167	2	0	343	143	141	48	6	2	0	0	3	0	0	0	2	0	0	56.8884	25.9039	0	245.591	271.562	34.9673	97.1135	47.2941	0.884473	107.905	1.96581	0	251.591	105.589	69.2226	21.7268	5.65869	1.77272	0
ngs_93040713_x1769	TGGAGCATCAACAGATCTCGG	miR5803	1769	59	49	0	266	297	46	128	66	1	167	2	0	343	143	141	48	6	2	0	0	3	0	0	0	2	0	0	56.8884	25.9039	0	245.591	271.562	34.9673	97.1135	47.2941	0.884473	107.905	1.96581	0	251.591	105.589	69.2226	21.7268	5.65869	1.77272	0
ngs_93040713_x1769	TGGAGCATCAACAGATCTCGG	miR5803	1769	59	49	0	266	297	46	128	66	1	167	2	0	343	143	141	48	6	2	0	0	3	0	0	0	2	0	0	56.8884	25.9039	0	245.591	271.562	34.9673	97.1135	47.2941	0.884473	107.905	1.96581	0	251.591	105.589	69.2226	21.7268	5.65869	1.77272	0
ngs_95256779_x544	TGTTTTGTGGGTTTCTACCGA	miR5804	544	17	4	4	26	45	7	31	2	4	42	1	0	36	24	22	4	4	194	5	2	8	5	5	19	5	16	12	16.3916	2.1146	2.74081	24.0052	41.1457	5.32112	23.5197	1.43315	3.53789	27.1377	0.982903	0	26.4061	17.7212	10.8007	1.81057	3.77246	171.954	4.45205
ngs_95256779_x544	TGTTTTGTGGGTTTCTACCGA	miR5804	544	17	4	4	26	45	7	31	2	4	42	1	0	36	24	22	4	4	194	5	2	8	5	5	19	5	16	12	16.3916	2.1146	2.74081	24.0052	41.1457	5.32112	23.5197	1.43315	3.53789	27.1377	0.982903	0	26.4061	17.7212	10.8007	1.81057	3.77246	171.954	4.45205
ngs_95256779_x544	TGTTTTGTGGGTTTCTACCGA	miR5804	544	17	4	4	26	45	7	31	2	4	42	1	0	36	24	22	4	4	194	5	2	8	5	5	19	5	16	12	16.3916	2.1146	2.74081	24.0052	41.1457	5.32112	23.5197	1.43315	3.53789	27.1377	0.982903	0	26.4061	17.7212	10.8007	1.81057	3.77246	171.954	4.45205
ngs_95256779_x544	TGTTTTGTGGGTTTCTACCGA	miR5804	544	17	4	4	26	45	7	31	2	4	42	1	0	36	24	22	4	4	194	5	2	8	5	5	19	5	16	12	16.3916	2.1146	2.74081	24.0052	41.1457	5.32112	23.5197	1.43315	3.53789	27.1377	0.982903	0	26.4061	17.7212	10.8007	1.81057	3.77246	171.954	4.45205
ngs_95256779_x544	TGTTTTGTGGGTTTCTACCGA	miR5804	544	17	4	4	26	45	7	31	2	4	42	1	0	36	24	22	4	4	194	5	2	8	5	5	19	5	16	12	16.3916	2.1146	2.74081	24.0052	41.1457	5.32112	23.5197	1.43315	3.53789	27.1377	0.982903	0	26.4061	17.7212	10.8007	1.81057	3.77246	171.954	4.45205
ngs_95256779_x544	TGTTTTGTGGGTTTCTACCGA	miR5804	544	17	4	4	26	45	7	31	2	4	42	1	0	36	24	22	4	4	194	5	2	8	5	5	19	5	16	12	16.3916	2.1146	2.74081	24.0052	41.1457	5.32112	23.5197	1.43315	3.53789	27.1377	0.982903	0	26.4061	17.7212	10.8007	1.81057	3.77246	171.954	4.45205
ngs_95256779_x544	TGTTTTGTGGGTTTCTACCGA	miR5804	544	17	4	4	26	45	7	31	2	4	42	1	0	36	24	22	4	4	194	5	2	8	5	5	19	5	16	12	16.3916	2.1146	2.74081	24.0052	41.1457	5.32112	23.5197	1.43315	3.53789	27.1377	0.982903	0	26.4061	17.7212	10.8007	1.81057	3.77246	171.954	4.45205
ngs_95256779_x544	TGTTTTGTGGGTTTCTACCGA	miR5804	544	17	4	4	26	45	7	31	2	4	42	1	0	36	24	22	4	4	194	5	2	8	5	5	19	5	16	12	16.3916	2.1146	2.74081	24.0052	41.1457	5.32112	23.5197	1.43315	3.53789	27.1377	0.982903	0	26.4061	17.7212	10.8007	1.81057	3.77246	171.954	4.45205
ngs_95256779_x544	TGTTTTGTGGGTTTCTACCGA	miR5804	544	17	4	4	26	45	7	31	2	4	42	1	0	36	24	22	4	4	194	5	2	8	5	5	19	5	16	12	16.3916	2.1146	2.74081	24.0052	41.1457	5.32112	23.5197	1.43315	3.53789	27.1377	0.982903	0	26.4061	17.7212	10.8007	1.81057	3.77246	171.954	4.45205
ngs_83353645_x2762	TACGTAGTGACCGAGCTTGGC	miR5805	2762	83	185	110	67	18	159	36	13	61	415	111	234	481	217	182	239	150	0	0	0	0	0	1	0	0	0	0	80.0295	97.8005	75.3724	61.8594	16.4583	120.865	27.3132	9.31551	53.9528	268.146	109.102	203.765	352.815	160.229	89.3511	108.181	141.467	0	0
ngs_83353645_x2762	TACGTAGTGACCGAGCTTGGC	miR5805	2762	83	185	110	67	18	159	36	13	61	415	111	234	481	217	182	239	150	0	0	0	0	0	1	0	0	0	0	80.0295	97.8005	75.3724	61.8594	16.4583	120.865	27.3132	9.31551	53.9528	268.146	109.102	203.765	352.815	160.229	89.3511	108.181	141.467	0	0
ngs_93724919_x632	TGGGGTTGTGATTTCAGGCTT	miR5806	632	10	24	7	36	41	33	12	7	9	114	21	32	104	58	68	35	17	1	0	0	0	0	0	0	0	0	3	9.64211	12.6876	4.79643	33.2379	37.4883	25.0853	9.10439	5.01604	7.96026	73.6594	20.641	27.8654	76.2843	42.8262	33.3839	15.8424	16.0329	0.886361	0
ngs_93724919_x632	TGGGGTTGTGATTTCAGGCTT	miR5806	632	10	24	7	36	41	33	12	7	9	114	21	32	104	58	68	35	17	1	0	0	0	0	0	0	0	0	3	9.64211	12.6876	4.79643	33.2379	37.4883	25.0853	9.10439	5.01604	7.96026	73.6594	20.641	27.8654	76.2843	42.8262	33.3839	15.8424	16.0329	0.886361	0
ngs_93724919_x632	TGGGGTTGTGATTTCAGGCTT	miR5806	632	10	24	7	36	41	33	12	7	9	114	21	32	104	58	68	35	17	1	0	0	0	0	0	0	0	0	3	9.64211	12.6876	4.79643	33.2379	37.4883	25.0853	9.10439	5.01604	7.96026	73.6594	20.641	27.8654	76.2843	42.8262	33.3839	15.8424	16.0329	0.886361	0
ngs_93724919_x632	TGGGGTTGTGATTTCAGGCTT	miR5806	632	10	24	7	36	41	33	12	7	9	114	21	32	104	58	68	35	17	1	0	0	0	0	0	0	0	0	3	9.64211	12.6876	4.79643	33.2379	37.4883	25.0853	9.10439	5.01604	7.96026	73.6594	20.641	27.8654	76.2843	42.8262	33.3839	15.8424	16.0329	0.886361	0
ngs_33298399_x20078	ATAAATCCCAAGCATCATCCA	miR5807a	20078	267	1883	182	338	631	2143	298	120	517	999	388	434	2114	975	959	775	1004	1060	427	64	460	325	379	333	146	721	2136	257.444	995.45	124.707	312.067	576.954	1629.02	226.092	85.9893	457.272	645.489	381.366	377.924	1550.63	719.923	470.812	350.797	946.887	939.542	380.205
ngs_33298399_x20078	ATAAATCCCAAGCATCATCCA	miR5807a	20078	267	1883	182	338	631	2143	298	120	517	999	388	434	2114	975	959	775	1004	1060	427	64	460	325	379	333	146	721	2136	257.444	995.45	124.707	312.067	576.954	1629.02	226.092	85.9893	457.272	645.489	381.366	377.924	1550.63	719.923	470.812	350.797	946.887	939.542	380.205
ngs_33298399_x20078	ATAAATCCCAAGCATCATCCA	miR5807a	20078	267	1883	182	338	631	2143	298	120	517	999	388	434	2114	975	959	775	1004	1060	427	64	460	325	379	333	146	721	2136	257.444	995.45	124.707	312.067	576.954	1629.02	226.092	85.9893	457.272	645.489	381.366	377.924	1550.63	719.923	470.812	350.797	946.887	939.542	380.205
ngs_86633703_x50024	TCCACCCATACCATACAGACCC	miR5808	50024	17	461	124	120	94	371	326	240	63	219	260	355	771	979	2578	660	385	6589	1423	906	384	2514	1782	3262	5643	6144	13354	16.3916	243.708	84.9652	110.793	85.9488	282.019	247.336	171.979	55.7218	141.504	255.555	309.131	565.531	722.877	1265.64	298.743	363.099	5840.23	1267.05
ngs_86633703_x50024	TCCACCCATACCATACAGACCC	miR5808	50024	17	461	124	120	94	371	326	240	63	219	260	355	771	979	2578	660	385	6589	1423	906	384	2514	1782	3262	5643	6144	13354	16.3916	243.708	84.9652	110.793	85.9488	282.019	247.336	171.979	55.7218	141.504	255.555	309.131	565.531	722.877	1265.64	298.743	363.099	5840.23	1267.05
ngs_86633703_x50024	TCCACCCATACCATACAGACCC	miR5808	50024	17	461	124	120	94	371	326	240	63	219	260	355	771	979	2578	660	385	6589	1423	906	384	2514	1782	3262	5643	6144	13354	16.3916	243.708	84.9652	110.793	85.9488	282.019	247.336	171.979	55.7218	141.504	255.555	309.131	565.531	722.877	1265.64	298.743	363.099	5840.23	1267.05
ngs_86633703_x50024	TCCACCCATACCATACAGACCC	miR5808	50024	17	461	124	120	94	371	326	240	63	219	260	355	771	979	2578	660	385	6589	1423	906	384	2514	1782	3262	5643	6144	13354	16.3916	243.708	84.9652	110.793	85.9488	282.019	247.336	171.979	55.7218	141.504	255.555	309.131	565.531	722.877	1265.64	298.743	363.099	5840.23	1267.05
ngs_86633703_x50024	TCCACCCATACCATACAGACCC	miR5808	50024	17	461	124	120	94	371	326	240	63	219	260	355	771	979	2578	660	385	6589	1423	906	384	2514	1782	3262	5643	6144	13354	16.3916	243.708	84.9652	110.793	85.9488	282.019	247.336	171.979	55.7218	141.504	255.555	309.131	565.531	722.877	1265.64	298.743	363.099	5840.23	1267.05
ngs_86633703_x50024	TCCACCCATACCATACAGACCC	miR5808	50024	17	461	124	120	94	371	326	240	63	219	260	355	771	979	2578	660	385	6589	1423	906	384	2514	1782	3262	5643	6144	13354	16.3916	243.708	84.9652	110.793	85.9488	282.019	247.336	171.979	55.7218	141.504	255.555	309.131	565.531	722.877	1265.64	298.743	363.099	5840.23	1267.05
ngs_86633703_x50024	TCCACCCATACCATACAGACCC	miR5808	50024	17	461	124	120	94	371	326	240	63	219	260	355	771	979	2578	660	385	6589	1423	906	384	2514	1782	3262	5643	6144	13354	16.3916	243.708	84.9652	110.793	85.9488	282.019	247.336	171.979	55.7218	141.504	255.555	309.131	565.531	722.877	1265.64	298.743	363.099	5840.23	1267.05
ngs_86633703_x50024	TCCACCCATACCATACAGACCC	miR5808	50024	17	461	124	120	94	371	326	240	63	219	260	355	771	979	2578	660	385	6589	1423	906	384	2514	1782	3262	5643	6144	13354	16.3916	243.708	84.9652	110.793	85.9488	282.019	247.336	171.979	55.7218	141.504	255.555	309.131	565.531	722.877	1265.64	298.743	363.099	5840.23	1267.05
ngs_86633703_x50024	TCCACCCATACCATACAGACCC	miR5808	50024	17	461	124	120	94	371	326	240	63	219	260	355	771	979	2578	660	385	6589	1423	906	384	2514	1782	3262	5643	6144	13354	16.3916	243.708	84.9652	110.793	85.9488	282.019	247.336	171.979	55.7218	141.504	255.555	309.131	565.531	722.877	1265.64	298.743	363.099	5840.23	1267.05
ngs_33251142_x719	ATAAAGATTTGAGCTTTGGC	miR5809	719	1	8	2	0	0	10	5	3	12	39	16	1	216	72	3	18	313	0	0	0	0	0	0	0	0	0	0	0.964211	4.22921	1.37041	0	0	7.6016	3.7935	2.14973	10.6137	25.1993	15.7264	0.870792	158.437	53.1636	1.47282	8.14754	295.195	0	0
ngs_33251142_x719	ATAAAGATTTGAGCTTTGGC	miR5809	719	1	8	2	0	0	10	5	3	12	39	16	1	216	72	3	18	313	0	0	0	0	0	0	0	0	0	0	0.964211	4.22921	1.37041	0	0	7.6016	3.7935	2.14973	10.6137	25.1993	15.7264	0.870792	158.437	53.1636	1.47282	8.14754	295.195	0	0
ngs_33251142_x719	ATAAAGATTTGAGCTTTGGC	miR5809	719	1	8	2	0	0	10	5	3	12	39	16	1	216	72	3	18	313	0	0	0	0	0	0	0	0	0	0	0.964211	4.22921	1.37041	0	0	7.6016	3.7935	2.14973	10.6137	25.1993	15.7264	0.870792	158.437	53.1636	1.47282	8.14754	295.195	0	0
ngs_33251142_x719	ATAAAGATTTGAGCTTTGGC	miR5809	719	1	8	2	0	0	10	5	3	12	39	16	1	216	72	3	18	313	0	0	0	0	0	0	0	0	0	0	0.964211	4.22921	1.37041	0	0	7.6016	3.7935	2.14973	10.6137	25.1993	15.7264	0.870792	158.437	53.1636	1.47282	8.14754	295.195	0	0
ngs_33251142_x719	ATAAAGATTTGAGCTTTGGC	miR5809	719	1	8	2	0	0	10	5	3	12	39	16	1	216	72	3	18	313	0	0	0	0	0	0	0	0	0	0	0.964211	4.22921	1.37041	0	0	7.6016	3.7935	2.14973	10.6137	25.1993	15.7264	0.870792	158.437	53.1636	1.47282	8.14754	295.195	0	0
ngs_33251142_x719	ATAAAGATTTGAGCTTTGGC	miR5809	719	1	8	2	0	0	10	5	3	12	39	16	1	216	72	3	18	313	0	0	0	0	0	0	0	0	0	0	0.964211	4.22921	1.37041	0	0	7.6016	3.7935	2.14973	10.6137	25.1993	15.7264	0.870792	158.437	53.1636	1.47282	8.14754	295.195	0	0
ngs_33251142_x719	ATAAAGATTTGAGCTTTGGC	miR5809	719	1	8	2	0	0	10	5	3	12	39	16	1	216	72	3	18	313	0	0	0	0	0	0	0	0	0	0	0.964211	4.22921	1.37041	0	0	7.6016	3.7935	2.14973	10.6137	25.1993	15.7264	0.870792	158.437	53.1636	1.47282	8.14754	295.195	0	0
ngs_33251142_x719	ATAAAGATTTGAGCTTTGGC	miR5809	719	1	8	2	0	0	10	5	3	12	39	16	1	216	72	3	18	313	0	0	0	0	0	0	0	0	0	0	0.964211	4.22921	1.37041	0	0	7.6016	3.7935	2.14973	10.6137	25.1993	15.7264	0.870792	158.437	53.1636	1.47282	8.14754	295.195	0	0
ngs_33251142_x719	ATAAAGATTTGAGCTTTGGC	miR5809	719	1	8	2	0	0	10	5	3	12	39	16	1	216	72	3	18	313	0	0	0	0	0	0	0	0	0	0	0.964211	4.22921	1.37041	0	0	7.6016	3.7935	2.14973	10.6137	25.1993	15.7264	0.870792	158.437	53.1636	1.47282	8.14754	295.195	0	0
ngs_33251142_x719	ATAAAGATTTGAGCTTTGGC	miR5809	719	1	8	2	0	0	10	5	3	12	39	16	1	216	72	3	18	313	0	0	0	0	0	0	0	0	0	0	0.964211	4.22921	1.37041	0	0	7.6016	3.7935	2.14973	10.6137	25.1993	15.7264	0.870792	158.437	53.1636	1.47282	8.14754	295.195	0	0
ngs_33251142_x719	ATAAAGATTTGAGCTTTGGC	miR5809	719	1	8	2	0	0	10	5	3	12	39	16	1	216	72	3	18	313	0	0	0	0	0	0	0	0	0	0	0.964211	4.22921	1.37041	0	0	7.6016	3.7935	2.14973	10.6137	25.1993	15.7264	0.870792	158.437	53.1636	1.47282	8.14754	295.195	0	0
ngs_33251142_x719	ATAAAGATTTGAGCTTTGGC	miR5809	719	1	8	2	0	0	10	5	3	12	39	16	1	216	72	3	18	313	0	0	0	0	0	0	0	0	0	0	0.964211	4.22921	1.37041	0	0	7.6016	3.7935	2.14973	10.6137	25.1993	15.7264	0.870792	158.437	53.1636	1.47282	8.14754	295.195	0	0
ngs_33251142_x719	ATAAAGATTTGAGCTTTGGC	miR5809	719	1	8	2	0	0	10	5	3	12	39	16	1	216	72	3	18	313	0	0	0	0	0	0	0	0	0	0	0.964211	4.22921	1.37041	0	0	7.6016	3.7935	2.14973	10.6137	25.1993	15.7264	0.870792	158.437	53.1636	1.47282	8.14754	295.195	0	0
ngs_33251142_x719	ATAAAGATTTGAGCTTTGGC	miR5809	719	1	8	2	0	0	10	5	3	12	39	16	1	216	72	3	18	313	0	0	0	0	0	0	0	0	0	0	0.964211	4.22921	1.37041	0	0	7.6016	3.7935	2.14973	10.6137	25.1993	15.7264	0.870792	158.437	53.1636	1.47282	8.14754	295.195	0	0
ngs_33251142_x719	ATAAAGATTTGAGCTTTGGC	miR5809	719	1	8	2	0	0	10	5	3	12	39	16	1	216	72	3	18	313	0	0	0	0	0	0	0	0	0	0	0.964211	4.22921	1.37041	0	0	7.6016	3.7935	2.14973	10.6137	25.1993	15.7264	0.870792	158.437	53.1636	1.47282	8.14754	295.195	0	0
ngs_33251142_x719	ATAAAGATTTGAGCTTTGGC	miR5809	719	1	8	2	0	0	10	5	3	12	39	16	1	216	72	3	18	313	0	0	0	0	0	0	0	0	0	0	0.964211	4.22921	1.37041	0	0	7.6016	3.7935	2.14973	10.6137	25.1993	15.7264	0.870792	158.437	53.1636	1.47282	8.14754	295.195	0	0
ngs_33251142_x719	ATAAAGATTTGAGCTTTGGC	miR5809	719	1	8	2	0	0	10	5	3	12	39	16	1	216	72	3	18	313	0	0	0	0	0	0	0	0	0	0	0.964211	4.22921	1.37041	0	0	7.6016	3.7935	2.14973	10.6137	25.1993	15.7264	0.870792	158.437	53.1636	1.47282	8.14754	295.195	0	0
ngs_33251142_x719	ATAAAGATTTGAGCTTTGGC	miR5809	719	1	8	2	0	0	10	5	3	12	39	16	1	216	72	3	18	313	0	0	0	0	0	0	0	0	0	0	0.964211	4.22921	1.37041	0	0	7.6016	3.7935	2.14973	10.6137	25.1993	15.7264	0.870792	158.437	53.1636	1.47282	8.14754	295.195	0	0
ngs_33251142_x719	ATAAAGATTTGAGCTTTGGC	miR5809	719	1	8	2	0	0	10	5	3	12	39	16	1	216	72	3	18	313	0	0	0	0	0	0	0	0	0	0	0.964211	4.22921	1.37041	0	0	7.6016	3.7935	2.14973	10.6137	25.1993	15.7264	0.870792	158.437	53.1636	1.47282	8.14754	295.195	0	0
ngs_33251142_x719	ATAAAGATTTGAGCTTTGGC	miR5809	719	1	8	2	0	0	10	5	3	12	39	16	1	216	72	3	18	313	0	0	0	0	0	0	0	0	0	0	0.964211	4.22921	1.37041	0	0	7.6016	3.7935	2.14973	10.6137	25.1993	15.7264	0.870792	158.437	53.1636	1.47282	8.14754	295.195	0	0
ngs_33251142_x719	ATAAAGATTTGAGCTTTGGC	miR5809	719	1	8	2	0	0	10	5	3	12	39	16	1	216	72	3	18	313	0	0	0	0	0	0	0	0	0	0	0.964211	4.22921	1.37041	0	0	7.6016	3.7935	2.14973	10.6137	25.1993	15.7264	0.870792	158.437	53.1636	1.47282	8.14754	295.195	0	0
ngs_33251142_x719	ATAAAGATTTGAGCTTTGGC	miR5809	719	1	8	2	0	0	10	5	3	12	39	16	1	216	72	3	18	313	0	0	0	0	0	0	0	0	0	0	0.964211	4.22921	1.37041	0	0	7.6016	3.7935	2.14973	10.6137	25.1993	15.7264	0.870792	158.437	53.1636	1.47282	8.14754	295.195	0	0
ngs_33251142_x719	ATAAAGATTTGAGCTTTGGC	miR5809	719	1	8	2	0	0	10	5	3	12	39	16	1	216	72	3	18	313	0	0	0	0	0	0	0	0	0	0	0.964211	4.22921	1.37041	0	0	7.6016	3.7935	2.14973	10.6137	25.1993	15.7264	0.870792	158.437	53.1636	1.47282	8.14754	295.195	0	0
ngs_33251142_x719	ATAAAGATTTGAGCTTTGGC	miR5809	719	1	8	2	0	0	10	5	3	12	39	16	1	216	72	3	18	313	0	0	0	0	0	0	0	0	0	0	0.964211	4.22921	1.37041	0	0	7.6016	3.7935	2.14973	10.6137	25.1993	15.7264	0.870792	158.437	53.1636	1.47282	8.14754	295.195	0	0
ngs_33251142_x719	ATAAAGATTTGAGCTTTGGC	miR5809	719	1	8	2	0	0	10	5	3	12	39	16	1	216	72	3	18	313	0	0	0	0	0	0	0	0	0	0	0.964211	4.22921	1.37041	0	0	7.6016	3.7935	2.14973	10.6137	25.1993	15.7264	0.870792	158.437	53.1636	1.47282	8.14754	295.195	0	0
ngs_33251142_x719	ATAAAGATTTGAGCTTTGGC	miR5809	719	1	8	2	0	0	10	5	3	12	39	16	1	216	72	3	18	313	0	0	0	0	0	0	0	0	0	0	0.964211	4.22921	1.37041	0	0	7.6016	3.7935	2.14973	10.6137	25.1993	15.7264	0.870792	158.437	53.1636	1.47282	8.14754	295.195	0	0
ngs_33251142_x719	ATAAAGATTTGAGCTTTGGC	miR5809	719	1	8	2	0	0	10	5	3	12	39	16	1	216	72	3	18	313	0	0	0	0	0	0	0	0	0	0	0.964211	4.22921	1.37041	0	0	7.6016	3.7935	2.14973	10.6137	25.1993	15.7264	0.870792	158.437	53.1636	1.47282	8.14754	295.195	0	0
ngs_33251142_x719	ATAAAGATTTGAGCTTTGGC	miR5809	719	1	8	2	0	0	10	5	3	12	39	16	1	216	72	3	18	313	0	0	0	0	0	0	0	0	0	0	0.964211	4.22921	1.37041	0	0	7.6016	3.7935	2.14973	10.6137	25.1993	15.7264	0.870792	158.437	53.1636	1.47282	8.14754	295.195	0	0
ngs_33251142_x719	ATAAAGATTTGAGCTTTGGC	miR5809	719	1	8	2	0	0	10	5	3	12	39	16	1	216	72	3	18	313	0	0	0	0	0	0	0	0	0	0	0.964211	4.22921	1.37041	0	0	7.6016	3.7935	2.14973	10.6137	25.1993	15.7264	0.870792	158.437	53.1636	1.47282	8.14754	295.195	0	0
ngs_33251142_x719	ATAAAGATTTGAGCTTTGGC	miR5809	719	1	8	2	0	0	10	5	3	12	39	16	1	216	72	3	18	313	0	0	0	0	0	0	0	0	0	0	0.964211	4.22921	1.37041	0	0	7.6016	3.7935	2.14973	10.6137	25.1993	15.7264	0.870792	158.437	53.1636	1.47282	8.14754	295.195	0	0
ngs_33251142_x719	ATAAAGATTTGAGCTTTGGC	miR5809	719	1	8	2	0	0	10	5	3	12	39	16	1	216	72	3	18	313	0	0	0	0	0	0	0	0	0	0	0.964211	4.22921	1.37041	0	0	7.6016	3.7935	2.14973	10.6137	25.1993	15.7264	0.870792	158.437	53.1636	1.47282	8.14754	295.195	0	0
ngs_33251142_x719	ATAAAGATTTGAGCTTTGGC	miR5809	719	1	8	2	0	0	10	5	3	12	39	16	1	216	72	3	18	313	0	0	0	0	0	0	0	0	0	0	0.964211	4.22921	1.37041	0	0	7.6016	3.7935	2.14973	10.6137	25.1993	15.7264	0.870792	158.437	53.1636	1.47282	8.14754	295.195	0	0
ngs_33251142_x719	ATAAAGATTTGAGCTTTGGC	miR5809	719	1	8	2	0	0	10	5	3	12	39	16	1	216	72	3	18	313	0	0	0	0	0	0	0	0	0	0	0.964211	4.22921	1.37041	0	0	7.6016	3.7935	2.14973	10.6137	25.1993	15.7264	0.870792	158.437	53.1636	1.47282	8.14754	295.195	0	0
ngs_33251142_x719	ATAAAGATTTGAGCTTTGGC	miR5809	719	1	8	2	0	0	10	5	3	12	39	16	1	216	72	3	18	313	0	0	0	0	0	0	0	0	0	0	0.964211	4.22921	1.37041	0	0	7.6016	3.7935	2.14973	10.6137	25.1993	15.7264	0.870792	158.437	53.1636	1.47282	8.14754	295.195	0	0
ngs_33251142_x719	ATAAAGATTTGAGCTTTGGC	miR5809	719	1	8	2	0	0	10	5	3	12	39	16	1	216	72	3	18	313	0	0	0	0	0	0	0	0	0	0	0.964211	4.22921	1.37041	0	0	7.6016	3.7935	2.14973	10.6137	25.1993	15.7264	0.870792	158.437	53.1636	1.47282	8.14754	295.195	0	0
ngs_33251142_x719	ATAAAGATTTGAGCTTTGGC	miR5809	719	1	8	2	0	0	10	5	3	12	39	16	1	216	72	3	18	313	0	0	0	0	0	0	0	0	0	0	0.964211	4.22921	1.37041	0	0	7.6016	3.7935	2.14973	10.6137	25.1993	15.7264	0.870792	158.437	53.1636	1.47282	8.14754	295.195	0	0
[truncated: 25 more columns]

## Sheet: Sheet2
Supplemental Table 6. Putative novel miRNAs and their precursors in A genome (Brapa v1.1)
MIR gene	miRNA	Sequence Name	Sequence	miRNA	Sequence Length	Total Read Count	Chromosome	Position	Hairpin sequence in B.rapa
MIR5801	miR5801	ngs_31862435_x57087	AGTGACATGAAAGCCGAGCTG	miR5801	21	57087	A09	4373586..4373996	TTATGAATATAGTTATTTTTTTCCTGCAGCTCGGCTTTCATGTCACTAGTTGCAGAGAATTCTACACCGGTAGTAACAGTATGACTTTGATGTAAGAGCAAATTCAGTAAGTTTGAGATAGATTTCCTGATTCAAGTAAACTATTCGGATAAAAAATACCGACGTTATTCTTCTCAGCATTTTAGAATAGTACCAAGCTTATTTCTATTAGCCTCTTACCATGGTTTATCGGGTACCAAGTGACATTCAAATAAGTTTGGTACTTTTTATCCGAATAACTTACTTGGACTCAGAGGAATCAAACTCAAACTAACTTACCGAACTGAACGTACTCCTATATCAAAATTATTATTGTATACTATCAGTAATTCTTCAGCTAGTGACATGAAAGTAGAGCTG…
MIR5802	miR5802	ngs_90350640_x9567	TGAATGTCTTTCTCTTCATC	miR5802	20	9567	A05	14691156..14691275	TGGAGAGTAAGGACATTCAGATCTGCGAAGCTTATGGTCCCGTAACTTTTAAAATGGATTGGGTGTTTGAGTTTGTTGACCTGAATGTCTTTCTCTTCATC
	miR5802*	ngs_93017147_x1117	TGGAGAGTAAGGACATTCAGA	miR5802*	21	1117	A05	14691156..14691275	TGGAGAGTAAGGACATTCAGATCTGCGAAGCTTATGGTCCCGTAACTTTTAAAATGGATTGGGTGTTTGAGTTTGTTGACCTGAATGTCTTTCTCTTCATC
MIR5803	miR5803	ngs_93040713_x1769	TGGAGCATCAACAGATCTCGG	miR5803	21	1769	A02	complement(7676373..7676484)	TGGAGCATCAACAGATCTCGGAGCATGTAAGATCTGTTGTTTGTCCTCGGGGATCTGCTGGTCGTTCCATG
MIR5804	miR5804	ngs_95256779_x544	TGTTTTGTGGGTTTCTACCGA	miR5804	21	544	A04	complement(15739560..15739659)	CATACTCGGTAAAAGCCTTCAAAATATGAGTTAATATTTTGAGTACCACTCCCCAAAAGCCACAACATAACTCATGTTTTGTGGGTTTCTACCGAGTATG
MIR5805	miR5805	ngs_83353645_x2762	TACGTAGTGACCGAGCTTGGC	miR5805	21	2762	A01	24285426..24285534	TACGTAGTGACCGAGCTTGGCCGAGCTTGATCGCTACGTAGCGGGACGGATGCTCGGTCTCTACGTAGCGACCGAGCTTTGGCTCGAGCTCGGTCGCTACGTAGC										p
MIR5806	miR5806	ngs_93724919_x632	TGGGGTTGTGATTTCAGGCTT	miR5806	21	632	A05	21666638..21666734	GCCTGAAATAAACAATCCCAACAGATTACAAATCATTTGGCCTTGAATTTCATTTGTAATATGTTGGGGTTGTGATTTCAGGCTT
MIR5807a	miR5807a	ngs_33298399_x20078	ATAAATCCCAAGCATCATCCA	miR5807a	21	20078	A06	20494933..20495031	AACAAGATAAATCCCAAGCATCATCCACCTTATTAGCCCTTGAACATGAAGGCTTGTAAAATGGATGATGCTTGGGATTTATTTTGTAC
MIR5807b	miR5807b	ngs_33298399_x20078	ATAAATCCCAAGCATCATCCA	miR5807b	21	20078	A09	20013210..20013304	TACAAAAAGATAAATCCCAAGAATCATCCATTTAACAAGCCTTCATTCATGTCAAAGCTAATAAGGTGGATGATGCTTGGGATTTATCTTGTTAT
MIR5808	miR5808	ngs_86633703_x50024	TCCACCCATACCATACAGACCC	miR5808	22	50024	A06	9500775..9500886	TTTCAGGGATTAAGTGTCTGTATGTGTGGGCTGAGTAGGCACAATCACAGCTTTTACTCAGATCTGGTTGTGAATGGACCTTCTCCACCCATACCATACAGACCCTTAATCC	112
MIR5809	miR5809	ngs_33251142_x719	ATAAAGATTTGAGCTTTGGC	miR5809	20	719	A05	20783498..20783625	TTGGTCGAATAAAGATTTGAGCTTTGGCTTTCGATTGTGTTGTGAATATTAGTTGGAGAGAGAGAGGAGATAGTATAAAAACAGCTTCAACACAATCCAAAGCAAAGCTCAAATCTTTATTAAACACA
