# Supplementary material for: MicroRNAs and their putative targets in Brassica napus seed maturation
Source: BMC Genomics. 2013 Feb 28;14:140. doi: 10.1186/1471-2164-14-140 (PMC3602245; doi:10.1186/1471-2164-14-140)
Supplement: Additional file 11: Table S8 — Comparison of data reported in this paper to that reported by Zhao et al. [15]. [file 1471-2164-14-140-S11.xlsx]

## Sheet: Sheet1
Supplemental Table 8. Comparison of data reported in this paper to that reported by Zhao et al (2012)
			Normalized sequencing reads				Presence of miRNA*	Our Data
Family	miRNA IDs	Sequences	L-Nanjing	H-Nanjing	L-Lhasa	H-Lhasa		miRNA temporary name	miRNA name in miRBase	Sequence of reads	Total read counts	Notes
miR1140	bna-miR1140	AACAGCCUAAACCAAUCGGAG	62	56	405	381	Yes	bna-miR1140_v4		AACAGCCTAAACCAATCGGAG	769
miR156	bna-miR156d	UGACAGAAGAGAGUGAGCAC	1717	5450	4481	4194	Yes	bna-miR156_v1	ath-miR156a	TGACAGAAGAGAGTGAGCAC	3282238
	bna-miR156e	UGACAGAAGAGAGUGAGCAC	1717	5450	4481	4194	Yes	bna-miR156_v1	ath-miR156a	TGACAGAAGAGAGTGAGCAC	3282238
	bna-miR156f	UGACAGAAGAGAGUGAGCAC	1717	5450	4481	4194	Yes	bna-miR156_v1	ath-miR156a	TGACAGAAGAGAGTGAGCAC	3282238
miR157	bna-miR157a	UUGACAGAAGAUAGAGAGCAC	1966	4606	835	1757	Yes	bna-miR157_v1	ath-miR157a	TTGACAGAAGATAGAGAGCAC	9274
miR159	bna-miR159	UUUGGAUUGAAGGGAGCUCUA	143	127	118	66	Yes	bna-miR159_v1	ath-miR159a	TTTGGATTGAAGGGAGCTCTA	1270354
miR160	bna-miR160a	UGCCUGGCUCCCUGUAUGCCA	42	45	178	129	Yes	bna-miR160_v1	ath-miR160a	TGCCTGGCTCCCTGTATGCCA	91013
	bna-miR160b	UGCCUGGCUCCCUGUAUGCCA	42	45	178	129	Yes	bna-miR160_v1	ath-miR160a	TGCCTGGCTCCCTGTATGCCA	91013
	bna-miR160c	UGCCUGGCUCCCUGUAUGCCA	42	45	178	129	Yes	bna-miR160_v1	ath-miR160a	TGCCTGGCTCCCTGTATGCCA	91013
	bna-miR160d	UGCCUGGCUCCCUGUAUGCCA	42	45	178	129	Yes	bna-miR160_v1	ath-miR160a	TGCCTGGCTCCCTGTATGCCA	91013
miR162	bna-miR162a	UCGAUAAACCUGUGCAUCCAG	0	8	3	8	Yes				0
miR164	bna-miR164	UGGAGAAGCAGGGCACGUGCA	1281	1084	2762	2386	No	bna-miR164_v1	ath-miR164a	TGGAGAAGCAGGGCACGTGCA	4298
	bna-miR164b	UGGAGAAGCAGGGCACGUGCG	50	69	189	93	No	bna-miR164_v2	ath-miR164c	TGGAGAAGCAGGGCACGTGCG	1127
	bna-miR164c	UGGAGAAGCAGGGCACGUGCG	50	69	189	93	No	bna-miR164_v2	ath-miR164c	TGGAGAAGCAGGGCACGTGCG	1127
	bna-miR164d	UGGAGAAGCAGGGCACGUGCG	50	69	189	93	No	bna-miR164_v2	ath-miR164c	TGGAGAAGCAGGGCACGTGCG	1127
miR165	bna-miR165a	UCGGACCAGGCUUCAUCCCCC	331	444	290	210	Yes	bna-miR165_v1	ath-miR165a	TCGGACCAGGCTTCATCCCCC	49308
miR166	bna-miR166c	UCGGACCAGGCUUCAUUCCCC	5697	4659	2414	2119	Yes	bna-miR166_v1	ath-miR166a	TCGGACCAGGCTTCATTCCCC	149247
	bna-miR166d	UCGGACCAGGCUUCAUUCCCC	5697	4659	2414	2119	Yes	bna-miR166_v1	ath-miR166a	TCGGACCAGGCTTCATTCCCC	149247
	bna-miR166e	UCGGACCAGGCUUCAUUCCCC	5697	4659	2414	2119	Yes	bna-miR166_v1	ath-miR166a	TCGGACCAGGCTTCATTCCCC	149247
miR167	bna-miR167c	UGAAGCUGCCAGCAUGAUCUA	42571	69841	195410	237219	Yes	bna-miR167_v1	ath-miR167a	TGAAGCTGCCAGCATGATCTA	436575
	bna-miR167d	UGAAGCUGCCAGCAUGAUCU	291	445	2512	1541	Yes	bna-miR167_v5		TGAAGCTGCCAGCATGATCT	10622
	bna-miR168	UCGCUUGGUGCAGGUCGGGAA	7043	7044	9958	9512	Yes	bna-miR168_v2	ath-miR168a	TCGCTTGGTGCAGGTCGGGAA	5113
miR168	bna-miR168b	UCGCUUGGUGCAGGUCGGGAA	7043	7044	9958	9512	Yes	bna-miR168_v2	ath-miR168a	TCGCTTGGTGCAGGTCGGGAA	5113
	bna-miR169b	CAGCCAAGGAUGACUUGCCGA	12	11	49	37	No	bna-miR169_v1	ath-miR169a	CAGCCAAGGATGACTTGCCGA	10010
miR169	bna-miR169n	CAGCCAAGGAUGACUUGCCGG	89	42	296	183	No	bna-miR169_v2	ath-miR169b	CAGCCAAGGATGACTTGCCGG	1718
	bna-miR169o	UAGCCAAGGAUGACUUGCCUG	3	1	0	0	No		ath-miR169h	TAGCCAAGGATGACTTGCCTG	70
miR171	bna-miR171b	UUGAGCCGUGCCAAUAUCACG	2	2	9	8	Yes	bna-miR171_v6	ath-miR171b	TTGAGCCGTGCCAATATCACG	1639
	bna-miR171f	UGAUUGAGCCGCGCCAAUAUC	39	53	261	96	Yes	bna-miR171_v1	ath-miR171a	TGATTGAGCCGCGCCAATATC	54482
	bna-miR171h	UGAUUGAGCCGUGCCAAUAUC	0	2	9	3	No		osa-miR171b	TGATTGAGCCGTGCCAATATC	105
miR172	bna-miR172a	AGAAUCUUGAUGAUGCUGCAG	913	713	3761	4455	Yes	bna-miR172_v1	ath-miR172c	AGAATCTTGATGATGCTGCAG	422468
	bna-miR172b	GGAAUCUUGAUGAUGCUGCAU	178	118	373	433	Yes	bna-miR172_v2	ath-miR172e	GGAATCTTGATGATGCTGCAT	9098
	bna-miR172c	GGAAUCUUGAUGAUGCUGCAU	178	118	373	433	Yes	bna-miR172_v2	ath-miR172e	GGAATCTTGATGATGCTGCAT	9098
	bna-miR172d	AGAAUCUUGAUGAUGCUGCAU	4272	3077	5337	6403	Yes	bna-miR172_v4	ath-miR172a	AGAATCTTGATGATGCTGCAT	6876
miR2111	bna-miR2111a	UAAUCUGCAUCCUGAGGUUUA	59	149	3	10	No		ath-miR2111a	TAATCTGCATCCTGAGGTTTA	43
	bna-miR2111c	UAAUCUGCAUCCUGGGGUUUA	2	4	3	3	Yes				0
	bna-miR2111d	UAAUCUGCAUCCUGAGGUUUA	59	149	3	10	Yes		ath-miR2111a	TAATCTGCATCCTGAGGTTTA	43
miR390	bna-miR390b	AAGCUCAGGAGGGAUAGCGCC	763	402	428	189	Yes	bna-miR390_v1	ath-miR390a	AAGCTCAGGAGGGATAGCGCC	13211
miR394	bna-miR394a	UUGGCAUUCUGUCCACCUCC	20	12	109	69	Yes	bna-miR394_v1	ath-miR394a	TTGGCATTCTGTCCACCTCC	19062
	bna-miR394b	UUGGCAUUCUGUCCACCUCC	20	12	109	69	Yes	bna-miR394_v1	ath-miR394a	TTGGCATTCTGTCCACCTCC	19062
miR395	bna-miR395a	CUGAAGUGUUUGGGGGAACUC	2	2	6	2	Yes	bna-miR395_v1	ath-miR395a	CTGAAGTGTTTGGGGGAACTC	31659
	bna-miR395b	CUGAAGUGUUUGGGGGAACUC	2	2	6	2	Yes	bna-miR395_v1	ath-miR395a	CTGAAGTGTTTGGGGGAACTC	31659
	bna-miR395c	CUGAAGUGUUUGGGGGAACUC	2	2	6	2	Yes	bna-miR395_v1	ath-miR395a	CTGAAGTGTTTGGGGGAACTC	31659
	bna-miR395d	CUGAAGUGUUUGGGGGGACUC	3	1	6	8	No	bna-miR395_v7	ath-miR395b	CTGAAGTGTTTGGGGGGACTC	896
	bna-miR395e	CUGAAGUGUUUGGGGGGACUC	3	1	6	8	No	bna-miR395_v7	ath-miR395b	CTGAAGTGTTTGGGGGGACTC	896
	bna-miR395f	CUGAAGUGUUUGGGGGGACUC	3	1	6	8	No	bna-miR395_v7	ath-miR395b	CTGAAGTGTTTGGGGGGACTC	896
miR397	bna-miR397b	UCAUUGAGUGCAGCGUUGAUGU	151	170	89	215	Yes	bna-miR397_v1	bna-miR397a	TCATTGAGTGCAGCGTTGATGT	3500
miR399	bna-miR399b	UGCCAAAGGAGAUUUGCCCGG	13	20	26	44	Yes	bna-miR399_v1	ath-miR399f	TGCCAAAGGAGATTTGCCCGG	1226
	bna-miR399c	UGCCAAAGGAGAUUUGUCCGG	11	14	11	58	No		ptc-miR399j	TGCCAAAGGAGATTTGTCCGG	205
miR403	bna-miR403	UUAGAUUCACGCACAAACUCG	85	71	238	259	Yes	bna-miR403_v1	ath-miR403	TTAGATTCACGCACAAACTCG	36064
miR860	bna-miR860	UCAAUACAUUGGACUACAUAU	2	2	3	0	Yes			UCAAUACAUUGGACUACAUAU	64
miR2202	bna-miR2202	UGGAGAGUAAGGACAUUCAGA	47	16	52	27	Yes	miR5802*		TGGAGAGTAAGGACATTCAGA	1177	yes, but miR*
miR2203	bna-miR2203	UGGGGUUGUGAUUUCAGGCUU	444	200	89	69	No	miR5806		TGGGGTTGTGATTTCAGGCTT	632	yes
miR2204	bna-miR2204	UCCACCCAUACCAUACAGACCC	100	90	55	44	Yes	miR5808		TCCACCCATACCATACAGACCC	50024	yes
miR2205	bna-miR2205	AAGAGGUUCGGAGCGGUUUGAAGC	40	34	11	17	Yes			AAGAGGTTCGGAGCGGTTTGAAGC	976	siRNA
miR2206	bna-miR2206a	UUCCUCGGAAUUUCCUCGGAA	83	17	14	15	Yes				0	siRNA
	bna-miR2206b	UUCCUCGGAAUUUCCUCGGAA	83	17	14	15	No				0	siRNA
miR2207	bna-miR2207	UGGAGCAUCAACAGAUCUCGG	6	3	14	3	Yes	miR5803		TGGAGCATCAACAGATCTCGG	1769	yes
miR2209	bna-miR2209	UGAACCAGAUAGAGUGGGACU	14	2	3	0	Yes			UGAACCAGAUAGAGUGGGACU	5
miR2211	bna-miR2211	UCUGAUGUAUAUAGCUUUGGG	41	30	3	24	Yes				0
miR2216	bna-miR2216	UGGAGUAGAAAAUGCAGUCGU	3	2	0	2	Yes				0
miR2220	bna-miR2220	ACGAGUCAUACUCCGUCGGUA	5	3	11	2	Yes			ACGAGUCAUACUCCGUCGGUA	32
miR2225	bna-miR2225	AUAGUACUAGUACUUGCAUGAUCA	0	3	9	7	Yes			AUAGUACUAGUACUUGCAUGAUCA	14	siRNA

## Sheet: Sheet2
miRNA name (temperal)	Sequence name	Sequence	Identical sequence in miRBase R18	miRNA name (temperal)
bna-miR156_v1	ngs_90531808_x3282238	TGACAGAAGAGAGTGAGCAC	ath-miR156a	bna-miR156_v1
bna-miR159_v1	ngs_99473182_x1270354	TTTGGATTGAAGGGAGCTCTA	ath-miR159a	bna-miR159_v1
bna-miR167_v1	ngs_90129693_x436575	TGAAGCTGCCAGCATGATCTA	ath-miR167a	bna-miR167_v1
bna-miR172_v1	ngs_22817336_x422468	AGAATCTTGATGATGCTGCAG	ath-miR172c	bna-miR172_v1
bna-miR166_v1	ngs_88066411_x149247	TCGGACCAGGCTTCATTCCCC	ath-miR166a	bna-miR166_v1
bna-miR160_v1	ngs_92282696_x91013	TGCCTGGCTCCCTGTATGCCA	ath-miR160a	bna-miR160_v1
bna-miR824_v1	ngs_83692009_x72249	TAGACCATTTGTGAGAAGGGA	ath-miR824	bna-miR824_v1
bna-miR156_v4	ngs_97321394_x66413	TTGACAGAAGAAAGAGAGCAC	smo-miR156c	bna-miR156_v4
bna-miR171_v1	ngs_91781031_x54482	TGATTGAGCCGCGCCAATATC	ath-miR171a	bna-miR171_v1
bna-miR165_v1	ngs_88062997_x49308	TCGGACCAGGCTTCATCCCCC	ath-miR165a	bna-miR165_v1
bna-miR319_v1	ngs_97803862_x46441	TTGGACTGAAGGGAGCTCCCT	ath-miR319a	bna-miR319_v1
bna-miR156_v5	ngs_90531809_x39023	TGACAGAAGAGAGTGAGCACA	bna-miR156a	bna-miR156_v5
bna-miR319_v2	ngs_97803524_x37491	TTGGACTGAAGGGAGCTCCC	mtr-miR319	bna-miR319_v2
bna-miR403_v1	ngs_95838470_x36064	TTAGATTCACGCACAAACTCG	ath-miR403	bna-miR403_v1
bna-miR395_v1	ngs_56248504_x31659	CTGAAGTGTTTGGGGGAACTC	ath-miR395a	bna-miR395_v1
bna-miR394_v1	ngs_97905932_x19062	TTGGCATTCTGTCCACCTCC	ath-miR394a	bna-miR394_v1
bna-miR156_v7	ngs_90486075_x18907	TGACAGAAGAGAGGGAGCAC	ptc-miR156k	bna-miR156_v7
bna-miR158_v3	ngs_86827569_x18654	TCCCAAATGTAGACAAAGCA	ath-miR158a	bna-miR158_v3
bna-miR171_v3	ngs_91790314_x16452	TGATTGAGCCGCGTCAATATC	mtr-miR171b	bna-miR171_v3
bna-miR162_v1	ngs_87794252_x15091	TCGATAAACCTCTGCATCCAG	ath-miR162a	bna-miR162_v1
bna-miR167_v4	ngs_64334264_x13484	GATCATGTTCGCAGTTTCACC	aly-miR167a*	bna-miR167_v4
bna-miR390_v1	ngs_9629650_x13211	AAGCTCAGGAGGGATAGCGCC	ath-miR390a	bna-miR390_v1
bna-miR400_v1	ngs_85043572_x10737	TATGAGAGTATTATAAGTCAC	ath-miR400	bna-miR400_v1
bna-miR169_v1	ngs_46555026_x10010	CAGCCAAGGATGACTTGCCGA	ath-miR169a	bna-miR169_v1
bna-miR157_v1	ngs_97327014_x9274	TTGACAGAAGATAGAGAGCAC	ath-miR157a	bna-miR157_v1
bna-miR156_v13	ngs_97325389_x9212	TTGACAGAAGAGAGTGAGCAC	gma-miR156k	bna-miR156_v13
bna-miR172_v2	ngs_69907342_x9098	GGAATCTTGATGATGCTGCAT	ath-miR172e	bna-miR172_v2
bna-miR165_v2	ngs_88062954_x8234	TCGGACCAGGCTTCATCCCC	aly-miR165a	bna-miR165_v2
bna-miR156_v15	ngs_90481118_x7663	TGACAGAAGAGAGCGAGCAC	zma-miR156k	bna-miR156_v15
bna-miR858_V1	ngs_98995937_x7316	TTTCGTTGTCTGTTCGACCTT	ath-miR858	bna-miR858_V1
bna-miR166_v2	ngs_69941799_x7006	GGAATGTTGTCTGGCTCGAGG	zma-miR166c*	bna-miR166_v2
bna-miR172_v4	ngs_22819523_x6876	AGAATCTTGATGATGCTGCAT	ath-miR172a	bna-miR172_v4
bna-miR156_v16	ngs_51446686_x6529	CGACAGAAGAGAGTGAGCAC	ath-miR156g	bna-miR156_v16
bna-miR319_v4	ngs_97804567_x6369	TTGGACTGAAGGGAGCTCCTT	ath-miR319c	bna-miR319_v4
bna-miR156_v17	ngs_90466219_x5933	TGACAGAAGAAAGAGAGCAC	ath-miR156h	bna-miR156_v17
bna-miR161_v1	ngs_85752404_x5423	TCAATGCACTGAAAGTGACTA	bna-miR161	bna-miR161_v1
bna-miR156_v22	ngs_68730476_x5242	GCTCACTGCTCTTTCTGTCAGA	aly-miR156a*	bna-miR156_v22
bna-miR858_V2	ngs_96961599_x5218	TTCGTTGTCTGTTCGACCTTG	ath-miR858b	bna-miR858_V2
bna-miR168_v2	ngs_88007817_x5113	TCGCTTGGTGCAGGTCGGGAA	ath-miR168a	bna-miR168_v2
bna-miR164_v1	ngs_92994933_x4298	TGGAGAAGCAGGGCACGTGCA	ath-miR164a	bna-miR164_v1
bna-miR847_v1	ngs_53390459_x4297	CGGCTCTGATACCAATTGATG	ath-miR845a	bna-miR847_v1
bna-miR824_v7	ngs_50976273_x4227	CCTTCTCATCGATGGTCTAGA	aly-miR824*	bna-miR824_v7
bna-miR172_v6	ngs_22816606_x3850	AGAATCTTGATGATGCTGCA	zma-miR172a	bna-miR172_v6
bna-miR396_v1	ngs_96565237_x3623	TTCCACAGCTTTCTTGAACTT	ath-miR396b	bna-miR396_v1
bna-miR397_v1	ngs_86482944_x3500	TCATTGAGTGCAGCGTTGATGT	bna-miR397a	bna-miR397_v1
bna-miR319_v6	ngs_99415464_x3347	TTTGGACTGAAGGGAGCTCCT	vvi-miR319e	bna-miR319_v6
bna-miR166_v5	ngs_88066319_x3039	TCGGACCAGGCTTCATTCCC	zma-miR166h	bna-miR166_v5
bna-miR156_v34	ngs_90474723_x2809	TGACAGAAGAGAGAGAGCAC	ahy-miR156a	bna-miR156_v34
bna-miR398_v1	ngs_94929466_x2726	TGTGTTCTCAGGTCACCCCTG	ath-miR398b	bna-miR398_v1
bna-miR160_v3	ngs_92283728_x2531	TGCCTGGCTCCCTGTATGCCG	osa-miR160e	bna-miR160_v3
bna-miR390_v4	ngs_9629318_x2370	AAGCTCAGGAGGGATAGCACC	gma-miR390b	bna-miR390_v4
bna-miR1885_v2	ngs_47448250_x2346	CATCAATGAAAGGTATGATTCC	bra-miR1885	bna-miR1885_v2
bna-miR170_v1	ngs_85381235_x2143	TATTGGCCTGGTTCACTCAGA	aly-miR170*	bna-miR170_v1
bna-miR408_v2	ngs_39694700_x2125	ATGCACTGCCTCTTCCCTGGC	ath-miR408	bna-miR408_v2
bna-miR159_v17	ngs_99485650_x2084	TTTGGATTGAAGGGAGCTCTT	ath-miR159b	bna-miR159_v17
bna-miR319_v7	ngs_97804636_x2056	TTGGACTGAAGGGAGCTCCTTC	gma-miR319g	bna-miR319_v7
bna-miR156_v44	ngs_90582191_x2054	TGACAGAAGAGGGTGAGCAC	mtr-miR156j	bna-miR156_v44
bna-miR396_v2	ngs_96564975_x2028	TTCCACAGCTTTCTTGAACTG	ath-miR396a	bna-miR396_v2
bna-miR156_v48	ngs_90615227_x1888	TGACAGAGGAGAGTGAGCAC	vvi-miR156e	bna-miR156_v48
bna-miR169_v2	ngs_46555956_x1718	CAGCCAAGGATGACTTGCCGG	ath-miR169b	bna-miR169_v2
bna-miR171_v6	ngs_97427352_x1639	TTGAGCCGTGCCAATATCACG	ath-miR171b	bna-miR171_v6
bna-miR160_v6	ngs_92282695_x1604	TGCCTGGCTCCCTGTATGCC	gma-miR160b	bna-miR160_v6
bna-miR156_v53	ngs_94460102_x1531	TGTCAGAAGAGAGTGAGCAC	ghr-miR156c	bna-miR156_v53
bna-miR166_v9	ngs_88067544_x1502	TCGGACCAGGCTTCATTCCCCC	ctr-miR166	bna-miR166_v9
bna-miR167_v16	ngs_90129694_x1370	TGAAGCTGCCAGCATGATCTAA	bna-miR167a	bna-miR167_v16
bna-miR159_v26	ngs_57599434_x1357	CTTGGATTGAAGGGAGCTCTA	osa-miR159f	bna-miR159_v26
bna-miR408_v3	ngs_91995960_x1263	TGCACTGCCTCTTCCCTGGCT	ppt-miR408b	bna-miR408_v3
bna-miR168_v5	ngs_88007816_x1255	TCGCTTGGTGCAGGTCGGGA	cme-miR168	bna-miR168_v5
bna-miR167_v18	ngs_90141607_x1238	TGAAGCTGCCAGCATGATCTGG	ath-miR167d	bna-miR167_v18
bna-miR399_v1	ngs_92142932_x1226	TGCCAAAGGAGATTTGCCCGG	ath-miR399f	bna-miR399_v1
bna-miR156_v59	ngs_68721767_x1186	GCTCACCTCTCTTTCTGTCAGT	aly-miR156b*	bna-miR156_v59
bna-miR164_v2	ngs_92995047_x1127	TGGAGAAGCAGGGCACGTGCG	ath-miR164c	bna-miR164_v2
bna-miR1140_v2	ngs_15664024_x1114	ACAGCCTAAACCAATCGGAGC	bna-miR1140	bna-miR1140_v2
bna-miR167_v20	ngs_90142298_x1095	TGAAGCTGCCAGCATGATCTT	ptc-miR167f	bna-miR167_v20
bna-miR156_v66	ngs_68728652_x1063	GCTCACTGCTCTATCTGTCAGA	aly-miR156c*	bna-miR156_v66
bna-miR395_v5	ngs_80501631_x1033	GTTCCTCTGAGCACTTCATTG	aly-miR395e*	bna-miR395_v5
bna-miR159_v32	ngs_99484731_x942	TTTGGATTGAAGGGAGCTCTG	osa-miR159a.1	bna-miR159_v32
bna-miR395_v7	ngs_56250060_x896	CTGAAGTGTTTGGGGGGACTC	ath-miR395b	bna-miR395_v7
bna-miR169_v5	ngs_91184611_x859	TGAGCCAAAGATGACTTGCCG	mtr-miR169i	bna-miR169_v5
bna-miR168_v7	ngs_49482970_x829	CCCGCCTTGCATCAACTGAAT	aly-miR168a*	bna-miR168_v7
bna-miR399_v2	ngs_92142273_x804	TGCCAAAGGAGAGTTGCCCTG	ath-miR399b	bna-miR399_v2
bna-miR395_v8	ngs_90230677_x804	TGAAGTGTTTGGGGGAACTC	tae-miR395b	bna-miR395_v8
bna-miR319_v12	ngs_97804495_x745	TTGGACTGAAGGGAGCTCCT	ptc-miR319e	bna-miR319_v12
bna-miR319_v13	ngs_57588516_x695	CTTGGACTGAAGGGAGCTCCC	ppt-miR319c	bna-miR319_v13
bna-miR399_v3	ngs_92142839_x667	TGCCAAAGGAGATTTGCCCCG	ath-miR399d	bna-miR399_v3
bna-miR167_v29	ngs_90140627_x639	TGAAGCTGCCAGCATGATCTC	vvi-miR167c	bna-miR167_v29
bna-miR167_v30	ngs_90141164_x623	TGAAGCTGCCAGCATGATCTG	osa-miR167d	bna-miR167_v30
bna-miR397_v2	ngs_86482940_x602	TCATTGAGTGCAGCGTTGATG	ath-miR397a	bna-miR397_v2
bna-miR166_v16	ngs_70315583_x571	GGACTGTTGTCTGGCTCGAGG	aly-miR166b*	bna-miR166_v16
bna-miR319_v16	ngs_24496056_x523	AGAGCTTCCTTGAGTCCATTC	aly-miR319a*	bna-miR319_v16
bna-miR159_v51	ngs_99415598_x511	TTTGGACTGAAGGGAGCTCTA	aqc-miR159	bna-miR159_v51
bna-miR167_v35	ngs_90141165_x443	TGAAGCTGCCAGCATGATCTGA	ccl-miR167a	bna-miR167_v35
bna-miR171_v13	ngs_91780808_x438	TGATTGAGCCGCGCCAATAT	zma-miR171a	bna-miR171_v13
bna-miR173_v1	ngs_96841161_x402	TTCGCTTGCAGAGAGAAATCAC	ath-miR173	bna-miR173_v1
bna-miR827_v5	ngs_95824907_x402	TTAGATGACCATCAACAAACA	ghr-miR827a	bna-miR827_v5
bna-miR172_v30	ngs_69907283_x390	GGAATCTTGATGATGCTGCAG	ptc-miR172g	bna-miR172_v30
bna-miR156_v108	ngs_69210093_x385	GCTTACTCTCTCTCTGTCACC	aly-miR156e*	bna-miR156_v108
bna-miR408_v4	ngs_91995941_x378	TGCACTGCCTCTTCCCTGGC	gma-miR408	bna-miR408_v4
bna-miR2111_v1	ngs_37495802_x365	ATCCTCGGGATACAGATTACC	bna-miR2111b*	bna-miR2111_v1
bna-miR894_v4	ngs_54508770_x320	CGTTTCACGTCGGGTTCACC	ppt-miR894	bna-miR894_v4
bna-miR166_v27	ngs_88070410_x313	TCGGACCAGGCTTCATTCCCT	osa-miR166m	bna-miR166_v27
bna-miR391_v1	ngs_19196378_x303	ACGGTATCTCTCCTACGTAGC	aly-miR391*	bna-miR391_v1
bna-miR408_v5	ngs_46841986_x300	CAGGGAACAAGCAGAGCATGG	aly-miR408*	bna-miR408_v5
bna-miR158_v1	ngs_98841124_x379019	TTTCCAAATGTAGACAAAGCA		bna-miR158_v1
bna-miR156_v2	ngs_90492976_x187170	TGACAGAAGAGAGTAAGCAC		bna-miR156_v2
bna-miR156_v3	ngs_90518735_x71366	TGACAGAAGAGAGTGAACAC		bna-miR156_v3
bna-miR827_v1	ngs_95825042_x59977	TTAGATGACCATCAACAAATA		bna-miR827_v1
bna-miR159_v2	ngs_99473181_x51891	TTTGGATTGAAGGGAGCTCT		bna-miR159_v2
bna-miR159_v3	ngs_99462994_x46735	TTTGGATTGAAGGGAACTCTA		bna-miR159_v3
bna-miR156_v6	ngs_90514170_x38941	TGACAGAAGAGAGTCAGCAC		bna-miR156_v6
bna-miR158_v2	ngs_98841123_x35353	TTTCCAAATGTAGACAAAGC		bna-miR158_v2
bna-miR171_v2	ngs_91780050_x33222	TGATTGAGCCGCGCCAATACC		bna-miR171_v2
bna-miR167_v2	ngs_90120494_x28902	TGAAGCTGCCAGCATAATCTA		bna-miR167_v2
bna-miR167_v3	ngs_90125700_x18620	TGAAGCTGCCAGCATGACCTA		bna-miR167_v3
bna-miR408_v1	ngs_15762973_x18138	ACAGGGAACAAGCAGAGCATG		bna-miR408_v1
bna-miR156_v8	ngs_90529884_x15166	TGACAGAAGAGAGTGAGCAA		bna-miR156_v8
bna-miR156_v9	ngs_90545501_x14021	TGACAGAAGAGAGTGAGCAT		bna-miR156_v9
bna-miR1885_v1	ngs_82980416_x13998	TACATCTTCTCCGCGGAAGCTC		bna-miR1885_v1
bna-miR156_v10	ngs_90570375_x13172	TGACAGAAGAGAGTTAGCAC		bna-miR156_v10
bna-miR319_v3	ngs_97802346_x12179	TTGGACTGAAGGGAACTCCCT		bna-miR319_v3
bna-miR167_v5	ngs_90129692_x10622	TGAAGCTGCCAGCATGATCT		bna-miR167_v5
bna-miR156_v11	ngs_90525804_x10071	TGACAGAAGAGAGTGAGAAC		bna-miR156_v11
bna-miR156_v12	ngs_90533922_x9628	TGACAGAAGAGAGTGAGCACC		bna-miR156_v12
bna-miR390_v2	ngs_52814641_x9543	CGCTGTCCATCCTGAGTTTC		bna-miR390_v2
bna-miR172_v3	ngs_22812633_x8479	AGAATCTTGATGATGATGCAG		bna-miR172_v3
bna-miR824_v2	ngs_83692008_x8270	TAGACCATTTGTGAGAAGGG		bna-miR824_v2
bna-miR156_v14	ngs_92171214_x8191	TGCCAGAAGAGAGTGAGCAC		bna-miR156_v14
bna-miR159_v4	ngs_99467886_x8153	TTTGGATTGAAGGGAGCCCTA		bna-miR159_v4
bna-miR158_v4	ngs_96545386_x8078	TTCCAAATGTAGACAAAGCA		bna-miR158_v4
bna-miR159_v5	ngs_99465042_x7927	TTTGGATTGAAGGGACCTCTA		bna-miR159_v5
bna-miR916_v1	ngs_71725846_x7489	GGCCTATTAGCTCAGTTGGTTAG		bna-miR916_v1
bna-miR824_v3	ngs_83692010_x7041	TAGACCATTTGTGAGAAGGGAA		bna-miR824_v3
bna-miR159_v6	ngs_99634527_x6853	TTTGTATTGAAGGGAGCTCTA		bna-miR159_v6
bna-miR319_v5	ngs_97802252_x6132	TTGGACTGAAGGGAACTCCC		bna-miR319_v5
bna-miR156_v18	ngs_90485984_x5778	TGACAGAAGAGAGGGAGCAA		bna-miR156_v18
bna-miR156_v19	ngs_97324772_x5582	TTGACAGAAGAGAGCGAGCAC		bna-miR156_v19
bna-miR156_v20	ngs_68731711_x5492	GCTCACTGCTTTATCTGTCAGA		bna-miR156_v20
bna-miR168_v1	ngs_88008265_x5401	TCGCTTGGTGCAGGTCGGGAC		bna-miR168_v1
bna-miR156_v21	ngs_90567452_x5326	TGACAGAAGAGAGTGGGCAC		bna-miR156_v21
bna-miR156_v23	ngs_90548853_x5198	TGACAGAAGAGAGTGAGCGC		bna-miR156_v23
bna-miR171_v4	ngs_91790107_x5107	TGATTGAGCCGCGTCAATACC		bna-miR171_v4
bna-miR156_v24	ngs_90569300_x4981	TGACAGAAGAGAGTGTGCAC		bna-miR156_v24
bna-miR156_v25	ngs_90547440_x4782	TGACAGAAGAGAGTGAGCCC		bna-miR156_v25
bna-miR167_v6	ngs_90123174_x4726	TGAAGCTGCCAGCATCATCTA		bna-miR167_v6
bna-miR824_v4	ngs_83689593_x4663	TAGACCATTTGTGAGAAAGGA		bna-miR824_v4
bna-miR824_v5	ngs_83698520_x4604	TAGACCATTTGTGAGTAGGGA		bna-miR824_v5
bna-miR172_v5	ngs_22824696_x4545	AGAATCTTGATGATGTTGCAG		bna-miR172_v5
bna-miR894_v1	ngs_54508771_x4474	CGTTTCACGTCGGGTTCACCA		bna-miR894_v1
bna-miR395_v2	ngs_56247011_x4325	CTGAAGTGTTTGGGGAAACTC		bna-miR395_v2
bna-miR824_v6	ngs_83690323_x4267	TAGACCATTTGTGAGAAGAGA		bna-miR824_v6
bna-miR167_v7	ngs_90124459_x4258	TGAAGCTGCCAGCATGAACTA		bna-miR167_v7
bna-miR167_v8	ngs_59665478_x4011	GAAGCTGCCAGCATGATCTA		bna-miR167_v8
bna-miR160_v2	ngs_92281456_x3993	TGCCTGGCTCCCTGTATACCA		bna-miR160_v2
bna-miR159_v7	ngs_99466198_x3935	TTTGGATTGAAGGGAGATCTA		bna-miR159_v7
bna-miR166_v3	ngs_88061841_x3864	TCGGACCAGGCTTCATACCCC		bna-miR166_v3
bna-miR159_v8	ngs_57542295_x3806	CTTGCATATCTTAGGAGCTTT		bna-miR159_v8
bna-miR156_v26	ngs_97324391_x3734	TTGACAGAAGAGACCGAGCAC		bna-miR156_v26
bna-miR156_v27	ngs_97320375_x3729	TTGACAGAAGAAAGAAAGCAC		bna-miR156_v27
bna-miR166_v4	ngs_77799407_x3710	GTCGGACCAGGCTTCATTCCC		bna-miR166_v4
bna-miR156_v28	ngs_90543280_x3661	TGACAGAAGAGAGTGAGCACT		bna-miR156_v28
bna-miR390_v3	ngs_52814642_x3655	CGCTGTCCATCCTGAGTTTCA		bna-miR390_v3
bna-miR156_v29	ngs_90563768_x3555	TGACAGAAGAGAGTGCGCAC		bna-miR156_v29
bna-miR159_v9	ngs_99466745_x3448	TTTGGATTGAAGGGAGCACTA		bna-miR159_v9
bna-miR394_v2	ngs_99513116_x3195	TTTGGCATTCTGTCCACCTCC		bna-miR394_v2
bna-miR156_v30	ngs_90664074_x3082	TGACATAAGAGAGTGAGCAC		bna-miR156_v30
bna-miR156_v31	ngs_90523669_x3043	TGACAGAAGAGAGTGACCAC		bna-miR156_v31
bna-miR167_v9	ngs_90128564_x2997	TGAAGCTGCCAGCATGATCATA		bna-miR167_v9
bna-miR156_v32	ngs_90560229_x2988	TGACAGAAGAGAGTGATCAC		bna-miR156_v32
bna-miR159_v10	ngs_99473183_x2942	TTTGGATTGAAGGGAGCTCTAA		bna-miR159_v10
bna-miR827_v2	ngs_99719585_x2861	TTTGTTGATTGACATCTATGC		bna-miR827_v2
bna-miR156_v33	ngs_92536179_x2837	TGCTCACTGCTCTTTCTGTCAGA		bna-miR156_v33
bna-miR156_v35	ngs_90589571_x2787	TGACAGAAGGGAGTGAGCAC		bna-miR156_v35
bna-miR159_v11	ngs_97875409_x2757	TTGGATTGAAGGGAGCTCTA		bna-miR159_v11
bna-miR156_v36	ngs_90555103_x2754	TGACAGAAGAGAGTGAGTAC		bna-miR156_v36
bna-miR156_v37	ngs_90574845_x2748	TGACAGAAGAGCGTGAGCAC		bna-miR156_v37
bna-miR159_v12	ngs_99490406_x2666	TTTGGATTGAAGGGGGCTCTA		bna-miR159_v12
bna-miR156_v38	ngs_23111005_x2633	AGACAGAAGAGAGTGAGCAC		bna-miR156_v38
bna-miR394_v3	ngs_97905452_x2627	TTGGCATTCTGTCCACCCCC		bna-miR394_v3
bna-miR156_v39	ngs_90486283_x2626	TGACAGAAGAGAGGGAGCAT		bna-miR156_v39
bna-miR894_v2	ngs_81320918_x2602	GTTTCACGTCGGGTTCACCA		bna-miR894_v2
bna-miR156_v40	ngs_93315043_x2566	TGGCAGAAGAGAGTGAGCAC		bna-miR156_v40
bna-miR403_v2	ngs_95256234_x2526	TGTTTTGTGCGTGAATCTAATT		bna-miR403_v2
bna-miR166_v6	ngs_88061210_x2432	TCGGACCAGGCTTCAGTCCCC		bna-miR166_v6
bna-miR167_v10	ngs_90128702_x2432	TGAAGCTGCCAGCATGATCCA		bna-miR167_v10
bna-miR159_v13	ngs_99488971_x2414	TTTGGATTGAAGGGCGCTCTA		bna-miR159_v13
bna-miR824_v8	ngs_83697817_x2406	TAGACCATTTGTGAGGAGGGA		bna-miR824_v8
bna-miR395_v3	ngs_56248126_x2368	CTGAAGTGTTTGGGGGAACCC		bna-miR395_v3
bna-miR167_v11	ngs_90128310_x2348	TGAAGCTGCCAGCATGATCAA		bna-miR167_v11
bna-miR171_v5	ngs_91779926_x2261	TGATTGAGCCGCGCCAATAC		bna-miR171_v5
bna-miR824_v9	ngs_83697341_x2211	TAGACCATTTGTGAGCAGGGA		bna-miR824_v9
bna-miR165_v3	ngs_88059953_x2199	TCGGACCAGGCTTCACCCCC		bna-miR165_v3
bna-miR1885_v3	ngs_28049750_x2194	AGCTTCCTCTAGAAGATGTGC		bna-miR1885_v3
bna-miR824_v10	ngs_83691132_x2183	TAGACCATTTGTGAGAAGGA		bna-miR824_v10
bna-miR1885_v4	ngs_82980238_x2144	TACATCTTCTCCGCGGAAGCCC		bna-miR1885_v4
bna-miR159_v14	ngs_99471872_x2141	TTTGGATTGAAGGGAGCTCCA		bna-miR159_v14
bna-miR159_v15	ngs_99487952_x2131	TTTGGATTGAAGGGAGTTCTA		bna-miR159_v15
bna-miR160_v4	ngs_92283523_x2131	TGCCTGGCTCCCTGTATGCCC		bna-miR160_v4
bna-miR159_v16	ngs_99492818_x2111	TTTGGATTGACGGGAGCTCTA		bna-miR159_v16
bna-miR1140_v1	ngs_49927303_x2107	CCGATTGGCTTTAGGCTGTTGT		bna-miR1140_v1
bna-miR156_v41	ngs_90639037_x2104	TGACAGGAGAGAGTGAGCAC		bna-miR156_v41
bna-miR156_v42	ngs_90544807_x2088	TGACAGAAGAGAGTGAGCAG		bna-miR156_v42
bna-miR156_v43	ngs_97326454_x2073	TTGACAGAAGATAGAAAGCAC		bna-miR156_v43
bna-miR156_v45	ngs_90625309_x2039	TGACAGCAGAGAGTGAGCAC		bna-miR156_v45
bna-miR165_v4	ngs_88059041_x2022	TCGGACCAGGCTTCAACCCC		bna-miR165_v4
bna-miR156_v46	ngs_90541119_x2009	TGACAGAAGAGAGTGAGCACG		bna-miR156_v46
bna-miR172_v7	ngs_66589147_x2003	GCATCATCTTCAAGATTCAGA		bna-miR172_v7
bna-miR156_v47	ngs_90828952_x2002	TGACGGAAGAGAGTGAGCAC		bna-miR156_v47
bna-miR172_v8	ngs_69906114_x1999	GGAATCTTGATGATGATGCAT		bna-miR172_v8
bna-miR1885_v5	ngs_82979750_x1995	TACATCTTCTCCGCGGAAACTC		bna-miR1885_v5
bna-miR160_v5	ngs_92283973_x1971	TGCCTGGCTCCCTGTATGCCT		bna-miR160_v5
bna-miR824_v11	ngs_83691133_x1970	TAGACCATTTGTGAGAAGGAA		bna-miR824_v11
bna-miR167_v12	ngs_64335813_x1960	GATCATGTTCGTAGTTTCACC		bna-miR167_v12
bna-miR400_v2	ngs_85043534_x1919	TATGAGAGTATTATAAGTCA		bna-miR400_v2
bna-miR172_v9	ngs_22813530_x1892	AGAATCTTGATGATGCAGCAG		bna-miR172_v9
bna-miR159_v18	ngs_57870462_x1873	CTTTGGATTGAAGGGAGCTCT		bna-miR159_v18
bna-miR159_v19	ngs_99481325_x1853	TTTGGATTGAAGGGAGCTCTAT		bna-miR159_v19
bna-miR156_v49	ngs_91453502_x1823	TGATAGAAGAGAGTGAGCAC		bna-miR156_v49
bna-miR167_v13	ngs_90144700_x1796	TGAAGCTGCCAGCATGCTCTA		bna-miR167_v13
bna-miR172_v10	ngs_69908580_x1789	GGAATCTTGATGATGTTGCAT		bna-miR172_v10
bna-miR159_v20	ngs_99488429_x1787	TTTGGATTGAAGGGATCTCTA		bna-miR159_v20
bna-miR390_v5	ngs_27732011_x1781	AGCTCAGGAGGGATAGCGCC		bna-miR390_v5
bna-miR319_v8	ngs_94660346_x1766	TGTGAATGATGCGGGAGATGT		bna-miR319_v8
bna-miR156_v50	ngs_90600672_x1755	TGACAGACGAGAGTGAGCAC		bna-miR156_v50
bna-miR159_v21	ngs_99483445_x1720	TTTGGATTGAAGGGAGCTCTC		bna-miR159_v21
bna-miR167_v14	ngs_51283498_x1720	CGAAGCTGCCAGCATGATCTA		bna-miR167_v14
bna-miR156_v51	ngs_90591200_x1699	TGACAGAATAGAGTGAGCAC		bna-miR156_v51
bna-miR319_v9	ngs_97804017_x1695	TTGGACTGAAGGGAGCTCCCTC		bna-miR319_v9
bna-miR156_v52	ngs_82132886_x1686	TAACAGAAGAGAGTGAGCAC		bna-miR156_v52
bna-miR168_v3	ngs_88007892_x1678	TCGCTTGGTGCAGGTCGGGAAC		bna-miR168_v3
bna-miR165_v5	ngs_88060973_x1658	TCGGACCAGGCTTCAGCCCCC		bna-miR165_v5
bna-miR167_v15	ngs_90145225_x1626	TGAAGCTGCCAGCATGGTCTA		bna-miR167_v15
bna-miR894_v3	ngs_88425472_x1615	TCGTTTCACGTCGGGTTCACCA		bna-miR894_v3
bna-miR166_v7	ngs_88071826_x1611	TCGGACCAGGCTTCCTTCCCC		bna-miR166_v7
bna-miR824_v12	ngs_83695133_x1610	TAGACCATTTGTGAGACGGGA		bna-miR824_v12
bna-miR824_v13	ngs_83697012_x1604	TAGACCATTTGTGAGATGGGA		bna-miR824_v13
bna-miR159_v22	ngs_99492161_x1565	TTTGGATTGAAGTGAGCTCTA		bna-miR159_v22
bna-miR172_v11	ngs_69906811_x1522	GGAATCTTGATGATGCTACAT		bna-miR172_v11
bna-miR159_v23	ngs_99471315_x1517	TTTGGATTGAAGGGAGCTCAA		bna-miR159_v23
bna-miR166_v8	ngs_88059441_x1514	TCGGACCAGGCTTCAATCCCC		bna-miR166_v8
bna-miR156_v54	ngs_70039354_x1510	GGACAGAAGAGAGTGAGCAC		bna-miR156_v54
bna-miR172_v12	ngs_60184557_x1505	GAATCTTGATGATGCTGCAG		bna-miR172_v12
bna-miR172_v13	ngs_22820511_x1486	AGAATCTTGATGATGCTGCCG		bna-miR172_v13
bna-miR390_v6	ngs_9628438_x1471	AAGCTCAGGAGGGATAACGCC		bna-miR390_v6
bna-miR159_v24	ngs_99487188_x1467	TTTGGATTGAAGGGAGGTCTA		bna-miR159_v24
bna-miR172_v14	ngs_22817337_x1449	AGAATCTTGATGATGCTGCAGA		bna-miR172_v14
bna-miR172_v15	ngs_22816607_x1442	AGAATCTTGATGATGCTGCAA		bna-miR172_v15
bna-miR166_v10	ngs_96851005_x1436	TTCGGACCAGGCTTCATTCCCC		bna-miR166_v10
bna-miR166_v11	ngs_69942210_x1429	GGAATGTTGTTTGGCTCGAAG		bna-miR166_v11
bna-miR156_v55	ngs_51446203_x1416	CGACAGAAGAGAGTAAGCAC		bna-miR156_v55
bna-miR159_v25	ngs_99486748_x1393	TTTGGATTGAAGGGAGCTTTA		bna-miR159_v25
bna-miR158_v5	ngs_99894226_x1376	TTTTCCAAATGTAGACAAAGC		bna-miR158_v5
bna-miR168_v4	ngs_49483298_x1373	CCCGCCTTGTATCAAGTGAAT		bna-miR168_v4
bna-miR167_v17	ngs_90145806_x1361	TGAAGCTGCCAGCATGTTCTA		bna-miR167_v17
bna-miR156_v56	ngs_97320913_x1348	TTGACAGAAGAAAGAGAACAC		bna-miR156_v56
bna-miR159_v27	ngs_99477197_x1337	TTTGGATTGAAGGGAGCTCTAC		bna-miR159_v27
bna-miR395_v4	ngs_56250334_x1310	CTGAAGTGTTTGGGGTAACTC		bna-miR395_v4
bna-miR159_v28	ngs_99491571_x1308	TTTGGATTGAAGGGTGCTCTA		bna-miR159_v28
bna-miR319_v10	ngs_85018817_x1297	TATGAATGATGCGGGAGATGT		bna-miR319_v10
bna-miR156_v57	ngs_90734448_x1284	TGACCGAAGAGAGTGAGCAC		bna-miR156_v57
bna-miR2911_v1	ngs_53314373_x1264	CGGCCGGGGGACGGACTGGGA		bna-miR2911_v1
bna-miR156_v58	ngs_97321319_x1257	TTGACAGAAGAAAGAGAGCA		bna-miR156_v58
bna-miR158_v6	ngs_86828714_x1211	TCCCAAATGTAGACGAAGCA		bna-miR158_v6
bna-miR916_v2	ngs_71725681_x1196	GGCCTATTAGCTCAGTTGGT		bna-miR916_v2
bna-miR172_v16	ngs_22816747_x1183	AGAATCTTGATGATGCTGCAAG		bna-miR172_v16
bna-miR156_v60	ngs_90551488_x1174	TGACAGAAGAGAGTGAGCTC		bna-miR156_v60
bna-miR403_v3	ngs_95840420_x1174	TTAGATTCACGCACAGACTCG		bna-miR403_v3
bna-miR168_v6	ngs_88007285_x1170	TCGCTTGGTGCAGGTCGGAAA		bna-miR168_v6
bna-miR156_v61	ngs_90585843_x1166	TGACAGAAGCGAGTGAGCAC		bna-miR156_v61
bna-miR161_v2	ngs_85751826_x1162	TCAATGCACTGAAAGAGACTA		bna-miR161_v2
bna-miR156_v62	ngs_90574158_x1159	TGACAGAAGAGATTGAGCAC		bna-miR156_v62
bna-miR172_v17	ngs_22824845_x1157	AGAATCTTGATGATGTTGCAT		bna-miR172_v17
bna-miR156_v63	ngs_90584651_x1151	TGACAGAAGAGTGTGAGCAC		bna-miR156_v63
bna-miR156_v64	ngs_90483803_x1146	TGACAGAAGAGAGGAAGCAC		bna-miR156_v64
bna-miR169_v3	ngs_46552628_x1145	CAGCCAAGGATGACTTACCGA		bna-miR169_v3
bna-miR171_v7	ngs_91779420_x1141	TGATTGAGCCGCGCCAACATC		bna-miR171_v7
bna-miR172_v18	ngs_22812946_x1137	AGAATCTTGATGATGATGCAT		bna-miR172_v18
bna-miR824_v14	ngs_83692347_x1137	TAGACCATTTGTGAGAAGGGAC		bna-miR824_v14
bna-miR172_v19	ngs_69907186_x1137	GGAATCTTGATGATGCTGCAAT		bna-miR172_v19
bna-miR159_v29	ngs_99459830_x1111	TTTGGATTGAAAGGAGCTCTA		bna-miR159_v29
bna-miR156_v65	ngs_97320772_x1103	TTGACAGAAGAAAGACAGCAC		bna-miR156_v65
bna-miR167_v19	ngs_36880093_x1098	ATCATGTTCGCAGTTTCACC		bna-miR167_v19
bna-miR398_v2	ngs_41220540_x1092	ATGTGTTCTCAGGTCACTCCTG		bna-miR398_v2
bna-miR1885_v6	ngs_99168526_x1077	TTTGAATGTGACTGAGAAAGC		bna-miR1885_v6
bna-miR159_v30	ngs_99491914_x1062	TTTGGATTGAAGGTAGCTCTA		bna-miR159_v30
bna-miR166_v12	ngs_88060413_x1054	TCGGACCAGGCTTCACTCCCC		bna-miR166_v12
bna-miR167_v21	ngs_90129170_x1020	TGAAGCTGCCAGCATGATCCTA		bna-miR167_v21
bna-miR824_v15	ngs_83696317_x1017	TAGACCATTTGTGAGAGGGGA		bna-miR824_v15
bna-miR156_v67	ngs_90436867_x1005	TGACACAAGAGAGTGAGCAC		bna-miR156_v67
bna-miR172_v20	ngs_22815379_x1003	AGAATCTTGATGATGCTACAG		bna-miR172_v20
bna-miR827_v3	ngs_95826254_x1001	TTAGATGACCATCAACAAATT		bna-miR827_v3
bna-miR156_v68	ngs_90552191_x1001	TGACAGAAGAGAGTGAGGAC		bna-miR156_v68
bna-miR159_v31	ngs_99485651_x975	TTTGGATTGAAGGGAGCTCTTA		bna-miR159_v31
bna-miR156_v69	ngs_95576652_x973	TTACAGAAGAGAGTGAGCAC		bna-miR156_v69
bna-miR2911_v2	ngs_53314372_x973	CGGCCGGGGGACGGACTGGG		bna-miR2911_v2
bna-miR166_v13	ngs_88066146_x951	TCGGACCAGGCTTCATTCCACC		bna-miR166_v13
bna-miR167_v22	ngs_64333345_x935	GATCATGTTCGCAGTATCACC		bna-miR167_v22
bna-miR390_v7	ngs_52729582_x930	CGCTATCCATCCTGAGTTCC		bna-miR390_v7
bna-miR169_v4	ngs_46550737_x918	CAGCCAAGGATGACTAGCCGA		bna-miR169_v4
bna-miR156_v70	ngs_90590685_x916	TGACAGAAGTGAGTGAGCAC		bna-miR156_v70
bna-miR403_v4	ngs_95838387_x916	TTAGATTCACGCACAAACTC		bna-miR403_v4
bna-miR395_v6	ngs_56247397_x906	CTGAAGTGTTTGGGGCAACTC		bna-miR395_v6
bna-miR858_V3	ngs_98996211_x902	TTTCGTTGTCTGTTCGACCTTGGC		bna-miR858_V3
bna-miR156_v71	ngs_90937847_x895	TGACTGAAGAGAGTGAGCAC		bna-miR156_v71
bna-miR156_v72	ngs_56281984_x891	CTGACAGAAGAGAGGGAGCAC		bna-miR156_v72
bna-miR159_v33	ngs_99486233_x886	TTTGGATTGAAGGGAGCTCTTTT		bna-miR159_v33
bna-miR1140_v3	ngs_15664002_x880	ACAGCCTAAACCAATCGGAG		bna-miR1140_v3
bna-miR159_v34	ngs_97875090_x880	TTGGATTGAAGGGAACTCTA		bna-miR159_v34
bna-miR172_v21	ngs_22815495_x878	AGAATCTTGATGATGCTACAT		bna-miR172_v21
bna-miR394_v4	ngs_97907469_x860	TTGGCATTCTGTCCGCCTCC		bna-miR394_v4
bna-miR158_v7	ngs_86827368_x854	TCCCAAATGTAGACAAAACA		bna-miR158_v7
bna-miR167_v23	ngs_90132258_x842	TGAAGCTGCCAGCATGATCTAC		bna-miR167_v23
bna-miR156_v73	ngs_90402748_x839	TGACAAAAGAGAGTGAGCAC		bna-miR156_v73
bna-miR824_v16	ngs_83693074_x838	TAGACCATTTGTGAGAAGGGAG		bna-miR824_v16
bna-miR156_v74	ngs_68730475_x824	GCTCACTGCTCTTTCTGTCAG		bna-miR156_v74
bna-miR156_v75	ngs_90455604_x824	TGACAGAAAAGAGTGAGCAC		bna-miR156_v75
bna-miR161_v3	ngs_85751934_x821	TCAATGCACTGAAAGCGACTA		bna-miR161_v3
bna-miR159_v35	ngs_99557551_x819	TTTGGGTTGAAGGGAGCTCTA		bna-miR159_v35
bna-miR1885_v7	ngs_82980171_x818	TACATCTTCTCCGCGGAAGCAC		bna-miR1885_v7
bna-miR167_v24	ngs_90145974_x797	TGAAGCTGCCAGCATTATCTA		bna-miR167_v24
bna-miR156_v76	ngs_92534591_x794	TGCTCACTGCTCTATCTGTCAGA		bna-miR156_v76
bna-miR165_v6	ngs_69941664_x793	GGAATGTTGTCTGGATCGAGG		bna-miR165_v6
bna-miR161_v4	ngs_85752123_x786	TCAATGCACTGAAAGTAACTA		bna-miR161_v4
bna-miR156_v77	ngs_90485810_x786	TGACAGAAGAGAGGGAACAC		bna-miR156_v77
bna-miR171_v8	ngs_91786888_x786	TGATTGAGCCGCGCCGATATC		bna-miR171_v8
bna-miR167_v25	ngs_90135860_x785	TGAAGCTGCCAGCATGATCTAG		bna-miR167_v25
bna-miR167_v26	ngs_25289681_x783	AGATCATGTTCGCAGTTTCACC		bna-miR167_v26
bna-miR319_v11	ngs_97804221_x778	TTGGACTGAAGGGAGCTCCCTT		bna-miR319_v11
bna-miR827_v4	ngs_95825041_x776	TTAGATGACCATCAACAAAT		bna-miR827_v4
bna-miR1140_v4	ngs_5391201_x769	AACAGCCTAAACCAATCGGAG		bna-miR1140_v4
bna-miR159_v36	ngs_99460883_x767	TTTGGATTGAAGCGAGCTCTA		bna-miR159_v36
bna-miR156_v78	ngs_60655451_x755	GACAGAAGAGAGTGAGCACA		bna-miR156_v78
bna-miR162_v2	ngs_87795240_x754	TCGATAAACCTCTGCGTCCAG		bna-miR162_v2
bna-miR167_v27	ngs_90142299_x750	TGAAGCTGCCAGCATGATCTTA		bna-miR167_v27
bna-miR166_v14	ngs_88065294_x746	TCGGACCAGGCTTCATGCCCC		bna-miR166_v14
bna-miR161_v5	ngs_85752027_x745	TCAATGCACTGAAAGGGACTA		bna-miR161_v5
bna-miR858_V4	ngs_87642821_x739	TCGAACAGACAACGAAGATA		bna-miR858_V4
bna-miR156_v79	ngs_90469726_x724	TGACAGAAGAGAATGAGCAC		bna-miR156_v79
bna-miR156_v80	ngs_92534590_x722	TGCTCACTGCTCTATCTGTCAG		bna-miR156_v80
bna-miR169_v6	ngs_65992713_x715	GCAAGTTGACTTTGGCTCTGT		bna-miR169_v6
bna-miR171_v9	ngs_65511229_x712	GATTGAGCCGCGCCAATATC		bna-miR171_v9
bna-miR156_v81	ngs_90471437_x711	TGACAGAAGAGACTGAGCAC		bna-miR156_v81
bna-miR156_v82	ngs_97325067_x707	TTGACAGAAGAGAGTAAGCAC		bna-miR156_v82
bna-miR156_v83	ngs_91071643_x706	TGAGAGAAGAGAGTGAGCAC		bna-miR156_v83
bna-miR172_v22	ngs_22819287_x705	AGAATCTTGATGATGCTGCAGT		bna-miR172_v22
bna-miR390_v8	ngs_9628320_x704	AAGCTCAGGAGGGATAACACC		bna-miR390_v8
bna-miR159_v37	ngs_99471189_x703	TTTGGATTGAAGGGAGCTATA		bna-miR159_v37
bna-miR1140_v5	ngs_87129838_x703	TCCGATTGTCTTTAGGCTGTTG		bna-miR1140_v5
bna-miR403_v5	ngs_85263557_x701	TATTACATGTTTTGTGCGTGAA		bna-miR403_v5
bna-miR169_v7	ngs_46551504_x696	CAGCCAAGGATGACTCGCCGA		bna-miR169_v7
bna-miR158_v8	ngs_98841125_x686	TTTCCAAATGTAGACAAAGCAA		bna-miR158_v8
bna-miR156_v84	ngs_97326761_x684	TTGACAGAAGATAGAGAACAC		bna-miR156_v84
bna-miR156_v85	ngs_97326674_x681	TTGACAGAAGATAGACAGCAC		bna-miR156_v85
bna-miR395_v9	ngs_56248456_x679	CTGAAGTGTTTGGGGGAACT		bna-miR395_v9
bna-miR172_v23	ngs_22816969_x676	AGAATCTTGATGATGCTGCAAT		bna-miR172_v23
bna-miR172_v24	ngs_22814212_x674	AGAATCTTGATGATGCCGCAG		bna-miR172_v24
bna-miR156_v86	ngs_90466220_x670	TGACAGAAGAAAGAGAGCACA		bna-miR156_v86
bna-miR167_v28	ngs_64333767_x668	GATCATGTTCGCAGTTACACC		bna-miR167_v28
bna-miR171_v10	ngs_91790079_x667	TGATTGAGCCGCGTCAATAC		bna-miR171_v10
bna-miR156_v87	ngs_90650301_x663	TGACAGTAGAGAGTGAGCAC		bna-miR156_v87
bna-miR172_v25	ngs_22818450_x658	AGAATCTTGATGATGCTGCAGC		bna-miR172_v25
bna-miR2911_v3	ngs_71690818_x637	GGCCGGGGGACGGACTGGGA		bna-miR2911_v3
bna-miR159_v38	ngs_89233310_x635	TCTGGATTGAAGGGAGCTCTA		bna-miR159_v38
bna-miR159_v39	ngs_27781409_x634	AGCTCCTTTAAGTTCAAACGA		bna-miR159_v39
bna-miR159_v40	ngs_99527711_x630	TTTGGCTTGAAGGGAGCTCTA		bna-miR159_v40
bna-miR159_v41	ngs_99495259_x630	TTTGGATTGGAGGGAGCTCTA		bna-miR159_v41
bna-miR156_v88	ngs_90466738_x627	TGACAGAAGAAAGTGAGCAC		bna-miR156_v88
bna-miR159_v42	ngs_42997541_x623	ATTGGATTGAAGGGAGCTCTA		bna-miR159_v42
bna-miR1885_v8	ngs_82980401_x623	TACATCTTCTCCGCGGAAGCT		bna-miR1885_v8
bna-miR159_v43	ngs_96869608_x620	TTCGGATTGAAGGGAGCTCTA		bna-miR159_v43
bna-miR156_v89	ngs_90622691_x615	TGACAGATGAGAGTGAGCAC		bna-miR156_v89
bna-miR156_v90	ngs_90486872_x614	TGACAGAAGAGAGGTAGCAC		bna-miR156_v90
bna-miR319_v14	ngs_92964149_x614	TGGACTGAAGGGAGCTCCTTC		bna-miR319_v14
bna-miR159_v44	ngs_99461511_x611	TTTGGATTGAAGGCAGCTCTA		bna-miR159_v44
bna-miR165_v7	ngs_88059043_x605	TCGGACCAGGCTTCAACCCCC		bna-miR165_v7
bna-miR390_v9	ngs_9629618_x603	AAGCTCAGGAGGGATAGCGC		bna-miR390_v9
bna-miR172_v26	ngs_22823464_x602	AGAATCTTGATGATGGTGCAG		bna-miR172_v26
bna-miR159_v45	ngs_99445273_x602	TTTGGATCGAAGGGAGCTCTA		bna-miR159_v45
bna-miR166_v15	ngs_69941789_x596	GGAATGTTGTCTGGCTCGAG		bna-miR166_v15
bna-miR156_v91	ngs_90486076_x595	TGACAGAAGAGAGGGAGCACA		bna-miR156_v91
bna-miR1885_v9	ngs_51786266_x594	CGAGCTTCCTCTAGAAGATGT		bna-miR1885_v9
bna-miR167_v31	ngs_90129556_x591	TGAAGCTGCCAGCATGATCGTA		bna-miR167_v31
bna-miR160_v7	ngs_50829802_x589	CCTGGCTCCCTGTATGCCATA		bna-miR160_v7
bna-miR1885_v10	ngs_46373321_x588	CAGAGTCTTTCTAAGTCACAC		bna-miR1885_v10
bna-miR172_v27	ngs_22814790_x579	AGAATCTTGATGATGCGGCAG		bna-miR172_v27
bna-miR156_v92	ngs_92532393_x578	TGCTCACCTCTCTTTCTGTCAGT		bna-miR156_v92
bna-miR156_v93	ngs_85816490_x578	TCACAGAAGAGAGTGAGCAC		bna-miR156_v93
bna-miR156_v94	ngs_68728704_x577	GCTCACTGCTCTATCTGTCAGG		bna-miR156_v94
bna-miR2911_v4	ngs_77532457_x576	GTCCTAGTCTCAACCATAAA		bna-miR2911_v4
bna-miR159_v46	ngs_99493618_x574	TTTGGATTGAGGGGAGCTCTA		bna-miR159_v46
bna-miR156_v95	ngs_68905298_x573	GCTCTCTTTACTTCTGCCACC		bna-miR156_v95
bna-miR400_v3	ngs_85044226_x572	TATGAGAGTATTATAGGTCAC		bna-miR400_v3
bna-miR319_v15	ngs_99415213_x571	TTTGGACTGAAGGGAACTCCT		bna-miR319_v15
bna-miR159_v47	ngs_99472400_x569	TTTGGATTGAAGGGAGCTCCTA		bna-miR159_v47
bna-miR168_v8	ngs_88006368_x566	TCGCTTGGTGCAGGTCAGGAA		bna-miR168_v8
bna-miR158_v9	ngs_98842693_x563	TTTCCAAATGTAGACAAAGCG		bna-miR158_v9
bna-miR156_v96	ngs_90467539_x562	TGACAGAAGACAGTGAGCAC		bna-miR156_v96
bna-miR169_v8	ngs_46555025_x562	CAGCCAAGGATGACTTGCCG		bna-miR169_v8
bna-miR172_v28	ngs_22817124_x559	AGAATCTTGATGATGCTGCAC		bna-miR172_v28
bna-miR159_v48	ngs_99501524_x557	TTTGGATTTAAGGGAGCTCTA		bna-miR159_v48
bna-miR166_v17	ngs_88065716_x555	TCGGACCAGGCTTCATTACCC		bna-miR166_v17
bna-miR156_v97	ngs_90518736_x553	TGACAGAAGAGAGTGAACACA		bna-miR156_v97
bna-miR156_v98	ngs_90465983_x551	TGACAGAAGAAAGAAAGCAC		bna-miR156_v98
bna-miR403_v6	ngs_95838121_x549	TTAGATTCACGCACAAACCCG		bna-miR403_v6
bna-miR824_v17	ngs_83693660_x548	TAGACCATTTGTGAGAAGGGG		bna-miR824_v17
bna-miR167_v32	ngs_90127427_x547	TGAAGCTGCCAGCATGAGCTA		bna-miR167_v32
bna-miR156_v99	ngs_56282066_x546	CTGACAGAAGAGAGTGAGCAC		bna-miR156_v99
bna-miR858_V5	ngs_98996144_x544	TTTCGTTGTCTGTTCGACCTTG		bna-miR858_V5
bna-miR156_v100	ngs_90533065_x537	TGACAGAAGAGAGTGAGCACAT		bna-miR156_v100
bna-miR2911_v5	ngs_81928545_x534	TAAACGATGCCGACCAGGGA		bna-miR2911_v5
bna-miR159_v49	ngs_99460525_x532	TTTGGATTGAAGAGAGCTCTA		bna-miR159_v49
bna-miR393_v1	ngs_36853846_x530	ATCATGCGATCTCTTCGGATT		bna-miR393_v1
bna-miR156_v101	ngs_90585223_x522	TGACAGAAGATAGTGAGCAC		bna-miR156_v101
bna-miR2911_v6	ngs_31693581_x520	AGTCTCAACCATAAACGATGC		bna-miR2911_v6
bna-miR159_v50	ngs_99486171_x515	TTTGGATTGAAGGGAGCTCTTT		bna-miR159_v50
bna-miR395_v10	ngs_80501623_x512	GTTCCTCTGAGCACTTCATT		bna-miR395_v10
bna-miR394_v5	ngs_30451816_x512	AGGTGGGCATACTGCCAATAGA		bna-miR394_v5
bna-miR166_v18	ngs_88065949_x512	TCGGACCAGGCTTCATTCACCC		bna-miR166_v18
bna-miR156_v102	ngs_92533361_x508	TGCTCACGGCTCTTTCTGTCAG		bna-miR156_v102
bna-miR167_v33	ngs_64334229_x508	GATCATGTTCGCAGTTTCAC		bna-miR167_v33
bna-miR403_v7	ngs_95838388_x507	TTAGATTCACGCACAAACTCA		bna-miR403_v7
bna-miR159_v52	ngs_99461110_x506	TTTGGATTGAAGGAAGCTCTA		bna-miR159_v52
bna-miR858_V6	ngs_30305777_x504	AGGTCGAACAGACAACGAAGA		bna-miR858_V6
bna-miR2911_v7	ngs_78329438_x502	GTCTCAACCATAAACGATGC		bna-miR2911_v7
bna-miR171_v11	ngs_65511192_x501	GATTGAGCCGCGCCAATACC		bna-miR171_v11
bna-miR156_v103	ngs_51446499_x501	CGACAGAAGAGAGTGAACAC		bna-miR156_v103
bna-miR1140_v6	ngs_49931416_x499	CCGATTGTCTTTAGGCTGTTGT		bna-miR1140_v6
bna-miR1885_v11	ngs_96714680_x499	TTCCTCTAGAAGATGTGCGCAG		bna-miR1885_v11
bna-miR156_v104	ngs_89765785_x495	TGAAAGAAGAGAGTGAGCAC		bna-miR156_v104
bna-miR159_v53	ngs_99594832_x495	TTTGGTTTGAAGGGAGCTCTA		bna-miR159_v53
bna-miR165_v8	ngs_88060969_x494	TCGGACCAGGCTTCAGCCCC		bna-miR165_v8
bna-miR400_v4	ngs_85044417_x487	TATGAGAGTATTATATGTCAC		bna-miR400_v4
bna-miR156_v105	ngs_90544428_x487	TGACAGAAGAGAGTGAGCACTT		bna-miR156_v105
bna-miR159_v54	ngs_99492497_x487	TTTGGATTGAATGGAGCTCTA		bna-miR159_v54
bna-miR2911_v8	ngs_54085616_x484	CGTCCTAGTCTCAACCATAAA		bna-miR2911_v8
bna-miR166_v19	ngs_88058883_x484	TCGGACCAGGCTTCAAACCC		bna-miR166_v19
bna-miR171_v12	ngs_91779842_x483	TGATTGAGCCGCGCCAATAAC		bna-miR171_v12
bna-miR160_v8	ngs_92282566_x480	TGCCTGGCTCCCTGTATGACA		bna-miR160_v8
bna-miR394_v6	ngs_97905347_x476	TTGGCATTCTGTCCACCACC		bna-miR394_v6
bna-miR166_v20	ngs_88066320_x476	TCGGACCAGGCTTCATTCCCA		bna-miR166_v20
bna-miR166_v21	ngs_88061847_x473	TCGGACCAGGCTTCATACCCCC		bna-miR166_v21
bna-miR159_v55	ngs_99486824_x470	TTTGGATTGAAGGGAGCTTTT		bna-miR159_v55
bna-miR1885_v12	ngs_85746814_x470	TCAATGAAAGGTATGATTCCCT		bna-miR1885_v12
bna-miR166_v22	ngs_88061834_x469	TCGGACCAGGCTTCATACCC		bna-miR166_v22
bna-miR167_v34	ngs_90128178_x469	TGAAGCTGCCAGCATGATATA		bna-miR167_v34
bna-miR916_v3	ngs_71725847_x466	GGCCTATTAGCTCAGTTGGTTAGA		bna-miR916_v3
bna-miR156_v106	ngs_90462172_x466	TGACAGAACAGAGTGAGCAC		bna-miR156_v106
bna-miR162_v3	ngs_87793655_x459	TCGATAAACCTCTGCACCCAG		bna-miR162_v3
bna-miR319_v17	ngs_99415429_x459	TTTGGACTGAAGGGAGCTCC		bna-miR319_v17
bna-miR824_v18	ngs_83689978_x456	TAGACCATTTGTGAGAACGGA		bna-miR824_v18
bna-miR168_v9	ngs_88005932_x454	TCGCTTGGTGCAGGTAGGGAA		bna-miR168_v9
bna-miR394_v7	ngs_99513014_x445	TTTGGCATTCTGTCCACCCCC		bna-miR394_v7
bna-miR165_v9	ngs_88063224_x445	TCGGACCAGGCTTCATCCCCCC		bna-miR165_v9
bna-miR393_v2	ngs_36853567_x444	ATCATGCGATCTCATTGGATT		bna-miR393_v2
bna-miR824_v19	ngs_83690947_x444	TAGACCATTTGTGAGAAGCGA		bna-miR824_v19
bna-miR164_v3	ngs_92994570_x440	TGGAGAAGCAGGGCACATGCA		bna-miR164_v3
bna-miR167_v36	ngs_64333942_x437	GATCATGTTCGCAGTTCCACC		bna-miR167_v36
bna-miR164_v4	ngs_92994835_x437	TGGAGAAGCAGGGCACGTACA		bna-miR164_v4
bna-miR168_v10	ngs_88007818_x436	TCGCTTGGTGCAGGTCGGGAAA		bna-miR168_v10
bna-miR319_v18	ngs_42961172_x429	ATTGGACTGAAGGGAGCTCCC		bna-miR319_v18
bna-miR167_v37	ngs_64334192_x426	GATCATGTTCGCAGTTTCAACC		bna-miR167_v37
bna-miR2911_v9	ngs_83131545_x426	TACCGTCCTAGTCTCAACCATA		bna-miR2911_v9
bna-miR824_v20	ngs_23276330_x424	AGACCATTTGTGAGAAGGGA		bna-miR824_v20
bna-miR171_v14	ngs_91785728_x422	TGATTGAGCCGCGCCCATATC		bna-miR171_v14
bna-miR156_v107	ngs_97321502_x419	TTGACAGAAGAAAGAGAGCACC		bna-miR156_v107
bna-miR160_v9	ngs_92281596_x419	TGCCTGGCTCCCTGTATACCG		bna-miR160_v9
bna-miR167_v38	ngs_90138129_x418	TGAAGCTGCCAGCATGATCTAGT		bna-miR167_v38
bna-miR159_v56	ngs_99172774_x415	TTTGAATTGAAGGGAGCTCTA		bna-miR159_v56
bna-miR2911_v10	ngs_50257940_x414	CCGTCCTAGTCTCAACCATA		bna-miR2911_v10
bna-miR172_v29	ngs_69908384_x414	GGAATCTTGATGATGGTGCAT		bna-miR172_v29
bna-miR166_v23	ngs_52984820_x414	CGGACCAGGCTTCATTCCCC		bna-miR166_v23
bna-miR319_v19	ngs_65556686_x411	GATTGGACTGAAGGGAGCTCC		bna-miR319_v19
bna-miR394_v8	ngs_97907580_x408	TTGGCATTCTGTCCTCCTCC		bna-miR394_v8
bna-miR159_v57	ngs_100020276_x404	TTTTGATTGAAGGGAGCTCTA		bna-miR159_v57
bna-miR166_v24	ngs_60306588_x402	GAATGTTGTCTGGCTCGAGGA		bna-miR166_v24
bna-miR169_v9	ngs_46555795_x399	CAGCCAAGGATGACTTGCCGC		bna-miR169_v9
bna-miR159_v58	ngs_99455557_x398	TTTGGATTAAAGGGAGCTCTA		bna-miR159_v58
bna-miR167_v39	ngs_93051687_x397	TGGAGCTGCCAGCATGATCTA		bna-miR167_v39
bna-miR168_v11	ngs_88009913_x397	TCGCTTGGTGCAGGTTGGGAA		bna-miR168_v11
bna-miR158_v10	ngs_86828823_x395	TCCCAAATGTAGACTAAGCA		bna-miR158_v10
bna-miR1885_v13	ngs_96714671_x395	TTCCTCTAGAAGATGTGCGCA		bna-miR1885_v13
bna-miR396_v3	ngs_96564389_x391	TTCCACAGCTTTCTTAAACTT		bna-miR396_v3
bna-miR167_v40	ngs_92040823_x390	TGCAGCTGCCAGCATGATCTA		bna-miR167_v40
bna-miR159_v59	ngs_99467885_x390	TTTGGATTGAAGGGAGCCCT		bna-miR159_v59
bna-miR168_v12	ngs_88006926_x388	TCGCTTGGTGCAGGTCGAGAA		bna-miR168_v12
bna-miR159_v60	ngs_98602164_x388	TTTAGATTGAAGGGAGCTCTA		bna-miR159_v60
bna-miR159_v61	ngs_99494563_x387	TTTGGATTGCAGGGAGCTCTA		bna-miR159_v61
bna-miR1140_v7	ngs_43033359_x381	ATTGGCTTTAGGCTGTTGTGGC		bna-miR1140_v7
bna-miR167_v41	ngs_22504466_x381	AGAAGCTGCCAGCATGATCTA		bna-miR167_v41
bna-miR159_v62	ngs_99472571_x379	TTTGGATTGAAGGGAGCTCGA		bna-miR159_v62
bna-miR824_v21	ngs_83693284_x378	TAGACCATTTGTGAGAAGGGAT		bna-miR824_v21
bna-miR159_v63	ngs_80968665_x378	GTTGGATTGAAGGGAGCTCTA		bna-miR159_v63
bna-miR167_v42	ngs_59665159_x374	GAAGCTGCCAGCATAATCTA		bna-miR167_v42
bna-miR159_v64	ngs_99486264_x372	TTTGGATTGAAGGGAGCTCTTTTT		bna-miR159_v64
bna-miR156_v109	ngs_92536178_x372	TGCTCACTGCTCTTTCTGTCAG		bna-miR156_v109
bna-miR1885_v14	ngs_28387912_x372	AGGAATCACACTTTCATTGAT		bna-miR1885_v14
bna-miR2911_v11	ngs_50257942_x372	CCGTCCTAGTCTCAACCATAAA		bna-miR2911_v11
bna-miR166_v25	ngs_96851000_x372	TTCGGACCAGGCTTCATTCCC		bna-miR166_v25
bna-miR156_v110	ngs_90530141_x371	TGACAGAAGAGAGTGAGCAAAC		bna-miR156_v110
bna-miR319_v20	ngs_62973133_x367	GAGCTTTCTTCGGTCCACTC		bna-miR319_v20
bna-miR169_v10	ngs_26710842_x363	AGCCAAGGATGACTTGCCGA		bna-miR169_v10
bna-miR156_v111	ngs_90529885_x360	TGACAGAAGAGAGTGAGCAAA		bna-miR156_v111
bna-miR167_v43	ngs_90138409_x356	TGAAGCTGCCAGCATGATCTAT		bna-miR167_v43
bna-miR171_v15	ngs_85381297_x356	TATTGGCCTGGTTCATTCAGA		bna-miR171_v15
bna-miR159_v65	ngs_57870463_x353	CTTTGGATTGAAGGGAGCTCTA		bna-miR159_v65
bna-miR159_v66	ngs_89630237_x353	TCTTTGGATTGAAGGGAGCTC		bna-miR159_v66
bna-miR166_v26	ngs_88059435_x351	TCGGACCAGGCTTCAATCCC		bna-miR166_v26
bna-miR2911_v12	ngs_55136499_x351	CTAGTCTCAACCATAAACGATGC		bna-miR2911_v12
bna-miR159_v67	ngs_99484732_x350	TTTGGATTGAAGGGAGCTCTGA		bna-miR159_v67
bna-miR1140_v8	ngs_87129161_x345	TCCGATTGGCTTTAGGCTGTTG		bna-miR1140_v8
bna-miR167_v44	ngs_90119057_x345	TGAAGCTGCCAGCACGATCTA		bna-miR167_v44
bna-miR169_v11	ngs_46554626_x343	CAGCCAAGGATGACTTGCCAA		bna-miR169_v11
bna-miR403_v8	ngs_95839706_x343	TTAGATTCACGCACAAGCTCG		bna-miR403_v8
bna-miR160_v10	ngs_92290653_x340	TGCCTGTCTCCCTGTATGCCA		bna-miR160_v10
bna-miR171_v16	ngs_91780647_x339	TGATTGAGCCGCGCCAATACT		bna-miR171_v16
bna-miR159_v68	ngs_97598712_x337	TTGCATATCTTAGGAGCTTT		bna-miR159_v68
bna-miR159_v69	ngs_99477198_x337	TTTGGATTGAAGGGAGCTCTACA		bna-miR159_v69
bna-miR159_v70	ngs_99462993_x336	TTTGGATTGAAGGGAACTCT		bna-miR159_v70
bna-miR397_v3	ngs_85762273_x335	TCAATGTTGGCTCAATTATGT		bna-miR397_v3
bna-miR167_v45	ngs_59665330_x334	GAAGCTGCCAGCATGACCTA		bna-miR167_v45
bna-miR159_v71	ngs_62898480_x331	GAGCTCCTTTAAGTTCAAACG		bna-miR159_v71
bna-miR159_v72	ngs_99324493_x330	TTTGCATTGAAGGGAGCTCTA		bna-miR159_v72
bna-miR159_v73	ngs_85144137_x326	TATGGATTGAAGGGAGCTCTA		bna-miR159_v73
bna-miR824_v22	ngs_83694385_x325	TAGACCATTTGTGAGAAGTGA		bna-miR824_v22
bna-miR171_v17	ngs_91788420_x325	TGATTGAGCCGCGCCTATATC		bna-miR171_v17
bna-miR159_v74	ngs_92964158_x323	TGGACTGAAGGGAGCTCCTTT		bna-miR159_v74
bna-miR159_v75	ngs_89630243_x322	TCTTTGGATTGAAGGGAGCTCT		bna-miR159_v75
bna-miR167_v46	ngs_90148713_x321	TGAAGCTGCCAGCCTGATCTA		bna-miR167_v46
bna-miR167_v47	ngs_91275449_x320	TGAGGCTGCCAGCATGATCTA		bna-miR167_v47
bna-miR172_v31	ngs_69906541_x319	GGAATCTTGATGATGCCGCAT		bna-miR172_v31
bna-miR156_v112	ngs_51446438_x317	CGACAGAAGAGAGTCAGCAC		bna-miR156_v112
bna-miR1885_v15	ngs_82981650_x315	TACATCTTCTCCGCGGGAGCTC		bna-miR1885_v15
bna-miR156_v113	ngs_97322062_x315	TTGACAGAAGAAAGAGAGCACTT		bna-miR156_v113
bna-miR165_v10	ngs_69941624_x312	GGAATGTTGTCTGGACCGAGG		bna-miR165_v10
bna-miR157_v2	ngs_97326967_x310	TTGACAGAAGATAGAGAGCA		bna-miR157_v2
bna-miR396_v4	ngs_96564873_x309	TTCCACAGCTTTCTTGAACCT		bna-miR396_v4
bna-miR1103_v1	ngs_65054872_x308	GATGGGTGACCTCCCGGGAAG		bna-miR1103_v1
bna-miR171_v18	ngs_91783952_x306	TGATTGAGCCGCGCCAGTATC		bna-miR171_v18
bna-miR168_v13	ngs_49483278_x305	CCCGCCTTGTATCAAGTGAA		bna-miR168_v13
bna-miR319_v21	ngs_75165073_x305	GGTTGGACTGAAGGGAGCTCC		bna-miR319_v21
bna-miR156_v114	ngs_68731710_x303	GCTCACTGCTTTATCTGTCAG		bna-miR156_v114
bna-miR1885_v16	ngs_47448046_x303	CATCAATGAAAGGTATAATTCC		bna-miR1885_v16
bna-miR166_v28	ngs_88069747_x301	TCGGACCAGGCTTCATTCCCCT		bna-miR166_v28
bna-miR156_v115	ngs_90544831_x300	TGACAGAAGAGAGTGAGCAGAC		bna-miR156_v115

## Sheet: Sheet3
miRNA	Sequence Name	Sequence	miRNA
miR5801	ngs_31862435_x57087	AGTGACATGAAAGCCGAGCTG	miR5801
miR5802	ngs_90350640_x9567	TGAATGTCTTTCTCTTCATC	miR5802
miR5802*	ngs_93017147_x1117	TGGAGAGTAAGGACATTCAGA	miR5802*
miR5803	ngs_93040713_x1769	TGGAGCATCAACAGATCTCGG	miR5803
miR5804	ngs_95256779_x544	TGTTTTGTGGGTTTCTACCGA	miR5804
miR5805	ngs_83353645_x2762	TACGTAGTGACCGAGCTTGGC	miR5805
miR5806	ngs_93724919_x632	TGGGGTTGTGATTTCAGGCTT	miR5806
miR5807	ngs_33298399_x20078	ATAAATCCCAAGCATCATCCA	miR5807
miR5808	ngs_86633703_x50024	TCCACCCATACCATACAGACCC	miR5808
miR5809	ngs_33251142_x719	ATAAAGATTTGAGCTTTGGC	miR5809
miR5810(miR158b)	ngs_98841124_x379019	TTTCCAAATGTAGACAAAGCA	miR5810(miR158b)
