# Supplementary material for: MicroRNAs and their putative targets in Brassica napus seed maturation
Source: BMC Genomics. 2013 Feb 28;14:140. doi: 10.1186/1471-2164-14-140 (PMC3602245; doi:10.1186/1471-2164-14-140)
Supplement: Additional file 15: Table S11 — Comparison of predicted targets with Category I miRNA target genes in Zhou et al. [15]. [file 1471-2164-14-140-S15.xlsx]

## Sheet: Sheet1
Supplemental Table 11. Comparison of predicted targets with Category I miRNA target genes in Zhou et al. 2012
Zhou et al. 2012									Current study
miRNA	Target genes	Score	Target category				Target gene annotation		Target EST contigs	Homologs in Arabidopsis	Target annotation
			R–Cd	R+Cd	S–Cd	S+Cd
Conserved miRNA
miR156	TC210178	1	I	I	I	I	Squamosa promoter-binding-like protein 2		Contig1_24555_remaining	AT5G43270	TAIR9 consistent: transcript/cDNA/PEP| Symbols: SPL2 | SPL2 (SQUAMOSA PROMOTER BINDING PROTEIN-LIKE 2); DNA binding / transcription factor
miR156	TC182990	1	I	I	I	I	Squamosa promoter-binding-like protein 2		Contig1_24555_remaining	AT5G43270	TAIR9 consistent: transcript/cDNA/PEP| Symbols: SPL2 | SPL2 (SQUAMOSA PROMOTER BINDING PROTEIN-LIKE 2); DNA binding / transcription factor
miR156	TC169034	1.5	no	no	I	I	Squamosa promoter-binding-like protein 3		Contig1_18049_final	AT2G33810	TAIR9 consistent: transcript/cDNA/PEP| Symbols: SPL3 | SPL3 (SQUAMOSA PROMOTER BINDING PROTEIN-LIKE 3); DNA binding / transcription factor
miR156	TC177533	1	no	no	I	I	Squamosa promoter-binding-like protein 3		Contig1_18049_final	AT2G33810	TAIR9 consistent: transcript/cDNA/PEP| Symbols: SPL3 | SPL3 (SQUAMOSA PROMOTER BINDING PROTEIN-LIKE 3); DNA binding / transcription factor
miR156	TC195915	1	no	I	I	I	Squamosa promoter-binding-like protein 10		Contig1_56608_remaining	AT1G27370	TAIR9 consistent: transcript/cDNA/PEP| Symbols: | squamosa promoter-binding protein-like 10 (SPL10)
miR156	TC200337	1	no	I	I	I	Squamosa promoter-binding-like protein 10		Contig1_56608_remaining	AT1G27370	TAIR9 consistent: transcript/cDNA/PEP| Symbols: | squamosa promoter-binding protein-like 10 (SPL10)
miR156	TC197337	2	no	no	II	I	Squamosa promoter-binding-like protein 13		Contig1_23884_remaining	AT5G50570	TAIR9 consistent: transcript/cDNA/PEP| Symbols: | squamosa promoter-binding protein
miR156	ES997975	1	no	no	I	I	Squamosa promoter-binding-like protein 15		BNAEN3GH_UP_075_C04_14SEPT2006_028.ab1___PBI	AT3G57920	TAIR9 consistent: transcript/cDNA/PEP| Symbols: SPL15 | SPL15 (SQUAMOSA PROMOTER BINDING PROTEIN-LIKE 15); DNA binding / transcription factor
miR156	TC213662	3.5	no	no	I	no	Glutathione-γ-glutamylcysteinyl transferase 2		ES4648F___AAFC	AT1G03980	TAIR9 consistent: transcript/cDNA/PEP| Symbols: ATPCS2 | ATPCS2 (phytochelatin synthase 2); glutathione gamma-glutamylcysteinyltransferase
miR156	TC204681	3.5	no	no	no	I	40S ribosomal protein Sa-1
miR156	EV002651	4	no	II	no	I	Probable pleiotropic drug resistance protein 5
miR156	TC175179	4	no	no	I	no	RING/U-box superfamily protein
miR156	TC168211	3.5	no	no	I	II	OST3/OST6 family protein
miR156	TC174107	3	I	no	no	no	Chromosome chr5 scaffold_2
miR156	FG560749	3.5	no	no	I	no	ATGSL03 (GLUCAN SYNTHASE-LIKE 3); 1,3-beta-glucan synthase/transferase
miR156	TC171252	3.5	no	I	II	II	Transcriptional regulator
miR156	TC205146	3	II	II	II	I	unknown protein
miR156	TC168656	3	no	no	I	II	SAE1-S9-protein
miR156	TC194880	3	no	no	I	II	GATA transcription factor 27		RL6824F___AAFC	AT3G21175	TAIR9 consistent: transcript/cDNA/PEP| Symbols: ZML1 | ZML1 (ZIM-LIKE 1); sequence-specific DNA binding / transcription factor/ zinc ion binding
miR156	FG576933	3	no	no	no	I	Genomic DNA
miR156	TC195666	3.5	no	I	II	no	Serine/threonine-protein kinase Nek3		Contig2_5568_final	AT5G28290	TAIR9 consistent: transcript/cDNA/PEP| Symbols: ATNEK3 | ATNEK3 (NIMA-RELATED KINASE3); ATP binding / kinase/ protein kinase/ protein serine/threonine kinase
miR156	ES904551	4	no	no	I	II	Eukaryotic aspartyl protease family protein		Contig2_3014_final	AT5G10770	TAIR9 consistent: transcript/cDNA/PEP| Symbols: | chloroplast nucleoid DNA-binding protein
miR156	TC183712	3.5	I	I	no	II	Luminal-binding protein 2 precursor		Contig41_1883_final	AT5G42020	TAIR9 consistent: transcript/cDNA/PEP| Symbols: BIP
miR156	TC211628	3.5	no	no	no	I	Unknown binding protein
miR156	ES952034	3.5	I	no	no	I	Probable histone H2A.1
miR156	TC185930	3.5	no	I	no	no	Ferredoxin thioredoxin reductase
miR156*	CD817244	3	I	no	no	II	DEAD-box ATP-dependent RNA helicase 3
miR156*	ES265305	4	no	I	no	no	A subfamily of OB folds
miR157	TC171779	3	I	no	no	no	RING-H2 finger protein
miR157	DY030585	3.5	no	no	I	no	Chromosome undetermined scaffold_30		Contig2_325_final	AT5G37020	TAIR9 consistent: transcript/cDNA/PEP| Symbols: ARF8
miR157	TC165728	3.5	no	no	I	no	Chromosome undetermined scaffold_30		Contig2_325_final	AT5G37020	TAIR9 consistent: transcript/cDNA/PEP| Symbols: ARF8
miR157	EE506890	4	no	I	II	no	RSZp21 protein
miR157	TC171167	3.5	I	no	no	no	Expressed protein
miR157	TC175876	3.5	I	no	no	no	Expressed protein
miR157	CD813575	3.5	no	I	no	no	Chromosome undetermined scaffold_227
miR157	ES907812	3.5	I	no	no	II	Thioredoxin M-type 3
miR157	EL625648	3.5	no	no	I	II	Uncharacterized protein
miR158	TC181466	3.5	no	no	I	II	DEAD-box ATP-dependent RNA helicase 6
miR158	TC183657	3.5	no	no	I	II	DEAD-box ATP-dependent RNA helicase 6
miR159	TC190748	2.5	no	I	I	I	Similarity to NAM		Contig1_7519_final	AT5G39610	TAIR9 consistent: transcript/cDNA/PEP| Symbols: ATNAC2
miR159	EV087133	2.5	I	I	I	I	MYB65
miR159	CX195998	3.5	no	no	I	I	Genomic DNA
miR159	DW999433	3.5	no	no	I	I	YDL167c ARP1 singleton partial
miR159	FG567250	3.5	no	no	I	I	ABC transporter
miR159	GR446300	3.5	no	no	I	I	Chromosome chr17 scaffold_12
miR159	TC186567	4	no	I	II	no	Chromosome chr18 scaffold_1
miR159	DY030757	3.5	no	no	III	I	Chromosome chr12 scaffold_47
miR160	TC193317	1	I	I	I	I	Auxin response factor 16
miR160	GT084423	3.5	no	no	no	I	Unknown
miR160	TC201448	0.5	I	no	I	I	Auxin response factor 17		Contig1_6119_final	AT1G77850	TAIR9 consistent: transcript/cDNA/PEP| Symbols: ARF17 | ARF17 (AUXIN RESPONSE FACTOR 17); transcription factor
miR160*	TC165518	0.5	I	I	I	I	Auxin response factor 17		Contig1_6119_final	AT1G77850	TAIR9 consistent: transcript/cDNA/PEP| Symbols: ARF17 | ARF17 (AUXIN RESPONSE FACTOR 17); transcription factor
miR160*	TC183439	4	no	no	no	I	Expressed protein
miR160*	TC188717	4	no	no	no	I	Chromosome chr8 scaffold_23
miR161	FG573058	2.5	no	no	no	I	Pentatricopeptide repeat-containing protein
miR162	EE408149	4	no	no	no	I	RING/U-boxdomain-containing protein
miR162*	TC203508	4	no	III	II	I	Cytochrome P450-like protein
miR164	TC168009	1	I	no	I	I	Protein CUP-SHAPED COTYLEDON 1		Contig1_31835_remaining	AT3G15170	TAIR9 consistent: transcript/cDNA/PEP| Symbols: CUC1
miR164	TC186868	1.5	no	no	I	I	NAM (No apical meristem)-like protein		BNSCS5CT_UP_019_E06_21JAN2005_040.ab1___PBI	AT5G61430	TAIR9 consistent: transcript/cDNA/PEP| Symbols: ANAC100
miR164	TC211305	1	no	no	I	I	NAC domain-containing protein 21/22		Contig1_11594_final	AT1G56010	TAIR9 consistent: transcript/cDNA/PEP| Symbols: NAC1
miR164	TC185396	4	no	I	I	I	Monothiol glutaredoxin-S12
miR164	TC203633	4	I	no	II	no	Sorting nexin 1
miR164	TC163443	4	III	III	I	no	Carbohydrate-binding X8 domain-containing protein
miR164	TC210593	4	no	no	no	I	Chalcone synthase
miR164	EV183736	4	no	no	I	no	Phosphate starvation response regulator 1
miR164	EE438989	3	no	no	II	I	Unknown
miR164	TC186668	3	no	no	I	I	Unknown
miR164	ES914070	3.5	no	no	I	II	Unknown
miR165	EV102172	2.5	no	no	I	no	Transcriptional regulator
miR165	EE562244	3.5	I	I	I	I	Class III HD-Zip protein 1		BNZB_UP_080_D06_03JUN2004_042.ab1___PBI	AT5G60690	TAIR9 consistent: transcript/cDNA/PEP| Symbols: REV
miR166	TC167613	2	II	I	I	I	Homeodomain-leucine zipper protein		BNZB_UP_080_D06_03JUN2004_042.ab1___PBI	AT5G60690	TAIR9 consistent: transcript/cDNA/PEP| Symbols: REV
miR166	TC192563	2	no	II	I	I	HD-zip protein		Contig1_19045_remaining	AT1G30490	TAIR9 consistent: transcript/cDNA/PEP| Symbols: PHV
miR166	TC162295	3	no	no	I	no	Development and lipid accumulation within the tapetum
miR166	TC166514	3	no	no	I	no	Development and lipid accumulation within the tapetum
miR166	TC189133	3	no	no	I	no	Development and lipid accumulation within the tapetum
miR166	TC196490	3	no	no	I	II	Development and lipid accumulation within the tapetum
miR166	ES911720	3	no	no	I	no	At1g10410/F14N23_31 Protein of unknown
miR166	ES963909	4	no	no	I	no	Unknown
miR166	EE424026	4	I	II	II	II	Peptide chain release factor subunit 1–3		Contig1_2647_final	AT3G26618	TAIR9 consistent: transcript/cDNA/PEP| Symbols: ERF1-3 | ERF1-3 (eukaryotic release factor 1-3); translation release factor
miR166	EV172600	3	no	II	I	I	Unknown protein
miR166	TC181758	3	no	II	I	II	Unknown protein
miR166*	EV089744	3.5	no	no	I	II	Uncharacterized protein
miR167	TC163509	3.5	no	I	II	II	Auxin response factor 8		Contig2_325_final	AT5G37020	TAIR9 consistent: transcript/cDNA/PEP| Symbols: ARF8
miR167	TC179576	3.5	II	II	I	I	Auxin response factor 8		Contig2_325_final	AT5G37020	TAIR9 consistent: transcript/cDNA/PEP| Symbols: ARF8
miR167	TC212888	3.5	II	II	I	I	Auxin response factor 8		Contig2_325_final	AT5G37020	TAIR9 consistent: transcript/cDNA/PEP| Symbols: ARF8
miR167	TC183925	3.5	no	I	I	I	ARF6		Contig1_8805_final	AT1G30330	TAIR9 consistent: transcript/cDNA/PEP| Symbols: ARF6 | ARF6 (AUXIN RESPONSE FACTOR 6); transcription factor
miR167	TC200079	3.5	no	I	I	I	ARF6		Contig1_8805_final	AT1G30330	TAIR9 consistent: transcript/cDNA/PEP| Symbols: ARF6 | ARF6 (AUXIN RESPONSE FACTOR 6); transcription factor
miR167	TC208397	3.5	no	I	I	I	ARF6		Contig1_8805_final	AT1G30330	TAIR9 consistent: transcript/cDNA/PEP| Symbols: ARF6 | ARF6 (AUXIN RESPONSE FACTOR 6); transcription factor
miR167	TC188972	3.5	no	no	I	I	Putative U2 snRNP auxiliary factor small subunit		Contig2_4286_final	AT1G27650	TAIR9 consistent: transcript/cDNA/PEP| Symbols: ATU2AF35A | ATU2AF35A; RNA binding / nucleic acid binding / nucleotide binding / zinc ion binding
miR167	TC205461	4	no	no	no	I	Auxin efflux carrier component 1
miR167	FG560824	4	I	I	no	no	Probable WRKY transcription factor 21
miR167	TC164117	4	I	I	no	no	Probable WRKY transcription factor 21
miR167	EE562388	4	II	I	no	no	Uncharacterized protein
miR167	TC196372	4	no	no	I	no	Unknown protein
miR167	TC204819	4	no	no	I	no	Invertase-like protein
miR167	CD826328	3	no	I	no	no	Metal transporter Nramp1
miR167	GT073274	3	no	I	no	no	Metal transporter Nramp1
miR167	EL623555	3	no	I	no	no	F-box only protein 6		Contig1_16725_final	AT1G27340	TAIR9 consistent: transcript/cDNA/PEP| Symbols: | F-box family protein
miR167	GT076997	3.5	I	no	no	no	Uncharacterized protein
miR167	TC163902	3.5	II	no	II	I	Peptidase M1 family protein		gi_32508707___NCBI	AT1G63770	TAIR9 consistent: transcript/cDNA/PEP| Symbols: | peptidase M1 family protein
miR167	TC178278	3.5	II	no	II	I	Peptidase M1 family protein		gi_32508707___NCBI	AT1G63770	TAIR9 consistent: transcript/cDNA/PEP| Symbols: | peptidase M1 family protein
miR168	TC193360	3.5	no	no	I	no	S-adenosyl-l-methionine-dependent methyltransferases superfamily protein		Contig1_43433_remaining	AT1G29470	TAIR9 consistent: transcript/cDNA/PEP| Symbols: | dehydration-responsive protein-related
miR168	TC204355	3	II	no	II	I	Hypothetical protein		Contig4_4678_final	AT1G07360	TAIR9 consistent: transcript/cDNA/PEP| Symbols: | zinc finger (CCCH-type) family protein / RNA recognition motif (RRM)-containing protein
miR168	TC196158	3.5	I	no	I	I	Involved in cation homeostasis and transport
miR168	ES952129	4	no	no	no	I	Unknown
miR168	TC161728	3	I	III	III	III	NAC-domain protein 5–7
miR168	TC207530	3.5	no	no	II	I	Chromosome undetermined SCAF10321
miR169	TC161690	2.5	no	I	I	I	CCAAT-binding factor B subunit homologue		Contig3_13723_final	AT3G20910	TAIR9 consistent: transcript/cDNA/PEP| Symbols: NF-YA9 | NF-YA9 (NUCLEAR FACTOR Y
miR169	TC209850	3	I	no	I	I	CCAAT-binding factor B subunit homologue		BNAEN3GH_UP_146_B12_29OCT2006_094.ab1___PBI	AT3G20920	TAIR9 consistent: transcript/cDNA/PEP| Symbols: | translocation protein-related
miR169	TC183411	2.5	no	I	I	I	CCAAT-binding factor B subunit homologue		Contig3_13723_final	AT3G20910	TAIR9 consistent: transcript/cDNA/PEP| Symbols: NF-YA9 | NF-YA9 (NUCLEAR FACTOR Y
miR169	TC204571	2.5	no	I	I	I	CCAAT-binding factor B subunit homologue		Contig3_13723_final	AT3G20910	TAIR9 consistent: transcript/cDNA/PEP| Symbols: NF-YA9 | NF-YA9 (NUCLEAR FACTOR Y
miR169	TC184180	4	no	I	no	no	Chromosome chr11 scaffold_13
miR169	TC202311	4	no	I	no	no	Chromosome chr11 scaffold_13
miR169	EE543166	1.5	no	no	I	I	Uncharacterized protein		Contig1_15588_final	AT1G72830	TAIR9 consistent: transcript/cDNA/PEP| Symbols: HAP2C
miR169	EV064177	2.5	I	no	I	I	CCAAT-binding factor B subunit homologue		Contig3_13723_final	AT3G20910	TAIR9 consistent: transcript/cDNA/PEP| Symbols: NF-YA9 | NF-YA9 (NUCLEAR FACTOR Y
miR169	TC212312	1.5	no	no	II	I	Isoform 2 of Q8SQD7		Contig1_15588_final	AT1G72830	TAIR9 consistent: transcript/cDNA/PEP| Symbols: HAP2C
miR169	TC169941	2.5	no	no	I	I	Nuclear transcription factor Y subunit A-1		Contig1_17544_final	AT5G12840	TAIR9 consistent: transcript/cDNA/PEP| Symbols: HAP2A
miR169	ES991856	4	no	no	I	no	Serine/threonine protein phosphatase 7 inactive homologue
miR169*	TC167595	3	no	I	II	II	Ubiquinol-cytochrome C chaperone family protein
miR169*	TC188279	3	no	I	II	II	Ubiquinol-cytochrome C chaperone family protein
miR171	FG563769	4	no	no	no	I	Nucleoside diphosphate kinase family protein
miR171	TC191279	1	no	no	I	I	Ap2 SCARECROW-like protein		Contig1_82252_remaining	AT4G36710	TAIR9 consistent: transcript/cDNA/PEP| Symbols: | transcription factor
miR172	ES922267	3	no	I	no	no	Chromosome chr18 scaffold_1		Contig1_10671_final	AT1G16570	TAIR9 consistent: transcript/cDNA/PEP| Symbols: | glycosyl transferase family 1 protein
miR172	TC184340	0.5	no	no	I	I	AP2-like ethylene-responsive transcription factor		Contig1_46630_remaining	AT3G54990	TAIR9 consistent: transcript/cDNA/PEP| Symbols: SMZ | SMZ (SCHLAFMUTZE); DNA binding / transcription factor
miR172	DY020927	0.5	no	I	I	I	AP2-like ethylene-responsive transcription factor		53COT5_T3_011_F07_05SEP2004_053.ab1___PBI	AT5G60120	TAIR9 consistent: transcript/cDNA/PEP| Symbols: TOE2 | TOE2; DNA binding / transcription factor
miR172	TC200318	0.5	no	II	II	I	AP2-like ethylene-responsive transcription factor		53COT5_T3_011_F07_05SEP2004_053.ab1___PBI	AT5G60120	TAIR9 consistent: transcript/cDNA/PEP| Symbols: TOE2 | TOE2; DNA binding / transcription factor
miR172	ES962400	1.5	no	III	I	I	Ethylene-responsive transcription factor		Contig1_75099_remaining	AT2G28550	TAIR9 consistent: transcript/cDNA/PEP| Symbols: RAP2.7
miR172	TC161595	3.5	no	no	I	II	Shaggy-related protein kinase theta		Contig1_16050_final	AT4G00720	TAIR9 consistent: transcript/cDNA/PEP| Symbols: ATSK32 | ATSK32 (SHAGGY-LIKE PROTEIN KINASE 32); ATP binding / kinase/ protein kinase/ protein serine/threonine kinase/ protein tyrosine kinase
miR172	TC192206	1.5	no	II	I	I	Ethylene-responsive transcription factor		Contig1_75099_remaining	AT2G28550	TAIR9 consistent: transcript/cDNA/PEP| Symbols: RAP2.7
miR172	TC195815	0.5	no	no	I	I	AP2-like transcriptional factor		Contig1_10263_final	AT4G36920	TAIR9 consistent: transcript/cDNA/PEP| Symbols: AP2
miR172	TC196185	0.5	no	no	I	I	Floral homeotic protein APETALA 2		Contig1_10263_final	AT4G36920	TAIR9 consistent: transcript/cDNA/PEP| Symbols: AP2
miR172	TC205794	0.5	no	no	I	I	AP2-like transcriptional factor		Contig1_10263_final	AT4G36920	TAIR9 consistent: transcript/cDNA/PEP| Symbols: AP2
miR172	TC209791	0.5	no	no	I	I	Floral homeotic protein APETALA 2		Contig1_10263_final	AT4G36920	TAIR9 consistent: transcript/cDNA/PEP| Symbols: AP2
miR172	DY012557	2	no	no	I	II	Eukaryotic translation initiation factor 3 subunit E- interacting protein		Contig2_2233_final	AT5G25757	TAIR9 consistent: transcript/cDNA/PEP| Symbols: | unknown protein
miR172*	TC177968	2.5	I	no	no	II	Unknown protein; CONTAINS InterPro DOMAIN
miR172*	TC183087	3	no	no	I	no	Serine/arginine-rich protein
miR319	TC166304	2.5	II	I	I	I	TCP family transcription factor		Contig1_81709_remaining	AT3G15030	TAIR9 consistent: transcript/cDNA/PEP| Symbols: TCP4 | TCP4 (TCP family transcription factor 4); transcription factor
miR319	TC178420	2.5	II	I	I	I	TCP family transcription factor		Contig1_81709_remaining	AT3G15030	TAIR9 consistent: transcript/cDNA/PEP| Symbols: TCP4 | TCP4 (TCP family transcription factor 4); transcription factor
miR390	TC164858	4	II	I	II	II	Encodes a trans-acting siRNA (tasi-RNA)		BNFlower_UP_172_K13_10DEC2003_014.ab1___GHI1	AT3G17185	TAIR9 consistent: transcript/cDNA/PEP| Symbols: TASIR-ARF
miR390	TC175812	3.5	I	no	no	no	Rhomboid family
miR393	EV007466	1	I	II	I	I	Protein AUXIN SIGNALING F-BOX 3
miR393	EV038237	1	I	I	I	I	Protein AUXIN SIGNALING F-BOX 3
miR393	TC175423	1	no	III	I	I	Protein AUXIN SIGNALING F-BOX 3
miR393	TC184499	1	I	II	I	I	Protein AUXIN SIGNALING F-BOX 3
miR393	TC188384	1	I	II	I	I	Protein AUXIN SIGNALING F-BOX 3
miR393	TC175098	2.5	no	no	I	I	Protein TRANSPORT INHIBITOR RESPONSE 1
miR393	TC180163	2.5	no	no	I	I	Protein TRANSPORT INHIBITOR RESPONSE 1
miR393	TC176250	3	no	no	I	I	Similarity to DNA-binding protein
miR393	TC181533	2.5	no	II	I	I	GRR1-like protein 1
miR394	TC197402	1	no	no	I	II	F-box only protein 6		Contig1_16725_final	AT1G27340	TAIR9 consistent: transcript/cDNA/PEP| Symbols: | F-box family protein
miR394	GR443433	4	I	no	no	no	Protein phosphatase 2C-like protein
miR395	TC167317	3	no	no	I	II	ATP sulphurylase precursor		Contig2_9765_final	AT3G22890	TAIR9 consistent: transcript/cDNA/PEP| Symbols: APS1 | APS1 (ATP SULFURYLASE 1); sulfate adenylyltransferase (ATP)
miR395	TC196344	1.5	no	I	no	I	Plasma membrane sulphate transporter
miR396	EE557600	2	no	no	I	I	Transcription activator		BNZB_RP_018_A02_29APR2004_016.ab1___PBI	AT3G52910	TAIR9 consistent: transcript/cDNA/PEP| Symbols: AtGRF4 | AtGRF4 (GROWTH-REGULATING FACTOR 4); transcription activator
miR396	ES980066	3.5	no	no	no	I	Uncharacterized protein
miR396	FG570467	3	no	no	I	I	BHLH transcription factor like protein		32ETGS24_UP_012_A08_09FEB2005_064.ab1___PBI	AT1G10120	TAIR9 consistent: transcript/cDNA/PEP| Symbols: | DNA binding / transcription factor
miR396	ES923674	2.5	no	no	I	I	BHLH transcription factor like protein		32ETGS24_UP_012_A08_09FEB2005_064.ab1___PBI	AT1G10120	TAIR9 consistent: transcript/cDNA/PEP| Symbols: | DNA binding / transcription factor
miR396	GT083908	1.5	no	no	I	I	ORF1a polyprotein Gill-associated virus
miR396	TC171496	2.5	no	no	I	I	Emb|CAB41081.1			AT3G14110
miR396	TC177516	2.5	no	no	III	I	Hypothetical protein		Contig3_6902_final	AT1G75510	TAIR9 consistent: transcript/cDNA/PEP| Symbols: | transcription initiation factor IIF beta subunit (TFIIF-beta) family protein
miR396	TC193012	4	no	no	II	I	Chromosome chr19 scaffold_66
miR396	TC197898	3.5	no	no	no	I	Malate synthase
miR396	TC174358	4	no	no	I	II	Ulp1 protease family protein
miR396	TC187395	2.5	no	no	no	I	Growth regulating factor		47RDOAH_UP_042_F05_19AUG2004_037.ab1___PBI	AT2G45480	TAIR9 consistent: transcript/cDNA/PEP| Symbols: AtGRF9 | AtGRF9 (GROWTH-REGULATING FACTOR 9); transcription activator
miR396*	TC205898	3.5	no	no	II	I	Transmembrane protein-related			AT2G46060
miR397	TC164751	1.5	no	II	II	I	Laccase-4 precursor		BL5406R___AAFC	AT2G38080	TAIR9 consistent: transcript/cDNA/PEP| Symbols: IRX12
miR397	FG562711	3	no	no	I	II	Chromosome chr7 scaffold_42
miR397	TC173787	3	no	no	I	II	Chromosome chr7 scaffold_42
miR397	EE553789	3.5	no	no	I	no	Replication protein
miR399	TC205260	4	I	no	no	no	Unknown
miR408	ES912459	3.5	no	II	I	I	Uclacyanin-2 precursor
miR408	TC163049	3.5	no	II	I	I	Uclacyanin-2 precursor
miR408	TC165443	3	no	no	I	I	Ascorbate oxidase
miR408*	CX279037	3	III	I	no	no	Chromosome undetermined scaffold_225
miR408*	CX279965	3	III	I	no	no	Chromosome undetermined scaffold_225
miR408*	ES916657	3	III	I	no	no	Chromosome undetermined scaffold_225
miR408*	EV109513	3	III	I	no	no	Chromosome undetermined scaffold_225
miR408*	TC181273	3	III	I	no	no	Chromosome undetermined scaffold_225
Non-conserved miRNA
miR400	CD815994	2	no	no	I	no	Chromosome undetermined scaffold_621		gi_32497934___NCBI	AT5G24830	TAIR9 consistent: transcript/cDNA/PEP| Symbols: | pentatricopeptide (PPR) repeat-containing protein
miR400	EE419922	1	no	no	I	II	Similarity to salt-inducible protein		59ACAB6_UP_005_E01_22JUL2004_007.ab1___PBI	AT3G16710	TAIR9 consistent: transcript/cDNA/PEP| Symbols: | INVOLVED IN: biological_process unknown; LOCATED IN: cellular_component unknown; EXPRESSED IN: 10 plant structures; EXPRESSED DURING: LP.10 ten leaves visible
miR403	TC186062	0	III	I	I	I	Putative argonaute protein		Contig1_12314_final	AT1G31280	TAIR9 consistent: transcript/cDNA/PEP| Symbols: AGO2 | AGO2 (argonaute 2); nucleic acid binding
miR403	TC194490	0	no	I	I	I	Putative argonaute protein		Contig1_12314_final	AT1G31280	TAIR9 consistent: transcript/cDNA/PEP| Symbols: AGO2 | AGO2 (argonaute 2); nucleic acid binding
miR403	TC207886	0	III	I	I	I	Putative argonaute protein		Contig1_12314_final	AT1G31280	TAIR9 consistent: transcript/cDNA/PEP| Symbols: AGO2 | AGO2 (argonaute 2); nucleic acid binding
miR414	CD833259	0	I	I	II	III	U3 small nucleolar RNA-associated protein 18
miR414	CD841236	0	II	II	I	I	Expressed protein
miR414	EV022841	0	I	I	I	II	Ubiquitin carrier protein
miR414	EG021300	0	I	I	I	II	Genomic DNA			AT5G60142
miR824	CX281097	0.5	no	III	I	I	MADS-box transcription factor		Contig3_5848_final	AT3G57230	TAIR9 consistent: transcript/cDNA/PEP| Symbols: AGL16 | AGL16 (AGAMOUS-LIKE 16); transcription factor
miR824	TC199394	0.5	III	I	I	I	MADS-box transcription factor		Contig3_5848_final	AT3G57230	TAIR9 consistent: transcript/cDNA/PEP| Symbols: AGL16 | AGL16 (AGAMOUS-LIKE 16); transcription factor
miR824*	TC189300	3	no	I	II	no	Uncharacterized protein
miR857	GR455872	3.5	no	I	no	no	Predicted GPI-anchored protein
miR858	EE431428	3	no	no	I	no	Uncharacterized protein
miR858	TC166213	2.5	III	no	II	I	Uncharacterized protein		BNQA_UP_080_H03_01JUN2005_017.ab1___PBI	AT2G32460	TAIR9 consistent: transcript/cDNA/PEP| Symbols: MYB101
miR858	TC193922	2.5	no	III	I	I	Uncharacterized protein		BNQA_UP_080_H03_01JUN2005_017.ab1___PBI	AT2G32460	TAIR9 consistent: transcript/cDNA/PEP| Symbols: MYB101
miR860	TC188635	3	III	I	II	II	Enolase
miR860	EL626463	3	no	I	no	II	40S ribosomal protein S11–3
miR860	ES953206	3	III	I	II	II	40S ribosomal protein S11–3
miR860	TC165958	3	III	I	II	II	40S ribosomal protein S11–3
miR860	TC168756	3	III	I	II	II	40S ribosomal protein S11–3
miR860	TC194666	3	III	I	II	II	40S ribosomal protein S11–3
miR860	TC204936	3	III	I	II	II	40S ribosomal protein S11–3

## Sheet: Sheet2
Supplemental Table 11. Comparison of predicted targets with Category I miRNA target genes identified in Zhou et al. 2012
Current study										Category I miRNA targets in Zhou et al 2012
miRNAs				Target prediction			Annotation
miRNA sequence ID	miRNA sequence	miRNA Name	miRNA name in miRBase	Target EST contigs	target score	target position	Homologs in Arabidopsis	Description		miRNA family	miRNA target genes	Target gene annotation
ngs_15664002_x880	ACAGCCTAAACCAATCGGAG	bna-miR1140_v3		49RDOAT_UP_004_E02_28SEP2004_008.ab1___PBI	4	501-519	AT1G73210	TAIR9 consistent: transcript/cDNA/PEP| Symbols: | unknown protein
ngs_15664002_x880	ACAGCCTAAACCAATCGGAG	bna-miR1140_v3		Contig3_1774_final	4	1899-1917	AT1G76850	TAIR9 consistent: transcript/cDNA/PEP| Symbols: SEC5A | SEC5A (EXOCYST COMPLEX COMPONENT SEC5)
ngs_90531808_x3282238	TGACAGAAGAGAGTGAGCAC	bna-miR156_v1	ath-miR156a	Contig1_1030_final	4	761-780	AT4G38920	TAIR9 consistent: transcript/cDNA/PEP| Symbols: AVA-P3
ngs_90531808_x3282238	TGACAGAAGAGAGTGAGCAC	bna-miR156_v1	ath-miR156a	Contig1_4838_final	3	98-116	AT1G71690	TAIR9 consistent: transcript/cDNA/PEP| Symbols: | unknown protein
ngs_90531808_x3282238	TGACAGAAGAGAGTGAGCAC	bna-miR156_v1	ath-miR156a	Contig42_1883_final	4	371-390	AT1G64090	TAIR9 consistent: transcript/cDNA/PEP| Symbols: | reticulon family protein (RTNLB3)
ngs_90531808_x3282238	TGACAGAAGAGAGTGAGCAC	bna-miR156_v1	ath-miR156a	Contig2_4838_final	3	107-125	AT1G71690	TAIR9 consistent: transcript/cDNA/PEP| Symbols: | unknown protein
ngs_90531808_x3282238	TGACAGAAGAGAGTGAGCAC	bna-miR156_v1	ath-miR156a	Contig2_783_final	4	548-566	AT1G68760	TAIR9 consistent: transcript/cDNA/PEP| Symbols: ATNUDT1
ngs_90531808_x3282238	TGACAGAAGAGAGTGAGCAC	bna-miR156_v1	ath-miR156a	Contig1_23884_remaining	2	453-472	AT5G50570	TAIR9 consistent: transcript/cDNA/PEP| Symbols: | squamosa promoter-binding protein		miR156	TC197337	Squamosa promoter-binding-like protein 13
ngs_90531808_x3282238	TGACAGAAGAGAGTGAGCAC	bna-miR156_v1	ath-miR156a	Contig1_9220_final	4	500-518	AT1G07830	TAIR9 consistent: transcript/cDNA/PEP| Symbols: | ribosomal protein L29 family protein
ngs_90531808_x3282238	TGACAGAAGAGAGTGAGCAC	bna-miR156_v1	ath-miR156a	37RDBRH_UP_033_G03_05JUL2004_019.ab1___PBI	3.5	66-84	AT1G51550	TAIR9 PEP: F-box family protein | chr1:19117646-19119291 REVERSE
ngs_90531808_x3282238	TGACAGAAGAGAGTGAGCAC	bna-miR156_v1	ath-miR156a	Contig2_9220_final	4	557-575	AT1G07830	TAIR9 consistent: transcript/cDNA/PEP| Symbols: | ribosomal protein L29 family protein
ngs_90531808_x3282238	TGACAGAAGAGAGTGAGCAC	bna-miR156_v1	ath-miR156a	Contig2_11650_final	4	528-546	AT4G38630	TAIR9 consistent: transcript/cDNA/PEP| Symbols: RPN10
ngs_90531808_x3282238	TGACAGAAGAGAGTGAGCAC	bna-miR156_v1	ath-miR156a	Contig1_9222_final	3.5	407-427	AT1G80090	TAIR9 consistent: transcript/cDNA/PEP| Symbols: | CBS domain-containing protein
ngs_90531808_x3282238	TGACAGAAGAGAGTGAGCAC	bna-miR156_v1	ath-miR156a	Contig2_15020_final	4	85-104	AT1G58360	TAIR9 consistent: transcript/cDNA/PEP| Symbols: AAP1
ngs_90531808_x3282238	TGACAGAAGAGAGTGAGCAC	bna-miR156_v1	ath-miR156a	Contig1_12699_final	4	575-594	AT1G48670	TAIR9 consistent: transcript/cDNA/PEP| Symbols: | auxin-responsive GH3 family protein
ngs_90531808_x3282238	TGACAGAAGAGAGTGAGCAC	bna-miR156_v1	ath-miR156a	Contig1_24555_remaining	1	494-513	AT5G43270	TAIR9 consistent: transcript/cDNA/PEP| Symbols: SPL2 | SPL2 (SQUAMOSA PROMOTER BINDING PROTEIN-LIKE 2); DNA binding / transcription factor		miR156	TC182990	Squamosa promoter-binding-like protein 2
ngs_90531808_x3282238	TGACAGAAGAGAGTGAGCAC	bna-miR156_v1	ath-miR156a	Contig1_56608_remaining	1	117-136	AT1G27370	TAIR9 consistent: transcript/cDNA/PEP| Symbols: | squamosa promoter-binding protein-like 10 (SPL10)		miR156	TC195915	Squamosa promoter-binding-like protein 10
ngs_90570375_x13172	TGACAGAAGAGAGTTAGCAC	bna-miR156_v10		Contig1_4838_final	4	98-116	AT1G71690	TAIR9 consistent: transcript/cDNA/PEP| Symbols: | unknown protein
ngs_90570375_x13172	TGACAGAAGAGAGTTAGCAC	bna-miR156_v10		Contig2_4838_final	4	107-125	AT1G71690	TAIR9 consistent: transcript/cDNA/PEP| Symbols: | unknown protein
ngs_90570375_x13172	TGACAGAAGAGAGTTAGCAC	bna-miR156_v10		Contig1_74487_remaining	4	147-167	AT2G41835	TAIR9 consistent: transcript/cDNA/PEP| Symbols: | zinc finger (C2H2 type
ngs_90570375_x13172	TGACAGAAGAGAGTTAGCAC	bna-miR156_v10		Contig1_6808_final	4	619-637	AT3G43810	TAIR9 consistent: transcript/cDNA/PEP| Symbols: CAM7 | CAM7 (CALMODULIN 7); calcium ion binding
ngs_90570375_x13172	TGACAGAAGAGAGTTAGCAC	bna-miR156_v10		Contig1_19592_remaining	4	582-600	AT5G25490	TAIR9 consistent: transcript/cDNA/PEP| Symbols: | zinc finger (Ran-binding) family protein
ngs_90570375_x13172	TGACAGAAGAGAGTTAGCAC	bna-miR156_v10		Contig1_23884_remaining	3	453-472	AT5G50570	TAIR9 consistent: transcript/cDNA/PEP| Symbols: | squamosa promoter-binding protein		miR156	TC197337	Squamosa promoter-binding-like protein 13
ngs_90570375_x13172	TGACAGAAGAGAGTTAGCAC	bna-miR156_v10		37RDBRH_UP_033_G03_05JUL2004_019.ab1___PBI	4	66-84	AT1G51550	TAIR9 PEP: F-box family protein | chr1:19117646-19119291 REVERSE
ngs_90570375_x13172	TGACAGAAGAGAGTTAGCAC	bna-miR156_v10		Contig12_272_final	4	380-399	AT4G17520	TAIR9 consistent: transcript/cDNA/PEP| Symbols: | nuclear RNA-binding protein
ngs_90570375_x13172	TGACAGAAGAGAGTTAGCAC	bna-miR156_v10		Contig1_11329_final	4	666-684	AT3G22160	TAIR9 consistent: transcript/cDNA/PEP| Symbols: | VQ motif-containing protein
ngs_90570375_x13172	TGACAGAAGAGAGTTAGCAC	bna-miR156_v10		Contig1_14565_final	4	1877-1896	AT1G71350	TAIR9 consistent: transcript/cDNA/PEP| Symbols: | eukaryotic translation initiation factor SUI1 family protein
ngs_90570375_x13172	TGACAGAAGAGAGTTAGCAC	bna-miR156_v10		Contig2_930_final	4	883-902	AT2G38000	TAIR9 consistent: transcript/cDNA/PEP| Symbols: | chaperone protein dnaJ-related
ngs_90570375_x13172	TGACAGAAGAGAGTTAGCAC	bna-miR156_v10		Contig1_24555_remaining	2	494-513	AT5G43270	TAIR9 consistent: transcript/cDNA/PEP| Symbols: SPL2 | SPL2 (SQUAMOSA PROMOTER BINDING PROTEIN-LIKE 2); DNA binding / transcription factor		miR156	TC182990	Squamosa promoter-binding-like protein 2
ngs_90570375_x13172	TGACAGAAGAGAGTTAGCAC	bna-miR156_v10		Contig1_56608_remaining	2	117-136	AT1G27370	TAIR9 consistent: transcript/cDNA/PEP| Symbols: | squamosa promoter-binding protein-like 10 (SPL10)		miR156	TC195915	Squamosa promoter-binding-like protein 10
ngs_90533065_x537	TGACAGAAGAGAGTGAGCACAT	bna-miR156_v100		Contig1_23884_remaining	3	451-472	AT5G50570	TAIR9 consistent: transcript/cDNA/PEP| Symbols: | squamosa promoter-binding protein		miR156	TC197337	Squamosa promoter-binding-like protein 13
ngs_90533065_x537	TGACAGAAGAGAGTGAGCACAT	bna-miR156_v100		Contig2_15020_final	4	84-104	AT1G58360	TAIR9 consistent: transcript/cDNA/PEP| Symbols: AAP1
ngs_90533065_x537	TGACAGAAGAGAGTGAGCACAT	bna-miR156_v100		Contig1_24555_remaining	2	491-513	AT5G43270	TAIR9 consistent: transcript/cDNA/PEP| Symbols: SPL2 | SPL2 (SQUAMOSA PROMOTER BINDING PROTEIN-LIKE 2); DNA binding / transcription factor		miR156	TC182990	Squamosa promoter-binding-like protein 2
ngs_90533065_x537	TGACAGAAGAGAGTGAGCACAT	bna-miR156_v100		Contig1_56608_remaining	3	115-136	AT1G27370	TAIR9 consistent: transcript/cDNA/PEP| Symbols: | squamosa promoter-binding protein-like 10 (SPL10)		miR156	TC195915	Squamosa promoter-binding-like protein 10
ngs_51446499_x501	CGACAGAAGAGAGTGAACAC	bna-miR156_v103		Contig9_690_final	4	70-88	AT1G58055	TAIR9 PEP: Encodes a defensin-like (DEFL) family protein. | chr1:21488741-21489064 FORWARD # LCR50 | LCR50 (Low-molecular-weight cysteine-rich 50) | chr2:5055525-5055872 REVERSE # Encodes a defensin-like (DEFL) family protein. | chr2:5068490-5068853 REVERSE
ngs_51446499_x501	CGACAGAAGAGAGTGAACAC	bna-miR156_v103		Contig6_690_final	4	73-91	AT1G58055	TAIR9 PEP: Encodes a defensin-like (DEFL) family protein. | chr1:21488741-21489064 FORWARD # LCR50 | LCR50 (Low-molecular-weight cysteine-rich 50) | chr2:5055525-5055872 REVERSE # Encodes a defensin-like (DEFL) family protein. | chr2:5068490-5068853 REVERSE
ngs_51446499_x501	CGACAGAAGAGAGTGAACAC	bna-miR156_v103		gi_115335823___NCBI	4	65-83	AT2G12465	TAIR9 PEP: LCR50 | LCR50 (Low-molecular-weight cysteine-rich 50) | chr2:5055525-5055872 REVERSE
ngs_51446499_x501	CGACAGAAGAGAGTGAACAC	bna-miR156_v103		Contig4_690_final	4	74-92	AT1G58055	TAIR9 PEP: Encodes a defensin-like (DEFL) family protein. | chr1:21488741-21489064 FORWARD # LCR50 | LCR50 (Low-molecular-weight cysteine-rich 50) | chr2:5055525-5055872 REVERSE # Encodes a defensin-like (DEFL) family protein. | chr2:5068490-5068853 REVERSE
ngs_51446499_x501	CGACAGAAGAGAGTGAACAC	bna-miR156_v103		Contig1_690_final	4	88-106	AT1G58055	TAIR9 PEP: Encodes a defensin-like (DEFL) family protein. | chr1:21488741-21489064 FORWARD # LCR50 | LCR50 (Low-molecular-weight cysteine-rich 50) | chr2:5055525-5055872 REVERSE
ngs_51446499_x501	CGACAGAAGAGAGTGAACAC	bna-miR156_v103		Contig1_4838_final	4	98-116	AT1G71690	TAIR9 consistent: transcript/cDNA/PEP| Symbols: | unknown protein
ngs_51446499_x501	CGACAGAAGAGAGTGAACAC	bna-miR156_v103		Contig2_4838_final	4	107-125	AT1G71690	TAIR9 consistent: transcript/cDNA/PEP| Symbols: | unknown protein
ngs_51446499_x501	CGACAGAAGAGAGTGAACAC	bna-miR156_v103		Contig1_23884_remaining	4	453-472	AT5G50570	TAIR9 consistent: transcript/cDNA/PEP| Symbols: | squamosa promoter-binding protein		miR156	TC197337	Squamosa promoter-binding-like protein 13
ngs_51446499_x501	CGACAGAAGAGAGTGAACAC	bna-miR156_v103		37RDBRH_UP_033_G03_05JUL2004_019.ab1___PBI	3	66-84	AT1G51550	TAIR9 PEP: F-box family protein | chr1:19117646-19119291 REVERSE
ngs_51446499_x501	CGACAGAAGAGAGTGAACAC	bna-miR156_v103		BNSCS4CT_UP_032_G03_19JAN2005_019.ab1___PBI	4	112-130	AT4G32290	TAIR9 consistent: transcript/cDNA/PEP| Symbols: | unknown protein
ngs_51446499_x501	CGACAGAAGAGAGTGAACAC	bna-miR156_v103		Contig3_3739_final	4	203-222	AT4G10750	TAIR9 consistent: transcript/cDNA/PEP| Symbols: | HpcH/HpaI aldolase family protein
ngs_51446499_x501	CGACAGAAGAGAGTGAACAC	bna-miR156_v103		53COT2_T3_016_A12_03SEP2004_096.ab1___PBI	4	636-655	AT2G33340	TAIR9 consistent: transcript/cDNA/PEP| Symbols: | nucleotide binding / ubiquitin-protein ligase
ngs_51446499_x501	CGACAGAAGAGAGTGAACAC	bna-miR156_v103		Contig7_6105_final	3.5	1119-1137	AT3G21720	TAIR9 consistent: transcript/cDNA/PEP| Symbols: ICL | ICL (ISOCITRATE LYASE); catalytic/ isocitrate lyase
ngs_51446499_x501	CGACAGAAGAGAGTGAACAC	bna-miR156_v103		Contig5_6105_final	3.5	1940-1958	AT3G21720	TAIR9 consistent: transcript/cDNA/PEP| Symbols: ICL | ICL (ISOCITRATE LYASE); catalytic/ isocitrate lyase
ngs_51446499_x501	CGACAGAAGAGAGTGAACAC	bna-miR156_v103		Contig1_24555_remaining	3	494-513	AT5G43270	TAIR9 consistent: transcript/cDNA/PEP| Symbols: SPL2 | SPL2 (SQUAMOSA PROMOTER BINDING PROTEIN-LIKE 2); DNA binding / transcription factor		miR156	TC182990	Squamosa promoter-binding-like protein 2
ngs_51446499_x501	CGACAGAAGAGAGTGAACAC	bna-miR156_v103		Contig1_56608_remaining	3	117-136	AT1G27370	TAIR9 consistent: transcript/cDNA/PEP| Symbols: | squamosa promoter-binding protein-like 10 (SPL10)		miR156	TC195915	Squamosa promoter-binding-like protein 10
ngs_90544428_x487	TGACAGAAGAGAGTGAGCACTT	bna-miR156_v105		Contig1_23884_remaining	4	451-472	AT5G50570	TAIR9 consistent: transcript/cDNA/PEP| Symbols: | squamosa promoter-binding protein		miR156	TC197337	Squamosa promoter-binding-like protein 13
ngs_90544428_x487	TGACAGAAGAGAGTGAGCACTT	bna-miR156_v105		Contig1_24555_remaining	2.5	492-513	AT5G43270	TAIR9 consistent: transcript/cDNA/PEP| Symbols: SPL2 | SPL2 (SQUAMOSA PROMOTER BINDING PROTEIN-LIKE 2); DNA binding / transcription factor		miR156	TC182990	Squamosa promoter-binding-like protein 2
ngs_90544428_x487	TGACAGAAGAGAGTGAGCACTT	bna-miR156_v105		Contig1_56608_remaining	2	115-136	AT1G27370	TAIR9 consistent: transcript/cDNA/PEP| Symbols: | squamosa promoter-binding protein-like 10 (SPL10)		miR156	TC195915	Squamosa promoter-binding-like protein 10
ngs_97321502_x419	TTGACAGAAGAAAGAGAGCACC	bna-miR156_v107		Contig1_56608_remaining	3	116-137	AT1G27370	TAIR9 consistent: transcript/cDNA/PEP| Symbols: | squamosa promoter-binding protein-like 10 (SPL10)		miR156	TC195915	Squamosa promoter-binding-like protein 10
ngs_97321502_x419	TTGACAGAAGAAAGAGAGCACC	bna-miR156_v107		Contig2_15020_final	3	84-105	AT1G58360	TAIR9 consistent: transcript/cDNA/PEP| Symbols: AAP1
ngs_97321502_x419	TTGACAGAAGAAAGAGAGCACC	bna-miR156_v107		Contig1_24555_remaining	2	493-514	AT5G43270	TAIR9 consistent: transcript/cDNA/PEP| Symbols: SPL2 | SPL2 (SQUAMOSA PROMOTER BINDING PROTEIN-LIKE 2); DNA binding / transcription factor		miR156	TC182990	Squamosa promoter-binding-like protein 2
ngs_97321502_x419	TTGACAGAAGAAAGAGAGCACC	bna-miR156_v107		Contig2_11650_final	3	527-547	AT4G38630	TAIR9 consistent: transcript/cDNA/PEP| Symbols: RPN10
ngs_97321502_x419	TTGACAGAAGAAAGAGAGCACC	bna-miR156_v107		Contig1_14261_final	4	382-402	AT1G76680	TAIR9 consistent: transcript/cDNA/PEP| Symbols: OPR1
ngs_97321502_x419	TTGACAGAAGAAAGAGAGCACC	bna-miR156_v107		Contig2_14261_final	4	363-383	AT1G76680	TAIR9 consistent: transcript/cDNA/PEP| Symbols: OPR1
ngs_69210093_x385	GCTTACTCTCTCTCTGTCACC	bna-miR156_v108	aly-miR156e*	ESS1807F___AAFC	3.5	294-314	AT2G38650	TAIR9 consistent: transcript/cDNA/PEP| Symbols: GAUT7
ngs_69210093_x385	GCTTACTCTCTCTCTGTCACC	bna-miR156_v108	aly-miR156e*	Contig1_11840_remaining	4	359-380	AT1G17060	TAIR9 consistent: transcript/cDNA/PEP| Symbols: CYP72C1
ngs_69210093_x385	GCTTACTCTCTCTCTGTCACC	bna-miR156_v108	aly-miR156e*	Contig2_4946_final	3	874-895	AT3G02520	TAIR9 consistent: transcript/cDNA/PEP| Symbols: GRF7
ngs_69210093_x385	GCTTACTCTCTCTCTGTCACC	bna-miR156_v108	aly-miR156e*	Contig1_4946_final	3	868-889	AT3G02520	TAIR9 consistent: transcript/cDNA/PEP| Symbols: GRF7
ngs_69210093_x385	GCTTACTCTCTCTCTGTCACC	bna-miR156_v108	aly-miR156e*	Contig1_16202_final	4	572-591	AT5G03080	TAIR9 consistent: transcript/cDNA/PEP| Symbols: | phosphatidic acid phosphatase-related / PAP2-related
ngs_69210093_x385	GCTTACTCTCTCTCTGTCACC	bna-miR156_v108	aly-miR156e*	Contig2_3762_final	4	116-136	AT2G24940	TAIR9 consistent: transcript/cDNA/PEP| Symbols: AtMAPR2 | AtMAPR2 (Arabidopsis thaliana membrane-associated progesterone binding protein 2); heme binding
ngs_69210093_x385	GCTTACTCTCTCTCTGTCACC	bna-miR156_v108	aly-miR156e*	Contig1_2870_final	3	83-104	AT3G61770	TAIR9 consistent: transcript/cDNA/PEP| Symbols: | FUNCTIONS IN: molecular_function unknown; INVOLVED IN: biological_process unknown; LOCATED IN: chloroplast; EXPRESSED IN: 22 plant structures; EXPRESSED DURING: 13 growth stages; CONTAINS InterPro DOMAIN/s: Acid phosphatase/vanadium-dependent haloperoxidase related (InterPro:IPR003832); BEST Arabidopsis thaliana protein match is: unknown protein (…
ngs_69210093_x385	GCTTACTCTCTCTCTGTCACC	bna-miR156_v108	aly-miR156e*	Contig1_12932_final	4	74-93	AT3G45400	TAIR9 consistent: transcript/cDNA/PEP| Symbols: | exostosin family protein
ngs_69210093_x385	GCTTACTCTCTCTCTGTCACC	bna-miR156_v108	aly-miR156e*	Contig4_1139_final	4	573-592	AT5G55660	TAIR9 consistent: transcript/cDNA/PEP| Symbols: | LOCATED IN: mitochondrion; EXPRESSED IN: 24 plant structures; EXPRESSED DURING: 13 growth stages; CONTAINS InterPro DOMAIN/s: DEK
ngs_69210093_x385	GCTTACTCTCTCTCTGTCACC	bna-miR156_v108	aly-miR156e*	gi_20374805___NCBI	4	11-32	AT4G25660	TAIR9 consistent: transcript/cDNA/PEP| Symbols: | unknown protein
ngs_69210093_x385	GCTTACTCTCTCTCTGTCACC	bna-miR156_v108	aly-miR156e*	Contig1_5718_final	4	127-147	AT3G15480	TAIR9 consistent: transcript/cDNA/PEP| Symbols: | unknown protein
ngs_69210093_x385	GCTTACTCTCTCTCTGTCACC	bna-miR156_v108	aly-miR156e*	Contig153_601_final	4	36-55	AT3G26744	TAIR9 consistent: transcript/cDNA/PEP| Symbols: ICE1
ngs_90525804_x10071	TGACAGAAGAGAGTGAGAAC	bna-miR156_v11		Contig1_1056_final	3.5	101-119	AT1G54445	TAIR9 consistent: transcript/cDNA/PEP| Symbols: | Encodes a defensin-like (DEFL) family protein.
ngs_90525804_x10071	TGACAGAAGAGAGTGAGAAC	bna-miR156_v11		Contig4_690_final	4	74-92	AT1G58055	TAIR9 PEP: Encodes a defensin-like (DEFL) family protein. | chr1:21488741-21489064 FORWARD # LCR50 | LCR50 (Low-molecular-weight cysteine-rich 50) | chr2:5055525-5055872 REVERSE # Encodes a defensin-like (DEFL) family protein. | chr2:5068490-5068853 REVERSE
ngs_90525804_x10071	TGACAGAAGAGAGTGAGAAC	bna-miR156_v11		Contig9_690_final	4	70-88	AT1G58055	TAIR9 PEP: Encodes a defensin-like (DEFL) family protein. | chr1:21488741-21489064 FORWARD # LCR50 | LCR50 (Low-molecular-weight cysteine-rich 50) | chr2:5055525-5055872 REVERSE # Encodes a defensin-like (DEFL) family protein. | chr2:5068490-5068853 REVERSE
ngs_90525804_x10071	TGACAGAAGAGAGTGAGAAC	bna-miR156_v11		Contig6_690_final	4	73-91	AT1G58055	TAIR9 PEP: Encodes a defensin-like (DEFL) family protein. | chr1:21488741-21489064 FORWARD # LCR50 | LCR50 (Low-molecular-weight cysteine-rich 50) | chr2:5055525-5055872 REVERSE # Encodes a defensin-like (DEFL) family protein. | chr2:5068490-5068853 REVERSE
ngs_90525804_x10071	TGACAGAAGAGAGTGAGAAC	bna-miR156_v11		gi_115335823___NCBI	4	65-83	AT2G12465	TAIR9 PEP: LCR50 | LCR50 (Low-molecular-weight cysteine-rich 50) | chr2:5055525-5055872 REVERSE
ngs_90525804_x10071	TGACAGAAGAGAGTGAGAAC	bna-miR156_v11		Contig1_51961_remaining	3.5	115-133	AT4G20020	TAIR9 consistent: transcript/cDNA/PEP| Symbols: | unknown protein
ngs_90525804_x10071	TGACAGAAGAGAGTGAGAAC	bna-miR156_v11		Contig1_17599_final	4	861-880	AT4G39170	TAIR9 consistent: transcript/cDNA/PEP| Symbols: | SEC14 cytosolic factor
ngs_90525804_x10071	TGACAGAAGAGAGTGAGAAC	bna-miR156_v11		Contig1_690_final	4	88-106	AT1G58055	TAIR9 PEP: Encodes a defensin-like (DEFL) family protein. | chr1:21488741-21489064 FORWARD # LCR50 | LCR50 (Low-molecular-weight cysteine-rich 50) | chr2:5055525-5055872 REVERSE
ngs_90525804_x10071	TGACAGAAGAGAGTGAGAAC	bna-miR156_v11		Contig1_4838_final	4	98-116	AT1G71690	TAIR9 consistent: transcript/cDNA/PEP| Symbols: | unknown protein
ngs_90525804_x10071	TGACAGAAGAGAGTGAGAAC	bna-miR156_v11		Contig2_4838_final	4	107-125	AT1G71690	TAIR9 consistent: transcript/cDNA/PEP| Symbols: | unknown protein
ngs_90525804_x10071	TGACAGAAGAGAGTGAGAAC	bna-miR156_v11		gi_32528790___NCBI	4	20-38	AT3G49645	TAIR9 consistent: transcript/cDNA/PEP| Symbols: | unknown protein
ngs_90525804_x10071	TGACAGAAGAGAGTGAGAAC	bna-miR156_v11		Contig42_1883_final	4	371-390	AT1G64090	TAIR9 consistent: transcript/cDNA/PEP| Symbols: | reticulon family protein (RTNLB3)
ngs_90525804_x10071	TGACAGAAGAGAGTGAGAAC	bna-miR156_v11		Contig1_53915_remaining	4	2-21	AT4G32030	TAIR9 consistent: transcript/cDNA/PEP| Symbols: | unknown protein
ngs_90525804_x10071	TGACAGAAGAGAGTGAGAAC	bna-miR156_v11		Contig1_15463_final	4	972-990	AT5G07830	TAIR9 consistent: transcript/cDNA/PEP| Symbols: AtGUS2 | AtGUS2 (Arabidopsis thaliana glucuronidase 2); beta-glucuronidase
ngs_90525804_x10071	TGACAGAAGAGAGTGAGAAC	bna-miR156_v11		Contig1_12721_final	4	1327-1346	AT3G14890	TAIR9 consistent: transcript/cDNA/PEP| Symbols: | phosphoesterase
ngs_90525804_x10071	TGACAGAAGAGAGTGAGAAC	bna-miR156_v11		Contig1_23884_remaining	3	453-472	AT5G50570	TAIR9 consistent: transcript/cDNA/PEP| Symbols: | squamosa promoter-binding protein		miR156	TC197337	Squamosa promoter-binding-like protein 13
ngs_90525804_x10071	TGACAGAAGAGAGTGAGAAC	bna-miR156_v11		Contig22_430_final	4	536-556	AT2G46505	TAIR9 consistent: transcript/cDNA/PEP| Symbols: SDH4 | SDH4; succinate dehydrogenase (ubiquinone)
ngs_90525804_x10071	TGACAGAAGAGAGTGAGAAC	bna-miR156_v11		Contig1_11026_final	4	656-676	AT3G09690	TAIR9 consistent: transcript/cDNA/PEP| Symbols: | hydrolase
ngs_90525804_x10071	TGACAGAAGAGAGTGAGAAC	bna-miR156_v11		BNARO5GH_T3_013_B05_30NOV2006_045.ab1___PBI	4	10-29	AT1G11040	TAIR9 consistent: transcript/cDNA/PEP| Symbols: | DNAJ chaperone C-terminal domain-containing protein
ngs_90525804_x10071	TGACAGAAGAGAGTGAGAAC	bna-miR156_v11		Contig3_1561_final	4	10-30	AT1G17880	TAIR9 consistent: transcript/cDNA/PEP| Symbols: | nascent polypeptide-associated complex (NAC) domain-containing protein / BTF3b-like transcription factor
ngs_90525804_x10071	TGACAGAAGAGAGTGAGAAC	bna-miR156_v11		Contig2_15020_final	3	85-104	AT1G58360	TAIR9 consistent: transcript/cDNA/PEP| Symbols: AAP1
ngs_90525804_x10071	TGACAGAAGAGAGTGAGAAC	bna-miR156_v11		Contig2_11650_final	4	528-546	AT4G38630	TAIR9 consistent: transcript/cDNA/PEP| Symbols: RPN10
ngs_90525804_x10071	TGACAGAAGAGAGTGAGAAC	bna-miR156_v11		Contig1_79141_remaining	4	11-29	AT3G17770	TAIR9 consistent: transcript/cDNA/PEP| Symbols: | dihydroxyacetone kinase family protein
ngs_90525804_x10071	TGACAGAAGAGAGTGAGAAC	bna-miR156_v11		Contig4_3461_final	4	110-129	AT1G50490	TAIR9 consistent: transcript/cDNA/PEP| Symbols: UBC20 | UBC20 (ubiquitin-conjugating enzyme 20); ubiquitin-protein ligase
ngs_90525804_x10071	TGACAGAAGAGAGTGAGAAC	bna-miR156_v11		Contig3_4839_final	3.5	1-20	AT3G16480	TAIR9 consistent: transcript/cDNA/PEP| Symbols: MPPalpha | MPPalpha (mitochondrial processing peptidase alpha subunit); catalytic/ metal ion binding / metalloendopeptidase/ zinc ion binding
ngs_90525804_x10071	TGACAGAAGAGAGTGAGAAC	bna-miR156_v11		Contig1_27279_remaining	4	217-235	AT1G79090	TAIR9 consistent: transcript/cDNA/PEP| Symbols: | unknown protein
ngs_90525804_x10071	TGACAGAAGAGAGTGAGAAC	bna-miR156_v11		Contig2_930_final	3.5	883-902	AT2G38000	TAIR9 consistent: transcript/cDNA/PEP| Symbols: | chaperone protein dnaJ-related
ngs_90525804_x10071	TGACAGAAGAGAGTGAGAAC	bna-miR156_v11		Contig1_56608_remaining	2	117-136	AT1G27370	TAIR9 consistent: transcript/cDNA/PEP| Symbols: | squamosa promoter-binding protein-like 10 (SPL10)		miR156	TC195915	Squamosa promoter-binding-like protein 10
ngs_90525804_x10071	TGACAGAAGAGAGTGAGAAC	bna-miR156_v11		Contig1_24555_remaining	2	494-513	AT5G43270	TAIR9 consistent: transcript/cDNA/PEP| Symbols: SPL2 | SPL2 (SQUAMOSA PROMOTER BINDING PROTEIN-LIKE 2); DNA binding / transcription factor		miR156	TC182990	Squamosa promoter-binding-like protein 2
ngs_90530141_x371	TGACAGAAGAGAGTGAGCAAAC	bna-miR156_v110		Contig1_1030_final	3	759-780	AT4G38920	TAIR9 consistent: transcript/cDNA/PEP| Symbols: AVA-P3
ngs_90530141_x371	TGACAGAAGAGAGTGAGCAAAC	bna-miR156_v110		Contig3_3641_final	4	427-448	AT4G34555	TAIR9 consistent: transcript/cDNA/PEP| Symbols: | 40S ribosomal protein S25
ngs_90530141_x371	TGACAGAAGAGAGTGAGCAAAC	bna-miR156_v110		Contig1_3641_final	4	404-425	AT4G34555	TAIR9 consistent: transcript/cDNA/PEP| Symbols: | 40S ribosomal protein S25
ngs_90530141_x371	TGACAGAAGAGAGTGAGCAAAC	bna-miR156_v110		Contig1_23884_remaining	4	451-472	AT5G50570	TAIR9 consistent: transcript/cDNA/PEP| Symbols: | squamosa promoter-binding protein		miR156	TC197337	Squamosa promoter-binding-like protein 13
ngs_90530141_x371	TGACAGAAGAGAGTGAGCAAAC	bna-miR156_v110		21ACACMS_UP_020_F03_06NOV2004_021.ab1___PBI	4	407-428	AT4G34555	TAIR9 consistent: transcript/cDNA/PEP| Symbols: | 40S ribosomal protein S25
ngs_90530141_x371	TGACAGAAGAGAGTGAGCAAAC	bna-miR156_v110		Contig1_24555_remaining	4	492-513	AT5G43270	TAIR9 consistent: transcript/cDNA/PEP| Symbols: SPL2 | SPL2 (SQUAMOSA PROMOTER BINDING PROTEIN-LIKE 2); DNA binding / transcription factor		miR156	TC182990	Squamosa promoter-binding-like protein 2
ngs_90530141_x371	TGACAGAAGAGAGTGAGCAAAC	bna-miR156_v110		53COT2_T3_016_A12_03SEP2004_096.ab1___PBI	4	634-655	AT2G33340	TAIR9 consistent: transcript/cDNA/PEP| Symbols: | nucleotide binding / ubiquitin-protein ligase
ngs_90530141_x371	TGACAGAAGAGAGTGAGCAAAC	bna-miR156_v110		Contig1_56608_remaining	4	115-136	AT1G27370	TAIR9 consistent: transcript/cDNA/PEP| Symbols: | squamosa promoter-binding protein-like 10 (SPL10)		miR156	TC195915	Squamosa promoter-binding-like protein 10
ngs_90529885_x360	TGACAGAAGAGAGTGAGCAAA	bna-miR156_v111		Contig3_3641_final	4	428-448	AT4G34555	TAIR9 consistent: transcript/cDNA/PEP| Symbols: | 40S ribosomal protein S25
ngs_90529885_x360	TGACAGAAGAGAGTGAGCAAA	bna-miR156_v111		Contig1_3641_final	4	405-425	AT4G34555	TAIR9 consistent: transcript/cDNA/PEP| Symbols: | 40S ribosomal protein S25
ngs_90529885_x360	TGACAGAAGAGAGTGAGCAAA	bna-miR156_v111		Contig1_1030_final	3	760-780	AT4G38920	TAIR9 consistent: transcript/cDNA/PEP| Symbols: AVA-P3
ngs_90529885_x360	TGACAGAAGAGAGTGAGCAAA	bna-miR156_v111		Contig1_23884_remaining	3	452-472	AT5G50570	TAIR9 consistent: transcript/cDNA/PEP| Symbols: | squamosa promoter-binding protein		miR156	TC197337	Squamosa promoter-binding-like protein 13
ngs_90529885_x360	TGACAGAAGAGAGTGAGCAAA	bna-miR156_v111		Contig2_15020_final	4	84-104	AT1G58360	TAIR9 consistent: transcript/cDNA/PEP| Symbols: AAP1
ngs_90529885_x360	TGACAGAAGAGAGTGAGCAAA	bna-miR156_v111		21ACACMS_UP_020_F03_06NOV2004_021.ab1___PBI	4	408-428	AT4G34555	TAIR9 consistent: transcript/cDNA/PEP| Symbols: | 40S ribosomal protein S25
ngs_90529885_x360	TGACAGAAGAGAGTGAGCAAA	bna-miR156_v111		53COT2_T3_016_A12_03SEP2004_096.ab1___PBI	4	635-655	AT2G33340	TAIR9 consistent: transcript/cDNA/PEP| Symbols: | nucleotide binding / ubiquitin-protein ligase
ngs_90529885_x360	TGACAGAAGAGAGTGAGCAAA	bna-miR156_v111		Contig1_24555_remaining	3	493-513	AT5G43270	TAIR9 consistent: transcript/cDNA/PEP| Symbols: SPL2 | SPL2 (SQUAMOSA PROMOTER BINDING PROTEIN-LIKE 2); DNA binding / transcription factor		miR156	TC182990	Squamosa promoter-binding-like protein 2
ngs_90529885_x360	TGACAGAAGAGAGTGAGCAAA	bna-miR156_v111		Contig1_56608_remaining	3	116-136	AT1G27370	TAIR9 consistent: transcript/cDNA/PEP| Symbols: | squamosa promoter-binding protein-like 10 (SPL10)		miR156	TC195915	Squamosa promoter-binding-like protein 10
ngs_51446438_x317	CGACAGAAGAGAGTCAGCAC	bna-miR156_v112		Contig1_23884_remaining	4	453-472	AT5G50570	TAIR9 consistent: transcript/cDNA/PEP| Symbols: | squamosa promoter-binding protein		miR156	TC197337	Squamosa promoter-binding-like protein 13
ngs_51446438_x317	CGACAGAAGAGAGTCAGCAC	bna-miR156_v112		37RDBRH_UP_033_G03_05JUL2004_019.ab1___PBI	4	66-84	AT1G51550	TAIR9 PEP: F-box family protein | chr1:19117646-19119291 REVERSE
ngs_51446438_x317	CGACAGAAGAGAGTCAGCAC	bna-miR156_v112		Contig12_272_final	3.5	380-399	AT4G17520	TAIR9 consistent: transcript/cDNA/PEP| Symbols: | nuclear RNA-binding protein
ngs_51446438_x317	CGACAGAAGAGAGTCAGCAC	bna-miR156_v112		Contig1_8726_final	4	222-240	AT2G04280	TAIR9 consistent: transcript/cDNA/PEP| Symbols: | unknown protein
ngs_51446438_x317	CGACAGAAGAGAGTCAGCAC	bna-miR156_v112		Contig2_1675_final	4	697-717	AT1G71130	TAIR9 consistent: transcript/cDNA/PEP| Symbols: | AP2 domain-containing transcription factor
ngs_51446438_x317	CGACAGAAGAGAGTCAGCAC	bna-miR156_v112		Contig1_56608_remaining	3	117-136	AT1G27370	TAIR9 consistent: transcript/cDNA/PEP| Symbols: | squamosa promoter-binding protein-like 10 (SPL10)		miR156	TC195915	Squamosa promoter-binding-like protein 10
ngs_51446438_x317	CGACAGAAGAGAGTCAGCAC	bna-miR156_v112		Contig1_24555_remaining	3	494-513	AT5G43270	TAIR9 consistent: transcript/cDNA/PEP| Symbols: SPL2 | SPL2 (SQUAMOSA PROMOTER BINDING PROTEIN-LIKE 2); DNA binding / transcription factor		miR156	TC182990	Squamosa promoter-binding-like protein 2
ngs_51446438_x317	CGACAGAAGAGAGTCAGCAC	bna-miR156_v112		Contig1_12699_final	4	575-594	AT1G48670	TAIR9 consistent: transcript/cDNA/PEP| Symbols: | auxin-responsive GH3 family protein
ngs_51446438_x317	CGACAGAAGAGAGTCAGCAC	bna-miR156_v112		Contig1_8510_final	4	148-166	AT3G63060	TAIR9 consistent: transcript/cDNA/PEP| Symbols: EDL3 | EDL3 (EID1-like 3)
ngs_90544831_x300	TGACAGAAGAGAGTGAGCAGAC	bna-miR156_v115		36RDBRG_UP_078_G10_19JAN2006_068.ab1___PBI	3.5	605-627	AT5G58740	TAIR9 consistent: transcript/cDNA/PEP| Symbols: | nuclear movement family protein
ngs_90544831_x300	TGACAGAAGAGAGTGAGCAGAC	bna-miR156_v115		Contig1_1030_final	3.5	759-780	AT4G38920	TAIR9 consistent: transcript/cDNA/PEP| Symbols: AVA-P3
ngs_90544831_x300	TGACAGAAGAGAGTGAGCAGAC	bna-miR156_v115		Contig1_23884_remaining	4	451-472	AT5G50570	TAIR9 consistent: transcript/cDNA/PEP| Symbols: | squamosa promoter-binding protein		miR156	TC197337	Squamosa promoter-binding-like protein 13
ngs_90544831_x300	TGACAGAAGAGAGTGAGCAGAC	bna-miR156_v115		Contig1_9222_final	3.5	405-427	AT1G80090	TAIR9 consistent: transcript/cDNA/PEP| Symbols: | CBS domain-containing protein
ngs_90544831_x300	TGACAGAAGAGAGTGAGCAGAC	bna-miR156_v115		Contig1_24555_remaining	4	492-513	AT5G43270	TAIR9 consistent: transcript/cDNA/PEP| Symbols: SPL2 | SPL2 (SQUAMOSA PROMOTER BINDING PROTEIN-LIKE 2); DNA binding / transcription factor		miR156	TC182990	Squamosa promoter-binding-like protein 2
ngs_90544831_x300	TGACAGAAGAGAGTGAGCAGAC	bna-miR156_v115		Contig1_56608_remaining	4	115-136	AT1G27370	TAIR9 consistent: transcript/cDNA/PEP| Symbols: | squamosa promoter-binding protein-like 10 (SPL10)		miR156	TC195915	Squamosa promoter-binding-like protein 10
ngs_90533922_x9628	TGACAGAAGAGAGTGAGCACC	bna-miR156_v12		Contig1_4838_final	4	97-116	AT1G71690	TAIR9 consistent: transcript/cDNA/PEP| Symbols: | unknown protein
ngs_90533922_x9628	TGACAGAAGAGAGTGAGCACC	bna-miR156_v12		Contig2_4838_final	4	106-125	AT1G71690	TAIR9 consistent: transcript/cDNA/PEP| Symbols: | unknown protein
ngs_90533922_x9628	TGACAGAAGAGAGTGAGCACC	bna-miR156_v12		Contig1_23884_remaining	3	452-472	AT5G50570	TAIR9 consistent: transcript/cDNA/PEP| Symbols: | squamosa promoter-binding protein		miR156	TC197337	Squamosa promoter-binding-like protein 13
ngs_90533922_x9628	TGACAGAAGAGAGTGAGCACC	bna-miR156_v12		Contig1_9220_final	4	499-518	AT1G07830	TAIR9 consistent: transcript/cDNA/PEP| Symbols: | ribosomal protein L29 family protein
ngs_90533922_x9628	TGACAGAAGAGAGTGAGCACC	bna-miR156_v12		Contig2_9220_final	4	556-575	AT1G07830	TAIR9 consistent: transcript/cDNA/PEP| Symbols: | ribosomal protein L29 family protein
ngs_90533922_x9628	TGACAGAAGAGAGTGAGCACC	bna-miR156_v12		Contig1_9222_final	3.5	406-427	AT1G80090	TAIR9 consistent: transcript/cDNA/PEP| Symbols: | CBS domain-containing protein
ngs_90533922_x9628	TGACAGAAGAGAGTGAGCACC	bna-miR156_v12		Contig2_11650_final	4	527-546	AT4G38630	TAIR9 consistent: transcript/cDNA/PEP| Symbols: RPN10
ngs_90533922_x9628	TGACAGAAGAGAGTGAGCACC	bna-miR156_v12		Contig1_24555_remaining	1	493-513	AT5G43270	TAIR9 consistent: transcript/cDNA/PEP| Symbols: SPL2 | SPL2 (SQUAMOSA PROMOTER BINDING PROTEIN-LIKE 2); DNA binding / transcription factor		miR156	TC182990	Squamosa promoter-binding-like protein 2
ngs_90533922_x9628	TGACAGAAGAGAGTGAGCACC	bna-miR156_v12		Contig1_56608_remaining	2	116-136	AT1G27370	TAIR9 consistent: transcript/cDNA/PEP| Symbols: | squamosa promoter-binding protein-like 10 (SPL10)		miR156	TC195915	Squamosa promoter-binding-like protein 10
ngs_97325389_x9212	TTGACAGAAGAGAGTGAGCAC	bna-miR156_v13	gma-miR156k	Contig1_4838_final	4	98-117	AT1G71690	TAIR9 consistent: transcript/cDNA/PEP| Symbols: | unknown protein
ngs_97325389_x9212	TTGACAGAAGAGAGTGAGCAC	bna-miR156_v13	gma-miR156k	Contig2_4838_final	4	107-126	AT1G71690	TAIR9 consistent: transcript/cDNA/PEP| Symbols: | unknown protein
ngs_97325389_x9212	TTGACAGAAGAGAGTGAGCAC	bna-miR156_v13	gma-miR156k	Contig1_9220_final	4	500-519	AT1G07830	TAIR9 consistent: transcript/cDNA/PEP| Symbols: | ribosomal protein L29 family protein
ngs_97325389_x9212	TTGACAGAAGAGAGTGAGCAC	bna-miR156_v13	gma-miR156k	Contig1_23884_remaining	3	453-473	AT5G50570	TAIR9 consistent: transcript/cDNA/PEP| Symbols: | squamosa promoter-binding protein		miR156	TC197337	Squamosa promoter-binding-like protein 13
ngs_97325389_x9212	TTGACAGAAGAGAGTGAGCAC	bna-miR156_v13	gma-miR156k	Contig2_9220_final	4	557-576	AT1G07830	TAIR9 consistent: transcript/cDNA/PEP| Symbols: | ribosomal protein L29 family protein
ngs_97325389_x9212	TTGACAGAAGAGAGTGAGCAC	bna-miR156_v13	gma-miR156k	Contig1_9222_final	3.5	407-428	AT1G80090	TAIR9 consistent: transcript/cDNA/PEP| Symbols: | CBS domain-containing protein
ngs_97325389_x9212	TTGACAGAAGAGAGTGAGCAC	bna-miR156_v13	gma-miR156k	Contig2_11650_final	4	528-547	AT4G38630	TAIR9 consistent: transcript/cDNA/PEP| Symbols: RPN10
ngs_97325389_x9212	TTGACAGAAGAGAGTGAGCAC	bna-miR156_v13	gma-miR156k	Contig2_15020_final	4	85-105	AT1G58360	TAIR9 consistent: transcript/cDNA/PEP| Symbols: AAP1
ngs_97325389_x9212	TTGACAGAAGAGAGTGAGCAC	bna-miR156_v13	gma-miR156k	Contig1_24555_remaining	1	494-514	AT5G43270	TAIR9 consistent: transcript/cDNA/PEP| Symbols: SPL2 | SPL2 (SQUAMOSA PROMOTER BINDING PROTEIN-LIKE 2); DNA binding / transcription factor		miR156	TC182990	Squamosa promoter-binding-like protein 2
ngs_97325389_x9212	TTGACAGAAGAGAGTGAGCAC	bna-miR156_v13	gma-miR156k	Contig1_56608_remaining	1	117-137	AT1G27370	TAIR9 consistent: transcript/cDNA/PEP| Symbols: | squamosa promoter-binding protein-like 10 (SPL10)		miR156	TC195915	Squamosa promoter-binding-like protein 10
ngs_92171214_x8191	TGCCAGAAGAGAGTGAGCAC	bna-miR156_v14		Contig1_1588_final	3.5	589-607	AT2G24220	TAIR9 consistent: transcript/cDNA/PEP| Symbols: ATPUP5 | ATPUP5; purine transmembrane transporter
ngs_92171214_x8191	TGCCAGAAGAGAGTGAGCAC	bna-miR156_v14		Contig1_4346_final	4	196-214	AT2G32580	TAIR9 consistent: transcript/cDNA/PEP| Symbols: | unknown protein
ngs_92171214_x8191	TGCCAGAAGAGAGTGAGCAC	bna-miR156_v14		Contig1_23884_remaining	4	453-472	AT5G50570	TAIR9 consistent: transcript/cDNA/PEP| Symbols: | squamosa promoter-binding protein		miR156	TC197337	Squamosa promoter-binding-like protein 13
ngs_92171214_x8191	TGCCAGAAGAGAGTGAGCAC	bna-miR156_v14		Contig1_24555_remaining	3	494-513	AT5G43270	TAIR9 consistent: transcript/cDNA/PEP| Symbols: SPL2 | SPL2 (SQUAMOSA PROMOTER BINDING PROTEIN-LIKE 2); DNA binding / transcription factor		miR156	TC182990	Squamosa promoter-binding-like protein 2
ngs_92171214_x8191	TGCCAGAAGAGAGTGAGCAC	bna-miR156_v14		Contig1_56608_remaining	3	117-136	AT1G27370	TAIR9 consistent: transcript/cDNA/PEP| Symbols: | squamosa promoter-binding protein-like 10 (SPL10)		miR156	TC195915	Squamosa promoter-binding-like protein 10
ngs_90481118_x7663	TGACAGAAGAGAGCGAGCAC	bna-miR156_v15	zma-miR156k	Contig1_1030_final	4	761-780	AT4G38920	TAIR9 consistent: transcript/cDNA/PEP| Symbols: AVA-P3
ngs_90481118_x7663	TGACAGAAGAGAGCGAGCAC	bna-miR156_v15	zma-miR156k	gi_32494062___NCBI	4	351-369	AT1G47830	TAIR9 consistent: transcript/cDNA/PEP| Symbols: | clathrin coat assembly protein
ngs_90481118_x7663	TGACAGAAGAGAGCGAGCAC	bna-miR156_v15	zma-miR156k	Contig1_4838_final	4	98-116	AT1G71690	TAIR9 consistent: transcript/cDNA/PEP| Symbols: | unknown protein
ngs_90481118_x7663	TGACAGAAGAGAGCGAGCAC	bna-miR156_v15	zma-miR156k	Contig2_4838_final	4	107-125	AT1G71690	TAIR9 consistent: transcript/cDNA/PEP| Symbols: | unknown protein
ngs_90481118_x7663	TGACAGAAGAGAGCGAGCAC	bna-miR156_v15	zma-miR156k	Contig1_23884_remaining	2	453-472	AT5G50570	TAIR9 consistent: transcript/cDNA/PEP| Symbols: | squamosa promoter-binding protein		miR156	TC197337	Squamosa promoter-binding-like protein 13
ngs_90481118_x7663	TGACAGAAGAGAGCGAGCAC	bna-miR156_v15	zma-miR156k	37RDBRH_UP_033_G03_05JUL2004_019.ab1___PBI	3.5	66-84	AT1G51550	TAIR9 PEP: F-box family protein | chr1:19117646-19119291 REVERSE
ngs_90481118_x7663	TGACAGAAGAGAGCGAGCAC	bna-miR156_v15	zma-miR156k	Contig1_9220_final	3.5	500-518	AT1G07830	TAIR9 consistent: transcript/cDNA/PEP| Symbols: | ribosomal protein L29 family protein
ngs_90481118_x7663	TGACAGAAGAGAGCGAGCAC	bna-miR156_v15	zma-miR156k	Contig2_11650_final	4	528-546	AT4G38630	TAIR9 consistent: transcript/cDNA/PEP| Symbols: RPN10
ngs_90481118_x7663	TGACAGAAGAGAGCGAGCAC	bna-miR156_v15	zma-miR156k	Contig2_15020_final	4	85-104	AT1G58360	TAIR9 consistent: transcript/cDNA/PEP| Symbols: AAP1
ngs_90481118_x7663	TGACAGAAGAGAGCGAGCAC	bna-miR156_v15	zma-miR156k	Contig12_272_final	4	380-399	AT4G17520	TAIR9 consistent: transcript/cDNA/PEP| Symbols: | nuclear RNA-binding protein
ngs_90481118_x7663	TGACAGAAGAGAGCGAGCAC	bna-miR156_v15	zma-miR156k	Contig2_9220_final	3.5	557-575	AT1G07830	TAIR9 consistent: transcript/cDNA/PEP| Symbols: | ribosomal protein L29 family protein
ngs_90481118_x7663	TGACAGAAGAGAGCGAGCAC	bna-miR156_v15	zma-miR156k	Contig7_6105_final	4	1119-1137	AT3G21720	TAIR9 consistent: transcript/cDNA/PEP| Symbols: ICL | ICL (ISOCITRATE LYASE); catalytic/ isocitrate lyase
ngs_90481118_x7663	TGACAGAAGAGAGCGAGCAC	bna-miR156_v15	zma-miR156k	Contig1_12699_final	4	575-594	AT1G48670	TAIR9 consistent: transcript/cDNA/PEP| Symbols: | auxin-responsive GH3 family protein
ngs_90481118_x7663	TGACAGAAGAGAGCGAGCAC	bna-miR156_v15	zma-miR156k	Contig5_6105_final	4	1940-1958	AT3G21720	TAIR9 consistent: transcript/cDNA/PEP| Symbols: ICL | ICL (ISOCITRATE LYASE); catalytic/ isocitrate lyase
ngs_90481118_x7663	TGACAGAAGAGAGCGAGCAC	bna-miR156_v15	zma-miR156k	Contig1_24555_remaining	1	494-513	AT5G43270	TAIR9 consistent: transcript/cDNA/PEP| Symbols: SPL2 | SPL2 (SQUAMOSA PROMOTER BINDING PROTEIN-LIKE 2); DNA binding / transcription factor		miR156	TC182990	Squamosa promoter-binding-like protein 2
ngs_90481118_x7663	TGACAGAAGAGAGCGAGCAC	bna-miR156_v15	zma-miR156k	Contig1_56608_remaining	1	117-136	AT1G27370	TAIR9 consistent: transcript/cDNA/PEP| Symbols: | squamosa promoter-binding protein-like 10 (SPL10)		miR156	TC195915	Squamosa promoter-binding-like protein 10
ngs_90481118_x7663	TGACAGAAGAGAGCGAGCAC	bna-miR156_v15	zma-miR156k	Contig2_930_final	4	883-902	AT2G38000	TAIR9 consistent: transcript/cDNA/PEP| Symbols: | chaperone protein dnaJ-related
ngs_51446686_x6529	CGACAGAAGAGAGTGAGCAC	bna-miR156_v16	ath-miR156g	Contig2_4838_final	4	107-125	AT1G71690	TAIR9 consistent: transcript/cDNA/PEP| Symbols: | unknown protein
ngs_51446686_x6529	CGACAGAAGAGAGTGAGCAC	bna-miR156_v16	ath-miR156g	Contig1_4838_final	4	98-116	AT1G71690	TAIR9 consistent: transcript/cDNA/PEP| Symbols: | unknown protein
ngs_51446686_x6529	CGACAGAAGAGAGTGAGCAC	bna-miR156_v16	ath-miR156g	Contig1_23884_remaining	3	453-472	AT5G50570	TAIR9 consistent: transcript/cDNA/PEP| Symbols: | squamosa promoter-binding protein		miR156	TC197337	Squamosa promoter-binding-like protein 13
ngs_51446686_x6529	CGACAGAAGAGAGTGAGCAC	bna-miR156_v16	ath-miR156g	37RDBRH_UP_033_G03_05JUL2004_019.ab1___PBI	3.5	66-84	AT1G51550	TAIR9 PEP: F-box family protein | chr1:19117646-19119291 REVERSE
ngs_51446686_x6529	CGACAGAAGAGAGTGAGCAC	bna-miR156_v16	ath-miR156g	Contig2_783_final	4	548-566	AT1G68760	TAIR9 consistent: transcript/cDNA/PEP| Symbols: ATNUDT1
ngs_51446686_x6529	CGACAGAAGAGAGTGAGCAC	bna-miR156_v16	ath-miR156g	Contig3_4839_final	4	1-20	AT3G16480	TAIR9 consistent: transcript/cDNA/PEP| Symbols: MPPalpha | MPPalpha (mitochondrial processing peptidase alpha subunit); catalytic/ metal ion binding / metalloendopeptidase/ zinc ion binding
ngs_51446686_x6529	CGACAGAAGAGAGTGAGCAC	bna-miR156_v16	ath-miR156g	Contig7_6105_final	4	1119-1137	AT3G21720	TAIR9 consistent: transcript/cDNA/PEP| Symbols: ICL | ICL (ISOCITRATE LYASE); catalytic/ isocitrate lyase
ngs_51446686_x6529	CGACAGAAGAGAGTGAGCAC	bna-miR156_v16	ath-miR156g	Contig5_6105_final	4	1940-1958	AT3G21720	TAIR9 consistent: transcript/cDNA/PEP| Symbols: ICL | ICL (ISOCITRATE LYASE); catalytic/ isocitrate lyase
ngs_51446686_x6529	CGACAGAAGAGAGTGAGCAC	bna-miR156_v16	ath-miR156g	Contig1_24555_remaining	2	494-513	AT5G43270	TAIR9 consistent: transcript/cDNA/PEP| Symbols: SPL2 | SPL2 (SQUAMOSA PROMOTER BINDING PROTEIN-LIKE 2); DNA binding / transcription factor		miR156	TC182990	Squamosa promoter-binding-like protein 2
ngs_51446686_x6529	CGACAGAAGAGAGTGAGCAC	bna-miR156_v16	ath-miR156g	Contig1_12699_final	3.5	575-594	AT1G48670	TAIR9 consistent: transcript/cDNA/PEP| Symbols: | auxin-responsive GH3 family protein
ngs_51446686_x6529	CGACAGAAGAGAGTGAGCAC	bna-miR156_v16	ath-miR156g	Contig1_56608_remaining	2	117-136	AT1G27370	TAIR9 consistent: transcript/cDNA/PEP| Symbols: | squamosa promoter-binding protein-like 10 (SPL10)		miR156	TC195915	Squamosa promoter-binding-like protein 10
ngs_90466219_x5933	TGACAGAAGAAAGAGAGCAC	bna-miR156_v17	ath-miR156h	Contig59_601_final	4	550-570	AT5G12020	TAIR9 consistent: transcript/cDNA/PEP| Symbols: HSP17.6II | HSP17.6II (17.6 KDA CLASS II HEAT SHOCK PROTEIN)
ngs_90466219_x5933	TGACAGAAGAAAGAGAGCAC	bna-miR156_v17	ath-miR156h	Contig7_6105_final	4	1119-1137	AT3G21720	TAIR9 consistent: transcript/cDNA/PEP| Symbols: ICL | ICL (ISOCITRATE LYASE); catalytic/ isocitrate lyase
ngs_90466219_x5933	TGACAGAAGAAAGAGAGCAC	bna-miR156_v17	ath-miR156h	Contig5_6105_final	4	1940-1958	AT3G21720	TAIR9 consistent: transcript/cDNA/PEP| Symbols: ICL | ICL (ISOCITRATE LYASE); catalytic/ isocitrate lyase
ngs_90466219_x5933	TGACAGAAGAAAGAGAGCAC	bna-miR156_v17	ath-miR156h	24RDBNH_UP_125_E02_12DEC2006_008.ab1___PBI	4	533-551	AT1G78420	TAIR9 consistent: transcript/cDNA/PEP| Symbols: | protein binding / zinc ion binding
ngs_90466219_x5933	TGACAGAAGAAAGAGAGCAC	bna-miR156_v17	ath-miR156h	Contig1_1972_final	4	467-485	AT1G70350	TAIR9 consistent: transcript/cDNA/PEP| Symbols: | unknown protein
ngs_90466219_x5933	TGACAGAAGAAAGAGAGCAC	bna-miR156_v17	ath-miR156h	24RDBNH_UP_088_E09_6MAR2006_071.ab1___PBI	4	150-169	AT3G09350	TAIR9 consistent: transcript/cDNA/PEP| Symbols: | armadillo/beta-catenin repeat family protein
ngs_90466219_x5933	TGACAGAAGAAAGAGAGCAC	bna-miR156_v17	ath-miR156h	Contig58_601_final	4	531-551	AT5G12020	TAIR9 consistent: transcript/cDNA/PEP| Symbols: HSP17.6II | HSP17.6II (17.6 KDA CLASS II HEAT SHOCK PROTEIN)
ngs_90466219_x5933	TGACAGAAGAAAGAGAGCAC	bna-miR156_v17	ath-miR156h	Contig1_56608_remaining	2	117-136	AT1G27370	TAIR9 consistent: transcript/cDNA/PEP| Symbols: | squamosa promoter-binding protein-like 10 (SPL10)		miR156	TC195915	Squamosa promoter-binding-like protein 10
ngs_90466219_x5933	TGACAGAAGAAAGAGAGCAC	bna-miR156_v17	ath-miR156h	24RDBNH_UP_106_B07_10MAR2006_061.ab1___PBI	4	75-94	AT2G45990	TAIR9 consistent: transcript/cDNA/PEP| Symbols: | unknown protein
ngs_90466219_x5933	TGACAGAAGAAAGAGAGCAC	bna-miR156_v17	ath-miR156h	Contig1_8680_final	4	390-409	AT3G05810	TAIR9 consistent: transcript/cDNA/PEP| Symbols: | unknown protein
ngs_90466219_x5933	TGACAGAAGAAAGAGAGCAC	bna-miR156_v17	ath-miR156h	Contig2_15020_final	2	85-104	AT1G58360	TAIR9 consistent: transcript/cDNA/PEP| Symbols: AAP1
ngs_90466219_x5933	TGACAGAAGAAAGAGAGCAC	bna-miR156_v17	ath-miR156h	Contig1_24555_remaining	2	494-513	AT5G43270	TAIR9 consistent: transcript/cDNA/PEP| Symbols: SPL2 | SPL2 (SQUAMOSA PROMOTER BINDING PROTEIN-LIKE 2); DNA binding / transcription factor		miR156	TC182990	Squamosa promoter-binding-like protein 2
ngs_90466219_x5933	TGACAGAAGAAAGAGAGCAC	bna-miR156_v17	ath-miR156h	gi_32513943___NCBI	4	123-142	AT1G03270	TAIR9 consistent: transcript/cDNA/PEP| Symbols: | FUNCTIONS IN: molecular_function unknown; INVOLVED IN: biological_process unknown; LOCATED IN: endomembrane system; EXPRESSED IN: 21 plant structures; EXPRESSED DURING: 14 growth stages; CONTAINS InterPro DOMAIN/s: Protein of unknown function DUF21 (InterPro:IPR002550)
ngs_90466219_x5933	TGACAGAAGAAAGAGAGCAC	bna-miR156_v17	ath-miR156h	BNDH4DCT_UP_012_H02_16DEC2004_002.ab1___PBI	4	304-324	AT1G12672	TAIR9 consistent: transcript/cDNA/PEP| Symbols: | unknown protein
ngs_90466219_x5933	TGACAGAAGAAAGAGAGCAC	bna-miR156_v17	ath-miR156h	Contig1_14112_final	4	794-812	AT1G20640	TAIR9 consistent: transcript/cDNA/PEP| Symbols: | RWP-RK domain-containing protein
ngs_90466219_x5933	TGACAGAAGAAAGAGAGCAC	bna-miR156_v17	ath-miR156h	gi_21843935___NCBI	3	424-442	AT2G47880	TAIR9 consistent: transcript/cDNA/PEP| Symbols: | glutaredoxin family protein
ngs_90466219_x5933	TGACAGAAGAAAGAGAGCAC	bna-miR156_v17	ath-miR156h	Contig2_3453_final	4	116-134	AT5G56170	TAIR9 consistent: transcript/cDNA/PEP| Symbols: | FUNCTIONS IN: molecular_function unknown; INVOLVED IN: biological_process unknown; LOCATED IN: anchored to membrane; EXPRESSED IN: 22 plant structures; EXPRESSED DURING: 13 growth stages; BEST Arabidopsis thaliana protein match is: LRE (LORELEI) (TAIR:AT4G26466.1); Has 71 Blast hits to 71 proteins in 9 species: Archae - 0; Bacteria - 0; Metazoa - …
ngs_90466219_x5933	TGACAGAAGAAAGAGAGCAC	bna-miR156_v17	ath-miR156h	46RDOAG_UP_012_A09_24SEP2004_079.ab1___PBI	4	25-43	AT2G21630	TAIR9 consistent: transcript/cDNA/PEP| Symbols: | transport protein
ngs_90466219_x5933	TGACAGAAGAAAGAGAGCAC	bna-miR156_v17	ath-miR156h	Contig1_23884_remaining	3	453-472	AT5G50570	TAIR9 consistent: transcript/cDNA/PEP| Symbols: | squamosa promoter-binding protein		miR156	TC197337	Squamosa promoter-binding-like protein 13
ngs_90466219_x5933	TGACAGAAGAAAGAGAGCAC	bna-miR156_v17	ath-miR156h	Contig2_11650_final	4	526-546	AT4G38630	TAIR9 consistent: transcript/cDNA/PEP| Symbols: RPN10
ngs_90466219_x5933	TGACAGAAGAAAGAGAGCAC	bna-miR156_v17	ath-miR156h	Contig22_430_final	4	536-556	AT2G46505	TAIR9 consistent: transcript/cDNA/PEP| Symbols: SDH4 | SDH4; succinate dehydrogenase (ubiquinone)
ngs_90466219_x5933	TGACAGAAGAAAGAGAGCAC	bna-miR156_v17	ath-miR156h	Contig2_14261_final	4	364-382	AT1G76680	TAIR9 consistent: transcript/cDNA/PEP| Symbols: OPR1
ngs_90466219_x5933	TGACAGAAGAAAGAGAGCAC	bna-miR156_v17	ath-miR156h	Contig1_14261_final	4	383-401	AT1G76680	TAIR9 consistent: transcript/cDNA/PEP| Symbols: OPR1
ngs_90466219_x5933	TGACAGAAGAAAGAGAGCAC	bna-miR156_v17	ath-miR156h	BNQA_UP_143_E09_10NOV2005_071.ab1___PBI	4	376-395	AT3G15380	TAIR9 consistent: transcript/cDNA/PEP| Symbols: | choline transporter-related
ngs_90466219_x5933	TGACAGAAGAAAGAGAGCAC	bna-miR156_v17	ath-miR156h	Contig1_1351_final	3	535-554	AT3G13350	TAIR9 consistent: transcript/cDNA/PEP| Symbols: | high mobility group (HMG1/2) family protein / ARID/BRIGHT DNA-binding domain-containing protein
ngs_90466219_x5933	TGACAGAAGAAAGAGAGCAC	bna-miR156_v17	ath-miR156h	Contig1_6707_final	4	78-97	AT2G45990	TAIR9 consistent: transcript/cDNA/PEP| Symbols: | unknown protein
ngs_90485984_x5778	TGACAGAAGAGAGGGAGCAA	bna-miR156_v18		Contig1_1030_final	2.5	761-780	AT4G38920	TAIR9 consistent: transcript/cDNA/PEP| Symbols: AVA-P3
ngs_90485984_x5778	TGACAGAAGAGAGGGAGCAA	bna-miR156_v18		Contig1_16660_final	4	482-501	AT3G03860	TAIR9 consistent: transcript/cDNA/PEP| Symbols: ATAPRL5 | ATAPRL5 (APR-like 5)
ngs_90485984_x5778	TGACAGAAGAGAGGGAGCAA	bna-miR156_v18		Contig2_3326_final	3.5	1001-1019	AT2G37478	TAIR9 consistent: transcript/cDNA | Symbols: CPuORF52 | CPuORF52 (Conserved peptide upstream open reading frame 52)
ngs_90485984_x5778	TGACAGAAGAGAGGGAGCAA	bna-miR156_v18		Contig1_11096_final	3.5	30-48	AT4G39950	TAIR9 consistent: transcript/cDNA/PEP| Symbols: CYP79B2 | CYP79B2; electron carrier/ heme binding / iron ion binding / monooxygenase/ oxygen binding
ngs_90485984_x5778	TGACAGAAGAGAGGGAGCAA	bna-miR156_v18		Contig3_3641_final	3.5	429-448	AT4G34555	TAIR9 consistent: transcript/cDNA/PEP| Symbols: | 40S ribosomal protein S25
ngs_90485984_x5778	TGACAGAAGAGAGGGAGCAA	bna-miR156_v18		Contig1_23884_remaining	2.5	453-472	AT5G50570	TAIR9 consistent: transcript/cDNA/PEP| Symbols: | squamosa promoter-binding protein		miR156	TC197337	Squamosa promoter-binding-like protein 13
ngs_90485984_x5778	TGACAGAAGAGAGGGAGCAA	bna-miR156_v18		Contig2_15020_final	2.5	85-104	AT1G58360	TAIR9 consistent: transcript/cDNA/PEP| Symbols: AAP1
ngs_90485984_x5778	TGACAGAAGAGAGGGAGCAA	bna-miR156_v18		Contig3_11678_final	4	17-37	AT1G50110	TAIR9 consistent: transcript/cDNA/PEP| Symbols: | branched-chain amino acid aminotransferase 6 / branched-chain amino acid transaminase 6 (BCAT6)
ngs_90485984_x5778	TGACAGAAGAGAGGGAGCAA	bna-miR156_v18		Contig1_3641_final	3.5	406-425	AT4G34555	TAIR9 consistent: transcript/cDNA/PEP| Symbols: | 40S ribosomal protein S25
ngs_90485984_x5778	TGACAGAAGAGAGGGAGCAA	bna-miR156_v18		BNSCS4CT_UP_032_G03_19JAN2005_019.ab1___PBI	4	112-130	AT4G32290	TAIR9 consistent: transcript/cDNA/PEP| Symbols: | unknown protein
ngs_90485984_x5778	TGACAGAAGAGAGGGAGCAA	bna-miR156_v18		21ACACMS_UP_020_F03_06NOV2004_021.ab1___PBI	3.5	409-428	AT4G34555	TAIR9 consistent: transcript/cDNA/PEP| Symbols: | 40S ribosomal protein S25
ngs_90485984_x5778	TGACAGAAGAGAGGGAGCAA	bna-miR156_v18		Contig1_9985_final	4	382-400	AT1G33265	TAIR9 consistent: transcript/cDNA/PEP| Symbols: | unknown protein
ngs_90485984_x5778	TGACAGAAGAGAGGGAGCAA	bna-miR156_v18		Contig2_9985_final	4	414-432	AT1G33265	TAIR9 consistent: transcript/cDNA/PEP| Symbols: | unknown protein
ngs_90485984_x5778	TGACAGAAGAGAGGGAGCAA	bna-miR156_v18		Contig1_8680_final	3	390-409	AT3G05810	TAIR9 consistent: transcript/cDNA/PEP| Symbols: | unknown protein
ngs_90485984_x5778	TGACAGAAGAGAGGGAGCAA	bna-miR156_v18		Contig1_14565_final	4	1877-1896	AT1G71350	TAIR9 consistent: transcript/cDNA/PEP| Symbols: | eukaryotic translation initiation factor SUI1 family protein
ngs_90485984_x5778	TGACAGAAGAGAGGGAGCAA	bna-miR156_v18		Contig1_7573_final	4	336-355	AT2G01490	TAIR9 consistent: transcript/cDNA/PEP| Symbols: | phytanoyl-CoA dioxygenase (PhyH) family protein
ngs_90485984_x5778	TGACAGAAGAGAGGGAGCAA	bna-miR156_v18		Contig1_24555_remaining	1.5	494-513	AT5G43270	TAIR9 consistent: transcript/cDNA/PEP| Symbols: SPL2 | SPL2 (SQUAMOSA PROMOTER BINDING PROTEIN-LIKE 2); DNA binding / transcription factor		miR156	TC182990	Squamosa promoter-binding-like protein 2
ngs_90485984_x5778	TGACAGAAGAGAGGGAGCAA	bna-miR156_v18		53COT2_T3_016_A12_03SEP2004_096.ab1___PBI	3.5	636-655	AT2G33340	TAIR9 consistent: transcript/cDNA/PEP| Symbols: | nucleotide binding / ubiquitin-protein ligase
ngs_90485984_x5778	TGACAGAAGAGAGGGAGCAA	bna-miR156_v18		Contig1_56608_remaining	1.5	117-136	AT1G27370	TAIR9 consistent: transcript/cDNA/PEP| Symbols: | squamosa promoter-binding protein-like 10 (SPL10)		miR156	TC195915	Squamosa promoter-binding-like protein 10
ngs_97324772_x5582	TTGACAGAAGAGAGCGAGCAC	bna-miR156_v19		Contig1_9220_final	3.5	500-519	AT1G07830	TAIR9 consistent: transcript/cDNA/PEP| Symbols: | ribosomal protein L29 family protein
ngs_97324772_x5582	TTGACAGAAGAGAGCGAGCAC	bna-miR156_v19		Contig1_23884_remaining	3	453-473	AT5G50570	TAIR9 consistent: transcript/cDNA/PEP| Symbols: | squamosa promoter-binding protein		miR156	TC197337	Squamosa promoter-binding-like protein 13
ngs_97324772_x5582	TTGACAGAAGAGAGCGAGCAC	bna-miR156_v19		Contig2_9220_final	3.5	557-576	AT1G07830	TAIR9 consistent: transcript/cDNA/PEP| Symbols: | ribosomal protein L29 family protein
ngs_97324772_x5582	TTGACAGAAGAGAGCGAGCAC	bna-miR156_v19		Contig2_11650_final	4	528-547	AT4G38630	TAIR9 consistent: transcript/cDNA/PEP| Symbols: RPN10
ngs_97324772_x5582	TTGACAGAAGAGAGCGAGCAC	bna-miR156_v19		Contig2_15020_final	4	85-105	AT1G58360	TAIR9 consistent: transcript/cDNA/PEP| Symbols: AAP1
ngs_97324772_x5582	TTGACAGAAGAGAGCGAGCAC	bna-miR156_v19		Contig1_24555_remaining	1	494-514	AT5G43270	TAIR9 consistent: transcript/cDNA/PEP| Symbols: SPL2 | SPL2 (SQUAMOSA PROMOTER BINDING PROTEIN-LIKE 2); DNA binding / transcription factor		miR156	TC182990	Squamosa promoter-binding-like protein 2
ngs_97324772_x5582	TTGACAGAAGAGAGCGAGCAC	bna-miR156_v19		Contig2_930_final	4	883-903	AT2G38000	TAIR9 consistent: transcript/cDNA/PEP| Symbols: | chaperone protein dnaJ-related
ngs_97324772_x5582	TTGACAGAAGAGAGCGAGCAC	bna-miR156_v19		Contig1_56608_remaining	1	117-137	AT1G27370	TAIR9 consistent: transcript/cDNA/PEP| Symbols: | squamosa promoter-binding protein-like 10 (SPL10)		miR156	TC195915	Squamosa promoter-binding-like protein 10
ngs_90492976_x187170	TGACAGAAGAGAGTAAGCAC	bna-miR156_v2		36RDBRG_UP_078_G10_19JAN2006_068.ab1___PBI	4	607-627	AT5G58740	TAIR9 consistent: transcript/cDNA/PEP| Symbols: | nuclear movement family protein
ngs_90492976_x187170	TGACAGAAGAGAGTAAGCAC	bna-miR156_v2		Contig1_1030_final	3.5	761-780	AT4G38920	TAIR9 consistent: transcript/cDNA/PEP| Symbols: AVA-P3
ngs_90492976_x187170	TGACAGAAGAGAGTAAGCAC	bna-miR156_v2		Contig1_4838_final	4	98-116	AT1G71690	TAIR9 consistent: transcript/cDNA/PEP| Symbols: | unknown protein
ngs_90492976_x187170	TGACAGAAGAGAGTAAGCAC	bna-miR156_v2		Contig2_4838_final	4	107-125	AT1G71690	TAIR9 consistent: transcript/cDNA/PEP| Symbols: | unknown protein
ngs_90492976_x187170	TGACAGAAGAGAGTAAGCAC	bna-miR156_v2		gi_32494062___NCBI	4	351-369	AT1G47830	TAIR9 consistent: transcript/cDNA/PEP| Symbols: | clathrin coat assembly protein
ngs_90492976_x187170	TGACAGAAGAGAGTAAGCAC	bna-miR156_v2		BNARO2GH_T3_011_A02_15DEC2006_016.ab1___PBI	4	284-302	AT4G23730	TAIR9 consistent: transcript/cDNA/PEP| Symbols: | aldose 1-epimerase family protein
ngs_90492976_x187170	TGACAGAAGAGAGTAAGCAC	bna-miR156_v2		Contig1_23884_remaining	3	453-472	AT5G50570	TAIR9 consistent: transcript/cDNA/PEP| Symbols: | squamosa promoter-binding protein		miR156	TC197337	Squamosa promoter-binding-like protein 13
ngs_90492976_x187170	TGACAGAAGAGAGTAAGCAC	bna-miR156_v2		37RDBRH_UP_033_G03_05JUL2004_019.ab1___PBI	3	66-84	AT1G51550	TAIR9 PEP: F-box family protein | chr1:19117646-19119291 REVERSE
ngs_90492976_x187170	TGACAGAAGAGAGTAAGCAC	bna-miR156_v2		Contig1_9220_final	3.5	500-518	AT1G07830	TAIR9 consistent: transcript/cDNA/PEP| Symbols: | ribosomal protein L29 family protein
ngs_90492976_x187170	TGACAGAAGAGAGTAAGCAC	bna-miR156_v2		Contig1_68104_remaining	4	59-79	AT2G22840	TAIR9 consistent: transcript/cDNA/PEP| Symbols: AtGRF1 | AtGRF1 (GROWTH-REGULATING FACTOR 1); transcription activator
ngs_90492976_x187170	TGACAGAAGAGAGTAAGCAC	bna-miR156_v2		Contig2_9220_final	3.5	557-575	AT1G07830	TAIR9 consistent: transcript/cDNA/PEP| Symbols: | ribosomal protein L29 family protein
ngs_90492976_x187170	TGACAGAAGAGAGTAAGCAC	bna-miR156_v2		gi_32508707___NCBI	4	246-265	AT1G63770	TAIR9 consistent: transcript/cDNA/PEP| Symbols: | peptidase M1 family protein		miR167	TC163902	Peptidase M1 family protein
ngs_90492976_x187170	TGACAGAAGAGAGTAAGCAC	bna-miR156_v2		Contig1_12699_final	3.5	575-594	AT1G48670	TAIR9 consistent: transcript/cDNA/PEP| Symbols: | auxin-responsive GH3 family protein
ngs_90492976_x187170	TGACAGAAGAGAGTAAGCAC	bna-miR156_v2		Contig1_24555_remaining	2	494-513	AT5G43270	TAIR9 consistent: transcript/cDNA/PEP| Symbols: SPL2 | SPL2 (SQUAMOSA PROMOTER BINDING PROTEIN-LIKE 2); DNA binding / transcription factor		miR156	TC182990	Squamosa promoter-binding-like protein 2
ngs_90492976_x187170	TGACAGAAGAGAGTAAGCAC	bna-miR156_v2		Contig1_56608_remaining	2	117-136	AT1G27370	TAIR9 consistent: transcript/cDNA/PEP| Symbols: | squamosa promoter-binding protein-like 10 (SPL10)		miR156	TC195915	Squamosa promoter-binding-like protein 10
ngs_68731711_x5492	GCTCACTGCTTTATCTGTCAGA	bna-miR156_v20		Contig1_70459_remaining	4	48-68	AT1G63440	TAIR9 consistent: transcript/cDNA/PEP| Symbols: HMA5 | HMA5 (HEAVY METAL ATPASE 5); ATPase
ngs_90567452_x5326	TGACAGAAGAGAGTGGGCAC	bna-miR156_v21		Contig1_5520_final	4	13-31	AT1G79470	TAIR9 consistent: transcript/cDNA/PEP| Symbols: | inosine-5'-monophosphate dehydrogenase
ngs_90567452_x5326	TGACAGAAGAGAGTGGGCAC	bna-miR156_v21		Contig2_4838_final	3.5	107-125	AT1G71690	TAIR9 consistent: transcript/cDNA/PEP| Symbols: | unknown protein
ngs_90567452_x5326	TGACAGAAGAGAGTGGGCAC	bna-miR156_v21		Contig1_4838_final	3.5	98-116	AT1G71690	TAIR9 consistent: transcript/cDNA/PEP| Symbols: | unknown protein
ngs_90567452_x5326	TGACAGAAGAGAGTGGGCAC	bna-miR156_v21		Contig2_783_final	4	548-566	AT1G68760	TAIR9 consistent: transcript/cDNA/PEP| Symbols: ATNUDT1
ngs_90567452_x5326	TGACAGAAGAGAGTGGGCAC	bna-miR156_v21		Contig1_23884_remaining	2.5	453-472	AT5G50570	TAIR9 consistent: transcript/cDNA/PEP| Symbols: | squamosa promoter-binding protein		miR156	TC197337	Squamosa promoter-binding-like protein 13
ngs_90567452_x5326	TGACAGAAGAGAGTGGGCAC	bna-miR156_v21		37RDBRH_UP_033_G03_05JUL2004_019.ab1___PBI	4	66-84	AT1G51550	TAIR9 PEP: F-box family protein | chr1:19117646-19119291 REVERSE
ngs_90567452_x5326	TGACAGAAGAGAGTGGGCAC	bna-miR156_v21		Contig1_9222_final	4	407-427	AT1G80090	TAIR9 consistent: transcript/cDNA/PEP| Symbols: | CBS domain-containing protein
ngs_90567452_x5326	TGACAGAAGAGAGTGGGCAC	bna-miR156_v21		Contig3_3739_final	3.5	203-222	AT4G10750	TAIR9 consistent: transcript/cDNA/PEP| Symbols: | HpcH/HpaI aldolase family protein
ngs_90567452_x5326	TGACAGAAGAGAGTGGGCAC	bna-miR156_v21		Contig1_24555_remaining	1.5	494-513	AT5G43270	TAIR9 consistent: transcript/cDNA/PEP| Symbols: SPL2 | SPL2 (SQUAMOSA PROMOTER BINDING PROTEIN-LIKE 2); DNA binding / transcription factor		miR156	TC182990	Squamosa promoter-binding-like protein 2
ngs_90567452_x5326	TGACAGAAGAGAGTGGGCAC	bna-miR156_v21		Contig1_56608_remaining	1.5	117-136	AT1G27370	TAIR9 consistent: transcript/cDNA/PEP| Symbols: | squamosa promoter-binding protein-like 10 (SPL10)		miR156	TC195915	Squamosa promoter-binding-like protein 10
ngs_90548853_x5198	TGACAGAAGAGAGTGAGCGC	bna-miR156_v23		Contig1_4838_final	3.5	98-116	AT1G71690	TAIR9 consistent: transcript/cDNA/PEP| Symbols: | unknown protein
ngs_90548853_x5198	TGACAGAAGAGAGTGAGCGC	bna-miR156_v23		Contig2_4838_final	3.5	107-125	AT1G71690	TAIR9 consistent: transcript/cDNA/PEP| Symbols: | unknown protein
ngs_90548853_x5198	TGACAGAAGAGAGTGAGCGC	bna-miR156_v23		Contig1_23884_remaining	1	453-472	AT5G50570	TAIR9 consistent: transcript/cDNA/PEP| Symbols: | squamosa promoter-binding protein		miR156	TC197337	Squamosa promoter-binding-like protein 13
ngs_90548853_x5198	TGACAGAAGAGAGTGAGCGC	bna-miR156_v23		Contig1_9222_final	4	407-427	AT1G80090	TAIR9 consistent: transcript/cDNA/PEP| Symbols: | CBS domain-containing protein
ngs_90548853_x5198	TGACAGAAGAGAGTGAGCGC	bna-miR156_v23		Contig2_11650_final	3	528-546	AT4G38630	TAIR9 consistent: transcript/cDNA/PEP| Symbols: RPN10
ngs_90548853_x5198	TGACAGAAGAGAGTGAGCGC	bna-miR156_v23		Contig1_56608_remaining	1.5	117-136	AT1G27370	TAIR9 consistent: transcript/cDNA/PEP| Symbols: | squamosa promoter-binding protein-like 10 (SPL10)		miR156	TC195915	Squamosa promoter-binding-like protein 10
ngs_90548853_x5198	TGACAGAAGAGAGTGAGCGC	bna-miR156_v23		Contig1_24555_remaining	1.5	494-513	AT5G43270	TAIR9 consistent: transcript/cDNA/PEP| Symbols: SPL2 | SPL2 (SQUAMOSA PROMOTER BINDING PROTEIN-LIKE 2); DNA binding / transcription factor		miR156	TC182990	Squamosa promoter-binding-like protein 2
ngs_90569300_x4981	TGACAGAAGAGAGTGTGCAC	bna-miR156_v24		Contig3_2164_final	4	400-418	AT2G33040	TAIR9 consistent: transcript/cDNA/PEP| Symbols: | ATP synthase gamma chain
ngs_90569300_x4981	TGACAGAAGAGAGTGTGCAC	bna-miR156_v24		Contig1_1105_final	4	1-19	AT5G16250	TAIR9 consistent: transcript/cDNA/PEP| Symbols: | unknown protein
ngs_90569300_x4981	TGACAGAAGAGAGTGTGCAC	bna-miR156_v24		Contig1_4838_final	4	98-116	AT1G71690	TAIR9 consistent: transcript/cDNA/PEP| Symbols: | unknown protein
ngs_90569300_x4981	TGACAGAAGAGAGTGTGCAC	bna-miR156_v24		Contig2_4838_final	4	107-125	AT1G71690	TAIR9 consistent: transcript/cDNA/PEP| Symbols: | unknown protein
ngs_90569300_x4981	TGACAGAAGAGAGTGTGCAC	bna-miR156_v24		Contig1_6808_final	3.5	619-637	AT3G43810	TAIR9 consistent: transcript/cDNA/PEP| Symbols: CAM7 | CAM7 (CALMODULIN 7); calcium ion binding
ngs_90569300_x4981	TGACAGAAGAGAGTGTGCAC	bna-miR156_v24		Contig5_2164_final	4	401-419	AT2G33040	TAIR9 consistent: transcript/cDNA/PEP| Symbols: | ATP synthase gamma chain
ngs_90569300_x4981	TGACAGAAGAGAGTGTGCAC	bna-miR156_v24		Contig1_12249_remaining	4	50-68	AT4G14723	TAIR9 consistent: transcript/cDNA/PEP| Symbols: | FUNCTIONS IN: molecular_function unknown; INVOLVED IN: biological_process unknown; LOCATED IN: cellular_component unknown; BEST Arabidopsis thaliana protein match is: allergen-related (TAIR:AT3G22820.1); Has 130 Blast hits to 130 proteins in 11 species: Archae - 0; Bacteria - 0; Metazoa - 0; Fungi - 0; Plants - 130; Viruses - 0; Other Eukaryotes -…
ngs_90569300_x4981	TGACAGAAGAGAGTGTGCAC	bna-miR156_v24		Contig1_23884_remaining	3	453-472	AT5G50570	TAIR9 consistent: transcript/cDNA/PEP| Symbols: | squamosa promoter-binding protein		miR156	TC197337	Squamosa promoter-binding-like protein 13
ngs_90569300_x4981	TGACAGAAGAGAGTGTGCAC	bna-miR156_v24		Contig2_783_final	4	548-566	AT1G68760	TAIR9 consistent: transcript/cDNA/PEP| Symbols: ATNUDT1
ngs_90569300_x4981	TGACAGAAGAGAGTGTGCAC	bna-miR156_v24		Contig12_272_final	3.5	380-399	AT4G17520	TAIR9 consistent: transcript/cDNA/PEP| Symbols: | nuclear RNA-binding protein
ngs_90569300_x4981	TGACAGAAGAGAGTGTGCAC	bna-miR156_v24		Contig1_15715_final	4	1030-1049	AT3G20970	TAIR9 consistent: transcript/cDNA/PEP| Symbols: NFU4
ngs_90569300_x4981	TGACAGAAGAGAGTGTGCAC	bna-miR156_v24		Contig1_24555_remaining	2	494-513	AT5G43270	TAIR9 consistent: transcript/cDNA/PEP| Symbols: SPL2 | SPL2 (SQUAMOSA PROMOTER BINDING PROTEIN-LIKE 2); DNA binding / transcription factor		miR156	TC182990	Squamosa promoter-binding-like protein 2
ngs_90569300_x4981	TGACAGAAGAGAGTGTGCAC	bna-miR156_v24		Contig1_56608_remaining	2	117-136	AT1G27370	TAIR9 consistent: transcript/cDNA/PEP| Symbols: | squamosa promoter-binding protein-like 10 (SPL10)		miR156	TC195915	Squamosa promoter-binding-like protein 10
ngs_90547440_x4782	TGACAGAAGAGAGTGAGCCC	bna-miR156_v25		Contig2_2377_final	4	373-391	AT1G17200	TAIR9 consistent: transcript/cDNA/PEP| Symbols: | integral membrane family protein
ngs_90547440_x4782	TGACAGAAGAGAGTGAGCCC	bna-miR156_v25		Contig1_2377_final	4	287-305	AT1G17200	TAIR9 consistent: transcript/cDNA/PEP| Symbols: | integral membrane family protein
ngs_90547440_x4782	TGACAGAAGAGAGTGAGCCC	bna-miR156_v25		Contig1_79442_remaining	4	367-386	AT5G16300	TAIR9 consistent: transcript/cDNA/PEP| Symbols: | FUNCTIONS IN: molecular_function unknown; INVOLVED IN: biological_process unknown; LOCATED IN: cellular_component unknown; EXPRESSED IN: 23 plant structures; EXPRESSED DURING: 13 growth stages; CONTAINS InterPro DOMAIN/s: Vps51/Vps67 (InterPro:IPR014812); Has 204 Blast hits to 183 proteins in 76 species: Archae - 0; Bacteria - 0; Metazoa - 127; Fu…
ngs_90547440_x4782	TGACAGAAGAGAGTGAGCCC	bna-miR156_v25		Contig1_15425_final	4	342-360	AT1G17200	TAIR9 consistent: transcript/cDNA/PEP| Symbols: | integral membrane family protein
ngs_90547440_x4782	TGACAGAAGAGAGTGAGCCC	bna-miR156_v25		Contig3_8766_final	4	758-776	AT5G49100	TAIR9 consistent: transcript/cDNA/PEP| Symbols: | unknown protein
ngs_90547440_x4782	TGACAGAAGAGAGTGAGCCC	bna-miR156_v25		Contig1_4838_final	4	98-116	AT1G71690	TAIR9 consistent: transcript/cDNA/PEP| Symbols: | unknown protein
ngs_90547440_x4782	TGACAGAAGAGAGTGAGCCC	bna-miR156_v25		53COT2_T3_008_C01_19JUL2004_011.ab1___PBI	4	240-258	AT1G17200	TAIR9 consistent: transcript/cDNA/PEP| Symbols: | integral membrane family protein
ngs_90547440_x4782	TGACAGAAGAGAGTGAGCCC	bna-miR156_v25		Contig2_4838_final	4	107-125	AT1G71690	TAIR9 consistent: transcript/cDNA/PEP| Symbols: | unknown protein
ngs_90547440_x4782	TGACAGAAGAGAGTGAGCCC	bna-miR156_v25		BNQA_UP_062_B07_31MAY2005_061.ab1___PBI	4	47-65	AT1G11990	TAIR9 consistent: transcript/cDNA/PEP| Symbols: | unknown protein
ngs_90547440_x4782	TGACAGAAGAGAGTGAGCCC	bna-miR156_v25		Contig2_3326_final	4	1001-1019	AT2G37478	TAIR9 consistent: transcript/cDNA | Symbols: CPuORF52 | CPuORF52 (Conserved peptide upstream open reading frame 52)
ngs_90547440_x4782	TGACAGAAGAGAGTGAGCCC	bna-miR156_v25		gi_112354384___NCBI	4	16-35	AT3G20030	TAIR9 consistent: transcript/cDNA/PEP| Symbols: | F-box family protein
ngs_90547440_x4782	TGACAGAAGAGAGTGAGCCC	bna-miR156_v25		Contig1_23884_remaining	2	453-472	AT5G50570	TAIR9 consistent: transcript/cDNA/PEP| Symbols: | squamosa promoter-binding protein		miR156	TC197337	Squamosa promoter-binding-like protein 13
ngs_90547440_x4782	TGACAGAAGAGAGTGAGCCC	bna-miR156_v25		Contig2_5566_final	4	132-150	AT2G37570	TAIR9 consistent: transcript/cDNA/PEP| Symbols: SLT1 | SLT1 (sodium- and lithium-tolerant 1)
ngs_90547440_x4782	TGACAGAAGAGAGTGAGCCC	bna-miR156_v25		Contig1_3283_final	4	22-40	AT5G20950	TAIR9 consistent: transcript/cDNA/PEP| Symbols: | glycosyl hydrolase family 3 protein
ngs_90547440_x4782	TGACAGAAGAGAGTGAGCCC	bna-miR156_v25		Contig1_2166_final	4	113-132	AT4G26850	TAIR9 consistent: transcript/cDNA/PEP| Symbols: VTC2 | VTC2 (vitamin c defective 2); GDP-D-glucose phosphorylase/ GDP-galactose:glucose-1-phosphate guanyltransferase/ GDP-galactose:mannose-1-phosphate guanyltransferase/ GDP-galactose:myoinositol-1-phosphate guanyltransferase/ galactose-1-phosphate guanylyltra
ngs_90547440_x4782	TGACAGAAGAGAGTGAGCCC	bna-miR156_v25		Contig1_24555_remaining	2	494-513	AT5G43270	TAIR9 consistent: transcript/cDNA/PEP| Symbols: SPL2 | SPL2 (SQUAMOSA PROMOTER BINDING PROTEIN-LIKE 2); DNA binding / transcription factor		miR156	TC182990	Squamosa promoter-binding-like protein 2
ngs_90547440_x4782	TGACAGAAGAGAGTGAGCCC	bna-miR156_v25		Contig1_8680_final	4	391-409	AT3G05810	TAIR9 consistent: transcript/cDNA/PEP| Symbols: | unknown protein
ngs_90547440_x4782	TGACAGAAGAGAGTGAGCCC	bna-miR156_v25		Contig1_56608_remaining	2	117-136	AT1G27370	TAIR9 consistent: transcript/cDNA/PEP| Symbols: | squamosa promoter-binding protein-like 10 (SPL10)		miR156	TC195915	Squamosa promoter-binding-like protein 10
ngs_97324391_x3734	TTGACAGAAGAGACCGAGCAC	bna-miR156_v26		Contig1_24555_remaining	2	494-514	AT5G43270	TAIR9 consistent: transcript/cDNA/PEP| Symbols: SPL2 | SPL2 (SQUAMOSA PROMOTER BINDING PROTEIN-LIKE 2); DNA binding / transcription factor		miR156	TC182990	Squamosa promoter-binding-like protein 2
ngs_97324391_x3734	TTGACAGAAGAGACCGAGCAC	bna-miR156_v26		Contig1_56608_remaining	2	117-137	AT1G27370	TAIR9 consistent: transcript/cDNA/PEP| Symbols: | squamosa promoter-binding protein-like 10 (SPL10)		miR156	TC195915	Squamosa promoter-binding-like protein 10
ngs_97324391_x3734	TTGACAGAAGAGACCGAGCAC	bna-miR156_v26		Contig1_23884_remaining	4	453-473	AT5G50570	TAIR9 consistent: transcript/cDNA/PEP| Symbols: | squamosa promoter-binding protein		miR156	TC197337	Squamosa promoter-binding-like protein 13
ngs_97324391_x3734	TTGACAGAAGAGACCGAGCAC	bna-miR156_v26		Contig1_9222_final	4	407-428	AT1G80090	TAIR9 consistent: transcript/cDNA/PEP| Symbols: | CBS domain-containing protein
ngs_97320375_x3729	TTGACAGAAGAAAGAAAGCAC	bna-miR156_v27		Contig1_56608_remaining	3	117-137	AT1G27370	TAIR9 consistent: transcript/cDNA/PEP| Symbols: | squamosa promoter-binding protein-like 10 (SPL10)		miR156	TC195915	Squamosa promoter-binding-like protein 10
ngs_97320375_x3729	TTGACAGAAGAAAGAAAGCAC	bna-miR156_v27		Contig1_24555_remaining	3	494-514	AT5G43270	TAIR9 consistent: transcript/cDNA/PEP| Symbols: SPL2 | SPL2 (SQUAMOSA PROMOTER BINDING PROTEIN-LIKE 2); DNA binding / transcription factor		miR156	TC182990	Squamosa promoter-binding-like protein 2
ngs_97320375_x3729	TTGACAGAAGAAAGAAAGCAC	bna-miR156_v27		Contig1_8680_final	4	390-410	AT3G05810	TAIR9 consistent: transcript/cDNA/PEP| Symbols: | unknown protein
ngs_97320375_x3729	TTGACAGAAGAAAGAAAGCAC	bna-miR156_v27		Contig1_12168_final	4	693-713	AT2G22370	TAIR9 consistent: transcript/cDNA/PEP| Symbols: | unknown protein
ngs_97320375_x3729	TTGACAGAAGAAAGAAAGCAC	bna-miR156_v27		Contig2_15020_final	3	85-105	AT1G58360	TAIR9 consistent: transcript/cDNA/PEP| Symbols: AAP1
ngs_97320375_x3729	TTGACAGAAGAAAGAAAGCAC	bna-miR156_v27		Contig2_11650_final	4	527-547	AT4G38630	TAIR9 consistent: transcript/cDNA/PEP| Symbols: RPN10
ngs_97320375_x3729	TTGACAGAAGAAAGAAAGCAC	bna-miR156_v27		BNDH4DCT_UP_012_H02_16DEC2004_002.ab1___PBI	4	304-325	AT1G12672	TAIR9 consistent: transcript/cDNA/PEP| Symbols: | unknown protein
ngs_97320375_x3729	TTGACAGAAGAAAGAAAGCAC	bna-miR156_v27		Contig2_14261_final	4	364-383	AT1G76680	TAIR9 consistent: transcript/cDNA/PEP| Symbols: OPR1
ngs_97320375_x3729	TTGACAGAAGAAAGAAAGCAC	bna-miR156_v27		Contig1_14261_final	4	383-402	AT1G76680	TAIR9 consistent: transcript/cDNA/PEP| Symbols: OPR1
ngs_97320375_x3729	TTGACAGAAGAAAGAAAGCAC	bna-miR156_v27		Contig1_12790_final	4	919-940	AT1G56300	TAIR9 consistent: transcript/cDNA/PEP| Symbols: | DNAJ heat shock N-terminal domain-containing protein
ngs_97320375_x3729	TTGACAGAAGAAAGAAAGCAC	bna-miR156_v27		Contig1_11513_final	4	508-527	AT1G15290	TAIR9 consistent: transcript/cDNA/PEP| Symbols: | binding
ngs_97320375_x3729	TTGACAGAAGAAAGAAAGCAC	bna-miR156_v27		gi_21843935___NCBI	4	424-443	AT2G47880	TAIR9 consistent: transcript/cDNA/PEP| Symbols: | glutaredoxin family protein
ngs_97320375_x3729	TTGACAGAAGAAAGAAAGCAC	bna-miR156_v27		Contig1_1351_final	3.5	535-555	AT3G13350	TAIR9 consistent: transcript/cDNA/PEP| Symbols: | high mobility group (HMG1/2) family protein / ARID/BRIGHT DNA-binding domain-containing protein
ngs_97320375_x3729	TTGACAGAAGAAAGAAAGCAC	bna-miR156_v27		Contig1_3320_final	4	440-460	AT4G21870	TAIR9 consistent: transcript/cDNA/PEP| Symbols: | 26.5 kDa class P-related heat shock protein (HSP26.5-P)
ngs_97320375_x3729	TTGACAGAAGAAAGAAAGCAC	bna-miR156_v27		Contig2_9220_final	4	557-576	AT1G07830	TAIR9 consistent: transcript/cDNA/PEP| Symbols: | ribosomal protein L29 family protein
ngs_97320375_x3729	TTGACAGAAGAAAGAAAGCAC	bna-miR156_v27		BNQA_UP_143_E09_10NOV2005_071.ab1___PBI	4	376-396	AT3G15380	TAIR9 consistent: transcript/cDNA/PEP| Symbols: | choline transporter-related
ngs_97320375_x3729	TTGACAGAAGAAAGAAAGCAC	bna-miR156_v27		Contig1_9220_final	4	500-519	AT1G07830	TAIR9 consistent: transcript/cDNA/PEP| Symbols: | ribosomal protein L29 family protein
ngs_97320375_x3729	TTGACAGAAGAAAGAAAGCAC	bna-miR156_v27		Contig2_10559_final	4	130-151	AT4G12650	TAIR9 consistent: transcript/cDNA/PEP| Symbols: | LOCATED IN: integral to membrane
ngs_90543280_x3661	TGACAGAAGAGAGTGAGCACT	bna-miR156_v28		Contig1_4838_final	4	97-116	AT1G71690	TAIR9 consistent: transcript/cDNA/PEP| Symbols: | unknown protein
ngs_90543280_x3661	TGACAGAAGAGAGTGAGCACT	bna-miR156_v28		Contig2_4838_final	4	106-125	AT1G71690	TAIR9 consistent: transcript/cDNA/PEP| Symbols: | unknown protein
ngs_90543280_x3661	TGACAGAAGAGAGTGAGCACT	bna-miR156_v28		Contig1_23884_remaining	3	452-472	AT5G50570	TAIR9 consistent: transcript/cDNA/PEP| Symbols: | squamosa promoter-binding protein		miR156	TC197337	Squamosa promoter-binding-like protein 13
ngs_90543280_x3661	TGACAGAAGAGAGTGAGCACT	bna-miR156_v28		Contig2_783_final	4	547-566	AT1G68760	TAIR9 consistent: transcript/cDNA/PEP| Symbols: ATNUDT1
ngs_90543280_x3661	TGACAGAAGAGAGTGAGCACT	bna-miR156_v28		Contig1_9222_final	4	406-427	AT1G80090	TAIR9 consistent: transcript/cDNA/PEP| Symbols: | CBS domain-containing protein
ngs_90543280_x3661	TGACAGAAGAGAGTGAGCACT	bna-miR156_v28		Contig2_15020_final	4	84-104	AT1G58360	TAIR9 consistent: transcript/cDNA/PEP| Symbols: AAP1
ngs_90543280_x3661	TGACAGAAGAGAGTGAGCACT	bna-miR156_v28		Contig1_24555_remaining	1.5	493-513	AT5G43270	TAIR9 consistent: transcript/cDNA/PEP| Symbols: SPL2 | SPL2 (SQUAMOSA PROMOTER BINDING PROTEIN-LIKE 2); DNA binding / transcription factor		miR156	TC182990	Squamosa promoter-binding-like protein 2
ngs_90543280_x3661	TGACAGAAGAGAGTGAGCACT	bna-miR156_v28		Contig1_56608_remaining	1	116-136	AT1G27370	TAIR9 consistent: transcript/cDNA/PEP| Symbols: | squamosa promoter-binding protein-like 10 (SPL10)		miR156	TC195915	Squamosa promoter-binding-like protein 10
ngs_90563768_x3555	TGACAGAAGAGAGTGCGCAC	bna-miR156_v29		Contig1_4838_final	4	98-116	AT1G71690	TAIR9 consistent: transcript/cDNA/PEP| Symbols: | unknown protein
ngs_90563768_x3555	TGACAGAAGAGAGTGCGCAC	bna-miR156_v29		Contig2_4838_final	4	107-125	AT1G71690	TAIR9 consistent: transcript/cDNA/PEP| Symbols: | unknown protein
ngs_90563768_x3555	TGACAGAAGAGAGTGCGCAC	bna-miR156_v29		Contig1_74487_remaining	4	147-167	AT2G41835	TAIR9 consistent: transcript/cDNA/PEP| Symbols: | zinc finger (C2H2 type
ngs_90563768_x3555	TGACAGAAGAGAGTGCGCAC	bna-miR156_v29		Contig1_23884_remaining	3	453-472	AT5G50570	TAIR9 consistent: transcript/cDNA/PEP| Symbols: | squamosa promoter-binding protein		miR156	TC197337	Squamosa promoter-binding-like protein 13
ngs_90563768_x3555	TGACAGAAGAGAGTGCGCAC	bna-miR156_v29		Contig1_12721_final	4	1327-1346	AT3G14890	TAIR9 consistent: transcript/cDNA/PEP| Symbols: | phosphoesterase
ngs_90563768_x3555	TGACAGAAGAGAGTGCGCAC	bna-miR156_v29		Contig2_783_final	4	548-566	AT1G68760	TAIR9 consistent: transcript/cDNA/PEP| Symbols: ATNUDT1
ngs_90563768_x3555	TGACAGAAGAGAGTGCGCAC	bna-miR156_v29		gi_21843935___NCBI	4	422-442	AT2G47880	TAIR9 consistent: transcript/cDNA/PEP| Symbols: | glutaredoxin family protein
ngs_90563768_x3555	TGACAGAAGAGAGTGCGCAC	bna-miR156_v29		Contig1_15715_final	3.5	1030-1049	AT3G20970	TAIR9 consistent: transcript/cDNA/PEP| Symbols: NFU4
ngs_90563768_x3555	TGACAGAAGAGAGTGCGCAC	bna-miR156_v29		Contig1_8726_final	4	222-240	AT2G04280	TAIR9 consistent: transcript/cDNA/PEP| Symbols: | unknown protein
ngs_90563768_x3555	TGACAGAAGAGAGTGCGCAC	bna-miR156_v29		Contig1_24555_remaining	2	494-513	AT5G43270	TAIR9 consistent: transcript/cDNA/PEP| Symbols: SPL2 | SPL2 (SQUAMOSA PROMOTER BINDING PROTEIN-LIKE 2); DNA binding / transcription factor		miR156	TC182990	Squamosa promoter-binding-like protein 2
ngs_90563768_x3555	TGACAGAAGAGAGTGCGCAC	bna-miR156_v29		Contig1_56608_remaining	2	117-136	AT1G27370	TAIR9 consistent: transcript/cDNA/PEP| Symbols: | squamosa promoter-binding protein-like 10 (SPL10)		miR156	TC195915	Squamosa promoter-binding-like protein 10
ngs_90518735_x71366	TGACAGAAGAGAGTGAACAC	bna-miR156_v3		Contig1_1030_final	3.5	761-780	AT4G38920	TAIR9 consistent: transcript/cDNA/PEP| Symbols: AVA-P3
ngs_90518735_x71366	TGACAGAAGAGAGTGAACAC	bna-miR156_v3		Contig1_4838_final	3	98-116	AT1G71690	TAIR9 consistent: transcript/cDNA/PEP| Symbols: | unknown protein
ngs_90518735_x71366	TGACAGAAGAGAGTGAACAC	bna-miR156_v3		Contig2_4838_final	3	107-125	AT1G71690	TAIR9 consistent: transcript/cDNA/PEP| Symbols: | unknown protein
ngs_90518735_x71366	TGACAGAAGAGAGTGAACAC	bna-miR156_v3		gi_32494062___NCBI	4	351-369	AT1G47830	TAIR9 consistent: transcript/cDNA/PEP| Symbols: | clathrin coat assembly protein
ngs_90518735_x71366	TGACAGAAGAGAGTGAACAC	bna-miR156_v3		Contig1_23884_remaining	3	453-472	AT5G50570	TAIR9 consistent: transcript/cDNA/PEP| Symbols: | squamosa promoter-binding protein		miR156	TC197337	Squamosa promoter-binding-like protein 13
ngs_90518735_x71366	TGACAGAAGAGAGTGAACAC	bna-miR156_v3		37RDBRH_UP_033_G03_05JUL2004_019.ab1___PBI	3	66-84	AT1G51550	TAIR9 PEP: F-box family protein | chr1:19117646-19119291 REVERSE
ngs_90518735_x71366	TGACAGAAGAGAGTGAACAC	bna-miR156_v3		Contig1_15715_final	4	1030-1049	AT3G20970	TAIR9 consistent: transcript/cDNA/PEP| Symbols: NFU4
ngs_90518735_x71366	TGACAGAAGAGAGTGAACAC	bna-miR156_v3		Contig7_6105_final	4	1119-1137	AT3G21720	TAIR9 consistent: transcript/cDNA/PEP| Symbols: ICL | ICL (ISOCITRATE LYASE); catalytic/ isocitrate lyase
ngs_90518735_x71366	TGACAGAAGAGAGTGAACAC	bna-miR156_v3		Contig5_6105_final	4	1940-1958	AT3G21720	TAIR9 consistent: transcript/cDNA/PEP| Symbols: ICL | ICL (ISOCITRATE LYASE); catalytic/ isocitrate lyase
ngs_90518735_x71366	TGACAGAAGAGAGTGAACAC	bna-miR156_v3		Contig3_3739_final	4	203-222	AT4G10750	TAIR9 consistent: transcript/cDNA/PEP| Symbols: | HpcH/HpaI aldolase family protein
ngs_90518735_x71366	TGACAGAAGAGAGTGAACAC	bna-miR156_v3		Contig1_24555_remaining	2	494-513	AT5G43270	TAIR9 consistent: transcript/cDNA/PEP| Symbols: SPL2 | SPL2 (SQUAMOSA PROMOTER BINDING PROTEIN-LIKE 2); DNA binding / transcription factor		miR156	TC182990	Squamosa promoter-binding-like protein 2
ngs_90518735_x71366	TGACAGAAGAGAGTGAACAC	bna-miR156_v3		Contig1_56608_remaining	2	117-136	AT1G27370	TAIR9 consistent: transcript/cDNA/PEP| Symbols: | squamosa promoter-binding protein-like 10 (SPL10)		miR156	TC195915	Squamosa promoter-binding-like protein 10
ngs_90523669_x3043	TGACAGAAGAGAGTGACCAC	bna-miR156_v31		Contig2_11808_final	4	654-674	AT1G03680	TAIR9 consistent: transcript/cDNA/PEP| Symbols: ATHM1
ngs_90523669_x3043	TGACAGAAGAGAGTGACCAC	bna-miR156_v31		Contig1_4838_final	3	98-116	AT1G71690	TAIR9 consistent: transcript/cDNA/PEP| Symbols: | unknown protein
ngs_90523669_x3043	TGACAGAAGAGAGTGACCAC	bna-miR156_v31		Contig2_4838_final	3	107-125	AT1G71690	TAIR9 consistent: transcript/cDNA/PEP| Symbols: | unknown protein
ngs_90523669_x3043	TGACAGAAGAGAGTGACCAC	bna-miR156_v31		Contig1_23884_remaining	3	453-472	AT5G50570	TAIR9 consistent: transcript/cDNA/PEP| Symbols: | squamosa promoter-binding protein		miR156	TC197337	Squamosa promoter-binding-like protein 13
ngs_90523669_x3043	TGACAGAAGAGAGTGACCAC	bna-miR156_v31		Contig1_24555_remaining	2	494-513	AT5G43270	TAIR9 consistent: transcript/cDNA/PEP| Symbols: SPL2 | SPL2 (SQUAMOSA PROMOTER BINDING PROTEIN-LIKE 2); DNA binding / transcription factor		miR156	TC182990	Squamosa promoter-binding-like protein 2
ngs_90523669_x3043	TGACAGAAGAGAGTGACCAC	bna-miR156_v31		Contig1_8680_final	4	390-409	AT3G05810	TAIR9 consistent: transcript/cDNA/PEP| Symbols: | unknown protein
ngs_90523669_x3043	TGACAGAAGAGAGTGACCAC	bna-miR156_v31		Contig1_56608_remaining	2	117-136	AT1G27370	TAIR9 consistent: transcript/cDNA/PEP| Symbols: | squamosa promoter-binding protein-like 10 (SPL10)		miR156	TC195915	Squamosa promoter-binding-like protein 10
ngs_90560229_x2988	TGACAGAAGAGAGTGATCAC	bna-miR156_v32		Contig2_11808_final	4	654-674	AT1G03680	TAIR9 consistent: transcript/cDNA/PEP| Symbols: ATHM1
ngs_90560229_x2988	TGACAGAAGAGAGTGATCAC	bna-miR156_v32		Contig2_15430_final	4	759-777	AT1G18060	TAIR9 consistent: transcript/cDNA/PEP| Symbols: | unknown protein
ngs_90560229_x2988	TGACAGAAGAGAGTGATCAC	bna-miR156_v32		Contig1_4838_final	2	98-116	AT1G71690	TAIR9 consistent: transcript/cDNA/PEP| Symbols: | unknown protein
ngs_90560229_x2988	TGACAGAAGAGAGTGATCAC	bna-miR156_v32		Contig2_4838_final	2	107-125	AT1G71690	TAIR9 consistent: transcript/cDNA/PEP| Symbols: | unknown protein
ngs_90560229_x2988	TGACAGAAGAGAGTGATCAC	bna-miR156_v32		Contig1_23884_remaining	3	453-472	AT5G50570	TAIR9 consistent: transcript/cDNA/PEP| Symbols: | squamosa promoter-binding protein		miR156	TC197337	Squamosa promoter-binding-like protein 13
ngs_90560229_x2988	TGACAGAAGAGAGTGATCAC	bna-miR156_v32		Contig12_272_final	3.5	380-399	AT4G17520	TAIR9 consistent: transcript/cDNA/PEP| Symbols: | nuclear RNA-binding protein
ngs_90560229_x2988	TGACAGAAGAGAGTGATCAC	bna-miR156_v32		gi_32508707___NCBI	3.5	246-265	AT1G63770	TAIR9 consistent: transcript/cDNA/PEP| Symbols: | peptidase M1 family protein		miR167	TC163902	Peptidase M1 family protein
ngs_90560229_x2988	TGACAGAAGAGAGTGATCAC	bna-miR156_v32		Contig1_24555_remaining	2	494-513	AT5G43270	TAIR9 consistent: transcript/cDNA/PEP| Symbols: SPL2 | SPL2 (SQUAMOSA PROMOTER BINDING PROTEIN-LIKE 2); DNA binding / transcription factor		miR156	TC182990	Squamosa promoter-binding-like protein 2
ngs_90560229_x2988	TGACAGAAGAGAGTGATCAC	bna-miR156_v32		Contig1_56608_remaining	2	117-136	AT1G27370	TAIR9 consistent: transcript/cDNA/PEP| Symbols: | squamosa promoter-binding protein-like 10 (SPL10)		miR156	TC195915	Squamosa promoter-binding-like protein 10
ngs_90589571_x2787	TGACAGAAGGGAGTGAGCAC	bna-miR156_v35		Contig1_12721_final	3	1327-1346	AT3G14890	TAIR9 consistent: transcript/cDNA/PEP| Symbols: | phosphoesterase
ngs_90589571_x2787	TGACAGAAGGGAGTGAGCAC	bna-miR156_v35		Contig1_4838_final	4	98-116	AT1G71690	TAIR9 consistent: transcript/cDNA/PEP| Symbols: | unknown protein
ngs_90589571_x2787	TGACAGAAGGGAGTGAGCAC	bna-miR156_v35		Contig2_4838_final	4	107-125	AT1G71690	TAIR9 consistent: transcript/cDNA/PEP| Symbols: | unknown protein
ngs_90589571_x2787	TGACAGAAGGGAGTGAGCAC	bna-miR156_v35		Contig1_23884_remaining	3	453-472	AT5G50570	TAIR9 consistent: transcript/cDNA/PEP| Symbols: | squamosa promoter-binding protein		miR156	TC197337	Squamosa promoter-binding-like protein 13
ngs_90589571_x2787	TGACAGAAGGGAGTGAGCAC	bna-miR156_v35		Contig1_76052_remaining	3.5	446-465	AT2G04360	TAIR9 consistent: transcript/cDNA/PEP| Symbols: | unknown protein
ngs_90589571_x2787	TGACAGAAGGGAGTGAGCAC	bna-miR156_v35		ML4242R___AAFC	4	210-229	AT3G12685	TAIR9 consistent: transcript/cDNA/PEP| Symbols: | FUNCTIONS IN: molecular_function unknown; INVOLVED IN: biological_process unknown; LOCATED IN: cellular_component unknown; EXPRESSED IN: 20 plant structures; EXPRESSED DURING: 14 growth stages; CONTAINS InterPro DOMAIN/s: Acid phosphatase/vanadium-dependent haloperoxidase related (InterPro:IPR003832); BEST Arabidopsis thaliana protein match is: un…
ngs_90589571_x2787	TGACAGAAGGGAGTGAGCAC	bna-miR156_v35		Contig1_24555_remaining	2	494-513	AT5G43270	TAIR9 consistent: transcript/cDNA/PEP| Symbols: SPL2 | SPL2 (SQUAMOSA PROMOTER BINDING PROTEIN-LIKE 2); DNA binding / transcription factor		miR156	TC182990	Squamosa promoter-binding-like protein 2
ngs_90589571_x2787	TGACAGAAGGGAGTGAGCAC	bna-miR156_v35		Contig1_56608_remaining	2	117-136	AT1G27370	TAIR9 consistent: transcript/cDNA/PEP| Symbols: | squamosa promoter-binding protein-like 10 (SPL10)		miR156	TC195915	Squamosa promoter-binding-like protein 10
ngs_90555103_x2754	TGACAGAAGAGAGTGAGTAC	bna-miR156_v36		Contig1_4838_final	3.5	98-116	AT1G71690	TAIR9 consistent: transcript/cDNA/PEP| Symbols: | unknown protein
ngs_90555103_x2754	TGACAGAAGAGAGTGAGTAC	bna-miR156_v36		Contig2_4838_final	3.5	107-125	AT1G71690	TAIR9 consistent: transcript/cDNA/PEP| Symbols: | unknown protein
ngs_90555103_x2754	TGACAGAAGAGAGTGAGTAC	bna-miR156_v36		Contig42_1883_final	4	371-390	AT1G64090	TAIR9 consistent: transcript/cDNA/PEP| Symbols: | reticulon family protein (RTNLB3)
ngs_90555103_x2754	TGACAGAAGAGAGTGAGTAC	bna-miR156_v36		37RDBRH_UP_033_G03_05JUL2004_019.ab1___PBI	3.5	66-84	AT1G51550	TAIR9 PEP: F-box family protein | chr1:19117646-19119291 REVERSE
ngs_90555103_x2754	TGACAGAAGAGAGTGAGTAC	bna-miR156_v36		Contig1_23884_remaining	2.5	453-472	AT5G50570	TAIR9 consistent: transcript/cDNA/PEP| Symbols: | squamosa promoter-binding protein		miR156	TC197337	Squamosa promoter-binding-like protein 13
ngs_90555103_x2754	TGACAGAAGAGAGTGAGTAC	bna-miR156_v36		Contig1_68104_remaining	3.5	59-79	AT2G22840	TAIR9 consistent: transcript/cDNA/PEP| Symbols: AtGRF1 | AtGRF1 (GROWTH-REGULATING FACTOR 1); transcription activator
ngs_90555103_x2754	TGACAGAAGAGAGTGAGTAC	bna-miR156_v36		Contig1_1539_final	3	786-804	AT2G18280	TAIR9 consistent: transcript/cDNA/PEP| Symbols: AtTLP2 | AtTLP2 (TUBBY LIKE PROTEIN 2); phosphoric diester hydrolase/ transcription factor
ngs_90555103_x2754	TGACAGAAGAGAGTGAGTAC	bna-miR156_v36		Contig2_1539_final	3.5	753-771	AT2G18280	TAIR9 consistent: transcript/cDNA/PEP| Symbols: AtTLP2 | AtTLP2 (TUBBY LIKE PROTEIN 2); phosphoric diester hydrolase/ transcription factor
ngs_90555103_x2754	TGACAGAAGAGAGTGAGTAC	bna-miR156_v36		Contig1_9222_final	4	407-427	AT1G80090	TAIR9 consistent: transcript/cDNA/PEP| Symbols: | CBS domain-containing protein
ngs_90555103_x2754	TGACAGAAGAGAGTGAGTAC	bna-miR156_v36		Contig2_15020_final	4	85-104	AT1G58360	TAIR9 consistent: transcript/cDNA/PEP| Symbols: AAP1
ngs_90555103_x2754	TGACAGAAGAGAGTGAGTAC	bna-miR156_v36		Contig2_11650_final	4	528-546	AT4G38630	TAIR9 consistent: transcript/cDNA/PEP| Symbols: RPN10
ngs_90555103_x2754	TGACAGAAGAGAGTGAGTAC	bna-miR156_v36		Contig1_11329_final	3.5	666-684	AT3G22160	TAIR9 consistent: transcript/cDNA/PEP| Symbols: | VQ motif-containing protein
ngs_90555103_x2754	TGACAGAAGAGAGTGAGTAC	bna-miR156_v36		Contig3_3739_final	3.5	203-222	AT4G10750	TAIR9 consistent: transcript/cDNA/PEP| Symbols: | HpcH/HpaI aldolase family protein
ngs_90555103_x2754	TGACAGAAGAGAGTGAGTAC	bna-miR156_v36		Contig1_24555_remaining	1.5	494-513	AT5G43270	TAIR9 consistent: transcript/cDNA/PEP| Symbols: SPL2 | SPL2 (SQUAMOSA PROMOTER BINDING PROTEIN-LIKE 2); DNA binding / transcription factor		miR156	TC182990	Squamosa promoter-binding-like protein 2
ngs_90555103_x2754	TGACAGAAGAGAGTGAGTAC	bna-miR156_v36		Contig1_56608_remaining	1.5	117-136	AT1G27370	TAIR9 consistent: transcript/cDNA/PEP| Symbols: | squamosa promoter-binding protein-like 10 (SPL10)		miR156	TC195915	Squamosa promoter-binding-like protein 10
ngs_23111005_x2633	AGACAGAAGAGAGTGAGCAC	bna-miR156_v38		Contig2_15430_final	4	759-777	AT1G18060	TAIR9 consistent: transcript/cDNA/PEP| Symbols: | unknown protein
ngs_23111005_x2633	AGACAGAAGAGAGTGAGCAC	bna-miR156_v38		Contig2_2265_final	4	19-37	AT4G35730	TAIR9 consistent: transcript/cDNA/PEP| Symbols: | unknown protein
ngs_23111005_x2633	AGACAGAAGAGAGTGAGCAC	bna-miR156_v38		Contig9_9546_final	4	471-489	AT1G61780	TAIR9 consistent: transcript/cDNA/PEP| Symbols: | postsynaptic protein-related
ngs_23111005_x2633	AGACAGAAGAGAGTGAGCAC	bna-miR156_v38		Contig2_718_final	4	604-622	AT3G26790	TAIR9 consistent: transcript/cDNA/PEP| Symbols: FUS3 | FUS3 (FUSCA 3); DNA binding / transcription activator/ transcription factor
ngs_23111005_x2633	AGACAGAAGAGAGTGAGCAC	bna-miR156_v38		Contig2_11808_final	4	654-674	AT1G03680	TAIR9 consistent: transcript/cDNA/PEP| Symbols: ATHM1
ngs_23111005_x2633	AGACAGAAGAGAGTGAGCAC	bna-miR156_v38		Contig3_3461_final	4	35-53	AT1G50490	TAIR9 consistent: transcript/cDNA/PEP| Symbols: UBC20 | UBC20 (ubiquitin-conjugating enzyme 20); ubiquitin-protein ligase
ngs_23111005_x2633	AGACAGAAGAGAGTGAGCAC	bna-miR156_v38		Contig2_3461_final	4	20-38	AT1G50490	TAIR9 consistent: transcript/cDNA/PEP| Symbols: UBC20 | UBC20 (ubiquitin-conjugating enzyme 20); ubiquitin-protein ligase
ngs_23111005_x2633	AGACAGAAGAGAGTGAGCAC	bna-miR156_v38		Contig2_4838_final	4	107-125	AT1G71690	TAIR9 consistent: transcript/cDNA/PEP| Symbols: | unknown protein
ngs_23111005_x2633	AGACAGAAGAGAGTGAGCAC	bna-miR156_v38		Contig1_4838_final	4	98-116	AT1G71690	TAIR9 consistent: transcript/cDNA/PEP| Symbols: | unknown protein
ngs_23111005_x2633	AGACAGAAGAGAGTGAGCAC	bna-miR156_v38		Contig3_8766_final	4	758-776	AT5G49100	TAIR9 consistent: transcript/cDNA/PEP| Symbols: | unknown protein
ngs_23111005_x2633	AGACAGAAGAGAGTGAGCAC	bna-miR156_v38		Contig1_6808_final	3.5	619-637	AT3G43810	TAIR9 consistent: transcript/cDNA/PEP| Symbols: CAM7 | CAM7 (CALMODULIN 7); calcium ion binding
ngs_23111005_x2633	AGACAGAAGAGAGTGAGCAC	bna-miR156_v38		Contig2_13358_final	4	630-648	AT2G31360	TAIR9 consistent: transcript/cDNA/PEP| Symbols: ADS2 | ADS2 (16:0Delta9 Arabidopsis desaturase 2); oxidoreductase
ngs_23111005_x2633	AGACAGAAGAGAGTGAGCAC	bna-miR156_v38		Contig3_3641_final	4	429-448	AT4G34555	TAIR9 consistent: transcript/cDNA/PEP| Symbols: | 40S ribosomal protein S25
ngs_23111005_x2633	AGACAGAAGAGAGTGAGCAC	bna-miR156_v38		Contig2_5566_final	4	132-150	AT2G37570	TAIR9 consistent: transcript/cDNA/PEP| Symbols: SLT1 | SLT1 (sodium- and lithium-tolerant 1)
ngs_23111005_x2633	AGACAGAAGAGAGTGAGCAC	bna-miR156_v38		Contig1_23884_remaining	3	453-472	AT5G50570	TAIR9 consistent: transcript/cDNA/PEP| Symbols: | squamosa promoter-binding protein		miR156	TC197337	Squamosa promoter-binding-like protein 13
ngs_23111005_x2633	AGACAGAAGAGAGTGAGCAC	bna-miR156_v38		Contig1_68104_remaining	3.5	59-79	AT2G22840	TAIR9 consistent: transcript/cDNA/PEP| Symbols: AtGRF1 | AtGRF1 (GROWTH-REGULATING FACTOR 1); transcription activator
ngs_23111005_x2633	AGACAGAAGAGAGTGAGCAC	bna-miR156_v38		Contig1_13358_final	4	630-648	AT2G31360	TAIR9 consistent: transcript/cDNA/PEP| Symbols: ADS2 | ADS2 (16:0Delta9 Arabidopsis desaturase 2); oxidoreductase
ngs_23111005_x2633	AGACAGAAGAGAGTGAGCAC	bna-miR156_v38		Contig2_783_final	3	548-566	AT1G68760	TAIR9 consistent: transcript/cDNA/PEP| Symbols: ATNUDT1
ngs_23111005_x2633	AGACAGAAGAGAGTGAGCAC	bna-miR156_v38		BNARO5GH_T3_013_B05_30NOV2006_045.ab1___PBI	4	10-29	AT1G11040	TAIR9 consistent: transcript/cDNA/PEP| Symbols: | DNAJ chaperone C-terminal domain-containing protein
ngs_23111005_x2633	AGACAGAAGAGAGTGAGCAC	bna-miR156_v38		37RDBRH_UP_033_G03_05JUL2004_019.ab1___PBI	3.5	66-84	AT1G51550	TAIR9 PEP: F-box family protein | chr1:19117646-19119291 REVERSE
ngs_23111005_x2633	AGACAGAAGAGAGTGAGCAC	bna-miR156_v38		Contig12_272_final	3.5	380-399	AT4G17520	TAIR9 consistent: transcript/cDNA/PEP| Symbols: | nuclear RNA-binding protein
ngs_23111005_x2633	AGACAGAAGAGAGTGAGCAC	bna-miR156_v38		gi_32508707___NCBI	3.5	246-265	AT1G63770	TAIR9 consistent: transcript/cDNA/PEP| Symbols: | peptidase M1 family protein		miR167	TC163902	Peptidase M1 family protein
ngs_23111005_x2633	AGACAGAAGAGAGTGAGCAC	bna-miR156_v38		Contig2_3453_final	4	116-134	AT5G56170	TAIR9 consistent: transcript/cDNA/PEP| Symbols: | FUNCTIONS IN: molecular_function unknown; INVOLVED IN: biological_process unknown; LOCATED IN: anchored to membrane; EXPRESSED IN: 22 plant structures; EXPRESSED DURING: 13 growth stages; BEST Arabidopsis thaliana protein match is: LRE (LORELEI) (TAIR:AT4G26466.1); Has 71 Blast hits to 71 proteins in 9 species: Archae - 0; Bacteria - 0; Metazoa - …
ngs_23111005_x2633	AGACAGAAGAGAGTGAGCAC	bna-miR156_v38		Contig1_3641_final	4	406-425	AT4G34555	TAIR9 consistent: transcript/cDNA/PEP| Symbols: | 40S ribosomal protein S25
ngs_23111005_x2633	AGACAGAAGAGAGTGAGCAC	bna-miR156_v38		21ACACMS_UP_020_F03_06NOV2004_021.ab1___PBI	4	409-428	AT4G34555	TAIR9 consistent: transcript/cDNA/PEP| Symbols: | 40S ribosomal protein S25
ngs_23111005_x2633	AGACAGAAGAGAGTGAGCAC	bna-miR156_v38		Contig1_8726_final	4	222-240	AT2G04280	TAIR9 consistent: transcript/cDNA/PEP| Symbols: | unknown protein
ngs_23111005_x2633	AGACAGAAGAGAGTGAGCAC	bna-miR156_v38		Contig1_11609_final	4	735-753	AT3G07560	TAIR9 consistent: transcript/cDNA/PEP| Symbols: APM2
ngs_23111005_x2633	AGACAGAAGAGAGTGAGCAC	bna-miR156_v38		Contig4_3461_final	4	110-129	AT1G50490	TAIR9 consistent: transcript/cDNA/PEP| Symbols: UBC20 | UBC20 (ubiquitin-conjugating enzyme 20); ubiquitin-protein ligase
ngs_23111005_x2633	AGACAGAAGAGAGTGAGCAC	bna-miR156_v38		Contig1_9985_final	4	382-400	AT1G33265	TAIR9 consistent: transcript/cDNA/PEP| Symbols: | unknown protein
ngs_23111005_x2633	AGACAGAAGAGAGTGAGCAC	bna-miR156_v38		Contig1_24555_remaining	2	494-513	AT5G43270	TAIR9 consistent: transcript/cDNA/PEP| Symbols: SPL2 | SPL2 (SQUAMOSA PROMOTER BINDING PROTEIN-LIKE 2); DNA binding / transcription factor		miR156	TC182990	Squamosa promoter-binding-like protein 2
ngs_23111005_x2633	AGACAGAAGAGAGTGAGCAC	bna-miR156_v38		Contig1_56608_remaining	2	117-136	AT1G27370	TAIR9 consistent: transcript/cDNA/PEP| Symbols: | squamosa promoter-binding protein-like 10 (SPL10)		miR156	TC195915	Squamosa promoter-binding-like protein 10
ngs_23111005_x2633	AGACAGAAGAGAGTGAGCAC	bna-miR156_v38		Contig1_13199_final	4	491-509	AT2G20370	TAIR9 consistent: transcript/cDNA/PEP| Symbols: KAM1
ngs_23111005_x2633	AGACAGAAGAGAGTGAGCAC	bna-miR156_v38		Contig2_9985_final	4	414-432	AT1G33265	TAIR9 consistent: transcript/cDNA/PEP| Symbols: | unknown protein
ngs_23111005_x2633	AGACAGAAGAGAGTGAGCAC	bna-miR156_v38		Contig1_14565_final	4	1877-1896	AT1G71350	TAIR9 consistent: transcript/cDNA/PEP| Symbols: | eukaryotic translation initiation factor SUI1 family protein
ngs_23111005_x2633	AGACAGAAGAGAGTGAGCAC	bna-miR156_v38		Contig4_11609_final	4	487-505	AT3G07560	TAIR9 consistent: transcript/cDNA/PEP| Symbols: APM2
ngs_90486283_x2626	TGACAGAAGAGAGGGAGCAT	bna-miR156_v39		Contig435_4314_final	2.5	130-148	AT3G01910	TAIR9 consistent: transcript/cDNA/PEP| Symbols: SOX
ngs_90486283_x2626	TGACAGAAGAGAGGGAGCAT	bna-miR156_v39		Contig1_1030_final	3.5	761-780	AT4G38920	TAIR9 consistent: transcript/cDNA/PEP| Symbols: AVA-P3
ngs_90486283_x2626	TGACAGAAGAGAGGGAGCAT	bna-miR156_v39		Contig1_31851_remaining	4	1248-1267	AT3G24350	TAIR9 consistent: transcript/cDNA/PEP| Symbols: SYP32
ngs_90486283_x2626	TGACAGAAGAGAGGGAGCAT	bna-miR156_v39		Contig1_53915_remaining	3.5	2-21	AT4G32030	TAIR9 consistent: transcript/cDNA/PEP| Symbols: | unknown protein
ngs_90486283_x2626	TGACAGAAGAGAGGGAGCAT	bna-miR156_v39		Contig1_9582_final	4	36-56	AT2G15790	TAIR9 consistent: transcript/cDNA/PEP| Symbols: SQN
ngs_90486283_x2626	TGACAGAAGAGAGGGAGCAT	bna-miR156_v39		Contig1_9640_final	4	135-154	AT3G55490	TAIR9 consistent: transcript/cDNA/PEP| Symbols: | CONTAINS InterPro DOMAIN/s: GINS complex
ngs_90486283_x2626	TGACAGAAGAGAGGGAGCAT	bna-miR156_v39		46RDOAG_UP_043_F04_27DEC2004_022.ab1___PBI	4	161-181	AT1G22510	TAIR9 consistent: transcript/cDNA/PEP| Symbols: | zinc finger (C3HC4-type RING finger) family protein
ngs_90486283_x2626	TGACAGAAGAGAGGGAGCAT	bna-miR156_v39		Contig1_1539_final	4	786-804	AT2G18280	TAIR9 consistent: transcript/cDNA/PEP| Symbols: AtTLP2 | AtTLP2 (TUBBY LIKE PROTEIN 2); phosphoric diester hydrolase/ transcription factor
ngs_90486283_x2626	TGACAGAAGAGAGGGAGCAT	bna-miR156_v39		Contig1_23884_remaining	2	453-472	AT5G50570	TAIR9 consistent: transcript/cDNA/PEP| Symbols: | squamosa promoter-binding protein		miR156	TC197337	Squamosa promoter-binding-like protein 13
ngs_90486283_x2626	TGACAGAAGAGAGGGAGCAT	bna-miR156_v39		37RDBRH_UP_033_G03_05JUL2004_019.ab1___PBI	3	66-84	AT1G51550	TAIR9 PEP: F-box family protein | chr1:19117646-19119291 REVERSE
ngs_90486283_x2626	TGACAGAAGAGAGGGAGCAT	bna-miR156_v39		Contig2_783_final	4	548-566	AT1G68760	TAIR9 consistent: transcript/cDNA/PEP| Symbols: ATNUDT1
ngs_90486283_x2626	TGACAGAAGAGAGGGAGCAT	bna-miR156_v39		BNARO5GH_T3_013_B05_30NOV2006_045.ab1___PBI	2.5	11-29	AT1G11040	TAIR9 consistent: transcript/cDNA/PEP| Symbols: | DNAJ chaperone C-terminal domain-containing protein
ngs_90486283_x2626	TGACAGAAGAGAGGGAGCAT	bna-miR156_v39		Contig2_1539_final	4	753-771	AT2G18280	TAIR9 consistent: transcript/cDNA/PEP| Symbols: AtTLP2 | AtTLP2 (TUBBY LIKE PROTEIN 2); phosphoric diester hydrolase/ transcription factor
ngs_90486283_x2626	TGACAGAAGAGAGGGAGCAT	bna-miR156_v39		Contig2_15020_final	3.5	85-104	AT1G58360	TAIR9 consistent: transcript/cDNA/PEP| Symbols: AAP1
ngs_90486283_x2626	TGACAGAAGAGAGGGAGCAT	bna-miR156_v39		BNSCS4CT_UP_032_G03_19JAN2005_019.ab1___PBI	4	112-130	AT4G32290	TAIR9 consistent: transcript/cDNA/PEP| Symbols: | unknown protein
ngs_90486283_x2626	TGACAGAAGAGAGGGAGCAT	bna-miR156_v39		Contig1_13753_final	4	284-303	AT1G21090	TAIR9 consistent: transcript/cDNA/PEP| Symbols: | hydroxyproline-rich glycoprotein family protein
ngs_90486283_x2626	TGACAGAAGAGAGGGAGCAT	bna-miR156_v39		Contig3_4839_final	3	2-20	AT3G16480	TAIR9 consistent: transcript/cDNA/PEP| Symbols: MPPalpha | MPPalpha (mitochondrial processing peptidase alpha subunit); catalytic/ metal ion binding / metalloendopeptidase/ zinc ion binding
ngs_90486283_x2626	TGACAGAAGAGAGGGAGCAT	bna-miR156_v39		Contig1_8680_final	4	390-409	AT3G05810	TAIR9 consistent: transcript/cDNA/PEP| Symbols: | unknown protein
ngs_90486283_x2626	TGACAGAAGAGAGGGAGCAT	bna-miR156_v39		Contig1_24555_remaining	1	494-513	AT5G43270	TAIR9 consistent: transcript/cDNA/PEP| Symbols: SPL2 | SPL2 (SQUAMOSA PROMOTER BINDING PROTEIN-LIKE 2); DNA binding / transcription factor		miR156	TC182990	Squamosa promoter-binding-like protein 2
ngs_90486283_x2626	TGACAGAAGAGAGGGAGCAT	bna-miR156_v39		Contig1_14565_final	4	1877-1896	AT1G71350	TAIR9 consistent: transcript/cDNA/PEP| Symbols: | eukaryotic translation initiation factor SUI1 family protein
ngs_90486283_x2626	TGACAGAAGAGAGGGAGCAT	bna-miR156_v39		Contig1_56608_remaining	1	117-136	AT1G27370	TAIR9 consistent: transcript/cDNA/PEP| Symbols: | squamosa promoter-binding protein-like 10 (SPL10)		miR156	TC195915	Squamosa promoter-binding-like protein 10
ngs_97321394_x66413	TTGACAGAAGAAAGAGAGCAC	bna-miR156_v4	smo-miR156c	24RDBNH_UP_106_B07_10MAR2006_061.ab1___PBI	4	75-95	AT2G45990	TAIR9 consistent: transcript/cDNA/PEP| Symbols: | unknown protein
ngs_97321394_x66413	TTGACAGAAGAAAGAGAGCAC	bna-miR156_v4	smo-miR156c	Contig1_56608_remaining	2	117-137	AT1G27370	TAIR9 consistent: transcript/cDNA/PEP| Symbols: | squamosa promoter-binding protein-like 10 (SPL10)		miR156	TC195915	Squamosa promoter-binding-like protein 10
ngs_97321394_x66413	TTGACAGAAGAAAGAGAGCAC	bna-miR156_v4	smo-miR156c	Contig1_24555_remaining	2	494-514	AT5G43270	TAIR9 consistent: transcript/cDNA/PEP| Symbols: SPL2 | SPL2 (SQUAMOSA PROMOTER BINDING PROTEIN-LIKE 2); DNA binding / transcription factor		miR156	TC182990	Squamosa promoter-binding-like protein 2
ngs_97321394_x66413	TTGACAGAAGAAAGAGAGCAC	bna-miR156_v4	smo-miR156c	BNDH4DCT_UP_012_H02_16DEC2004_002.ab1___PBI	4	304-325	AT1G12672	TAIR9 consistent: transcript/cDNA/PEP| Symbols: | unknown protein
ngs_97321394_x66413	TTGACAGAAGAAAGAGAGCAC	bna-miR156_v4	smo-miR156c	Contig2_15020_final	2	85-105	AT1G58360	TAIR9 consistent: transcript/cDNA/PEP| Symbols: AAP1
ngs_97321394_x66413	TTGACAGAAGAAAGAGAGCAC	bna-miR156_v4	smo-miR156c	Contig2_11650_final	4	526-547	AT4G38630	TAIR9 consistent: transcript/cDNA/PEP| Symbols: RPN10
ngs_97321394_x66413	TTGACAGAAGAAAGAGAGCAC	bna-miR156_v4	smo-miR156c	gi_21843935___NCBI	3	424-443	AT2G47880	TAIR9 consistent: transcript/cDNA/PEP| Symbols: | glutaredoxin family protein
ngs_97321394_x66413	TTGACAGAAGAAAGAGAGCAC	bna-miR156_v4	smo-miR156c	Contig2_14261_final	4	364-383	AT1G76680	TAIR9 consistent: transcript/cDNA/PEP| Symbols: OPR1
ngs_97321394_x66413	TTGACAGAAGAAAGAGAGCAC	bna-miR156_v4	smo-miR156c	Contig1_14261_final	4	383-402	AT1G76680	TAIR9 consistent: transcript/cDNA/PEP| Symbols: OPR1
ngs_97321394_x66413	TTGACAGAAGAAAGAGAGCAC	bna-miR156_v4	smo-miR156c	Contig1_23884_remaining	4	453-473	AT5G50570	TAIR9 consistent: transcript/cDNA/PEP| Symbols: | squamosa promoter-binding protein		miR156	TC197337	Squamosa promoter-binding-like protein 13
ngs_97321394_x66413	TTGACAGAAGAAAGAGAGCAC	bna-miR156_v4	smo-miR156c	46RDOAG_UP_012_A09_24SEP2004_079.ab1___PBI	4	25-44	AT2G21630	TAIR9 consistent: transcript/cDNA/PEP| Symbols: | transport protein
ngs_97321394_x66413	TTGACAGAAGAAAGAGAGCAC	bna-miR156_v4	smo-miR156c	Contig1_6707_final	4	78-98	AT2G45990	TAIR9 consistent: transcript/cDNA/PEP| Symbols: | unknown protein
ngs_97321394_x66413	TTGACAGAAGAAAGAGAGCAC	bna-miR156_v4	smo-miR156c	Contig1_1351_final	4	535-555	AT3G13350	TAIR9 consistent: transcript/cDNA/PEP| Symbols: | high mobility group (HMG1/2) family protein / ARID/BRIGHT DNA-binding domain-containing protein
ngs_97321394_x66413	TTGACAGAAGAAAGAGAGCAC	bna-miR156_v4	smo-miR156c	BNQA_UP_143_E09_10NOV2005_071.ab1___PBI	4	376-396	AT3G15380	TAIR9 consistent: transcript/cDNA/PEP| Symbols: | choline transporter-related
ngs_93315043_x2566	TGGCAGAAGAGAGTGAGCAC	bna-miR156_v40		Contig1_3794_final	4	161-179	AT1G62850	TAIR9 consistent: transcript/cDNA/PEP| Symbols: | translation release factor
ngs_93315043_x2566	TGGCAGAAGAGAGTGAGCAC	bna-miR156_v40		Contig44_1883_final	4	351-370	AT1G64090	TAIR9 consistent: transcript/cDNA/PEP| Symbols: | reticulon family protein (RTNLB3)
ngs_93315043_x2566	TGGCAGAAGAGAGTGAGCAC	bna-miR156_v40		Contig2_15989_final	3.5	32-50	AT1G48160	TAIR9 consistent: transcript/cDNA/PEP| Symbols: | signal recognition particle 19 kDa protein
ngs_93315043_x2566	TGGCAGAAGAGAGTGAGCAC	bna-miR156_v40		Contig1_9012_final	3.5	1364-1383	AT3G07810	TAIR9 consistent: transcript/cDNA/PEP| Symbols: | heterogeneous nuclear ribonucleoprotein
ngs_93315043_x2566	TGGCAGAAGAGAGTGAGCAC	bna-miR156_v40		Contig1_15989_final	3.5	42-60	AT1G48160	TAIR9 consistent: transcript/cDNA/PEP| Symbols: | signal recognition particle 19 kDa protein
ngs_93315043_x2566	TGGCAGAAGAGAGTGAGCAC	bna-miR156_v40		Contig1_4838_final	4	98-116	AT1G71690	TAIR9 consistent: transcript/cDNA/PEP| Symbols: | unknown protein
ngs_93315043_x2566	TGGCAGAAGAGAGTGAGCAC	bna-miR156_v40		Contig2_4838_final	4	107-125	AT1G71690	TAIR9 consistent: transcript/cDNA/PEP| Symbols: | unknown protein
ngs_93315043_x2566	TGGCAGAAGAGAGTGAGCAC	bna-miR156_v40		Contig1_23884_remaining	3	453-472	AT5G50570	TAIR9 consistent: transcript/cDNA/PEP| Symbols: | squamosa promoter-binding protein		miR156	TC197337	Squamosa promoter-binding-like protein 13
ngs_93315043_x2566	TGGCAGAAGAGAGTGAGCAC	bna-miR156_v40		Contig41_1883_final	4	1125-1144	AT5G42020	TAIR9 consistent: transcript/cDNA/PEP| Symbols: BIP		miR156	TC183712	Luminal-binding protein 2 precursor
ngs_93315043_x2566	TGGCAGAAGAGAGTGAGCAC	bna-miR156_v40		CL2041R___AAFC	4	560-578	AT3G13040	TAIR9 consistent: transcript/cDNA/PEP| Symbols: | myb family transcription factor
ngs_93315043_x2566	TGGCAGAAGAGAGTGAGCAC	bna-miR156_v40		Contig247__largest	4	249-268	AT3G25230	TAIR9 consistent: transcript/cDNA/PEP| Symbols: ROF1
ngs_93315043_x2566	TGGCAGAAGAGAGTGAGCAC	bna-miR156_v40		47RDOAH_UP_058_G01_30JAN2006_003.ab1___PBI	4	346-364	AT4G34160	TAIR9 consistent: transcript/cDNA/PEP| Symbols: CYCD3;1
ngs_93315043_x2566	TGGCAGAAGAGAGTGAGCAC	bna-miR156_v40		BNYS2DCT_UP_005_D09_28FEB2005_073.ab1___PBI	4	255-273	AT2G31490	TAIR9 consistent: transcript/cDNA/PEP| Symbols: | unknown protein
ngs_93315043_x2566	TGGCAGAAGAGAGTGAGCAC	bna-miR156_v40		Contig4_11075_final	4	53-72	AT5G24890	TAIR9 consistent: transcript/cDNA/PEP| Symbols: | unknown protein
ngs_93315043_x2566	TGGCAGAAGAGAGTGAGCAC	bna-miR156_v40		Contig1_86277_remaining	4	257-275	AT5G53730	TAIR9 consistent: transcript/cDNA/PEP| Symbols: | harpin-induced family protein / HIN1 family protein / harpin-responsive family protein
ngs_93315043_x2566	TGGCAGAAGAGAGTGAGCAC	bna-miR156_v40		48RDOAM_UP_058_B04_03FEB2006_030.ab1___PBI	4	332-350	AT5G16300	TAIR9 consistent: transcript/cDNA/PEP| Symbols: | FUNCTIONS IN: molecular_function unknown; INVOLVED IN: biological_process unknown; LOCATED IN: cellular_component unknown; EXPRESSED IN: 23 plant structures; EXPRESSED DURING: 13 growth stages; CONTAINS InterPro DOMAIN/s: Vps51/Vps67 (InterPro:IPR014812); Has 201 Blast hits to 182 proteins in 75 species: Archae - 0; Bacteria - 0; Metazoa - 125; Fu…
ngs_93315043_x2566	TGGCAGAAGAGAGTGAGCAC	bna-miR156_v40		Contig1_7722_final	4	732-750	AT2G30260	TAIR9 consistent: transcript/cDNA/PEP| Symbols: U2B'' | U2B'' (U2 small nuclear ribonucleoprotein B); RNA binding / nucleic acid binding / nucleotide binding
ngs_93315043_x2566	TGGCAGAAGAGAGTGAGCAC	bna-miR156_v40		Contig1_9082_final	4	860-878	AT1G68580	TAIR9 consistent: transcript/cDNA/PEP| Symbols: | agenet domain-containing protein / bromo-adjacent homology (BAH) domain-containing protein
ngs_93315043_x2566	TGGCAGAAGAGAGTGAGCAC	bna-miR156_v40		Contig1_24555_remaining	2	494-513	AT5G43270	TAIR9 consistent: transcript/cDNA/PEP| Symbols: SPL2 | SPL2 (SQUAMOSA PROMOTER BINDING PROTEIN-LIKE 2); DNA binding / transcription factor		miR156	TC182990	Squamosa promoter-binding-like protein 2
ngs_93315043_x2566	TGGCAGAAGAGAGTGAGCAC	bna-miR156_v40		Contig1_56608_remaining	2	117-136	AT1G27370	TAIR9 consistent: transcript/cDNA/PEP| Symbols: | squamosa promoter-binding protein-like 10 (SPL10)		miR156	TC195915	Squamosa promoter-binding-like protein 10
ngs_93315043_x2566	TGGCAGAAGAGAGTGAGCAC	bna-miR156_v40		60ACAB48R_UP_021_B10_22OCT2004_078.ab1___PBI	4	34-54	AT1G21722	TAIR9 consistent: transcript/cDNA/PEP| Symbols: | unknown protein
ngs_90639037_x2104	TGACAGGAGAGAGTGAGCAC	bna-miR156_v41		Contig1_4458_final	4	1113-1133	AT2G32260	TAIR9 consistent: transcript/cDNA/PEP| Symbols: ATCCT1
ngs_90639037_x2104	TGACAGGAGAGAGTGAGCAC	bna-miR156_v41		Contig5_493_final	4	9-28	AT4G28750	TAIR9 consistent: transcript/cDNA/PEP| Symbols: PSAE-1 | PSAE-1 (PSA E1 KNOCKOUT); catalytic
ngs_90639037_x2104	TGACAGGAGAGAGTGAGCAC	bna-miR156_v41		Contig2_13386_final	4	665-685	AT5G11810	TAIR9 consistent: transcript/cDNA/PEP| Symbols: | unknown protein
ngs_90639037_x2104	TGACAGGAGAGAGTGAGCAC	bna-miR156_v41		Contig73_4314_final	3.5	535-553	AT1G23490	TAIR9 consistent: transcript/cDNA/PEP| Symbols: ATARFA1A
ngs_90639037_x2104	TGACAGGAGAGAGTGAGCAC	bna-miR156_v41		BNARO4GH_T3_008_E03_24NOV2006_023.ab1___PBI	4	164-182	AT4G00520	TAIR9 consistent: transcript/cDNA/PEP| Symbols: | acyl-CoA thioesterase family protein
ngs_90639037_x2104	TGACAGGAGAGAGTGAGCAC	bna-miR156_v41		Contig1_23884_remaining	3	453-472	AT5G50570	TAIR9 consistent: transcript/cDNA/PEP| Symbols: | squamosa promoter-binding protein		miR156	TC197337	Squamosa promoter-binding-like protein 13
ngs_90639037_x2104	TGACAGGAGAGAGTGAGCAC	bna-miR156_v41		Contig2_4838_final	4	107-125	AT1G71690	TAIR9 consistent: transcript/cDNA/PEP| Symbols: | unknown protein
ngs_90639037_x2104	TGACAGGAGAGAGTGAGCAC	bna-miR156_v41		Contig1_4838_final	4	98-116	AT1G71690	TAIR9 consistent: transcript/cDNA/PEP| Symbols: | unknown protein
ngs_90639037_x2104	TGACAGGAGAGAGTGAGCAC	bna-miR156_v41		Contig1_56608_remaining	2	117-136	AT1G27370	TAIR9 consistent: transcript/cDNA/PEP| Symbols: | squamosa promoter-binding protein-like 10 (SPL10)		miR156	TC195915	Squamosa promoter-binding-like protein 10
ngs_90639037_x2104	TGACAGGAGAGAGTGAGCAC	bna-miR156_v41		Contig1_2166_final	3	113-132	AT4G26850	TAIR9 consistent: transcript/cDNA/PEP| Symbols: VTC2 | VTC2 (vitamin c defective 2); GDP-D-glucose phosphorylase/ GDP-galactose:glucose-1-phosphate guanyltransferase/ GDP-galactose:mannose-1-phosphate guanyltransferase/ GDP-galactose:myoinositol-1-phosphate guanyltransferase/ galactose-1-phosphate guanylyltra
ngs_90639037_x2104	TGACAGGAGAGAGTGAGCAC	bna-miR156_v41		Contig1_24555_remaining	2	494-513	AT5G43270	TAIR9 consistent: transcript/cDNA/PEP| Symbols: SPL2 | SPL2 (SQUAMOSA PROMOTER BINDING PROTEIN-LIKE 2); DNA binding / transcription factor		miR156	TC182990	Squamosa promoter-binding-like protein 2
ngs_90639037_x2104	TGACAGGAGAGAGTGAGCAC	bna-miR156_v41		Contig1_10083_remaining	4	567-585	AT1G32080	TAIR9 consistent: transcript/cDNA/PEP| Symbols: | membrane protein
ngs_90544807_x2088	TGACAGAAGAGAGTGAGCAG	bna-miR156_v42		36RDBRG_UP_078_G10_19JAN2006_068.ab1___PBI	3.5	607-627	AT5G58740	TAIR9 consistent: transcript/cDNA/PEP| Symbols: | nuclear movement family protein
ngs_90544807_x2088	TGACAGAAGAGAGTGAGCAG	bna-miR156_v42		Contig1_79442_remaining	4	367-386	AT5G16300	TAIR9 consistent: transcript/cDNA/PEP| Symbols: | FUNCTIONS IN: molecular_function unknown; INVOLVED IN: biological_process unknown; LOCATED IN: cellular_component unknown; EXPRESSED IN: 23 plant structures; EXPRESSED DURING: 13 growth stages; CONTAINS InterPro DOMAIN/s: Vps51/Vps67 (InterPro:IPR014812); Has 204 Blast hits to 183 proteins in 76 species: Archae - 0; Bacteria - 0; Metazoa - 127; Fu…
ngs_90544807_x2088	TGACAGAAGAGAGTGAGCAG	bna-miR156_v42		Contig1_1030_final	3.5	761-780	AT4G38920	TAIR9 consistent: transcript/cDNA/PEP| Symbols: AVA-P3
ngs_90544807_x2088	TGACAGAAGAGAGTGAGCAG	bna-miR156_v42		Contig1_4838_final	4	98-116	AT1G71690	TAIR9 consistent: transcript/cDNA/PEP| Symbols: | unknown protein
ngs_90544807_x2088	TGACAGAAGAGAGTGAGCAG	bna-miR156_v42		Contig5_2811_final	3.5	1357-1375	AT2G20360	TAIR9 consistent: transcript/cDNA/PEP| Symbols: | binding / catalytic/ coenzyme binding
ngs_90544807_x2088	TGACAGAAGAGAGTGAGCAG	bna-miR156_v42		Contig2_4838_final	4	107-125	AT1G71690	TAIR9 consistent: transcript/cDNA/PEP| Symbols: | unknown protein
ngs_90544807_x2088	TGACAGAAGAGAGTGAGCAG	bna-miR156_v42		Contig42_1883_final	3	371-390	AT1G64090	TAIR9 consistent: transcript/cDNA/PEP| Symbols: | reticulon family protein (RTNLB3)
ngs_90544807_x2088	TGACAGAAGAGAGTGAGCAG	bna-miR156_v42		8RDBRH_UP_022_B05_17SEP2003_045.ab1___PBI	4	23-41	AT2G02760	TAIR9 consistent: transcript/cDNA/PEP| Symbols: ATUBC2
ngs_90544807_x2088	TGACAGAAGAGAGTGAGCAG	bna-miR156_v42		Contig44_411_final	4	29-47	AT2G02760	TAIR9 consistent: transcript/cDNA/PEP| Symbols: ATUBC2
ngs_90544807_x2088	TGACAGAAGAGAGTGAGCAG	bna-miR156_v42		CD2350R___AAFC	4	43-61	AT5G64940	TAIR9 consistent: transcript/cDNA/PEP| Symbols: ATATH13
ngs_90544807_x2088	TGACAGAAGAGAGTGAGCAG	bna-miR156_v42		Contig1_23884_remaining	3	453-472	AT5G50570	TAIR9 consistent: transcript/cDNA/PEP| Symbols: | squamosa promoter-binding protein		miR156	TC197337	Squamosa promoter-binding-like protein 13
ngs_90544807_x2088	TGACAGAAGAGAGTGAGCAG	bna-miR156_v42		Contig2_783_final	4	548-566	AT1G68760	TAIR9 consistent: transcript/cDNA/PEP| Symbols: ATNUDT1
ngs_90544807_x2088	TGACAGAAGAGAGTGAGCAG	bna-miR156_v42		Contig3_1561_final	4	10-30	AT1G17880	TAIR9 consistent: transcript/cDNA/PEP| Symbols: | nascent polypeptide-associated complex (NAC) domain-containing protein / BTF3b-like transcription factor
ngs_90544807_x2088	TGACAGAAGAGAGTGAGCAG	bna-miR156_v42		Contig1_9222_final	2.5	407-427	AT1G80090	TAIR9 consistent: transcript/cDNA/PEP| Symbols: | CBS domain-containing protein
ngs_90544807_x2088	TGACAGAAGAGAGTGAGCAG	bna-miR156_v42		Contig2_15020_final	3.5	85-104	AT1G58360	TAIR9 consistent: transcript/cDNA/PEP| Symbols: AAP1
ngs_90544807_x2088	TGACAGAAGAGAGTGAGCAG	bna-miR156_v42		BNSCS4CT_UP_032_G03_19JAN2005_019.ab1___PBI	4	112-130	AT4G32290	TAIR9 consistent: transcript/cDNA/PEP| Symbols: | unknown protein
ngs_90544807_x2088	TGACAGAAGAGAGTGAGCAG	bna-miR156_v42		Contig4_11075_final	4	54-72	AT5G24890	TAIR9 consistent: transcript/cDNA/PEP| Symbols: | unknown protein
ngs_90544807_x2088	TGACAGAAGAGAGTGAGCAG	bna-miR156_v42		Contig1_14565_final	4	1877-1896	AT1G71350	TAIR9 consistent: transcript/cDNA/PEP| Symbols: | eukaryotic translation initiation factor SUI1 family protein
ngs_90544807_x2088	TGACAGAAGAGAGTGAGCAG	bna-miR156_v42		Contig3_3739_final	3.5	203-222	AT4G10750	TAIR9 consistent: transcript/cDNA/PEP| Symbols: | HpcH/HpaI aldolase family protein
ngs_90544807_x2088	TGACAGAAGAGAGTGAGCAG	bna-miR156_v42		Contig1_24555_remaining	2	494-513	AT5G43270	TAIR9 consistent: transcript/cDNA/PEP| Symbols: SPL2 | SPL2 (SQUAMOSA PROMOTER BINDING PROTEIN-LIKE 2); DNA binding / transcription factor		miR156	TC182990	Squamosa promoter-binding-like protein 2
ngs_90544807_x2088	TGACAGAAGAGAGTGAGCAG	bna-miR156_v42		Contig1_56608_remaining	2	117-136	AT1G27370	TAIR9 consistent: transcript/cDNA/PEP| Symbols: | squamosa promoter-binding protein-like 10 (SPL10)		miR156	TC195915	Squamosa promoter-binding-like protein 10
ngs_97326454_x2073	TTGACAGAAGATAGAAAGCAC	bna-miR156_v43		Contig1_24555_remaining	3	494-514	AT5G43270	TAIR9 consistent: transcript/cDNA/PEP| Symbols: SPL2 | SPL2 (SQUAMOSA PROMOTER BINDING PROTEIN-LIKE 2); DNA binding / transcription factor		miR156	TC182990	Squamosa promoter-binding-like protein 2
ngs_97326454_x2073	TTGACAGAAGATAGAAAGCAC	bna-miR156_v43		Contig1_56608_remaining	3	117-137	AT1G27370	TAIR9 consistent: transcript/cDNA/PEP| Symbols: | squamosa promoter-binding protein-like 10 (SPL10)		miR156	TC195915	Squamosa promoter-binding-like protein 10
ngs_97326454_x2073	TTGACAGAAGATAGAAAGCAC	bna-miR156_v43		Contig1_14261_final	4	383-402	AT1G76680	TAIR9 consistent: transcript/cDNA/PEP| Symbols: OPR1
ngs_97326454_x2073	TTGACAGAAGATAGAAAGCAC	bna-miR156_v43		Contig2_14261_final	4	364-383	AT1G76680	TAIR9 consistent: transcript/cDNA/PEP| Symbols: OPR1
ngs_97326454_x2073	TTGACAGAAGATAGAAAGCAC	bna-miR156_v43		Contig1_9220_final	4	500-519	AT1G07830	TAIR9 consistent: transcript/cDNA/PEP| Symbols: | ribosomal protein L29 family protein
ngs_90582191_x2054	TGACAGAAGAGGGTGAGCAC	bna-miR156_v44	mtr-miR156j	Contig2_1622_final	4	297-315	AT4G19460	TAIR9 consistent: transcript/cDNA/PEP| Symbols: | glycosyl transferase family 1 protein
ngs_90582191_x2054	TGACAGAAGAGGGTGAGCAC	bna-miR156_v44	mtr-miR156j	Contig1_23884_remaining	3	453-472	AT5G50570	TAIR9 consistent: transcript/cDNA/PEP| Symbols: | squamosa promoter-binding protein		miR156	TC197337	Squamosa promoter-binding-like protein 13
ngs_90582191_x2054	TGACAGAAGAGGGTGAGCAC	bna-miR156_v44	mtr-miR156j	BNARO5GH_T3_017_C06_30NOV2006_044.ab1___PBI	4	349-367	AT4G14605	TAIR9 consistent: transcript/cDNA/PEP| Symbols: | FUNCTIONS IN: molecular_function unknown; INVOLVED IN: biological_process unknown; LOCATED IN: cellular_component unknown; EXPRESSED IN: 22 plant structures; EXPRESSED DURING: 13 growth stages; CONTAINS InterPro DOMAIN/s: Mitochodrial transcription termination factor-related (InterPro:IPR003690); BEST Arabidopsis thaliana protein match is: EMB2219…
ngs_90582191_x2054	TGACAGAAGAGGGTGAGCAC	bna-miR156_v44	mtr-miR156j	Contig1_4838_final	4	98-116	AT1G71690	TAIR9 consistent: transcript/cDNA/PEP| Symbols: | unknown protein
ngs_90582191_x2054	TGACAGAAGAGGGTGAGCAC	bna-miR156_v44	mtr-miR156j	Contig2_4838_final	4	107-125	AT1G71690	TAIR9 consistent: transcript/cDNA/PEP| Symbols: | unknown protein
ngs_90582191_x2054	TGACAGAAGAGGGTGAGCAC	bna-miR156_v44	mtr-miR156j	BL5355R___AAFC	3.5	388-408	AT3G13224	TAIR9 consistent: transcript/cDNA/PEP| Symbols: | RNA recognition motif (RRM)-containing protein
ngs_90582191_x2054	TGACAGAAGAGGGTGAGCAC	bna-miR156_v44	mtr-miR156j	Contig1_24555_remaining	2	494-513	AT5G43270	TAIR9 consistent: transcript/cDNA/PEP| Symbols: SPL2 | SPL2 (SQUAMOSA PROMOTER BINDING PROTEIN-LIKE 2); DNA binding / transcription factor		miR156	TC182990	Squamosa promoter-binding-like protein 2
ngs_90582191_x2054	TGACAGAAGAGGGTGAGCAC	bna-miR156_v44	mtr-miR156j	Contig1_56608_remaining	2	117-136	AT1G27370	TAIR9 consistent: transcript/cDNA/PEP| Symbols: | squamosa promoter-binding protein-like 10 (SPL10)		miR156	TC195915	Squamosa promoter-binding-like protein 10
ngs_90541119_x2009	TGACAGAAGAGAGTGAGCACG	bna-miR156_v46		Contig1_79442_remaining	4	367-386	AT5G16300	TAIR9 consistent: transcript/cDNA/PEP| Symbols: | FUNCTIONS IN: molecular_function unknown; INVOLVED IN: biological_process unknown; LOCATED IN: cellular_component unknown; EXPRESSED IN: 23 plant structures; EXPRESSED DURING: 13 growth stages; CONTAINS InterPro DOMAIN/s: Vps51/Vps67 (InterPro:IPR014812); Has 204 Blast hits to 183 proteins in 76 species: Archae - 0; Bacteria - 0; Metazoa - 127; Fu…
ngs_90541119_x2009	TGACAGAAGAGAGTGAGCACG	bna-miR156_v46		Contig1_4838_final	3	97-116	AT1G71690	TAIR9 consistent: transcript/cDNA/PEP| Symbols: | unknown protein
ngs_90541119_x2009	TGACAGAAGAGAGTGAGCACG	bna-miR156_v46		Contig2_4838_final	3	106-125	AT1G71690	TAIR9 consistent: transcript/cDNA/PEP| Symbols: | unknown protein
ngs_90541119_x2009	TGACAGAAGAGAGTGAGCACG	bna-miR156_v46		Contig42_1883_final	4	370-390	AT1G64090	TAIR9 consistent: transcript/cDNA/PEP| Symbols: | reticulon family protein (RTNLB3)
ngs_90541119_x2009	TGACAGAAGAGAGTGAGCACG	bna-miR156_v46		37RDBRH_UP_033_G03_05JUL2004_019.ab1___PBI	3.5	65-84	AT1G51550	TAIR9 PEP: F-box family protein | chr1:19117646-19119291 REVERSE
ngs_90541119_x2009	TGACAGAAGAGAGTGAGCACG	bna-miR156_v46		Contig1_23884_remaining	2.5	452-472	AT5G50570	TAIR9 consistent: transcript/cDNA/PEP| Symbols: | squamosa promoter-binding protein		miR156	TC197337	Squamosa promoter-binding-like protein 13
ngs_90541119_x2009	TGACAGAAGAGAGTGAGCACG	bna-miR156_v46		Contig1_24555_remaining	2	493-513	AT5G43270	TAIR9 consistent: transcript/cDNA/PEP| Symbols: SPL2 | SPL2 (SQUAMOSA PROMOTER BINDING PROTEIN-LIKE 2); DNA binding / transcription factor		miR156	TC182990	Squamosa promoter-binding-like protein 2
ngs_90541119_x2009	TGACAGAAGAGAGTGAGCACG	bna-miR156_v46		Contig1_56608_remaining	2	116-136	AT1G27370	TAIR9 consistent: transcript/cDNA/PEP| Symbols: | squamosa promoter-binding protein-like 10 (SPL10)		miR156	TC195915	Squamosa promoter-binding-like protein 10
ngs_90828952_x2002	TGACGGAAGAGAGTGAGCAC	bna-miR156_v47		Contig1_8988_final	4	315-334	AT3G44150	TAIR9 consistent: transcript/cDNA/PEP| Symbols: | unknown protein
ngs_90828952_x2002	TGACGGAAGAGAGTGAGCAC	bna-miR156_v47		Contig2_2265_final	3	19-37	AT4G35730	TAIR9 consistent: transcript/cDNA/PEP| Symbols: | unknown protein
ngs_90828952_x2002	TGACGGAAGAGAGTGAGCAC	bna-miR156_v47		Contig73_4314_final	3.5	535-553	AT1G23490	TAIR9 consistent: transcript/cDNA/PEP| Symbols: ATARFA1A
ngs_90828952_x2002	TGACGGAAGAGAGTGAGCAC	bna-miR156_v47		Contig2_15822_final	4	351-369	AT1G17060	TAIR9 consistent: transcript/cDNA/PEP| Symbols: CYP72C1
ngs_90828952_x2002	TGACGGAAGAGAGTGAGCAC	bna-miR156_v47		Contig1_11840_remaining	4	393-411	AT1G17060	TAIR9 consistent: transcript/cDNA/PEP| Symbols: CYP72C1
ngs_90828952_x2002	TGACGGAAGAGAGTGAGCAC	bna-miR156_v47		BNAEN3GH_UP_171_G01_11NOV2006_003.ab1___PBI	4	262-280	AT1G17060	TAIR9 consistent: transcript/cDNA/PEP| Symbols: CYP72C1
ngs_90828952_x2002	TGACGGAAGAGAGTGAGCAC	bna-miR156_v47		Contig3_875_final	4	474-492	AT4G16150	TAIR9 consistent: transcript/cDNA/PEP| Symbols: | calmodulin binding / transcription regulator
ngs_90828952_x2002	TGACGGAAGAGAGTGAGCAC	bna-miR156_v47		Contig1_23884_remaining	3	453-472	AT5G50570	TAIR9 consistent: transcript/cDNA/PEP| Symbols: | squamosa promoter-binding protein		miR156	TC197337	Squamosa promoter-binding-like protein 13
ngs_90828952_x2002	TGACGGAAGAGAGTGAGCAC	bna-miR156_v47		Contig1_17345_final	3.5	59-78	AT4G35020	TAIR9 consistent: transcript/cDNA/PEP| Symbols: ARAC3
ngs_90828952_x2002	TGACGGAAGAGAGTGAGCAC	bna-miR156_v47		Contig42_1883_final	4	371-390	AT1G64090	TAIR9 consistent: transcript/cDNA/PEP| Symbols: | reticulon family protein (RTNLB3)
ngs_90828952_x2002	TGACGGAAGAGAGTGAGCAC	bna-miR156_v47		Contig1_13152_final	4	514-532	AT1G62880	TAIR9 consistent: transcript/cDNA/PEP| Symbols: | cornichon family protein
ngs_90828952_x2002	TGACGGAAGAGAGTGAGCAC	bna-miR156_v47		Contig1_4838_final	4	98-116	AT1G71690	TAIR9 consistent: transcript/cDNA/PEP| Symbols: | unknown protein
ngs_90828952_x2002	TGACGGAAGAGAGTGAGCAC	bna-miR156_v47		Contig2_4838_final	4	107-125	AT1G71690	TAIR9 consistent: transcript/cDNA/PEP| Symbols: | unknown protein
ngs_90828952_x2002	TGACGGAAGAGAGTGAGCAC	bna-miR156_v47		Contig30_3651_final	4	14-33	AT3G11940	TAIR9 consistent: transcript/cDNA/PEP| Symbols: ATRPS5A
ngs_90828952_x2002	TGACGGAAGAGAGTGAGCAC	bna-miR156_v47		BNZB_RP_003_A10_22APR2004_080.ab1___PBI	4	80-98	AT1G62880	TAIR9 consistent: transcript/cDNA/PEP| Symbols: | cornichon family protein
ngs_90828952_x2002	TGACGGAAGAGAGTGAGCAC	bna-miR156_v47		JKBNHS1_UP_003_C10_02JUL2004_076.ab1___PBI	3.5	125-143	AT4G35730	TAIR9 consistent: transcript/cDNA/PEP| Symbols: | unknown protein
ngs_90828952_x2002	TGACGGAAGAGAGTGAGCAC	bna-miR156_v47		Contig1_13369_final	3.5	468-488	AT5G19350	TAIR9 consistent: transcript/cDNA/PEP| Symbols: | RNA-binding protein 45 (RBP45)
ngs_90828952_x2002	TGACGGAAGAGAGTGAGCAC	bna-miR156_v47		Contig32_3651_final	4	17-36	AT3G11940	TAIR9 consistent: transcript/cDNA/PEP| Symbols: ATRPS5A
ngs_90828952_x2002	TGACGGAAGAGAGTGAGCAC	bna-miR156_v47		Contig31_3651_final	3	18-36	AT3G11940	TAIR9 consistent: transcript/cDNA/PEP| Symbols: ATRPS5A
ngs_90828952_x2002	TGACGGAAGAGAGTGAGCAC	bna-miR156_v47		Contig1_24555_remaining	2	494-513	AT5G43270	TAIR9 consistent: transcript/cDNA/PEP| Symbols: SPL2 | SPL2 (SQUAMOSA PROMOTER BINDING PROTEIN-LIKE 2); DNA binding / transcription factor		miR156	TC182990	Squamosa promoter-binding-like protein 2
ngs_90828952_x2002	TGACGGAAGAGAGTGAGCAC	bna-miR156_v47		Contig1_56608_remaining	2	117-136	AT1G27370	TAIR9 consistent: transcript/cDNA/PEP| Symbols: | squamosa promoter-binding protein-like 10 (SPL10)		miR156	TC195915	Squamosa promoter-binding-like protein 10
ngs_90828952_x2002	TGACGGAAGAGAGTGAGCAC	bna-miR156_v47		BNYS8DCT_UP_009_F07_19APR2005_053.ab1___PBI	4	202-220	AT1G62880	TAIR9 consistent: transcript/cDNA/PEP| Symbols: | cornichon family protein
ngs_90615227_x1888	TGACAGAGGAGAGTGAGCAC	bna-miR156_v48	vvi-miR156e	Contig3_15822_final	3.5	743-763	AT1G17060	TAIR9 consistent: transcript/cDNA/PEP| Symbols: CYP72C1
ngs_90615227_x1888	TGACAGAGGAGAGTGAGCAC	bna-miR156_v48	vvi-miR156e	Contig1_3516_final	4	50-69	AT3G02830	TAIR9 consistent: transcript/cDNA/PEP| Symbols: ZFN1 | ZFN1 (ZINC FINGER PROTEIN 1); DNA binding / nuclease/ nucleic acid binding
ngs_90615227_x1888	TGACAGAGGAGAGTGAGCAC	bna-miR156_v48	vvi-miR156e	Contig1_54539_remaining	4	49-68	AT3G14067	TAIR9 consistent: transcript/cDNA/PEP| Symbols: | subtilase family protein
ngs_90615227_x1888	TGACAGAGGAGAGTGAGCAC	bna-miR156_v48	vvi-miR156e	Contig1_4723_final	4	91-110	AT4G24330	TAIR9 consistent: transcript/cDNA/PEP| Symbols: | unknown protein
ngs_90615227_x1888	TGACAGAGGAGAGTGAGCAC	bna-miR156_v48	vvi-miR156e	38RDBRM_UP_047_E08_16JUL2004_056.ab1___PBI	3	82-100	AT3G14080	TAIR9 consistent: transcript/cDNA/PEP| Symbols: | small nuclear ribonucleoprotein
ngs_90615227_x1888	TGACAGAGGAGAGTGAGCAC	bna-miR156_v48	vvi-miR156e	Contig1_4838_final	4	98-116	AT1G71690	TAIR9 consistent: transcript/cDNA/PEP| Symbols: | unknown protein
ngs_90615227_x1888	TGACAGAGGAGAGTGAGCAC	bna-miR156_v48	vvi-miR156e	Contig2_4838_final	4	107-125	AT1G71690	TAIR9 consistent: transcript/cDNA/PEP| Symbols: | unknown protein
ngs_90615227_x1888	TGACAGAGGAGAGTGAGCAC	bna-miR156_v48	vvi-miR156e	Contig1_23884_remaining	3	453-472	AT5G50570	TAIR9 consistent: transcript/cDNA/PEP| Symbols: | squamosa promoter-binding protein		miR156	TC197337	Squamosa promoter-binding-like protein 13
ngs_90615227_x1888	TGACAGAGGAGAGTGAGCAC	bna-miR156_v48	vvi-miR156e	Contig1_6994_final	4	83-102	AT5G16170	TAIR9 consistent: transcript/cDNA/PEP| Symbols: | unknown protein
ngs_90615227_x1888	TGACAGAGGAGAGTGAGCAC	bna-miR156_v48	vvi-miR156e	gi_112357110___NCBI	4	570-588	AT3G14720	TAIR9 consistent: transcript/cDNA/PEP| Symbols: ATMPK19
ngs_90615227_x1888	TGACAGAGGAGAGTGAGCAC	bna-miR156_v48	vvi-miR156e	Contig1_14600_final	4	697-716	AT3G61980	TAIR9 consistent: transcript/cDNA/PEP| Symbols: | serine protease inhibitor
ngs_90615227_x1888	TGACAGAGGAGAGTGAGCAC	bna-miR156_v48	vvi-miR156e	Contig1_11881_remaining	4	18-36	AT1G08210	TAIR9 consistent: transcript/cDNA/PEP| Symbols: | aspartyl protease family protein
ngs_90615227_x1888	TGACAGAGGAGAGTGAGCAC	bna-miR156_v48	vvi-miR156e	Contig1_24555_remaining	2	494-513	AT5G43270	TAIR9 consistent: transcript/cDNA/PEP| Symbols: SPL2 | SPL2 (SQUAMOSA PROMOTER BINDING PROTEIN-LIKE 2); DNA binding / transcription factor		miR156	TC182990	Squamosa promoter-binding-like protein 2
ngs_90615227_x1888	TGACAGAGGAGAGTGAGCAC	bna-miR156_v48	vvi-miR156e	Contig1_56608_remaining	2	117-136	AT1G27370	TAIR9 consistent: transcript/cDNA/PEP| Symbols: | squamosa promoter-binding protein-like 10 (SPL10)		miR156	TC195915	Squamosa promoter-binding-like protein 10
ngs_91453502_x1823	TGATAGAAGAGAGTGAGCAC	bna-miR156_v49		Contig1_3586_final	3.5	874-893	AT1G32130	TAIR9 consistent: transcript/cDNA/PEP| Symbols: | FUNCTIONS IN: molecular_function unknown; INVOLVED IN: biological_process unknown; LOCATED IN: cellular_component unknown; EXPRESSED IN: 25 plant structures; EXPRESSED DURING: 15 growth stages; CONTAINS InterPro DOMAIN/s: TFIIS N-terminal (InterPro:IPR017923)
ngs_91453502_x1823	TGATAGAAGAGAGTGAGCAC	bna-miR156_v49		Contig1_17599_final	3	861-880	AT4G39170	TAIR9 consistent: transcript/cDNA/PEP| Symbols: | SEC14 cytosolic factor
ngs_91453502_x1823	TGATAGAAGAGAGTGAGCAC	bna-miR156_v49		Contig1_4574_final	4	66-84	AT2G18162	TAIR9 consistent: transcript/cDNA/PEP| Symbols: CPuORF1 | CPuORF1 (Conserved peptide upstream open reading frame 1)
ngs_91453502_x1823	TGATAGAAGAGAGTGAGCAC	bna-miR156_v49		Contig2_13358_final	3	630-648	AT2G31360	TAIR9 consistent: transcript/cDNA/PEP| Symbols: ADS2 | ADS2 (16:0Delta9 Arabidopsis desaturase 2); oxidoreductase
ngs_91453502_x1823	TGATAGAAGAGAGTGAGCAC	bna-miR156_v49		DR4125R___AAFC	3	37-55	AT2G18162	TAIR9 consistent: transcript/cDNA/PEP| Symbols: CPuORF1 | CPuORF1 (Conserved peptide upstream open reading frame 1)
ngs_91453502_x1823	TGATAGAAGAGAGTGAGCAC	bna-miR156_v49		Contig1_210_final	4	854-872	AT1G53190	TAIR9 consistent: transcript/cDNA/PEP| Symbols: | zinc finger (C3HC4-type RING finger) family protein
ngs_91453502_x1823	TGATAGAAGAGAGTGAGCAC	bna-miR156_v49		Contig1_70213_remaining	3.5	196-215	AT3G47680	TAIR9 PEP: DNA binding | chr3:17577483-17578391 REVERSE # ATGSTT3
ngs_91453502_x1823	TGATAGAAGAGAGTGAGCAC	bna-miR156_v49		BNAEN3GH_UP_120_B06_16SEP2006_046.ab1___PBI	4	438-456	AT4G30160	TAIR9 consistent: transcript/cDNA/PEP| Symbols: VLN4
ngs_91453502_x1823	TGATAGAAGAGAGTGAGCAC	bna-miR156_v49		Contig1_13358_final	3	630-648	AT2G31360	TAIR9 consistent: transcript/cDNA/PEP| Symbols: ADS2 | ADS2 (16:0Delta9 Arabidopsis desaturase 2); oxidoreductase
ngs_91453502_x1823	TGATAGAAGAGAGTGAGCAC	bna-miR156_v49		Contig1_23884_remaining	3	453-472	AT5G50570	TAIR9 consistent: transcript/cDNA/PEP| Symbols: | squamosa promoter-binding protein		miR156	TC197337	Squamosa promoter-binding-like protein 13
ngs_91453502_x1823	TGATAGAAGAGAGTGAGCAC	bna-miR156_v49		Contig2_3586_final	3.5	1632-1651	AT1G32130	TAIR9 consistent: transcript/cDNA/PEP| Symbols: | FUNCTIONS IN: molecular_function unknown; INVOLVED IN: biological_process unknown; LOCATED IN: cellular_component unknown; EXPRESSED IN: 25 plant structures; EXPRESSED DURING: 15 growth stages; CONTAINS InterPro DOMAIN/s: TFIIS N-terminal (InterPro:IPR017923)
ngs_91453502_x1823	TGATAGAAGAGAGTGAGCAC	bna-miR156_v49		BNARO2GH_T3_028_H03_15DEC2006_017.ab1___PBI	3.5	682-700	AT5G19740	TAIR9 consistent: transcript/cDNA/PEP| Symbols: | peptidase M28 family protein
ngs_91453502_x1823	TGATAGAAGAGAGTGAGCAC	bna-miR156_v49		Contig1_56608_remaining	2	117-136	AT1G27370	TAIR9 consistent: transcript/cDNA/PEP| Symbols: | squamosa promoter-binding protein-like 10 (SPL10)		miR156	TC195915	Squamosa promoter-binding-like protein 10
ngs_91453502_x1823	TGATAGAAGAGAGTGAGCAC	bna-miR156_v49		Contig1_17088_final	4	827-846	AT1G18990	TAIR9 consistent: transcript/cDNA/PEP| Symbols: | unknown protein
ngs_91453502_x1823	TGATAGAAGAGAGTGAGCAC	bna-miR156_v49		Contig1_24555_remaining	2	494-513	AT5G43270	TAIR9 consistent: transcript/cDNA/PEP| Symbols: SPL2 | SPL2 (SQUAMOSA PROMOTER BINDING PROTEIN-LIKE 2); DNA binding / transcription factor		miR156	TC182990	Squamosa promoter-binding-like protein 2
ngs_90531809_x39023	TGACAGAAGAGAGTGAGCACA	bna-miR156_v5	bna-miR156a	Contig1_1030_final	4	760-780	AT4G38920	TAIR9 consistent: transcript/cDNA/PEP| Symbols: AVA-P3
ngs_90531809_x39023	TGACAGAAGAGAGTGAGCACA	bna-miR156_v5	bna-miR156a	Contig1_4838_final	4	97-116	AT1G71690	TAIR9 consistent: transcript/cDNA/PEP| Symbols: | unknown protein
ngs_90531809_x39023	TGACAGAAGAGAGTGAGCACA	bna-miR156_v5	bna-miR156a	Contig2_4838_final	4	106-125	AT1G71690	TAIR9 consistent: transcript/cDNA/PEP| Symbols: | unknown protein
ngs_90531809_x39023	TGACAGAAGAGAGTGAGCACA	bna-miR156_v5	bna-miR156a	Contig1_23884_remaining	2	452-472	AT5G50570	TAIR9 consistent: transcript/cDNA/PEP| Symbols: | squamosa promoter-binding protein		miR156	TC197337	Squamosa promoter-binding-like protein 13
ngs_90531809_x39023	TGACAGAAGAGAGTGAGCACA	bna-miR156_v5	bna-miR156a	gi_21843935___NCBI	4	423-442	AT2G47880	TAIR9 consistent: transcript/cDNA/PEP| Symbols: | glutaredoxin family protein
ngs_90531809_x39023	TGACAGAAGAGAGTGAGCACA	bna-miR156_v5	bna-miR156a	Contig1_12699_final	4	574-594	AT1G48670	TAIR9 consistent: transcript/cDNA/PEP| Symbols: | auxin-responsive GH3 family protein
ngs_90531809_x39023	TGACAGAAGAGAGTGAGCACA	bna-miR156_v5	bna-miR156a	Contig1_24555_remaining	2	493-513	AT5G43270	TAIR9 consistent: transcript/cDNA/PEP| Symbols: SPL2 | SPL2 (SQUAMOSA PROMOTER BINDING PROTEIN-LIKE 2); DNA binding / transcription factor		miR156	TC182990	Squamosa promoter-binding-like protein 2
ngs_90531809_x39023	TGACAGAAGAGAGTGAGCACA	bna-miR156_v5	bna-miR156a	Contig1_56608_remaining	2	116-136	AT1G27370	TAIR9 consistent: transcript/cDNA/PEP| Symbols: | squamosa promoter-binding protein-like 10 (SPL10)		miR156	TC195915	Squamosa promoter-binding-like protein 10
ngs_82132886_x1686	TAACAGAAGAGAGTGAGCAC	bna-miR156_v52		Contig9_9546_final	4	471-489	AT1G61780	TAIR9 consistent: transcript/cDNA/PEP| Symbols: | postsynaptic protein-related
ngs_82132886_x1686	TAACAGAAGAGAGTGAGCAC	bna-miR156_v52		Contig1_18215_final	4	584-602	AT4G34640	TAIR9 consistent: transcript/cDNA/PEP| Symbols: SQS1
ngs_82132886_x1686	TAACAGAAGAGAGTGAGCAC	bna-miR156_v52		BNARO2GH_T3_011_A02_15DEC2006_016.ab1___PBI	3.5	284-302	AT4G23730	TAIR9 consistent: transcript/cDNA/PEP| Symbols: | aldose 1-epimerase family protein
ngs_82132886_x1686	TAACAGAAGAGAGTGAGCAC	bna-miR156_v52		Contig2_11808_final	4	654-674	AT1G03680	TAIR9 consistent: transcript/cDNA/PEP| Symbols: ATHM1
ngs_82132886_x1686	TAACAGAAGAGAGTGAGCAC	bna-miR156_v52		Contig1_1030_final	3	761-780	AT4G38920	TAIR9 consistent: transcript/cDNA/PEP| Symbols: AVA-P3
ngs_82132886_x1686	TAACAGAAGAGAGTGAGCAC	bna-miR156_v52		38RDBRM_UP_047_E08_16JUL2004_056.ab1___PBI	4	82-100	AT3G14080	TAIR9 consistent: transcript/cDNA/PEP| Symbols: | small nuclear ribonucleoprotein
ngs_82132886_x1686	TAACAGAAGAGAGTGAGCAC	bna-miR156_v52		Contig1_74487_remaining	4	147-167	AT2G41835	TAIR9 consistent: transcript/cDNA/PEP| Symbols: | zinc finger (C2H2 type
ngs_82132886_x1686	TAACAGAAGAGAGTGAGCAC	bna-miR156_v52		gi_32494062___NCBI	3.5	351-369	AT1G47830	TAIR9 consistent: transcript/cDNA/PEP| Symbols: | clathrin coat assembly protein
ngs_82132886_x1686	TAACAGAAGAGAGTGAGCAC	bna-miR156_v52		Contig1_23884_remaining	4	453-472	AT5G50570	TAIR9 consistent: transcript/cDNA/PEP| Symbols: | squamosa promoter-binding protein		miR156	TC197337	Squamosa promoter-binding-like protein 13
ngs_82132886_x1686	TAACAGAAGAGAGTGAGCAC	bna-miR156_v52		Contig1_1351_final	4	535-554	AT3G13350	TAIR9 consistent: transcript/cDNA/PEP| Symbols: | high mobility group (HMG1/2) family protein / ARID/BRIGHT DNA-binding domain-containing protein
ngs_82132886_x1686	TAACAGAAGAGAGTGAGCAC	bna-miR156_v52		Contig3_8766_final	4	758-776	AT5G49100	TAIR9 consistent: transcript/cDNA/PEP| Symbols: | unknown protein
ngs_82132886_x1686	TAACAGAAGAGAGTGAGCAC	bna-miR156_v52		gi_112354384___NCBI	4	16-35	AT3G20030	TAIR9 consistent: transcript/cDNA/PEP| Symbols: | F-box family protein
ngs_82132886_x1686	TAACAGAAGAGAGTGAGCAC	bna-miR156_v52		Contig1_5737_final	3.5	514-534	AT5G19350	TAIR9 consistent: transcript/cDNA/PEP| Symbols: | RNA-binding protein 45 (RBP45)
ngs_82132886_x1686	TAACAGAAGAGAGTGAGCAC	bna-miR156_v52		gi_32508707___NCBI	3.5	246-265	AT1G63770	TAIR9 consistent: transcript/cDNA/PEP| Symbols: | peptidase M1 family protein		miR167	TC163902	Peptidase M1 family protein
ngs_82132886_x1686	TAACAGAAGAGAGTGAGCAC	bna-miR156_v52		53COT2_T3_016_A12_03SEP2004_096.ab1___PBI	4	636-655	AT2G33340	TAIR9 consistent: transcript/cDNA/PEP| Symbols: | nucleotide binding / ubiquitin-protein ligase
ngs_82132886_x1686	TAACAGAAGAGAGTGAGCAC	bna-miR156_v52		Contig1_14565_final	4	1877-1896	AT1G71350	TAIR9 consistent: transcript/cDNA/PEP| Symbols: | eukaryotic translation initiation factor SUI1 family protein
ngs_82132886_x1686	TAACAGAAGAGAGTGAGCAC	bna-miR156_v52		Contig1_56608_remaining	3	117-136	AT1G27370	TAIR9 consistent: transcript/cDNA/PEP| Symbols: | squamosa promoter-binding protein-like 10 (SPL10)		miR156	TC195915	Squamosa promoter-binding-like protein 10
ngs_82132886_x1686	TAACAGAAGAGAGTGAGCAC	bna-miR156_v52		Contig1_24555_remaining	3	494-513	AT5G43270	TAIR9 consistent: transcript/cDNA/PEP| Symbols: SPL2 | SPL2 (SQUAMOSA PROMOTER BINDING PROTEIN-LIKE 2); DNA binding / transcription factor		miR156	TC182990	Squamosa promoter-binding-like protein 2
ngs_94460102_x1531	TGTCAGAAGAGAGTGAGCAC	bna-miR156_v53	ghr-miR156c	Contig2_1622_final	4	297-315	AT4G19460	TAIR9 consistent: transcript/cDNA/PEP| Symbols: | glycosyl transferase family 1 protein
ngs_94460102_x1531	TGTCAGAAGAGAGTGAGCAC	bna-miR156_v53	ghr-miR156c	Contig1_23884_remaining	4	453-472	AT5G50570	TAIR9 consistent: transcript/cDNA/PEP| Symbols: | squamosa promoter-binding protein		miR156	TC197337	Squamosa promoter-binding-like protein 13
ngs_94460102_x1531	TGTCAGAAGAGAGTGAGCAC	bna-miR156_v53	ghr-miR156c	Contig2_708_final	4	528-546	AT4G25500	TAIR9 consistent: transcript/cDNA/PEP| Symbols: ATRSP35
ngs_94460102_x1531	TGTCAGAAGAGAGTGAGCAC	bna-miR156_v53	ghr-miR156c	Contig1_56608_remaining	3	117-136	AT1G27370	TAIR9 consistent: transcript/cDNA/PEP| Symbols: | squamosa promoter-binding protein-like 10 (SPL10)		miR156	TC195915	Squamosa promoter-binding-like protein 10
ngs_94460102_x1531	TGTCAGAAGAGAGTGAGCAC	bna-miR156_v53	ghr-miR156c	Contig1_24555_remaining	3	494-513	AT5G43270	TAIR9 consistent: transcript/cDNA/PEP| Symbols: SPL2 | SPL2 (SQUAMOSA PROMOTER BINDING PROTEIN-LIKE 2); DNA binding / transcription factor		miR156	TC182990	Squamosa promoter-binding-like protein 2
ngs_94460102_x1531	TGTCAGAAGAGAGTGAGCAC	bna-miR156_v53	ghr-miR156c	Contig4_930_final	3.5	90-109	AT2G38000	TAIR9 consistent: transcript/cDNA/PEP| Symbols: | chaperone protein dnaJ-related
ngs_94460102_x1531	TGTCAGAAGAGAGTGAGCAC	bna-miR156_v53	ghr-miR156c	Contig2_930_final	2.5	883-902	AT2G38000	TAIR9 consistent: transcript/cDNA/PEP| Symbols: | chaperone protein dnaJ-related
ngs_94460102_x1531	TGTCAGAAGAGAGTGAGCAC	bna-miR156_v53	ghr-miR156c	37RDBRH_UP_067_E10_05DEC2005_072.ab1___PBI	4	16-34	AT5G03900	TAIR9 consistent: transcript/cDNA/PEP| Symbols: | FUNCTIONS IN: molecular_function unknown; INVOLVED IN: biological_process unknown; LOCATED IN: chloroplast envelope; EXPRESSED IN: 22 plant structures; EXPRESSED DURING: 13 growth stages; CONTAINS InterPro DOMAIN/s: FeS cluster biogenesis (InterPro:IPR000361); Has 104 Blast hits to 104 proteins in 40 species: Archae - 0; Bacteria - 55; Metazoa - 0…
ngs_94460102_x1531	TGTCAGAAGAGAGTGAGCAC	bna-miR156_v53	ghr-miR156c	Contig1_15870_final	4	103-121	AT2G41220	TAIR9 consistent: transcript/cDNA/PEP| Symbols: GLU2 | GLU2 (GLUTAMATE SYNTHASE 2); glutamate synthase (ferredoxin)
ngs_70039354_x1510	GGACAGAAGAGAGTGAGCAC	bna-miR156_v54		Contig2_4838_final	4	107-125	AT1G71690	TAIR9 consistent: transcript/cDNA/PEP| Symbols: | unknown protein
ngs_70039354_x1510	GGACAGAAGAGAGTGAGCAC	bna-miR156_v54		Contig1_4838_final	4	98-116	AT1G71690	TAIR9 consistent: transcript/cDNA/PEP| Symbols: | unknown protein
ngs_70039354_x1510	GGACAGAAGAGAGTGAGCAC	bna-miR156_v54		38RDBRM_UP_047_E08_16JUL2004_056.ab1___PBI	4	82-100	AT3G14080	TAIR9 consistent: transcript/cDNA/PEP| Symbols: | small nuclear ribonucleoprotein
ngs_70039354_x1510	GGACAGAAGAGAGTGAGCAC	bna-miR156_v54		Contig1_6808_final	4	619-637	AT3G43810	TAIR9 consistent: transcript/cDNA/PEP| Symbols: CAM7 | CAM7 (CALMODULIN 7); calcium ion binding
ngs_70039354_x1510	GGACAGAAGAGAGTGAGCAC	bna-miR156_v54		Contig1_11026_final	4	657-676	AT3G09690	TAIR9 consistent: transcript/cDNA/PEP| Symbols: | hydrolase
ngs_70039354_x1510	GGACAGAAGAGAGTGAGCAC	bna-miR156_v54		Contig1_23884_remaining	3	453-472	AT5G50570	TAIR9 consistent: transcript/cDNA/PEP| Symbols: | squamosa promoter-binding protein		miR156	TC197337	Squamosa promoter-binding-like protein 13
ngs_70039354_x1510	GGACAGAAGAGAGTGAGCAC	bna-miR156_v54		Contig2_783_final	3.5	548-566	AT1G68760	TAIR9 consistent: transcript/cDNA/PEP| Symbols: ATNUDT1
ngs_70039354_x1510	GGACAGAAGAGAGTGAGCAC	bna-miR156_v54		37RDBRH_UP_033_G03_05JUL2004_019.ab1___PBI	2.5	66-84	AT1G51550	TAIR9 PEP: F-box family protein | chr1:19117646-19119291 REVERSE
ngs_70039354_x1510	GGACAGAAGAGAGTGAGCAC	bna-miR156_v54		Contig1_68104_remaining	4	59-79	AT2G22840	TAIR9 consistent: transcript/cDNA/PEP| Symbols: AtGRF1 | AtGRF1 (GROWTH-REGULATING FACTOR 1); transcription activator
ngs_70039354_x1510	GGACAGAAGAGAGTGAGCAC	bna-miR156_v54		Contig12_272_final	4	380-399	AT4G17520	TAIR9 consistent: transcript/cDNA/PEP| Symbols: | nuclear RNA-binding protein
ngs_70039354_x1510	GGACAGAAGAGAGTGAGCAC	bna-miR156_v54		gi_32508707___NCBI	4	246-265	AT1G63770	TAIR9 consistent: transcript/cDNA/PEP| Symbols: | peptidase M1 family protein		miR167	TC163902	Peptidase M1 family protein
ngs_70039354_x1510	GGACAGAAGAGAGTGAGCAC	bna-miR156_v54		Contig3_3739_final	3.5	203-222	AT4G10750	TAIR9 consistent: transcript/cDNA/PEP| Symbols: | HpcH/HpaI aldolase family protein
ngs_70039354_x1510	GGACAGAAGAGAGTGAGCAC	bna-miR156_v54		Contig1_24555_remaining	2	494-513	AT5G43270	TAIR9 consistent: transcript/cDNA/PEP| Symbols: SPL2 | SPL2 (SQUAMOSA PROMOTER BINDING PROTEIN-LIKE 2); DNA binding / transcription factor		miR156	TC182990	Squamosa promoter-binding-like protein 2
ngs_70039354_x1510	GGACAGAAGAGAGTGAGCAC	bna-miR156_v54		Contig1_56608_remaining	2	117-136	AT1G27370	TAIR9 consistent: transcript/cDNA/PEP| Symbols: | squamosa promoter-binding protein-like 10 (SPL10)		miR156	TC195915	Squamosa promoter-binding-like protein 10
ngs_70039354_x1510	GGACAGAAGAGAGTGAGCAC	bna-miR156_v54		Contig2_207_final	4	11-29	AT4G02430	TAIR9 consistent: transcript/cDNA/PEP| Symbols: | pre-mRNA splicing factor
ngs_51446203_x1416	CGACAGAAGAGAGTAAGCAC	bna-miR156_v55		Contig1_68104_remaining	4	59-79	AT2G22840	TAIR9 consistent: transcript/cDNA/PEP| Symbols: AtGRF1 | AtGRF1 (GROWTH-REGULATING FACTOR 1); transcription activator
ngs_51446203_x1416	CGACAGAAGAGAGTAAGCAC	bna-miR156_v55		Contig1_23884_remaining	4	453-472	AT5G50570	TAIR9 consistent: transcript/cDNA/PEP| Symbols: | squamosa promoter-binding protein		miR156	TC197337	Squamosa promoter-binding-like protein 13
ngs_51446203_x1416	CGACAGAAGAGAGTAAGCAC	bna-miR156_v55		37RDBRH_UP_033_G03_05JUL2004_019.ab1___PBI	3	66-84	AT1G51550	TAIR9 PEP: F-box family protein | chr1:19117646-19119291 REVERSE
ngs_51446203_x1416	CGACAGAAGAGAGTAAGCAC	bna-miR156_v55		gi_32508707___NCBI	4	246-265	AT1G63770	TAIR9 consistent: transcript/cDNA/PEP| Symbols: | peptidase M1 family protein		miR167	TC163902	Peptidase M1 family protein
ngs_51446203_x1416	CGACAGAAGAGAGTAAGCAC	bna-miR156_v55		Contig1_8680_final	4	390-409	AT3G05810	TAIR9 consistent: transcript/cDNA/PEP| Symbols: | unknown protein
ngs_51446203_x1416	CGACAGAAGAGAGTAAGCAC	bna-miR156_v55		Contig1_56608_remaining	3	117-136	AT1G27370	TAIR9 consistent: transcript/cDNA/PEP| Symbols: | squamosa promoter-binding protein-like 10 (SPL10)		miR156	TC195915	Squamosa promoter-binding-like protein 10
ngs_51446203_x1416	CGACAGAAGAGAGTAAGCAC	bna-miR156_v55		Contig1_24555_remaining	3	494-513	AT5G43270	TAIR9 consistent: transcript/cDNA/PEP| Symbols: SPL2 | SPL2 (SQUAMOSA PROMOTER BINDING PROTEIN-LIKE 2); DNA binding / transcription factor		miR156	TC182990	Squamosa promoter-binding-like protein 2
ngs_51446203_x1416	CGACAGAAGAGAGTAAGCAC	bna-miR156_v55		Contig1_12699_final	3	575-594	AT1G48670	TAIR9 consistent: transcript/cDNA/PEP| Symbols: | auxin-responsive GH3 family protein
ngs_97320913_x1348	TTGACAGAAGAAAGAGAACAC	bna-miR156_v56		Contig1_4469_final	4	192-212	AT4G29790	TAIR9 consistent: transcript/cDNA/PEP| Symbols: | unknown protein
ngs_97320913_x1348	TTGACAGAAGAAAGAGAACAC	bna-miR156_v56		Contig1_56608_remaining	3	117-137	AT1G27370	TAIR9 consistent: transcript/cDNA/PEP| Symbols: | squamosa promoter-binding protein-like 10 (SPL10)		miR156	TC195915	Squamosa promoter-binding-like protein 10
ngs_97320913_x1348	TTGACAGAAGAAAGAGAACAC	bna-miR156_v56		Contig1_24555_remaining	3	494-514	AT5G43270	TAIR9 consistent: transcript/cDNA/PEP| Symbols: SPL2 | SPL2 (SQUAMOSA PROMOTER BINDING PROTEIN-LIKE 2); DNA binding / transcription factor		miR156	TC182990	Squamosa promoter-binding-like protein 2
ngs_97320913_x1348	TTGACAGAAGAAAGAGAACAC	bna-miR156_v56		BNDH4DCT_UP_012_H02_16DEC2004_002.ab1___PBI	4	304-325	AT1G12672	TAIR9 consistent: transcript/cDNA/PEP| Symbols: | unknown protein
ngs_97320913_x1348	TTGACAGAAGAAAGAGAACAC	bna-miR156_v56		BNZB_UP_124_D11_23SEP2005_089.ab1___PBI	4	297-316	AT1G13960	TAIR9 consistent: transcript/cDNA/PEP| Symbols: WRKY4 | WRKY4; DNA binding / transcription factor
ngs_97320913_x1348	TTGACAGAAGAAAGAGAACAC	bna-miR156_v56		Contig2_15020_final	3	85-105	AT1G58360	TAIR9 consistent: transcript/cDNA/PEP| Symbols: AAP1
ngs_97320913_x1348	TTGACAGAAGAAAGAGAACAC	bna-miR156_v56		gi_21843935___NCBI	4	422-443	AT2G47880	TAIR9 consistent: transcript/cDNA/PEP| Symbols: | glutaredoxin family protein
ngs_97320913_x1348	TTGACAGAAGAAAGAGAACAC	bna-miR156_v56		Contig2_14261_final	4	364-383	AT1G76680	TAIR9 consistent: transcript/cDNA/PEP| Symbols: OPR1
ngs_97320913_x1348	TTGACAGAAGAAAGAGAACAC	bna-miR156_v56		Contig1_14261_final	4	383-402	AT1G76680	TAIR9 consistent: transcript/cDNA/PEP| Symbols: OPR1
ngs_97320913_x1348	TTGACAGAAGAAAGAGAACAC	bna-miR156_v56		Contig1_12790_final	4	919-940	AT1G56300	TAIR9 consistent: transcript/cDNA/PEP| Symbols: | DNAJ heat shock N-terminal domain-containing protein
ngs_97320913_x1348	TTGACAGAAGAAAGAGAACAC	bna-miR156_v56		Contig3_743_final	4	668-687	AT4G11260	TAIR9 consistent: transcript/cDNA/PEP| Symbols: ATSGT1B
ngs_97320913_x1348	TTGACAGAAGAAAGAGAACAC	bna-miR156_v56		Contig1_1351_final	3.5	535-555	AT3G13350	TAIR9 consistent: transcript/cDNA/PEP| Symbols: | high mobility group (HMG1/2) family protein / ARID/BRIGHT DNA-binding domain-containing protein
ngs_97320913_x1348	TTGACAGAAGAAAGAGAACAC	bna-miR156_v56		BNQA_UP_143_E09_10NOV2005_071.ab1___PBI	4	376-396	AT3G15380	TAIR9 consistent: transcript/cDNA/PEP| Symbols: | choline transporter-related
ngs_97320913_x1348	TTGACAGAAGAAAGAGAACAC	bna-miR156_v56		Contig2_10559_final	4	130-151	AT4G12650	TAIR9 consistent: transcript/cDNA/PEP| Symbols: | LOCATED IN: integral to membrane
ngs_97320913_x1348	TTGACAGAAGAAAGAGAACAC	bna-miR156_v56		Contig2_5568_final	4	1124-1145	AT5G28290	TAIR9 consistent: transcript/cDNA/PEP| Symbols: ATNEK3 | ATNEK3 (NIMA-RELATED KINASE3); ATP binding / kinase/ protein kinase/ protein serine/threonine kinase		miR156	TC195666	Serine/threonine-protein kinase Nek3
ngs_90734448_x1284	TGACCGAAGAGAGTGAGCAC	bna-miR156_v57		Contig44_1883_final	4	351-370	AT1G64090	TAIR9 consistent: transcript/cDNA/PEP| Symbols: | reticulon family protein (RTNLB3)
ngs_90734448_x1284	TGACCGAAGAGAGTGAGCAC	bna-miR156_v57		Contig1_4357_final	4	1080-1099	AT5G67580	TAIR9 consistent: transcript/cDNA/PEP| Symbols: TRB2
ngs_90734448_x1284	TGACCGAAGAGAGTGAGCAC	bna-miR156_v57		Contig42_1883_final	2	371-390	AT1G64090	TAIR9 consistent: transcript/cDNA/PEP| Symbols: | reticulon family protein (RTNLB3)
ngs_90734448_x1284	TGACCGAAGAGAGTGAGCAC	bna-miR156_v57		Contig1_23884_remaining	4	453-472	AT5G50570	TAIR9 consistent: transcript/cDNA/PEP| Symbols: | squamosa promoter-binding protein		miR156	TC197337	Squamosa promoter-binding-like protein 13
ngs_90734448_x1284	TGACCGAAGAGAGTGAGCAC	bna-miR156_v57		Contig1_13968_final	4	331-349	AT4G18910	TAIR9 consistent: transcript/cDNA/PEP| Symbols: NIP1;2
ngs_90734448_x1284	TGACCGAAGAGAGTGAGCAC	bna-miR156_v57		Contig41_1883_final	4	1125-1144	AT5G42020	TAIR9 consistent: transcript/cDNA/PEP| Symbols: BIP		miR156	TC183712	Luminal-binding protein 2 precursor
ngs_90734448_x1284	TGACCGAAGAGAGTGAGCAC	bna-miR156_v57		Contig1_14293_final	3.5	93-111	AT3G15395	TAIR9 consistent: transcript/cDNA/PEP| Symbols: | unknown protein
ngs_90734448_x1284	TGACCGAAGAGAGTGAGCAC	bna-miR156_v57		Contig1_24555_remaining	3	494-513	AT5G43270	TAIR9 consistent: transcript/cDNA/PEP| Symbols: SPL2 | SPL2 (SQUAMOSA PROMOTER BINDING PROTEIN-LIKE 2); DNA binding / transcription factor		miR156	TC182990	Squamosa promoter-binding-like protein 2
ngs_90734448_x1284	TGACCGAAGAGAGTGAGCAC	bna-miR156_v57		Contig1_56608_remaining	3	117-136	AT1G27370	TAIR9 consistent: transcript/cDNA/PEP| Symbols: | squamosa promoter-binding protein-like 10 (SPL10)		miR156	TC195915	Squamosa promoter-binding-like protein 10
ngs_90734448_x1284	TGACCGAAGAGAGTGAGCAC	bna-miR156_v57		BNSCS3CT_UP_033_F10_12JAN2005_070.ab1___PBI	4	366-384	AT4G18910	TAIR9 consistent: transcript/cDNA/PEP| Symbols: NIP1;2
ngs_97321319_x1257	TTGACAGAAGAAAGAGAGCA	bna-miR156_v58		Contig1_1488_final	4	581-600	AT1G08580	TAIR9 consistent: transcript/cDNA/PEP| Symbols: | unknown protein
ngs_97321319_x1257	TTGACAGAAGAAAGAGAGCA	bna-miR156_v58		Contig1_15952_final	4	948-967	AT3G11100	TAIR9 consistent: transcript/cDNA/PEP| Symbols: | transcription factor
ngs_97321319_x1257	TTGACAGAAGAAAGAGAGCA	bna-miR156_v58		Contig1_4469_final	3.5	193-212	AT4G29790	TAIR9 consistent: transcript/cDNA/PEP| Symbols: | unknown protein
ngs_97321319_x1257	TTGACAGAAGAAAGAGAGCA	bna-miR156_v58		Contig3_6844_final	4	685-703	AT2G03820	TAIR9 consistent: transcript/cDNA/PEP| Symbols: | nonsense-mediated mRNA decay NMD3 family protein
ngs_97321319_x1257	TTGACAGAAGAAAGAGAGCA	bna-miR156_v58		Contig1_8680_final	3.5	391-410	AT3G05810	TAIR9 consistent: transcript/cDNA/PEP| Symbols: | unknown protein
ngs_97321319_x1257	TTGACAGAAGAAAGAGAGCA	bna-miR156_v58		Contig1_24555_remaining	2	495-514	AT5G43270	TAIR9 consistent: transcript/cDNA/PEP| Symbols: SPL2 | SPL2 (SQUAMOSA PROMOTER BINDING PROTEIN-LIKE 2); DNA binding / transcription factor		miR156	TC182990	Squamosa promoter-binding-like protein 2
ngs_97321319_x1257	TTGACAGAAGAAAGAGAGCA	bna-miR156_v58		Contig3_1488_final	4	593-612	AT1G08580	TAIR9 consistent: transcript/cDNA/PEP| Symbols: | unknown protein
ngs_97321319_x1257	TTGACAGAAGAAAGAGAGCA	bna-miR156_v58		Contig1_8052_final	4	657-675	AT1G27300	TAIR9 consistent: transcript/cDNA/PEP| Symbols: | unknown protein
ngs_97321319_x1257	TTGACAGAAGAAAGAGAGCA	bna-miR156_v58		BNDH4DCT_UP_012_H02_16DEC2004_002.ab1___PBI	4	305-325	AT1G12672	TAIR9 consistent: transcript/cDNA/PEP| Symbols: | unknown protein
ngs_97321319_x1257	TTGACAGAAGAAAGAGAGCA	bna-miR156_v58		Contig4_1488_final	4	605-624	AT1G08580	TAIR9 consistent: transcript/cDNA/PEP| Symbols: | unknown protein
ngs_97321319_x1257	TTGACAGAAGAAAGAGAGCA	bna-miR156_v58		Contig1_56608_remaining	2	118-137	AT1G27370	TAIR9 consistent: transcript/cDNA/PEP| Symbols: | squamosa promoter-binding protein-like 10 (SPL10)		miR156	TC195915	Squamosa promoter-binding-like protein 10
ngs_97321319_x1257	TTGACAGAAGAAAGAGAGCA	bna-miR156_v58		Contig1_4850_final	4	27-45	AT2G24550	TAIR9 consistent: transcript/cDNA/PEP| Symbols: | unknown protein
ngs_97321319_x1257	TTGACAGAAGAAAGAGAGCA	bna-miR156_v58		Contig1_14419_final	4	148-166	AT3G26900	TAIR9 consistent: transcript/cDNA/PEP| Symbols: | shikimate kinase family protein
ngs_97321319_x1257	TTGACAGAAGAAAGAGAGCA	bna-miR156_v58		24RDBNH_UP_106_B07_10MAR2006_061.ab1___PBI	4	76-95	AT2G45990	TAIR9 consistent: transcript/cDNA/PEP| Symbols: | unknown protein
ngs_97321319_x1257	TTGACAGAAGAAAGAGAGCA	bna-miR156_v58		gi_21843935___NCBI	3	425-443	AT2G47880	TAIR9 consistent: transcript/cDNA/PEP| Symbols: | glutaredoxin family protein
ngs_97321319_x1257	TTGACAGAAGAAAGAGAGCA	bna-miR156_v58		9RDBNGA_UP_201_E10_14SEPT2006_072.ab1___PBI	4	630-649	AT1G08580	TAIR9 consistent: transcript/cDNA/PEP| Symbols: | unknown protein
ngs_97321319_x1257	TTGACAGAAGAAAGAGAGCA	bna-miR156_v58		Contig1_2882_final	4	97-116	AT5G58650	TAIR9 PEP: PSY1 | PSY1 (plant peptide containing sulfated tyrosine 1) | chr5:23699879-23700186 REVERSE
ngs_97321319_x1257	TTGACAGAAGAAAGAGAGCA	bna-miR156_v58		Contig2_6925_final	4	599-617	AT1G77090	TAIR9 consistent: transcript/cDNA/PEP| Symbols: | thylakoid lumenal 29.8 kDa protein
ngs_97321319_x1257	TTGACAGAAGAAAGAGAGCA	bna-miR156_v58		Contig1_1281_remaining	4	102-121	AT5G50180	TAIR9 consistent: transcript/cDNA/PEP| Symbols: | protein kinase
ngs_97321319_x1257	TTGACAGAAGAAAGAGAGCA	bna-miR156_v58		Contig2_2882_final	4	45-64	AT5G58650	TAIR9 PEP: PSY1 | PSY1 (plant peptide containing sulfated tyrosine 1) | chr5:23699879-23700186 REVERSE
ngs_97321319_x1257	TTGACAGAAGAAAGAGAGCA	bna-miR156_v58		Contig4_11650_final	4	572-592	AT4G38630	TAIR9 consistent: transcript/cDNA/PEP| Symbols: RPN10
ngs_97321319_x1257	TTGACAGAAGAAAGAGAGCA	bna-miR156_v58		Contig2_15020_final	1	86-105	AT1G58360	TAIR9 consistent: transcript/cDNA/PEP| Symbols: AAP1
ngs_97321319_x1257	TTGACAGAAGAAAGAGAGCA	bna-miR156_v58		Contig2_11650_final	3	527-547	AT4G38630	TAIR9 consistent: transcript/cDNA/PEP| Symbols: RPN10
ngs_97321319_x1257	TTGACAGAAGAAAGAGAGCA	bna-miR156_v58		37RDBRH_UP_008_B01_29MAR2004_013.ab1___PBI	4	247-265	AT3G08740	TAIR9 consistent: transcript/cDNA/PEP| Symbols: | elongation factor P (EF-P) family protein
ngs_97321319_x1257	TTGACAGAAGAAAGAGAGCA	bna-miR156_v58		Contig1_24805_remaining	4	97-115	AT1G05835	TAIR9 consistent: transcript/cDNA/PEP| Symbols: | unknown protein
ngs_97321319_x1257	TTGACAGAAGAAAGAGAGCA	bna-miR156_v58		Contig2_14261_final	4	365-383	AT1G76680	TAIR9 consistent: transcript/cDNA/PEP| Symbols: OPR1
ngs_97321319_x1257	TTGACAGAAGAAAGAGAGCA	bna-miR156_v58		Contig1_14261_final	4	384-402	AT1G76680	TAIR9 consistent: transcript/cDNA/PEP| Symbols: OPR1
ngs_97321319_x1257	TTGACAGAAGAAAGAGAGCA	bna-miR156_v58		Contig1_9210_remaining	4	274-292	AT4G01680	TAIR9 consistent: transcript/cDNA/PEP| Symbols: MYB55 | MYB55 (myb domain protein 55); DNA binding / transcription factor
ngs_97321319_x1257	TTGACAGAAGAAAGAGAGCA	bna-miR156_v58		Contig1_23884_remaining	4	454-473	AT5G50570	TAIR9 consistent: transcript/cDNA/PEP| Symbols: | squamosa promoter-binding protein		miR156	TC197337	Squamosa promoter-binding-like protein 13
ngs_97321319_x1257	TTGACAGAAGAAAGAGAGCA	bna-miR156_v58		46RDOAG_UP_012_A09_24SEP2004_079.ab1___PBI	3	26-44	AT2G21630	TAIR9 consistent: transcript/cDNA/PEP| Symbols: | transport protein
ngs_97321319_x1257	TTGACAGAAGAAAGAGAGCA	bna-miR156_v58		Contig1_70540_remaining	4	411-430	AT1G22275	TAIR9 consistent: transcript/cDNA/PEP| Symbols: ZYP1b
ngs_97321319_x1257	TTGACAGAAGAAAGAGAGCA	bna-miR156_v58		LD184R___AAFC	4	88-106	AT3G09410	TAIR9 consistent: transcript/cDNA/PEP| Symbols: | pectinacetylesterase family protein
ngs_97321319_x1257	TTGACAGAAGAAAGAGAGCA	bna-miR156_v58		Contig3_743_final	3.5	669-687	AT4G11260	TAIR9 consistent: transcript/cDNA/PEP| Symbols: ATSGT1B
ngs_97321319_x1257	TTGACAGAAGAAAGAGAGCA	bna-miR156_v58		BNQA_UP_143_E09_10NOV2005_071.ab1___PBI	4	377-396	AT3G15380	TAIR9 consistent: transcript/cDNA/PEP| Symbols: | choline transporter-related
ngs_97321319_x1257	TTGACAGAAGAAAGAGAGCA	bna-miR156_v58		Contig3_2501_final	4	560-578	AT5G16360	TAIR9 consistent: transcript/cDNA/PEP| Symbols: | NC domain-containing protein
ngs_97321319_x1257	TTGACAGAAGAAAGAGAGCA	bna-miR156_v58		Contig1_2501_final	4	507-525	AT5G16360	TAIR9 consistent: transcript/cDNA/PEP| Symbols: | NC domain-containing protein
ngs_97321319_x1257	TTGACAGAAGAAAGAGAGCA	bna-miR156_v58		Contig1_6903_final	3.5	1517-1536	AT1G12050	TAIR9 consistent: transcript/cDNA/PEP| Symbols: | fumarylacetoacetase
ngs_97321319_x1257	TTGACAGAAGAAAGAGAGCA	bna-miR156_v58		Contig1_1351_final	4	536-555	AT3G13350	TAIR9 consistent: transcript/cDNA/PEP| Symbols: | high mobility group (HMG1/2) family protein / ARID/BRIGHT DNA-binding domain-containing protein
ngs_97321319_x1257	TTGACAGAAGAAAGAGAGCA	bna-miR156_v58		Contig2_6707_final	4	99-118	AT2G45990	TAIR9 consistent: transcript/cDNA/PEP| Symbols: | unknown protein
ngs_97321319_x1257	TTGACAGAAGAAAGAGAGCA	bna-miR156_v58		Contig1_6707_final	4	79-98	AT2G45990	TAIR9 consistent: transcript/cDNA/PEP| Symbols: | unknown protein
ngs_97321319_x1257	TTGACAGAAGAAAGAGAGCA	bna-miR156_v58		Contig5_2811_final	4	1357-1376	AT2G20360	TAIR9 consistent: transcript/cDNA/PEP| Symbols: | binding / catalytic/ coenzyme binding
ngs_97321319_x1257	TTGACAGAAGAAAGAGAGCA	bna-miR156_v58		Contig1_3320_final	3.5	441-460	AT4G21870	TAIR9 consistent: transcript/cDNA/PEP| Symbols: | 26.5 kDa class P-related heat shock protein (HSP26.5-P)
ngs_97321319_x1257	TTGACAGAAGAAAGAGAGCA	bna-miR156_v58		Contig7_2372_final	4	891-909	AT4G10480	TAIR9 consistent: transcript/cDNA/PEP| Symbols: | nascent polypeptide associated complex alpha chain protein
ngs_97321319_x1257	TTGACAGAAGAAAGAGAGCA	bna-miR156_v58		Contig2_5568_final	3.5	1125-1145	AT5G28290	TAIR9 consistent: transcript/cDNA/PEP| Symbols: ATNEK3 | ATNEK3 (NIMA-RELATED KINASE3); ATP binding / kinase/ protein kinase/ protein serine/threonine kinase		miR156	TC195666	Serine/threonine-protein kinase Nek3
ngs_97321319_x1257	TTGACAGAAGAAAGAGAGCA	bna-miR156_v58		Contig1_3602_final	4	425-444	AT1G72170	TAIR9 consistent: transcript/cDNA/PEP| Symbols: | unknown protein
ngs_97321319_x1257	TTGACAGAAGAAAGAGAGCA	bna-miR156_v58		Contig2_3602_final	4	425-444	AT1G72170	TAIR9 consistent: transcript/cDNA/PEP| Symbols: | unknown protein
ngs_97321319_x1257	TTGACAGAAGAAAGAGAGCA	bna-miR156_v58		Contig2_14860_final	4	2108-2127	AT1G20950	TAIR9 consistent: transcript/cDNA/PEP| Symbols: | pyrophosphate--fructose-6-phosphate 1-phosphotransferase-related / pyrophosphate-dependent 6-phosphofructose-1-kinase-related
ngs_90514170_x38941	TGACAGAAGAGAGTCAGCAC	bna-miR156_v6		Contig1_4838_final	4	98-116	AT1G71690	TAIR9 consistent: transcript/cDNA/PEP| Symbols: | unknown protein
ngs_90514170_x38941	TGACAGAAGAGAGTCAGCAC	bna-miR156_v6		Contig2_4838_final	4	107-125	AT1G71690	TAIR9 consistent: transcript/cDNA/PEP| Symbols: | unknown protein
ngs_90514170_x38941	TGACAGAAGAGAGTCAGCAC	bna-miR156_v6		CD2350R___AAFC	4	43-61	AT5G64940	TAIR9 consistent: transcript/cDNA/PEP| Symbols: ATATH13
ngs_90514170_x38941	TGACAGAAGAGAGTCAGCAC	bna-miR156_v6		Contig2_14261_final	4	364-382	AT1G76680	TAIR9 consistent: transcript/cDNA/PEP| Symbols: OPR1
ngs_90514170_x38941	TGACAGAAGAGAGTCAGCAC	bna-miR156_v6		Contig1_23884_remaining	3	453-472	AT5G50570	TAIR9 consistent: transcript/cDNA/PEP| Symbols: | squamosa promoter-binding protein		miR156	TC197337	Squamosa promoter-binding-like protein 13
ngs_90514170_x38941	TGACAGAAGAGAGTCAGCAC	bna-miR156_v6		37RDBRH_UP_033_G03_05JUL2004_019.ab1___PBI	4	66-84	AT1G51550	TAIR9 PEP: F-box family protein | chr1:19117646-19119291 REVERSE
ngs_90514170_x38941	TGACAGAAGAGAGTCAGCAC	bna-miR156_v6		Contig12_272_final	3.5	380-399	AT4G17520	TAIR9 consistent: transcript/cDNA/PEP| Symbols: | nuclear RNA-binding protein
ngs_90514170_x38941	TGACAGAAGAGAGTCAGCAC	bna-miR156_v6		gi_21843935___NCBI	4	424-442	AT2G47880	TAIR9 consistent: transcript/cDNA/PEP| Symbols: | glutaredoxin family protein
ngs_90514170_x38941	TGACAGAAGAGAGTCAGCAC	bna-miR156_v6		Contig1_8726_final	4	222-240	AT2G04280	TAIR9 consistent: transcript/cDNA/PEP| Symbols: | unknown protein
ngs_90514170_x38941	TGACAGAAGAGAGTCAGCAC	bna-miR156_v6		Contig2_930_final	3.5	883-902	AT2G38000	TAIR9 consistent: transcript/cDNA/PEP| Symbols: | chaperone protein dnaJ-related
ngs_90514170_x38941	TGACAGAAGAGAGTCAGCAC	bna-miR156_v6		Contig1_24555_remaining	2	494-513	AT5G43270	TAIR9 consistent: transcript/cDNA/PEP| Symbols: SPL2 | SPL2 (SQUAMOSA PROMOTER BINDING PROTEIN-LIKE 2); DNA binding / transcription factor		miR156	TC182990	Squamosa promoter-binding-like protein 2
ngs_90514170_x38941	TGACAGAAGAGAGTCAGCAC	bna-miR156_v6		Contig1_56608_remaining	2	117-136	AT1G27370	TAIR9 consistent: transcript/cDNA/PEP| Symbols: | squamosa promoter-binding protein-like 10 (SPL10)		miR156	TC195915	Squamosa promoter-binding-like protein 10
ngs_90551488_x1174	TGACAGAAGAGAGTGAGCTC	bna-miR156_v60		36RDBRG_UP_078_G10_19JAN2006_068.ab1___PBI	3.5	609-627	AT5G58740	TAIR9 consistent: transcript/cDNA/PEP| Symbols: | nuclear movement family protein
ngs_90551488_x1174	TGACAGAAGAGAGTGAGCTC	bna-miR156_v60		Contig1_4838_final	4	98-116	AT1G71690	TAIR9 consistent: transcript/cDNA/PEP| Symbols: | unknown protein
ngs_90551488_x1174	TGACAGAAGAGAGTGAGCTC	bna-miR156_v60		Contig2_4838_final	4	107-125	AT1G71690	TAIR9 consistent: transcript/cDNA/PEP| Symbols: | unknown protein
ngs_90551488_x1174	TGACAGAAGAGAGTGAGCTC	bna-miR156_v60		Contig1_1105_final	4	1-19	AT5G16250	TAIR9 consistent: transcript/cDNA/PEP| Symbols: | unknown protein
ngs_90551488_x1174	TGACAGAAGAGAGTGAGCTC	bna-miR156_v60		Contig1_75513_remaining	4	558-576	AT1G50420	TAIR9 consistent: transcript/cDNA/PEP| Symbols: SCL3
ngs_90551488_x1174	TGACAGAAGAGAGTGAGCTC	bna-miR156_v60		Contig1_67094_remaining	4	70-90	AT4G17440	TAIR9 consistent: transcript/cDNA/PEP| Symbols: | unknown protein
ngs_90551488_x1174	TGACAGAAGAGAGTGAGCTC	bna-miR156_v60		Contig1_23884_remaining	2	453-472	AT5G50570	TAIR9 consistent: transcript/cDNA/PEP| Symbols: | squamosa promoter-binding protein		miR156	TC197337	Squamosa promoter-binding-like protein 13
ngs_90551488_x1174	TGACAGAAGAGAGTGAGCTC	bna-miR156_v60		BNARO5GH_T3_013_B05_30NOV2006_045.ab1___PBI	4	10-29	AT1G11040	TAIR9 consistent: transcript/cDNA/PEP| Symbols: | DNAJ chaperone C-terminal domain-containing protein
ngs_90551488_x1174	TGACAGAAGAGAGTGAGCTC	bna-miR156_v60		Contig2_3453_final	4	116-134	AT5G56170	TAIR9 consistent: transcript/cDNA/PEP| Symbols: | FUNCTIONS IN: molecular_function unknown; INVOLVED IN: biological_process unknown; LOCATED IN: anchored to membrane; EXPRESSED IN: 22 plant structures; EXPRESSED DURING: 13 growth stages; BEST Arabidopsis thaliana protein match is: LRE (LORELEI) (TAIR:AT4G26466.1); Has 71 Blast hits to 71 proteins in 9 species: Archae - 0; Bacteria - 0; Metazoa - …
ngs_90551488_x1174	TGACAGAAGAGAGTGAGCTC	bna-miR156_v60		Contig1_15715_final	3.5	1030-1049	AT3G20970	TAIR9 consistent: transcript/cDNA/PEP| Symbols: NFU4
ngs_90551488_x1174	TGACAGAAGAGAGTGAGCTC	bna-miR156_v60		Contig3_4839_final	3.5	1-20	AT3G16480	TAIR9 consistent: transcript/cDNA/PEP| Symbols: MPPalpha | MPPalpha (mitochondrial processing peptidase alpha subunit); catalytic/ metal ion binding / metalloendopeptidase/ zinc ion binding
ngs_90551488_x1174	TGACAGAAGAGAGTGAGCTC	bna-miR156_v60		Contig1_13199_final	4	491-509	AT2G20370	TAIR9 consistent: transcript/cDNA/PEP| Symbols: KAM1
ngs_90551488_x1174	TGACAGAAGAGAGTGAGCTC	bna-miR156_v60		Contig1_24555_remaining	2	494-513	AT5G43270	TAIR9 consistent: transcript/cDNA/PEP| Symbols: SPL2 | SPL2 (SQUAMOSA PROMOTER BINDING PROTEIN-LIKE 2); DNA binding / transcription factor		miR156	TC182990	Squamosa promoter-binding-like protein 2
ngs_90551488_x1174	TGACAGAAGAGAGTGAGCTC	bna-miR156_v60		Contig1_56608_remaining	2	117-136	AT1G27370	TAIR9 consistent: transcript/cDNA/PEP| Symbols: | squamosa promoter-binding protein-like 10 (SPL10)		miR156	TC195915	Squamosa promoter-binding-like protein 10
ngs_90483803_x1146	TGACAGAAGAGAGGAAGCAC	bna-miR156_v64		Contig3_1429_final	4	240-259	AT3G28480	TAIR9 consistent: transcript/cDNA/PEP| Symbols: | oxidoreductase
ngs_90483803_x1146	TGACAGAAGAGAGGAAGCAC	bna-miR156_v64		Contig1_1030_final	3	761-780	AT4G38920	TAIR9 consistent: transcript/cDNA/PEP| Symbols: AVA-P3
ngs_90483803_x1146	TGACAGAAGAGAGGAAGCAC	bna-miR156_v64		Contig1_8410_final	4	137-155	AT3G20015	TAIR9 consistent: transcript/cDNA/PEP| Symbols: | aspartic-type endopeptidase
ngs_90483803_x1146	TGACAGAAGAGAGGAAGCAC	bna-miR156_v64		Contig1_1351_final	4	535-554	AT3G13350	TAIR9 consistent: transcript/cDNA/PEP| Symbols: | high mobility group (HMG1/2) family protein / ARID/BRIGHT DNA-binding domain-containing protein
ngs_90483803_x1146	TGACAGAAGAGAGGAAGCAC	bna-miR156_v64		Contig1_74497_remaining	4	396-415	AT4G10490	TAIR9 consistent: transcript/cDNA/PEP| Symbols: | oxidoreductase
ngs_90483803_x1146	TGACAGAAGAGAGGAAGCAC	bna-miR156_v64		BNARO2GH_T3_011_A02_15DEC2006_016.ab1___PBI	3.5	284-302	AT4G23730	TAIR9 consistent: transcript/cDNA/PEP| Symbols: | aldose 1-epimerase family protein
ngs_90483803_x1146	TGACAGAAGAGAGGAAGCAC	bna-miR156_v64		Contig1_23884_remaining	2.5	453-472	AT5G50570	TAIR9 consistent: transcript/cDNA/PEP| Symbols: | squamosa promoter-binding protein		miR156	TC197337	Squamosa promoter-binding-like protein 13
ngs_90483803_x1146	TGACAGAAGAGAGGAAGCAC	bna-miR156_v64		BL5416R___AAFC	4	349-369	AT4G39400	TAIR9 consistent: transcript/cDNA/PEP| Symbols: BRI1
ngs_90483803_x1146	TGACAGAAGAGAGGAAGCAC	bna-miR156_v64		Contig1_9220_final	4	500-518	AT1G07830	TAIR9 consistent: transcript/cDNA/PEP| Symbols: | ribosomal protein L29 family protein
ngs_90483803_x1146	TGACAGAAGAGAGGAAGCAC	bna-miR156_v64		37RDBRH_UP_033_G03_05JUL2004_019.ab1___PBI	2	66-84	AT1G51550	TAIR9 PEP: F-box family protein | chr1:19117646-19119291 REVERSE
ngs_90483803_x1146	TGACAGAAGAGAGGAAGCAC	bna-miR156_v64		Contig2_11650_final	4	527-546	AT4G38630	TAIR9 consistent: transcript/cDNA/PEP| Symbols: RPN10
ngs_90483803_x1146	TGACAGAAGAGAGGAAGCAC	bna-miR156_v64		gi_21843935___NCBI	4	424-442	AT2G47880	TAIR9 consistent: transcript/cDNA/PEP| Symbols: | glutaredoxin family protein
ngs_90483803_x1146	TGACAGAAGAGAGGAAGCAC	bna-miR156_v64		Contig1_12699_final	3	575-594	AT1G48670	TAIR9 consistent: transcript/cDNA/PEP| Symbols: | auxin-responsive GH3 family protein
ngs_90483803_x1146	TGACAGAAGAGAGGAAGCAC	bna-miR156_v64		BNDH4DCT_UP_012_H02_16DEC2004_002.ab1___PBI	4	304-324	AT1G12672	TAIR9 consistent: transcript/cDNA/PEP| Symbols: | unknown protein
ngs_90483803_x1146	TGACAGAAGAGAGGAAGCAC	bna-miR156_v64		Contig1_14565_final	4	1877-1896	AT1G71350	TAIR9 consistent: transcript/cDNA/PEP| Symbols: | eukaryotic translation initiation factor SUI1 family protein
ngs_90483803_x1146	TGACAGAAGAGAGGAAGCAC	bna-miR156_v64		Contig1_8680_final	3.5	390-409	AT3G05810	TAIR9 consistent: transcript/cDNA/PEP| Symbols: | unknown protein
ngs_90483803_x1146	TGACAGAAGAGAGGAAGCAC	bna-miR156_v64		Contig1_24555_remaining	1.5	494-513	AT5G43270	TAIR9 consistent: transcript/cDNA/PEP| Symbols: SPL2 | SPL2 (SQUAMOSA PROMOTER BINDING PROTEIN-LIKE 2); DNA binding / transcription factor		miR156	TC182990	Squamosa promoter-binding-like protein 2
ngs_90483803_x1146	TGACAGAAGAGAGGAAGCAC	bna-miR156_v64		Contig1_56608_remaining	1.5	117-136	AT1G27370	TAIR9 consistent: transcript/cDNA/PEP| Symbols: | squamosa promoter-binding protein-like 10 (SPL10)		miR156	TC195915	Squamosa promoter-binding-like protein 10
ngs_97320772_x1103	TTGACAGAAGAAAGACAGCAC	bna-miR156_v65		Contig1_56608_remaining	3	117-137	AT1G27370	TAIR9 consistent: transcript/cDNA/PEP| Symbols: | squamosa promoter-binding protein-like 10 (SPL10)		miR156	TC195915	Squamosa promoter-binding-like protein 10
ngs_97320772_x1103	TTGACAGAAGAAAGACAGCAC	bna-miR156_v65		Contig1_24555_remaining	3	494-514	AT5G43270	TAIR9 consistent: transcript/cDNA/PEP| Symbols: SPL2 | SPL2 (SQUAMOSA PROMOTER BINDING PROTEIN-LIKE 2); DNA binding / transcription factor		miR156	TC182990	Squamosa promoter-binding-like protein 2
ngs_97320772_x1103	TTGACAGAAGAAAGACAGCAC	bna-miR156_v65		Contig1_14419_final	4	147-166	AT3G26900	TAIR9 consistent: transcript/cDNA/PEP| Symbols: | shikimate kinase family protein
ngs_97320772_x1103	TTGACAGAAGAAAGACAGCAC	bna-miR156_v65		58ACPE48_UP_007_F07_17SEP2004_053.ab1___PBI	4	77-98	AT5G60580	TAIR9 consistent: transcript/cDNA/PEP| Symbols: | zinc finger (C3HC4-type RING finger) family protein
ngs_97320772_x1103	TTGACAGAAGAAAGACAGCAC	bna-miR156_v65		Contig2_15020_final	3	85-105	AT1G58360	TAIR9 consistent: transcript/cDNA/PEP| Symbols: AAP1
ngs_97320772_x1103	TTGACAGAAGAAAGACAGCAC	bna-miR156_v65		Contig4_7791_final	4	300-319	AT1G17920	TAIR9 consistent: transcript/cDNA/PEP| Symbols: HDG12 | HDG12 (HOMEODOMAIN GLABROUS 12); transcription factor
ngs_97320772_x1103	TTGACAGAAGAAAGACAGCAC	bna-miR156_v65		Contig1_2882_final	4	96-116	AT5G58650	TAIR9 PEP: PSY1 | PSY1 (plant peptide containing sulfated tyrosine 1) | chr5:23699879-23700186 REVERSE
ngs_97320772_x1103	TTGACAGAAGAAAGACAGCAC	bna-miR156_v65		gi_21843935___NCBI	3.5	424-443	AT2G47880	TAIR9 consistent: transcript/cDNA/PEP| Symbols: | glutaredoxin family protein
ngs_97320772_x1103	TTGACAGAAGAAAGACAGCAC	bna-miR156_v65		Contig2_14261_final	3	364-383	AT1G76680	TAIR9 consistent: transcript/cDNA/PEP| Symbols: OPR1
ngs_97320772_x1103	TTGACAGAAGAAAGACAGCAC	bna-miR156_v65		Contig1_14261_final	3	383-402	AT1G76680	TAIR9 consistent: transcript/cDNA/PEP| Symbols: OPR1
ngs_97320772_x1103	TTGACAGAAGAAAGACAGCAC	bna-miR156_v65		Contig2_2882_final	4	44-64	AT5G58650	TAIR9 PEP: PSY1 | PSY1 (plant peptide containing sulfated tyrosine 1) | chr5:23699879-23700186 REVERSE
ngs_97320772_x1103	TTGACAGAAGAAAGACAGCAC	bna-miR156_v65		BNQA_UP_143_E09_10NOV2005_071.ab1___PBI	4	376-396	AT3G15380	TAIR9 consistent: transcript/cDNA/PEP| Symbols: | choline transporter-related
ngs_97320772_x1103	TTGACAGAAGAAAGACAGCAC	bna-miR156_v65		Contig1_13826_final	3.5	1090-1111	AT2G24650	TAIR9 consistent: transcript/cDNA/PEP| Symbols: | DNA binding / transcription factor
ngs_97320772_x1103	TTGACAGAAGAAAGACAGCAC	bna-miR156_v65		Contig2_10559_final	3.5	130-151	AT4G12650	TAIR9 consistent: transcript/cDNA/PEP| Symbols: | LOCATED IN: integral to membrane
ngs_97320772_x1103	TTGACAGAAGAAAGACAGCAC	bna-miR156_v65		Contig1_3602_final	4	424-444	AT1G72170	TAIR9 consistent: transcript/cDNA/PEP| Symbols: | unknown protein
ngs_97320772_x1103	TTGACAGAAGAAAGACAGCAC	bna-miR156_v65		Contig2_3602_final	4	424-444	AT1G72170	TAIR9 consistent: transcript/cDNA/PEP| Symbols: | unknown protein
ngs_90552191_x1001	TGACAGAAGAGAGTGAGGAC	bna-miR156_v68		Contig1_1056_final	4	101-119	AT1G54445	TAIR9 consistent: transcript/cDNA/PEP| Symbols: | Encodes a defensin-like (DEFL) family protein.
ngs_90552191_x1001	TGACAGAAGAGAGTGAGGAC	bna-miR156_v68		Contig1_51961_remaining	4	115-133	AT4G20020	TAIR9 consistent: transcript/cDNA/PEP| Symbols: | unknown protein
ngs_90552191_x1001	TGACAGAAGAGAGTGAGGAC	bna-miR156_v68		Contig1_1105_final	4	1-19	AT5G16250	TAIR9 consistent: transcript/cDNA/PEP| Symbols: | unknown protein
ngs_90552191_x1001	TGACAGAAGAGAGTGAGGAC	bna-miR156_v68		Contig1_1351_final	4	535-554	AT3G13350	TAIR9 consistent: transcript/cDNA/PEP| Symbols: | high mobility group (HMG1/2) family protein / ARID/BRIGHT DNA-binding domain-containing protein
ngs_90552191_x1001	TGACAGAAGAGAGTGAGGAC	bna-miR156_v68		Contig1_4838_final	4	98-116	AT1G71690	TAIR9 consistent: transcript/cDNA/PEP| Symbols: | unknown protein
ngs_90552191_x1001	TGACAGAAGAGAGTGAGGAC	bna-miR156_v68		Contig2_4838_final	4	107-125	AT1G71690	TAIR9 consistent: transcript/cDNA/PEP| Symbols: | unknown protein
ngs_90552191_x1001	TGACAGAAGAGAGTGAGGAC	bna-miR156_v68		Contig42_1883_final	3	371-390	AT1G64090	TAIR9 consistent: transcript/cDNA/PEP| Symbols: | reticulon family protein (RTNLB3)
ngs_90552191_x1001	TGACAGAAGAGAGTGAGGAC	bna-miR156_v68		Contig1_67094_remaining	4	70-90	AT4G17440	TAIR9 consistent: transcript/cDNA/PEP| Symbols: | unknown protein
ngs_90552191_x1001	TGACAGAAGAGAGTGAGGAC	bna-miR156_v68		Contig3_3641_final	4	429-448	AT4G34555	TAIR9 consistent: transcript/cDNA/PEP| Symbols: | 40S ribosomal protein S25
ngs_90552191_x1001	TGACAGAAGAGAGTGAGGAC	bna-miR156_v68		BNARO2GH_T3_011_A02_15DEC2006_016.ab1___PBI	4	284-302	AT4G23730	TAIR9 consistent: transcript/cDNA/PEP| Symbols: | aldose 1-epimerase family protein
ngs_90552191_x1001	TGACAGAAGAGAGTGAGGAC	bna-miR156_v68		Contig1_19592_remaining	4	582-600	AT5G25490	TAIR9 consistent: transcript/cDNA/PEP| Symbols: | zinc finger (Ran-binding) family protein
ngs_90552191_x1001	TGACAGAAGAGAGTGAGGAC	bna-miR156_v68		Contig1_23884_remaining	3	453-472	AT5G50570	TAIR9 consistent: transcript/cDNA/PEP| Symbols: | squamosa promoter-binding protein		miR156	TC197337	Squamosa promoter-binding-like protein 13
ngs_90552191_x1001	TGACAGAAGAGAGTGAGGAC	bna-miR156_v68		37RDBRH_UP_033_G03_05JUL2004_019.ab1___PBI	2.5	66-84	AT1G51550	TAIR9 PEP: F-box family protein | chr1:19117646-19119291 REVERSE
ngs_90552191_x1001	TGACAGAAGAGAGTGAGGAC	bna-miR156_v68		Contig1_3641_final	4	406-425	AT4G34555	TAIR9 consistent: transcript/cDNA/PEP| Symbols: | 40S ribosomal protein S25
ngs_90552191_x1001	TGACAGAAGAGAGTGAGGAC	bna-miR156_v68		Contig1_11026_final	4	657-676	AT3G09690	TAIR9 consistent: transcript/cDNA/PEP| Symbols: | hydrolase
ngs_90552191_x1001	TGACAGAAGAGAGTGAGGAC	bna-miR156_v68		Contig2_15020_final	3.5	85-104	AT1G58360	TAIR9 consistent: transcript/cDNA/PEP| Symbols: AAP1
ngs_90552191_x1001	TGACAGAAGAGAGTGAGGAC	bna-miR156_v68		Contig2_11650_final	3	528-546	AT4G38630	TAIR9 consistent: transcript/cDNA/PEP| Symbols: RPN10
ngs_90552191_x1001	TGACAGAAGAGAGTGAGGAC	bna-miR156_v68		21ACACMS_UP_020_F03_06NOV2004_021.ab1___PBI	4	409-428	AT4G34555	TAIR9 consistent: transcript/cDNA/PEP| Symbols: | 40S ribosomal protein S25
ngs_90552191_x1001	TGACAGAAGAGAGTGAGGAC	bna-miR156_v68		Contig1_9985_final	4	382-400	AT1G33265	TAIR9 consistent: transcript/cDNA/PEP| Symbols: | unknown protein
ngs_90552191_x1001	TGACAGAAGAGAGTGAGGAC	bna-miR156_v68		Contig2_9985_final	4	414-432	AT1G33265	TAIR9 consistent: transcript/cDNA/PEP| Symbols: | unknown protein
ngs_90552191_x1001	TGACAGAAGAGAGTGAGGAC	bna-miR156_v68		Contig3_4839_final	4	1-20	AT3G16480	TAIR9 consistent: transcript/cDNA/PEP| Symbols: MPPalpha | MPPalpha (mitochondrial processing peptidase alpha subunit); catalytic/ metal ion binding / metalloendopeptidase/ zinc ion binding
ngs_90552191_x1001	TGACAGAAGAGAGTGAGGAC	bna-miR156_v68		Contig1_24555_remaining	2	494-513	AT5G43270	TAIR9 consistent: transcript/cDNA/PEP| Symbols: SPL2 | SPL2 (SQUAMOSA PROMOTER BINDING PROTEIN-LIKE 2); DNA binding / transcription factor		miR156	TC182990	Squamosa promoter-binding-like protein 2
ngs_90552191_x1001	TGACAGAAGAGAGTGAGGAC	bna-miR156_v68		Contig2_930_final	4	883-902	AT2G38000	TAIR9 consistent: transcript/cDNA/PEP| Symbols: | chaperone protein dnaJ-related
ngs_90552191_x1001	TGACAGAAGAGAGTGAGGAC	bna-miR156_v68		Contig1_56608_remaining	2	117-136	AT1G27370	TAIR9 consistent: transcript/cDNA/PEP| Symbols: | squamosa promoter-binding protein-like 10 (SPL10)		miR156	TC195915	Squamosa promoter-binding-like protein 10
ngs_90552191_x1001	TGACAGAAGAGAGTGAGGAC	bna-miR156_v68		53COT2_T3_016_A12_03SEP2004_096.ab1___PBI	4	636-655	AT2G33340	TAIR9 consistent: transcript/cDNA/PEP| Symbols: | nucleotide binding / ubiquitin-protein ligase
ngs_95576652_x973	TTACAGAAGAGAGTGAGCAC	bna-miR156_v69		Contig1_5858_final	3.5	488-506	AT4G27680	TAIR9 consistent: transcript/cDNA/PEP| Symbols: | MSP1 protein
ngs_95576652_x973	TTACAGAAGAGAGTGAGCAC	bna-miR156_v69		36RDBRG_UP_078_G10_19JAN2006_068.ab1___PBI	2.5	607-627	AT5G58740	TAIR9 consistent: transcript/cDNA/PEP| Symbols: | nuclear movement family protein
ngs_95576652_x973	TTACAGAAGAGAGTGAGCAC	bna-miR156_v69		Contig1_9716_final	4	66-84	AT1G58170	TAIR9 consistent: transcript/cDNA/PEP| Symbols: | disease resistance-responsive protein-related / dirigent protein-related
ngs_95576652_x973	TTACAGAAGAGAGTGAGCAC	bna-miR156_v69		Contig2_2900_final	3.5	1118-1138	AT3G16370	TAIR9 consistent: transcript/cDNA/PEP| Symbols: | GDSL-motif lipase/hydrolase family protein
ngs_95576652_x973	TTACAGAAGAGAGTGAGCAC	bna-miR156_v69		BL4453R___AAFC	4	19-38	AT3G21900	TAIR9 consistent: transcript/cDNA/PEP| Symbols: | receptor-like protein kinase-related
ngs_95576652_x973	TTACAGAAGAGAGTGAGCAC	bna-miR156_v69		Contig1_23884_remaining	4	453-472	AT5G50570	TAIR9 consistent: transcript/cDNA/PEP| Symbols: | squamosa promoter-binding protein		miR156	TC197337	Squamosa promoter-binding-like protein 13
ngs_95576652_x973	TTACAGAAGAGAGTGAGCAC	bna-miR156_v69		Contig1_6909_final	4	476-494	AT2G41760	TAIR9 consistent: transcript/cDNA/PEP| Symbols: | unknown protein
ngs_95576652_x973	TTACAGAAGAGAGTGAGCAC	bna-miR156_v69		Contig1_53915_remaining	3	2-21	AT4G32030	TAIR9 consistent: transcript/cDNA/PEP| Symbols: | unknown protein
ngs_95576652_x973	TTACAGAAGAGAGTGAGCAC	bna-miR156_v69		BNYS2DCT_UP_005_D09_28FEB2005_073.ab1___PBI	4	255-273	AT2G31490	TAIR9 consistent: transcript/cDNA/PEP| Symbols: | unknown protein
ngs_95576652_x973	TTACAGAAGAGAGTGAGCAC	bna-miR156_v69		Contig2_3217_final	4	622-641	AT4G28730	TAIR9 consistent: transcript/cDNA/PEP| Symbols: | glutaredoxin family protein
ngs_95576652_x973	TTACAGAAGAGAGTGAGCAC	bna-miR156_v69		RL6824F___AAFC	4	342-361	AT3G21175	TAIR9 consistent: transcript/cDNA/PEP| Symbols: ZML1 | ZML1 (ZIM-LIKE 1); sequence-specific DNA binding / transcription factor/ zinc ion binding		miR156	TC194880	GATA transcription factor 27
ngs_95576652_x973	TTACAGAAGAGAGTGAGCAC	bna-miR156_v69		Contig1_56608_remaining	3	117-136	AT1G27370	TAIR9 consistent: transcript/cDNA/PEP| Symbols: | squamosa promoter-binding protein-like 10 (SPL10)		miR156	TC195915	Squamosa promoter-binding-like protein 10
ngs_95576652_x973	TTACAGAAGAGAGTGAGCAC	bna-miR156_v69		Contig1_24555_remaining	3	494-513	AT5G43270	TAIR9 consistent: transcript/cDNA/PEP| Symbols: SPL2 | SPL2 (SQUAMOSA PROMOTER BINDING PROTEIN-LIKE 2); DNA binding / transcription factor		miR156	TC182990	Squamosa promoter-binding-like protein 2
ngs_90486075_x18907	TGACAGAAGAGAGGGAGCAC	bna-miR156_v7	ptc-miR156k	Contig1_1030_final	3.5	761-780	AT4G38920	TAIR9 consistent: transcript/cDNA/PEP| Symbols: AVA-P3
ngs_90486075_x18907	TGACAGAAGAGAGGGAGCAC	bna-miR156_v7	ptc-miR156k	Contig1_4838_final	4	98-116	AT1G71690	TAIR9 consistent: transcript/cDNA/PEP| Symbols: | unknown protein
ngs_90486075_x18907	TGACAGAAGAGAGGGAGCAC	bna-miR156_v7	ptc-miR156k	Contig2_4838_final	4	107-125	AT1G71690	TAIR9 consistent: transcript/cDNA/PEP| Symbols: | unknown protein
ngs_90486075_x18907	TGACAGAAGAGAGGGAGCAC	bna-miR156_v7	ptc-miR156k	BNARO2GH_T3_011_A02_15DEC2006_016.ab1___PBI	4	284-302	AT4G23730	TAIR9 consistent: transcript/cDNA/PEP| Symbols: | aldose 1-epimerase family protein
ngs_90486075_x18907	TGACAGAAGAGAGGGAGCAC	bna-miR156_v7	ptc-miR156k	Contig1_23884_remaining	1.5	453-472	AT5G50570	TAIR9 consistent: transcript/cDNA/PEP| Symbols: | squamosa promoter-binding protein		miR156	TC197337	Squamosa promoter-binding-like protein 13
ngs_90486075_x18907	TGACAGAAGAGAGGGAGCAC	bna-miR156_v7	ptc-miR156k	37RDBRH_UP_033_G03_05JUL2004_019.ab1___PBI	2.5	66-84	AT1G51550	TAIR9 PEP: F-box family protein | chr1:19117646-19119291 REVERSE
ngs_90486075_x18907	TGACAGAAGAGAGGGAGCAC	bna-miR156_v7	ptc-miR156k	Contig1_15715_final	4	1030-1049	AT3G20970	TAIR9 consistent: transcript/cDNA/PEP| Symbols: NFU4
ngs_90486075_x18907	TGACAGAAGAGAGGGAGCAC	bna-miR156_v7	ptc-miR156k	Contig2_15020_final	3.5	85-104	AT1G58360	TAIR9 consistent: transcript/cDNA/PEP| Symbols: AAP1
ngs_90486075_x18907	TGACAGAAGAGAGGGAGCAC	bna-miR156_v7	ptc-miR156k	BNSCS4CT_UP_032_G03_19JAN2005_019.ab1___PBI	4	112-130	AT4G32290	TAIR9 consistent: transcript/cDNA/PEP| Symbols: | unknown protein
ngs_90486075_x18907	TGACAGAAGAGAGGGAGCAC	bna-miR156_v7	ptc-miR156k	BNDH4DCT_UP_012_H02_16DEC2004_002.ab1___PBI	4	304-324	AT1G12672	TAIR9 consistent: transcript/cDNA/PEP| Symbols: | unknown protein
ngs_90486075_x18907	TGACAGAAGAGAGGGAGCAC	bna-miR156_v7	ptc-miR156k	Contig1_8680_final	4	390-409	AT3G05810	TAIR9 consistent: transcript/cDNA/PEP| Symbols: | unknown protein
ngs_90486075_x18907	TGACAGAAGAGAGGGAGCAC	bna-miR156_v7	ptc-miR156k	Contig1_24555_remaining	0.5	494-513	AT5G43270	TAIR9 consistent: transcript/cDNA/PEP| Symbols: SPL2 | SPL2 (SQUAMOSA PROMOTER BINDING PROTEIN-LIKE 2); DNA binding / transcription factor		miR156	TC182990	Squamosa promoter-binding-like protein 2
ngs_90486075_x18907	TGACAGAAGAGAGGGAGCAC	bna-miR156_v7	ptc-miR156k	Contig3_4839_final	4	1-20	AT3G16480	TAIR9 consistent: transcript/cDNA/PEP| Symbols: MPPalpha | MPPalpha (mitochondrial processing peptidase alpha subunit); catalytic/ metal ion binding / metalloendopeptidase/ zinc ion binding
ngs_90486075_x18907	TGACAGAAGAGAGGGAGCAC	bna-miR156_v7	ptc-miR156k	Contig1_14565_final	4	1877-1896	AT1G71350	TAIR9 consistent: transcript/cDNA/PEP| Symbols: | eukaryotic translation initiation factor SUI1 family protein
ngs_90486075_x18907	TGACAGAAGAGAGGGAGCAC	bna-miR156_v7	ptc-miR156k	Contig1_56608_remaining	0.5	117-136	AT1G27370	TAIR9 consistent: transcript/cDNA/PEP| Symbols: | squamosa promoter-binding protein-like 10 (SPL10)		miR156	TC195915	Squamosa promoter-binding-like protein 10
ngs_90937847_x895	TGACTGAAGAGAGTGAGCAC	bna-miR156_v71		gi_75972770___NCBI	4	157-175	AT2G39570	TAIR9 consistent: transcript/cDNA/PEP| Symbols: | ACT domain-containing protein
ngs_90937847_x895	TGACTGAAGAGAGTGAGCAC	bna-miR156_v71		Contig1_23884_remaining	4	453-472	AT5G50570	TAIR9 consistent: transcript/cDNA/PEP| Symbols: | squamosa promoter-binding protein		miR156	TC197337	Squamosa promoter-binding-like protein 13
ngs_90937847_x895	TGACTGAAGAGAGTGAGCAC	bna-miR156_v71		Contig1_3972_final	4	335-353	AT2G39570	TAIR9 consistent: transcript/cDNA/PEP| Symbols: | ACT domain-containing protein
ngs_90937847_x895	TGACTGAAGAGAGTGAGCAC	bna-miR156_v71		Contig42_1883_final	3	371-390	AT1G64090	TAIR9 consistent: transcript/cDNA/PEP| Symbols: | reticulon family protein (RTNLB3)
ngs_90937847_x895	TGACTGAAGAGAGTGAGCAC	bna-miR156_v71		Contig2_3972_final	4	142-160	AT2G39570	TAIR9 consistent: transcript/cDNA/PEP| Symbols: | ACT domain-containing protein
ngs_90937847_x895	TGACTGAAGAGAGTGAGCAC	bna-miR156_v71		Contig2_3729_final	4	713-732	AT3G59280	TAIR9 consistent: transcript/cDNA/PEP| Symbols: TXR1 | TXR1 (THAXTOMIN A RESISTANT 1)
ngs_90937847_x895	TGACTGAAGAGAGTGAGCAC	bna-miR156_v71		Contig1_56608_remaining	3	117-136	AT1G27370	TAIR9 consistent: transcript/cDNA/PEP| Symbols: | squamosa promoter-binding protein-like 10 (SPL10)		miR156	TC195915	Squamosa promoter-binding-like protein 10
ngs_90937847_x895	TGACTGAAGAGAGTGAGCAC	bna-miR156_v71		Contig1_9640_final	3.5	135-154	AT3G55490	TAIR9 consistent: transcript/cDNA/PEP| Symbols: | CONTAINS InterPro DOMAIN/s: GINS complex
ngs_90937847_x895	TGACTGAAGAGAGTGAGCAC	bna-miR156_v71		Contig1_24555_remaining	3	494-513	AT5G43270	TAIR9 consistent: transcript/cDNA/PEP| Symbols: SPL2 | SPL2 (SQUAMOSA PROMOTER BINDING PROTEIN-LIKE 2); DNA binding / transcription factor		miR156	TC182990	Squamosa promoter-binding-like protein 2
ngs_90937847_x895	TGACTGAAGAGAGTGAGCAC	bna-miR156_v71		Contig3_3972_final	4	180-198	AT2G39570	TAIR9 consistent: transcript/cDNA/PEP| Symbols: | ACT domain-containing protein
ngs_56281984_x891	CTGACAGAAGAGAGGGAGCAC	bna-miR156_v72		Contig1_23884_remaining	2.5	453-473	AT5G50570	TAIR9 consistent: transcript/cDNA/PEP| Symbols: | squamosa promoter-binding protein		miR156	TC197337	Squamosa promoter-binding-like protein 13
ngs_56281984_x891	CTGACAGAAGAGAGGGAGCAC	bna-miR156_v72		Contig1_24555_remaining	1.5	494-514	AT5G43270	TAIR9 consistent: transcript/cDNA/PEP| Symbols: SPL2 | SPL2 (SQUAMOSA PROMOTER BINDING PROTEIN-LIKE 2); DNA binding / transcription factor		miR156	TC182990	Squamosa promoter-binding-like protein 2
ngs_56281984_x891	CTGACAGAAGAGAGGGAGCAC	bna-miR156_v72		Contig1_56608_remaining	1.5	117-137	AT1G27370	TAIR9 consistent: transcript/cDNA/PEP| Symbols: | squamosa promoter-binding protein-like 10 (SPL10)		miR156	TC195915	Squamosa promoter-binding-like protein 10
ngs_90402748_x839	TGACAAAAGAGAGTGAGCAC	bna-miR156_v73		Contig9_9546_final	4	471-489	AT1G61780	TAIR9 consistent: transcript/cDNA/PEP| Symbols: | postsynaptic protein-related
ngs_90402748_x839	TGACAAAAGAGAGTGAGCAC	bna-miR156_v73		Contig2_11808_final	4	654-674	AT1G03680	TAIR9 consistent: transcript/cDNA/PEP| Symbols: ATHM1
ngs_90402748_x839	TGACAAAAGAGAGTGAGCAC	bna-miR156_v73		Contig1_17599_final	4	861-880	AT4G39170	TAIR9 consistent: transcript/cDNA/PEP| Symbols: | SEC14 cytosolic factor
ngs_90402748_x839	TGACAAAAGAGAGTGAGCAC	bna-miR156_v73		Contig1_18215_final	4	584-602	AT4G34640	TAIR9 consistent: transcript/cDNA/PEP| Symbols: SQS1
ngs_90402748_x839	TGACAAAAGAGAGTGAGCAC	bna-miR156_v73		Contig1_12721_final	4	1327-1346	AT3G14890	TAIR9 consistent: transcript/cDNA/PEP| Symbols: | phosphoesterase
ngs_90402748_x839	TGACAAAAGAGAGTGAGCAC	bna-miR156_v73		BNARO2GH_T3_011_A02_15DEC2006_016.ab1___PBI	3.5	284-302	AT4G23730	TAIR9 consistent: transcript/cDNA/PEP| Symbols: | aldose 1-epimerase family protein
ngs_90402748_x839	TGACAAAAGAGAGTGAGCAC	bna-miR156_v73		Contig3_3641_final	4	429-448	AT4G34555	TAIR9 consistent: transcript/cDNA/PEP| Symbols: | 40S ribosomal protein S25
ngs_90402748_x839	TGACAAAAGAGAGTGAGCAC	bna-miR156_v73		Contig1_3641_final	4	406-425	AT4G34555	TAIR9 consistent: transcript/cDNA/PEP| Symbols: | 40S ribosomal protein S25
ngs_90402748_x839	TGACAAAAGAGAGTGAGCAC	bna-miR156_v73		Contig1_23884_remaining	4	453-472	AT5G50570	TAIR9 consistent: transcript/cDNA/PEP| Symbols: | squamosa promoter-binding protein		miR156	TC197337	Squamosa promoter-binding-like protein 13
ngs_90402748_x839	TGACAAAAGAGAGTGAGCAC	bna-miR156_v73		Contig1_9220_final	3	500-518	AT1G07830	TAIR9 consistent: transcript/cDNA/PEP| Symbols: | ribosomal protein L29 family protein
ngs_90402748_x839	TGACAAAAGAGAGTGAGCAC	bna-miR156_v73		Contig2_783_final	3	548-566	AT1G68760	TAIR9 consistent: transcript/cDNA/PEP| Symbols: ATNUDT1
ngs_90402748_x839	TGACAAAAGAGAGTGAGCAC	bna-miR156_v73		21ACACMS_UP_020_F03_06NOV2004_021.ab1___PBI	4	409-428	AT4G34555	TAIR9 consistent: transcript/cDNA/PEP| Symbols: | 40S ribosomal protein S25
ngs_90402748_x839	TGACAAAAGAGAGTGAGCAC	bna-miR156_v73		Contig2_9220_final	3	557-575	AT1G07830	TAIR9 consistent: transcript/cDNA/PEP| Symbols: | ribosomal protein L29 family protein
ngs_90402748_x839	TGACAAAAGAGAGTGAGCAC	bna-miR156_v73		gi_56842084___NCBI	4	692-710	AT1G56070	TAIR9 consistent: transcript/cDNA/PEP| Symbols: LOS1 | LOS1; copper ion binding / translation elongation factor/ translation factor
ngs_90402748_x839	TGACAAAAGAGAGTGAGCAC	bna-miR156_v73		gi_32508707___NCBI	3.5	246-265	AT1G63770	TAIR9 consistent: transcript/cDNA/PEP| Symbols: | peptidase M1 family protein		miR167	TC163902	Peptidase M1 family protein
ngs_90402748_x839	TGACAAAAGAGAGTGAGCAC	bna-miR156_v73		Contig1_12699_final	3	575-594	AT1G48670	TAIR9 consistent: transcript/cDNA/PEP| Symbols: | auxin-responsive GH3 family protein
ngs_90402748_x839	TGACAAAAGAGAGTGAGCAC	bna-miR156_v73		Contig1_56608_remaining	3	117-136	AT1G27370	TAIR9 consistent: transcript/cDNA/PEP| Symbols: | squamosa promoter-binding protein-like 10 (SPL10)		miR156	TC195915	Squamosa promoter-binding-like protein 10
ngs_90402748_x839	TGACAAAAGAGAGTGAGCAC	bna-miR156_v73		RL2553F___AAFC	4	578-598	AT5G26830	TAIR9 consistent: transcript/cDNA/PEP| Symbols: | threonyl-tRNA synthetase / threonine--tRNA ligase (THRRS)
ngs_90402748_x839	TGACAAAAGAGAGTGAGCAC	bna-miR156_v73		Contig1_24555_remaining	3	494-513	AT5G43270	TAIR9 consistent: transcript/cDNA/PEP| Symbols: SPL2 | SPL2 (SQUAMOSA PROMOTER BINDING PROTEIN-LIKE 2); DNA binding / transcription factor		miR156	TC182990	Squamosa promoter-binding-like protein 2
ngs_90455604_x824	TGACAGAAAAGAGTGAGCAC	bna-miR156_v75		Contig4_690_final	4	74-92	AT1G58055	TAIR9 PEP: Encodes a defensin-like (DEFL) family protein. | chr1:21488741-21489064 FORWARD # LCR50 | LCR50 (Low-molecular-weight cysteine-rich 50) | chr2:5055525-5055872 REVERSE # Encodes a defensin-like (DEFL) family protein. | chr2:5068490-5068853 REVERSE
ngs_90455604_x824	TGACAGAAAAGAGTGAGCAC	bna-miR156_v75		Contig6_690_final	4	73-91	AT1G58055	TAIR9 PEP: Encodes a defensin-like (DEFL) family protein. | chr1:21488741-21489064 FORWARD # LCR50 | LCR50 (Low-molecular-weight cysteine-rich 50) | chr2:5055525-5055872 REVERSE # Encodes a defensin-like (DEFL) family protein. | chr2:5068490-5068853 REVERSE
ngs_90455604_x824	TGACAGAAAAGAGTGAGCAC	bna-miR156_v75		Contig9_690_final	4	70-88	AT1G58055	TAIR9 PEP: Encodes a defensin-like (DEFL) family protein. | chr1:21488741-21489064 FORWARD # LCR50 | LCR50 (Low-molecular-weight cysteine-rich 50) | chr2:5055525-5055872 REVERSE # Encodes a defensin-like (DEFL) family protein. | chr2:5068490-5068853 REVERSE
ngs_90455604_x824	TGACAGAAAAGAGTGAGCAC	bna-miR156_v75		gi_115335823___NCBI	4	65-83	AT2G12465	TAIR9 PEP: LCR50 | LCR50 (Low-molecular-weight cysteine-rich 50) | chr2:5055525-5055872 REVERSE
ngs_90455604_x824	TGACAGAAAAGAGTGAGCAC	bna-miR156_v75		gi_32494062___NCBI	3.5	351-369	AT1G47830	TAIR9 consistent: transcript/cDNA/PEP| Symbols: | clathrin coat assembly protein
ngs_90455604_x824	TGACAGAAAAGAGTGAGCAC	bna-miR156_v75		Contig1_690_final	4	88-106	AT1G58055	TAIR9 PEP: Encodes a defensin-like (DEFL) family protein. | chr1:21488741-21489064 FORWARD # LCR50 | LCR50 (Low-molecular-weight cysteine-rich 50) | chr2:5055525-5055872 REVERSE
ngs_90455604_x824	TGACAGAAAAGAGTGAGCAC	bna-miR156_v75		Contig1_23884_remaining	4	453-472	AT5G50570	TAIR9 consistent: transcript/cDNA/PEP| Symbols: | squamosa promoter-binding protein		miR156	TC197337	Squamosa promoter-binding-like protein 13
ngs_90455604_x824	TGACAGAAAAGAGTGAGCAC	bna-miR156_v75		Contig1_68104_remaining	3.5	59-79	AT2G22840	TAIR9 consistent: transcript/cDNA/PEP| Symbols: AtGRF1 | AtGRF1 (GROWTH-REGULATING FACTOR 1); transcription activator
ngs_90455604_x824	TGACAGAAAAGAGTGAGCAC	bna-miR156_v75		Contig1_11026_final	4	657-676	AT3G09690	TAIR9 consistent: transcript/cDNA/PEP| Symbols: | hydrolase
ngs_90455604_x824	TGACAGAAAAGAGTGAGCAC	bna-miR156_v75		gi_56842084___NCBI	4	692-710	AT1G56070	TAIR9 consistent: transcript/cDNA/PEP| Symbols: LOS1 | LOS1; copper ion binding / translation elongation factor/ translation factor
ngs_90455604_x824	TGACAGAAAAGAGTGAGCAC	bna-miR156_v75		Contig1_56608_remaining	3	117-136	AT1G27370	TAIR9 consistent: transcript/cDNA/PEP| Symbols: | squamosa promoter-binding protein-like 10 (SPL10)		miR156	TC195915	Squamosa promoter-binding-like protein 10
ngs_90455604_x824	TGACAGAAAAGAGTGAGCAC	bna-miR156_v75		Contig1_24555_remaining	3	494-513	AT5G43270	TAIR9 consistent: transcript/cDNA/PEP| Symbols: SPL2 | SPL2 (SQUAMOSA PROMOTER BINDING PROTEIN-LIKE 2); DNA binding / transcription factor		miR156	TC182990	Squamosa promoter-binding-like protein 2
ngs_90485810_x786	TGACAGAAGAGAGGGAACAC	bna-miR156_v77		Contig1_1030_final	3	761-780	AT4G38920	TAIR9 consistent: transcript/cDNA/PEP| Symbols: AVA-P3
ngs_90485810_x786	TGACAGAAGAGAGGGAACAC	bna-miR156_v77		Contig1_1351_final	4	535-554	AT3G13350	TAIR9 consistent: transcript/cDNA/PEP| Symbols: | high mobility group (HMG1/2) family protein / ARID/BRIGHT DNA-binding domain-containing protein
ngs_90485810_x786	TGACAGAAGAGAGGGAACAC	bna-miR156_v77		Contig1_4838_final	4	98-116	AT1G71690	TAIR9 consistent: transcript/cDNA/PEP| Symbols: | unknown protein
ngs_90485810_x786	TGACAGAAGAGAGGGAACAC	bna-miR156_v77		Contig2_4838_final	4	107-125	AT1G71690	TAIR9 consistent: transcript/cDNA/PEP| Symbols: | unknown protein
ngs_90485810_x786	TGACAGAAGAGAGGGAACAC	bna-miR156_v77		Contig1_85011_remaining	4	794-814	AT5G63370	TAIR9 consistent: transcript/cDNA/PEP| Symbols: | protein kinase family protein
ngs_90485810_x786	TGACAGAAGAGAGGGAACAC	bna-miR156_v77		Contig1_23884_remaining	2.5	453-472	AT5G50570	TAIR9 consistent: transcript/cDNA/PEP| Symbols: | squamosa promoter-binding protein		miR156	TC197337	Squamosa promoter-binding-like protein 13
ngs_90485810_x786	TGACAGAAGAGAGGGAACAC	bna-miR156_v77		Contig1_15715_final	3.5	1030-1049	AT3G20970	TAIR9 consistent: transcript/cDNA/PEP| Symbols: NFU4
ngs_90485810_x786	TGACAGAAGAGAGGGAACAC	bna-miR156_v77		BNSCS4CT_UP_032_G03_19JAN2005_019.ab1___PBI	3.5	112-130	AT4G32290	TAIR9 consistent: transcript/cDNA/PEP| Symbols: | unknown protein
ngs_90485810_x786	TGACAGAAGAGAGGGAACAC	bna-miR156_v77		gi_21843935___NCBI	4	422-442	AT2G47880	TAIR9 consistent: transcript/cDNA/PEP| Symbols: | glutaredoxin family protein
ngs_90485810_x786	TGACAGAAGAGAGGGAACAC	bna-miR156_v77		BNDH4DCT_UP_012_H02_16DEC2004_002.ab1___PBI	4	304-324	AT1G12672	TAIR9 consistent: transcript/cDNA/PEP| Symbols: | unknown protein
ngs_90485810_x786	TGACAGAAGAGAGGGAACAC	bna-miR156_v77		Contig1_8680_final	4	390-409	AT3G05810	TAIR9 consistent: transcript/cDNA/PEP| Symbols: | unknown protein
ngs_90485810_x786	TGACAGAAGAGAGGGAACAC	bna-miR156_v77		Contig1_24555_remaining	1.5	494-513	AT5G43270	TAIR9 consistent: transcript/cDNA/PEP| Symbols: SPL2 | SPL2 (SQUAMOSA PROMOTER BINDING PROTEIN-LIKE 2); DNA binding / transcription factor		miR156	TC182990	Squamosa promoter-binding-like protein 2
ngs_90485810_x786	TGACAGAAGAGAGGGAACAC	bna-miR156_v77		Contig1_27279_remaining	4	215-235	AT1G79090	TAIR9 consistent: transcript/cDNA/PEP| Symbols: | unknown protein
ngs_90485810_x786	TGACAGAAGAGAGGGAACAC	bna-miR156_v77		Contig1_56608_remaining	1.5	117-136	AT1G27370	TAIR9 consistent: transcript/cDNA/PEP| Symbols: | squamosa promoter-binding protein-like 10 (SPL10)		miR156	TC195915	Squamosa promoter-binding-like protein 10
ngs_90485810_x786	TGACAGAAGAGAGGGAACAC	bna-miR156_v77		53COT2_T3_016_A12_03SEP2004_096.ab1___PBI	4	636-655	AT2G33340	TAIR9 consistent: transcript/cDNA/PEP| Symbols: | nucleotide binding / ubiquitin-protein ligase
ngs_60655451_x755	GACAGAAGAGAGTGAGCACA	bna-miR156_v78		Contig2_11808_final	3.5	653-673	AT1G03680	TAIR9 consistent: transcript/cDNA/PEP| Symbols: ATHM1
ngs_60655451_x755	GACAGAAGAGAGTGAGCACA	bna-miR156_v78		Contig2_4838_final	4	106-124	AT1G71690	TAIR9 consistent: transcript/cDNA/PEP| Symbols: | unknown protein
ngs_60655451_x755	GACAGAAGAGAGTGAGCACA	bna-miR156_v78		Contig1_4838_final	4	97-115	AT1G71690	TAIR9 consistent: transcript/cDNA/PEP| Symbols: | unknown protein
ngs_60655451_x755	GACAGAAGAGAGTGAGCACA	bna-miR156_v78		36RDBRG_UP_078_G10_19JAN2006_068.ab1___PBI	3.5	606-626	AT5G58740	TAIR9 consistent: transcript/cDNA/PEP| Symbols: | nuclear movement family protein
ngs_60655451_x755	GACAGAAGAGAGTGAGCACA	bna-miR156_v78		Contig1_36976_remaining	4	6-26	AT3G53370	TAIR9 consistent: transcript/cDNA/PEP| Symbols: | DNA-binding S1FA family protein
ngs_60655451_x755	GACAGAAGAGAGTGAGCACA	bna-miR156_v78		Contig2_783_final	4	547-565	AT1G68760	TAIR9 consistent: transcript/cDNA/PEP| Symbols: ATNUDT1
ngs_60655451_x755	GACAGAAGAGAGTGAGCACA	bna-miR156_v78		Contig1_23884_remaining	3	452-471	AT5G50570	TAIR9 consistent: transcript/cDNA/PEP| Symbols: | squamosa promoter-binding protein		miR156	TC197337	Squamosa promoter-binding-like protein 13
ngs_60655451_x755	GACAGAAGAGAGTGAGCACA	bna-miR156_v78		gi_32508707___NCBI	3	245-264	AT1G63770	TAIR9 consistent: transcript/cDNA/PEP| Symbols: | peptidase M1 family protein		miR167	TC163902	Peptidase M1 family protein
ngs_60655451_x755	GACAGAAGAGAGTGAGCACA	bna-miR156_v78		RL6824F___AAFC	4	341-360	AT3G21175	TAIR9 consistent: transcript/cDNA/PEP| Symbols: ZML1 | ZML1 (ZIM-LIKE 1); sequence-specific DNA binding / transcription factor/ zinc ion binding		miR156	TC194880	GATA transcription factor 27
ngs_60655451_x755	GACAGAAGAGAGTGAGCACA	bna-miR156_v78		Contig1_24555_remaining	3	493-512	AT5G43270	TAIR9 consistent: transcript/cDNA/PEP| Symbols: SPL2 | SPL2 (SQUAMOSA PROMOTER BINDING PROTEIN-LIKE 2); DNA binding / transcription factor		miR156	TC182990	Squamosa promoter-binding-like protein 2
ngs_60655451_x755	GACAGAAGAGAGTGAGCACA	bna-miR156_v78		Contig1_56608_remaining	3	116-135	AT1G27370	TAIR9 consistent: transcript/cDNA/PEP| Symbols: | squamosa promoter-binding protein-like 10 (SPL10)		miR156	TC195915	Squamosa promoter-binding-like protein 10
ngs_90469726_x724	TGACAGAAGAGAATGAGCAC	bna-miR156_v79		Contig1_74487_remaining	4	147-167	AT2G41835	TAIR9 consistent: transcript/cDNA/PEP| Symbols: | zinc finger (C2H2 type
ngs_90469726_x724	TGACAGAAGAGAATGAGCAC	bna-miR156_v79		Contig2_13358_final	4	630-648	AT2G31360	TAIR9 consistent: transcript/cDNA/PEP| Symbols: ADS2 | ADS2 (16:0Delta9 Arabidopsis desaturase 2); oxidoreductase
ngs_90469726_x724	TGACAGAAGAGAATGAGCAC	bna-miR156_v79		Contig1_11026_final	4	657-676	AT3G09690	TAIR9 consistent: transcript/cDNA/PEP| Symbols: | hydrolase
ngs_90469726_x724	TGACAGAAGAGAATGAGCAC	bna-miR156_v79		Contig1_23884_remaining	4	453-472	AT5G50570	TAIR9 consistent: transcript/cDNA/PEP| Symbols: | squamosa promoter-binding protein		miR156	TC197337	Squamosa promoter-binding-like protein 13
ngs_90469726_x724	TGACAGAAGAGAATGAGCAC	bna-miR156_v79		CD2350R___AAFC	4	43-61	AT5G64940	TAIR9 consistent: transcript/cDNA/PEP| Symbols: ATATH13
ngs_90469726_x724	TGACAGAAGAGAATGAGCAC	bna-miR156_v79		Contig1_13358_final	4	630-648	AT2G31360	TAIR9 consistent: transcript/cDNA/PEP| Symbols: ADS2 | ADS2 (16:0Delta9 Arabidopsis desaturase 2); oxidoreductase
ngs_90469726_x724	TGACAGAAGAGAATGAGCAC	bna-miR156_v79		Contig1_9222_final	3	407-427	AT1G80090	TAIR9 consistent: transcript/cDNA/PEP| Symbols: | CBS domain-containing protein
ngs_90469726_x724	TGACAGAAGAGAATGAGCAC	bna-miR156_v79		Contig1_2166_final	4	113-132	AT4G26850	TAIR9 consistent: transcript/cDNA/PEP| Symbols: VTC2 | VTC2 (vitamin c defective 2); GDP-D-glucose phosphorylase/ GDP-galactose:glucose-1-phosphate guanyltransferase/ GDP-galactose:mannose-1-phosphate guanyltransferase/ GDP-galactose:myoinositol-1-phosphate guanyltransferase/ galactose-1-phosphate guanylyltra
ngs_90469726_x724	TGACAGAAGAGAATGAGCAC	bna-miR156_v79		Contig2_3453_final	4	116-134	AT5G56170	TAIR9 consistent: transcript/cDNA/PEP| Symbols: | FUNCTIONS IN: molecular_function unknown; INVOLVED IN: biological_process unknown; LOCATED IN: anchored to membrane; EXPRESSED IN: 22 plant structures; EXPRESSED DURING: 13 growth stages; BEST Arabidopsis thaliana protein match is: LRE (LORELEI) (TAIR:AT4G26466.1); Has 71 Blast hits to 71 proteins in 9 species: Archae - 0; Bacteria - 0; Metazoa - …
ngs_90469726_x724	TGACAGAAGAGAATGAGCAC	bna-miR156_v79		gi_21843935___NCBI	4	422-442	AT2G47880	TAIR9 consistent: transcript/cDNA/PEP| Symbols: | glutaredoxin family protein
ngs_90469726_x724	TGACAGAAGAGAATGAGCAC	bna-miR156_v79		Contig1_12699_final	3	575-594	AT1G48670	TAIR9 consistent: transcript/cDNA/PEP| Symbols: | auxin-responsive GH3 family protein
ngs_90469726_x724	TGACAGAAGAGAATGAGCAC	bna-miR156_v79		Contig3_4839_final	3.5	1-20	AT3G16480	TAIR9 consistent: transcript/cDNA/PEP| Symbols: MPPalpha | MPPalpha (mitochondrial processing peptidase alpha subunit); catalytic/ metal ion binding / metalloendopeptidase/ zinc ion binding
ngs_90469726_x724	TGACAGAAGAGAATGAGCAC	bna-miR156_v79		Contig1_24555_remaining	3	494-513	AT5G43270	TAIR9 consistent: transcript/cDNA/PEP| Symbols: SPL2 | SPL2 (SQUAMOSA PROMOTER BINDING PROTEIN-LIKE 2); DNA binding / transcription factor		miR156	TC182990	Squamosa promoter-binding-like protein 2
ngs_90469726_x724	TGACAGAAGAGAATGAGCAC	bna-miR156_v79		Contig1_9985_final	4	382-400	AT1G33265	TAIR9 consistent: transcript/cDNA/PEP| Symbols: | unknown protein
ngs_90469726_x724	TGACAGAAGAGAATGAGCAC	bna-miR156_v79		Contig2_9985_final	4	414-432	AT1G33265	TAIR9 consistent: transcript/cDNA/PEP| Symbols: | unknown protein
ngs_90469726_x724	TGACAGAAGAGAATGAGCAC	bna-miR156_v79		Contig1_56608_remaining	3	117-136	AT1G27370	TAIR9 consistent: transcript/cDNA/PEP| Symbols: | squamosa promoter-binding protein-like 10 (SPL10)		miR156	TC195915	Squamosa promoter-binding-like protein 10
ngs_90529884_x15166	TGACAGAAGAGAGTGAGCAA	bna-miR156_v8		Contig1_1030_final	3	761-780	AT4G38920	TAIR9 consistent: transcript/cDNA/PEP| Symbols: AVA-P3
ngs_90529884_x15166	TGACAGAAGAGAGTGAGCAA	bna-miR156_v8		Contig1_4838_final	4	98-116	AT1G71690	TAIR9 consistent: transcript/cDNA/PEP| Symbols: | unknown protein
ngs_90529884_x15166	TGACAGAAGAGAGTGAGCAA	bna-miR156_v8		Contig2_4838_final	4	107-125	AT1G71690	TAIR9 consistent: transcript/cDNA/PEP| Symbols: | unknown protein
ngs_90529884_x15166	TGACAGAAGAGAGTGAGCAA	bna-miR156_v8		BNQA_UP_062_B07_31MAY2005_061.ab1___PBI	4	47-65	AT1G11990	TAIR9 consistent: transcript/cDNA/PEP| Symbols: | unknown protein
ngs_90529884_x15166	TGACAGAAGAGAGTGAGCAA	bna-miR156_v8		Contig42_1883_final	4	371-390	AT1G64090	TAIR9 consistent: transcript/cDNA/PEP| Symbols: | reticulon family protein (RTNLB3)
ngs_90529884_x15166	TGACAGAAGAGAGTGAGCAA	bna-miR156_v8		Contig3_3641_final	4	429-448	AT4G34555	TAIR9 consistent: transcript/cDNA/PEP| Symbols: | 40S ribosomal protein S25
ngs_90529884_x15166	TGACAGAAGAGAGTGAGCAA	bna-miR156_v8		Contig1_23884_remaining	3	453-472	AT5G50570	TAIR9 consistent: transcript/cDNA/PEP| Symbols: | squamosa promoter-binding protein		miR156	TC197337	Squamosa promoter-binding-like protein 13
ngs_90529884_x15166	TGACAGAAGAGAGTGAGCAA	bna-miR156_v8		Contig1_3641_final	4	406-425	AT4G34555	TAIR9 consistent: transcript/cDNA/PEP| Symbols: | 40S ribosomal protein S25
ngs_90529884_x15166	TGACAGAAGAGAGTGAGCAA	bna-miR156_v8		Contig1_11026_final	4	657-676	AT3G09690	TAIR9 consistent: transcript/cDNA/PEP| Symbols: | hydrolase
ngs_90529884_x15166	TGACAGAAGAGAGTGAGCAA	bna-miR156_v8		Contig2_783_final	4	548-566	AT1G68760	TAIR9 consistent: transcript/cDNA/PEP| Symbols: ATNUDT1
ngs_90529884_x15166	TGACAGAAGAGAGTGAGCAA	bna-miR156_v8		Contig1_9222_final	3.5	407-427	AT1G80090	TAIR9 consistent: transcript/cDNA/PEP| Symbols: | CBS domain-containing protein
ngs_90529884_x15166	TGACAGAAGAGAGTGAGCAA	bna-miR156_v8		Contig2_15020_final	3	85-104	AT1G58360	TAIR9 consistent: transcript/cDNA/PEP| Symbols: AAP1
ngs_90529884_x15166	TGACAGAAGAGAGTGAGCAA	bna-miR156_v8		21ACACMS_UP_020_F03_06NOV2004_021.ab1___PBI	4	409-428	AT4G34555	TAIR9 consistent: transcript/cDNA/PEP| Symbols: | 40S ribosomal protein S25
ngs_90529884_x15166	TGACAGAAGAGAGTGAGCAA	bna-miR156_v8		Contig1_9985_final	4	382-400	AT1G33265	TAIR9 consistent: transcript/cDNA/PEP| Symbols: | unknown protein
ngs_90529884_x15166	TGACAGAAGAGAGTGAGCAA	bna-miR156_v8		Contig2_9985_final	4	414-432	AT1G33265	TAIR9 consistent: transcript/cDNA/PEP| Symbols: | unknown protein
ngs_90529884_x15166	TGACAGAAGAGAGTGAGCAA	bna-miR156_v8		Contig1_8680_final	4	390-409	AT3G05810	TAIR9 consistent: transcript/cDNA/PEP| Symbols: | unknown protein
ngs_90529884_x15166	TGACAGAAGAGAGTGAGCAA	bna-miR156_v8		Contig1_24555_remaining	2	494-513	AT5G43270	TAIR9 consistent: transcript/cDNA/PEP| Symbols: SPL2 | SPL2 (SQUAMOSA PROMOTER BINDING PROTEIN-LIKE 2); DNA binding / transcription factor		miR156	TC182990	Squamosa promoter-binding-like protein 2
ngs_90529884_x15166	TGACAGAAGAGAGTGAGCAA	bna-miR156_v8		53COT2_T3_016_A12_03SEP2004_096.ab1___PBI	4	636-655	AT2G33340	TAIR9 consistent: transcript/cDNA/PEP| Symbols: | nucleotide binding / ubiquitin-protein ligase
ngs_90529884_x15166	TGACAGAAGAGAGTGAGCAA	bna-miR156_v8		Contig1_56608_remaining	2	117-136	AT1G27370	TAIR9 consistent: transcript/cDNA/PEP| Symbols: | squamosa promoter-binding protein-like 10 (SPL10)		miR156	TC195915	Squamosa promoter-binding-like protein 10
ngs_92534590_x722	TGCTCACTGCTCTATCTGTCAG	bna-miR156_v80		Contig1_5118_final	4	366-388	AT4G09730	TAIR9 consistent: transcript/cDNA/PEP| Symbols: | DEAD/DEAH box helicase
ngs_97325067_x707	TTGACAGAAGAGAGTAAGCAC	bna-miR156_v82		BNARO2GH_T3_011_A02_15DEC2006_016.ab1___PBI	4	284-303	AT4G23730	TAIR9 consistent: transcript/cDNA/PEP| Symbols: | aldose 1-epimerase family protein
ngs_97325067_x707	TTGACAGAAGAGAGTAAGCAC	bna-miR156_v82		Contig1_23884_remaining	4	453-473	AT5G50570	TAIR9 consistent: transcript/cDNA/PEP| Symbols: | squamosa promoter-binding protein		miR156	TC197337	Squamosa promoter-binding-like protein 13
ngs_97325067_x707	TTGACAGAAGAGAGTAAGCAC	bna-miR156_v82		Contig1_9220_final	3.5	500-519	AT1G07830	TAIR9 consistent: transcript/cDNA/PEP| Symbols: | ribosomal protein L29 family protein
ngs_97325067_x707	TTGACAGAAGAGAGTAAGCAC	bna-miR156_v82		Contig2_9220_final	3.5	557-576	AT1G07830	TAIR9 consistent: transcript/cDNA/PEP| Symbols: | ribosomal protein L29 family protein
ngs_97325067_x707	TTGACAGAAGAGAGTAAGCAC	bna-miR156_v82		Contig1_24555_remaining	2	494-514	AT5G43270	TAIR9 consistent: transcript/cDNA/PEP| Symbols: SPL2 | SPL2 (SQUAMOSA PROMOTER BINDING PROTEIN-LIKE 2); DNA binding / transcription factor		miR156	TC182990	Squamosa promoter-binding-like protein 2
ngs_97325067_x707	TTGACAGAAGAGAGTAAGCAC	bna-miR156_v82		Contig1_56608_remaining	2	117-137	AT1G27370	TAIR9 consistent: transcript/cDNA/PEP| Symbols: | squamosa promoter-binding protein-like 10 (SPL10)		miR156	TC195915	Squamosa promoter-binding-like protein 10
ngs_91071643_x706	TGAGAGAAGAGAGTGAGCAC	bna-miR156_v83		Contig5_384_final	4	30-49	AT3G07880	TAIR9 consistent: transcript/cDNA/PEP| Symbols: | Rho GDP-dissociation inhibitor family protein
ngs_91071643_x706	TGAGAGAAGAGAGTGAGCAC	bna-miR156_v83		Contig3_2024_final	4	32-51	AT2G38255	TAIR9 consistent: transcript/cDNA/PEP| Symbols: | unknown protein
ngs_91071643_x706	TGAGAGAAGAGAGTGAGCAC	bna-miR156_v83		Contig3_8914_final	4	3-23	AT5G55730	TAIR9 consistent: transcript/cDNA/PEP| Symbols: FLA1 | FLA1 (FASCICLIN-LIKE ARAB INOGALACTAN 1)
ngs_91071643_x706	TGAGAGAAGAGAGTGAGCAC	bna-miR156_v83		Contig2_15822_final	4	351-371	AT1G17060	TAIR9 consistent: transcript/cDNA/PEP| Symbols: CYP72C1
ngs_91071643_x706	TGAGAGAAGAGAGTGAGCAC	bna-miR156_v83		Contig1_5010_final	4	3-23	AT4G22756	TAIR9 consistent: transcript/cDNA/PEP| Symbols: SMO1-2
ngs_91071643_x706	TGAGAGAAGAGAGTGAGCAC	bna-miR156_v83		Contig1_79442_remaining	4	367-386	AT5G16300	TAIR9 consistent: transcript/cDNA/PEP| Symbols: | FUNCTIONS IN: molecular_function unknown; INVOLVED IN: biological_process unknown; LOCATED IN: cellular_component unknown; EXPRESSED IN: 23 plant structures; EXPRESSED DURING: 13 growth stages; CONTAINS InterPro DOMAIN/s: Vps51/Vps67 (InterPro:IPR014812); Has 204 Blast hits to 183 proteins in 76 species: Archae - 0; Bacteria - 0; Metazoa - 127; Fu…
ngs_91071643_x706	TGAGAGAAGAGAGTGAGCAC	bna-miR156_v83		Contig1_2377_final	3	287-305	AT1G17200	TAIR9 consistent: transcript/cDNA/PEP| Symbols: | integral membrane family protein
ngs_91071643_x706	TGAGAGAAGAGAGTGAGCAC	bna-miR156_v83		Contig1_18215_final	3	584-602	AT4G34640	TAIR9 consistent: transcript/cDNA/PEP| Symbols: SQS1
ngs_91071643_x706	TGAGAGAAGAGAGTGAGCAC	bna-miR156_v83		Contig1_12867_remaining	3.5	398-418	AT1G24600	TAIR9 consistent: transcript/cDNA/PEP| Symbols: | unknown protein
ngs_91071643_x706	TGAGAGAAGAGAGTGAGCAC	bna-miR156_v83		Contig2_6922_final	4	86-106	AT5G49190	TAIR9 consistent: transcript/cDNA/PEP| Symbols: SUS2
ngs_91071643_x706	TGAGAGAAGAGAGTGAGCAC	bna-miR156_v83		36RDBRG_UP_049_B09_25JUN2004_077.ab1___PBI	3.5	254-272	AT5G45130	TAIR9 consistent: transcript/cDNA/PEP| Symbols: ATRAB5A
ngs_91071643_x706	TGAGAGAAGAGAGTGAGCAC	bna-miR156_v83		Contig1_8914_final	4	40-60	AT5G55730	TAIR9 consistent: transcript/cDNA/PEP| Symbols: FLA1 | FLA1 (FASCICLIN-LIKE ARAB INOGALACTAN 1)
ngs_91071643_x706	TGAGAGAAGAGAGTGAGCAC	bna-miR156_v83		BNAEN3GH_UP_171_G01_11NOV2006_003.ab1___PBI	4	262-282	AT1G17060	TAIR9 consistent: transcript/cDNA/PEP| Symbols: CYP72C1
ngs_91071643_x706	TGAGAGAAGAGAGTGAGCAC	bna-miR156_v83		Contig2_4968_final	3.5	94-113	AT2G04940	TAIR9 consistent: transcript/cDNA/PEP| Symbols: | scramblase-related
ngs_91071643_x706	TGAGAGAAGAGAGTGAGCAC	bna-miR156_v83		Contig2_2377_final	3	373-391	AT1G17200	TAIR9 consistent: transcript/cDNA/PEP| Symbols: | integral membrane family protein
ngs_91071643_x706	TGAGAGAAGAGAGTGAGCAC	bna-miR156_v83		63JKCOT5_T3_033_C04_25JAN2005_028.ab1___PBI	4	508-527	AT3G13400	TAIR9 consistent: transcript/cDNA/PEP| Symbols: sks13 | sks13 (SKU5 Similar 13); copper ion binding / oxidoreductase
ngs_91071643_x706	TGAGAGAAGAGAGTGAGCAC	bna-miR156_v83		Contig1_7383_final	3.5	617-636	AT1G55260	TAIR9 consistent: transcript/cDNA/PEP| Symbols: | lipid binding
ngs_91071643_x706	TGAGAGAAGAGAGTGAGCAC	bna-miR156_v83		Contig3_10453_final	4	72-90	AT5G20740	TAIR9 consistent: transcript/cDNA/PEP| Symbols: | invertase/pectin methylesterase inhibitor family protein
ngs_91071643_x706	TGAGAGAAGAGAGTGAGCAC	bna-miR156_v83		Contig2_14800_final	4	19-37	AT3G57610	TAIR9 consistent: transcript/cDNA/PEP| Symbols: ADSS | ADSS (ADENYLOSUCCINATE SYNTHASE); adenylosuccinate synthase
ngs_91071643_x706	TGAGAGAAGAGAGTGAGCAC	bna-miR156_v83		Contig2_718_final	3	604-622	AT3G26790	TAIR9 consistent: transcript/cDNA/PEP| Symbols: FUS3 | FUS3 (FUSCA 3); DNA binding / transcription activator/ transcription factor
ngs_91071643_x706	TGAGAGAAGAGAGTGAGCAC	bna-miR156_v83		8RDBRH_UP_022_B05_17SEP2003_045.ab1___PBI	4	22-41	AT2G02760	TAIR9 consistent: transcript/cDNA/PEP| Symbols: ATUBC2
ngs_91071643_x706	TGAGAGAAGAGAGTGAGCAC	bna-miR156_v83		Contig1_15425_final	3	342-360	AT1G17200	TAIR9 consistent: transcript/cDNA/PEP| Symbols: | integral membrane family protein
ngs_91071643_x706	TGAGAGAAGAGAGTGAGCAC	bna-miR156_v83		Contig4_6253_final	4	105-125	AT1G79850	TAIR9 consistent: transcript/cDNA/PEP| Symbols: RPS17
ngs_91071643_x706	TGAGAGAAGAGAGTGAGCAC	bna-miR156_v83		Contig12_3795_final	4	27-46	AT1G52340	TAIR9 consistent: transcript/cDNA/PEP| Symbols: ABA2
ngs_91071643_x706	TGAGAGAAGAGAGTGAGCAC	bna-miR156_v83		Contig44_411_final	4	28-47	AT2G02760	TAIR9 consistent: transcript/cDNA/PEP| Symbols: ATUBC2
ngs_91071643_x706	TGAGAGAAGAGAGTGAGCAC	bna-miR156_v83		Contig2_5228_final	4	247-267	AT5G09330	TAIR9 consistent: transcript/cDNA/PEP| Symbols: | anac082 (Arabidopsis NAC domain containing protein 82); transcription factor
ngs_91071643_x706	TGAGAGAAGAGAGTGAGCAC	bna-miR156_v83		8RDBRH_UP_024_F04_17SEP2003_022.ab1___PBI	4	50-69	AT1G50490	TAIR9 consistent: transcript/cDNA/PEP| Symbols: UBC20 | UBC20 (ubiquitin-conjugating enzyme 20); ubiquitin-protein ligase
ngs_91071643_x706	TGAGAGAAGAGAGTGAGCAC	bna-miR156_v83		Contig1_16123_final	4	314-333	AT4G09020	TAIR9 consistent: transcript/cDNA/PEP| Symbols: ATISA3
ngs_91071643_x706	TGAGAGAAGAGAGTGAGCAC	bna-miR156_v83		Contig2_1537_final	4	776-794	AT4G21540	TAIR9 consistent: transcript/cDNA/PEP| Symbols: SPHK1 | SPHK1 (SPHINGOSINE KINASE 1); D-erythro-sphingosine kinase/ diacylglycerol kinase/ sphinganine kinase
ngs_91071643_x706	TGAGAGAAGAGAGTGAGCAC	bna-miR156_v83		BNAEN3GH_UP_189_H03_26NOV2006_017.ab1___PBI	4	9-27	AT2G40660	TAIR9 consistent: transcript/cDNA/PEP| Symbols: | tRNA-binding region domain-containing protein
ngs_91071643_x706	TGAGAGAAGAGAGTGAGCAC	bna-miR156_v83		OL77_80R_L20_OL7614R_041.ab1___AAFC	4	224-244	AT5G09330	TAIR9 consistent: transcript/cDNA/PEP| Symbols: anac082 | anac082 (Arabidopsis NAC domain containing protein 82); transcription factor
ngs_91071643_x706	TGAGAGAAGAGAGTGAGCAC	bna-miR156_v83		Contig1_2832_final	4	1419-1438	AT5G19780	TAIR9 consistent: transcript/cDNA/PEP| Symbols: TUA5 | TUA5; structural constituent of cytoskeleton
ngs_91071643_x706	TGAGAGAAGAGAGTGAGCAC	bna-miR156_v83		Contig1_42951_remaining	4	43-61	AT2G16575	TAIR9 consistent: transcript/cDNA/PEP| Symbols: | unknown protein
ngs_91071643_x706	TGAGAGAAGAGAGTGAGCAC	bna-miR156_v83		53COT2_T3_008_C01_19JUL2004_011.ab1___PBI	3	240-258	AT1G17200	TAIR9 consistent: transcript/cDNA/PEP| Symbols: | integral membrane family protein
ngs_91071643_x706	TGAGAGAAGAGAGTGAGCAC	bna-miR156_v83		Contig2_2832_final	4	1526-1545	AT5G19780	TAIR9 consistent: transcript/cDNA/PEP| Symbols: TUA5 | TUA5; structural constituent of cytoskeleton
ngs_91071643_x706	TGAGAGAAGAGAGTGAGCAC	bna-miR156_v83		72ETGS24_UP_015_G12_20MAY2005_084.ab1___PBI	4	213-231	AT1G55760	TAIR9 consistent: transcript/cDNA/PEP| Symbols: | BTB/POZ domain-containing protein
ngs_91071643_x706	TGAGAGAAGAGAGTGAGCAC	bna-miR156_v83		OL29_32F_H17_OL2956F_079.ab1___AAFC	3.5	58-77	AT1G16240	TAIR9 consistent: transcript/cDNA/PEP| Symbols: SYP51
ngs_91071643_x706	TGAGAGAAGAGAGTGAGCAC	bna-miR156_v83		Contig1_934_final	4	32-50	AT2G36895	TAIR9 consistent: transcript/cDNA/PEP| Symbols: | unknown protein
ngs_91071643_x706	TGAGAGAAGAGAGTGAGCAC	bna-miR156_v83		Contig1_7295_final	4	117-136	AT1G11910	TAIR9 PEP: aspartyl protease family protein | chr1:4017119-4019874 REVERSE # aspartyl protease family protein | chr1:23010107-23012681 REVERSE # aspartic-type endopeptidase | chr1:25979999-25981436 FORWARD # aspartyl protease family protein | chr4:2225232-2227746 FORWARD # aspartyl protease family protein | chr4:11683865-11685506 FORWARD
ngs_91071643_x706	TGAGAGAAGAGAGTGAGCAC	bna-miR156_v83		Contig1_14314_final	4	65-83	AT1G50010	TAIR9 consistent: transcript/cDNA/PEP| Symbols: TUA2 | TUA2; structural constituent of cytoskeleton
ngs_91071643_x706	TGAGAGAAGAGAGTGAGCAC	bna-miR156_v83		Contig1_14800_final	4	73-91	AT3G57610	TAIR9 consistent: transcript/cDNA/PEP| Symbols: ADSS | ADSS (ADENYLOSUCCINATE SYNTHASE); adenylosuccinate synthase
ngs_91071643_x706	TGAGAGAAGAGAGTGAGCAC	bna-miR156_v83		39RDBRT_UP_040_B09_21JUL2004_077.ab1___PBI	4	95-113	AT4G35920	TAIR9 consistent: transcript/cDNA/PEP| Symbols: MCA1 | MCA1 (mid1-complementing activity 1)
ngs_91071643_x706	TGAGAGAAGAGAGTGAGCAC	bna-miR156_v83		Contig1_86756_remaining	4	54-72	AT1G52740	TAIR9 consistent: transcript/cDNA/PEP| Symbols: HTA9 | HTA9 (HISTONE H2A PROTEIN 9); DNA binding
ngs_91071643_x706	TGAGAGAAGAGAGTGAGCAC	bna-miR156_v83		BNZB_RP_003_A10_22APR2004_080.ab1___PBI	4	80-98	AT1G62880	TAIR9 consistent: transcript/cDNA/PEP| Symbols: | cornichon family protein
ngs_91071643_x706	TGAGAGAAGAGAGTGAGCAC	bna-miR156_v83		Contig2_14910_final	3.5	21-40	AT3G12760	TAIR9 consistent: transcript/cDNA/PEP| Symbols: | FUNCTIONS IN: molecular_function unknown; INVOLVED IN: biological_process unknown; LOCATED IN: cellular_component unknown; EXPRESSED IN: 24 plant structures; EXPRESSED DURING: 15 growth stages; CONTAINS InterPro DOMAIN/s: Defective in cullin neddylation (InterPro:IPR014764)
ngs_91071643_x706	TGAGAGAAGAGAGTGAGCAC	bna-miR156_v83		Contig2_4478_final	4	231-250	AT5G03970	TAIR9 consistent: transcript/cDNA/PEP| Symbols: | F-box family protein
ngs_91071643_x706	TGAGAGAAGAGAGTGAGCAC	bna-miR156_v83		Contig1_14910_final	4	61-79	AT3G12760	TAIR9 consistent: transcript/cDNA/PEP| Symbols: | FUNCTIONS IN: molecular_function unknown; INVOLVED IN: biological_process unknown; LOCATED IN: cellular_component unknown; EXPRESSED IN: 24 plant structures; EXPRESSED DURING: 15 growth stages; CONTAINS InterPro DOMAIN/s: Defective in cullin neddylation (InterPro:IPR014764)
ngs_91071643_x706	TGAGAGAAGAGAGTGAGCAC	bna-miR156_v83		47RDOAH_UP_041_B05_19AUG2004_045.ab1___PBI	4	304-323	AT4G34730	TAIR9 consistent: transcript/cDNA/PEP| Symbols: | ribosome-binding factor A family protein
ngs_91071643_x706	TGAGAGAAGAGAGTGAGCAC	bna-miR156_v83		Contig1_1537_final	4	865-883	AT4G21540	TAIR9 consistent: transcript/cDNA/PEP| Symbols: SPHK1 | SPHK1 (SPHINGOSINE KINASE 1); D-erythro-sphingosine kinase/ diacylglycerol kinase/ sphinganine kinase
ngs_91071643_x706	TGAGAGAAGAGAGTGAGCAC	bna-miR156_v83		Contig4_4295_final	3.5	302-321	AT1G16240	TAIR9 consistent: transcript/cDNA/PEP| Symbols: SYP51
ngs_91071643_x706	TGAGAGAAGAGAGTGAGCAC	bna-miR156_v83		Contig1_23884_remaining	4	453-472	AT5G50570	TAIR9 consistent: transcript/cDNA/PEP| Symbols: | squamosa promoter-binding protein		miR156	TC197337	Squamosa promoter-binding-like protein 13
ngs_91071643_x706	TGAGAGAAGAGAGTGAGCAC	bna-miR156_v83		gi_32507704___NCBI	4	57-75	AT3G07810	TAIR9 consistent: transcript/cDNA/PEP| Symbols: | heterogeneous nuclear ribonucleoprotein
ngs_91071643_x706	TGAGAGAAGAGAGTGAGCAC	bna-miR156_v83		47RDOAH_UP_058_G01_30JAN2006_003.ab1___PBI	4	346-364	AT4G34160	TAIR9 consistent: transcript/cDNA/PEP| Symbols: CYCD3;1
ngs_91071643_x706	TGAGAGAAGAGAGTGAGCAC	bna-miR156_v83		Contig1_13152_final	4	514-532	AT1G62880	TAIR9 consistent: transcript/cDNA/PEP| Symbols: | cornichon family protein
ngs_91071643_x706	TGAGAGAAGAGAGTGAGCAC	bna-miR156_v83		Contig5_2832_final	4	825-844	AT5G19780	TAIR9 consistent: transcript/cDNA/PEP| Symbols: TUA5 | TUA5; structural constituent of cytoskeleton
ngs_91071643_x706	TGAGAGAAGAGAGTGAGCAC	bna-miR156_v83		24RDBNH_UP_024_A03_12JAN2004_031.ab1___PBI	4	193-212	AT2G21350	TAIR9 consistent: transcript/cDNA/PEP| Symbols: | RNA binding
ngs_91071643_x706	TGAGAGAAGAGAGTGAGCAC	bna-miR156_v83		Contig1_4968_final	4	99-118	AT2G04940	TAIR9 consistent: transcript/cDNA/PEP| Symbols: | scramblase-related
ngs_91071643_x706	TGAGAGAAGAGAGTGAGCAC	bna-miR156_v83		Contig1_86277_remaining	4	257-275	AT5G53730	TAIR9 consistent: transcript/cDNA/PEP| Symbols: | harpin-induced family protein / HIN1 family protein / harpin-responsive family protein
ngs_91071643_x706	TGAGAGAAGAGAGTGAGCAC	bna-miR156_v83		Contig5_14800_final	4	59-77	AT3G57610	TAIR9 consistent: transcript/cDNA/PEP| Symbols: ADSS | ADSS (ADENYLOSUCCINATE SYNTHASE); adenylosuccinate synthase
ngs_91071643_x706	TGAGAGAAGAGAGTGAGCAC	bna-miR156_v83		Contig1_11140_final	4	173-193	AT1G75670	TAIR9 consistent: transcript/cDNA/PEP| Symbols: | DNA-directed RNA polymerase/ RNA binding
ngs_91071643_x706	TGAGAGAAGAGAGTGAGCAC	bna-miR156_v83		36RDBRG_UP_032_A05_23JUN2004_047.ab1___PBI	4	121-140	AT3G07880	TAIR9 consistent: transcript/cDNA/PEP| Symbols: | Rho GDP-dissociation inhibitor family protein
ngs_91071643_x706	TGAGAGAAGAGAGTGAGCAC	bna-miR156_v83		BNBS8DCT_UP_006_C11_15APR2005_091.ab1___PBI	3.5	29-47	AT3G19500	TAIR9 consistent: transcript/cDNA/PEP| Symbols: | ethylene-responsive protein -related
ngs_91071643_x706	TGAGAGAAGAGAGTGAGCAC	bna-miR156_v83		Contig147_601_final	4	567-587	AT3G02080	TAIR9 consistent: transcript/cDNA/PEP| Symbols: | 40S ribosomal protein S19 (RPS19A)
ngs_91071643_x706	TGAGAGAAGAGAGTGAGCAC	bna-miR156_v83		BNYS8DCT_UP_009_F07_19APR2005_053.ab1___PBI	4	202-220	AT1G62880	TAIR9 consistent: transcript/cDNA/PEP| Symbols: | cornichon family protein
ngs_91071643_x706	TGAGAGAAGAGAGTGAGCAC	bna-miR156_v83		Contig2_5893_final	4	394-413	AT3G01650	TAIR9 consistent: transcript/cDNA/PEP| Symbols: RGLG1 | RGLG1 (RING domain Ligase1); protein binding / zinc ion binding
ngs_91071643_x706	TGAGAGAAGAGAGTGAGCAC	bna-miR156_v83		DR3990R___AAFC	4	4-23	AT3G01650	TAIR9 consistent: transcript/cDNA/PEP| Symbols: RGLG1 | RGLG1 (RING domain Ligase1); protein binding / zinc ion binding
ngs_91071643_x706	TGAGAGAAGAGAGTGAGCAC	bna-miR156_v83		Contig1_11609_final	3	735-753	AT3G07560	TAIR9 consistent: transcript/cDNA/PEP| Symbols: APM2
ngs_91071643_x706	TGAGAGAAGAGAGTGAGCAC	bna-miR156_v83		Contig756_4314_final	4	24-44	AT4G02450	TAIR9 consistent: transcript/cDNA/PEP| Symbols: | glycine-rich protein
ngs_91071643_x706	TGAGAGAAGAGAGTGAGCAC	bna-miR156_v83		BL289R___AAFC	4	147-166	AT3G24490	TAIR9 consistent: transcript/cDNA/PEP| Symbols: | transcription factor
ngs_91071643_x706	TGAGAGAAGAGAGTGAGCAC	bna-miR156_v83		Contig4_3461_final	3	110-129	AT1G50490	TAIR9 consistent: transcript/cDNA/PEP| Symbols: UBC20 | UBC20 (ubiquitin-conjugating enzyme 20); ubiquitin-protein ligase
ngs_91071643_x706	TGAGAGAAGAGAGTGAGCAC	bna-miR156_v83		BNAEN3GH_UP_210_G04_27NOV2006_020.ab1___PBI	4	372-391	AT4G21710	TAIR9 consistent: transcript/cDNA/PEP| Symbols: NRPB2
ngs_91071643_x706	TGAGAGAAGAGAGTGAGCAC	bna-miR156_v83		Contig1_45947_remaining	4	85-104	AT5G28673	TAIR9 consistent: transcript/cDNA/PEP| Symbols: | transposable element gene
ngs_91071643_x706	TGAGAGAAGAGAGTGAGCAC	bna-miR156_v83		Contig4_998_final	4	283-301	AT3G18580	TAIR9 consistent: transcript/cDNA/PEP| Symbols: | single-strand-binding family protein
ngs_91071643_x706	TGAGAGAAGAGAGTGAGCAC	bna-miR156_v83		Contig1_24555_remaining	3	494-513	AT5G43270	TAIR9 consistent: transcript/cDNA/PEP| Symbols: SPL2 | SPL2 (SQUAMOSA PROMOTER BINDING PROTEIN-LIKE 2); DNA binding / transcription factor		miR156	TC182990	Squamosa promoter-binding-like protein 2
ngs_91071643_x706	TGAGAGAAGAGAGTGAGCAC	bna-miR156_v83		Contig1_56608_remaining	3	117-136	AT1G27370	TAIR9 consistent: transcript/cDNA/PEP| Symbols: | squamosa promoter-binding protein-like 10 (SPL10)		miR156	TC195915	Squamosa promoter-binding-like protein 10
ngs_91071643_x706	TGAGAGAAGAGAGTGAGCAC	bna-miR156_v83		Contig4_11609_final	3	487-505	AT3G07560	TAIR9 consistent: transcript/cDNA/PEP| Symbols: APM2
ngs_91071643_x706	TGAGAGAAGAGAGTGAGCAC	bna-miR156_v83		BNDH4DCT_UP_012_H02_16DEC2004_002.ab1___PBI	3	304-324	AT1G12672	TAIR9 consistent: transcript/cDNA/PEP| Symbols: | unknown protein
ngs_91071643_x706	TGAGAGAAGAGAGTGAGCAC	bna-miR156_v83		Contig1_13753_final	3.5	284-303	AT1G21090	TAIR9 consistent: transcript/cDNA/PEP| Symbols: | hydroxyproline-rich glycoprotein family protein
ngs_91071643_x706	TGAGAGAAGAGAGTGAGCAC	bna-miR156_v83		Contig755_4314_final	4	35-55	AT4G02450	TAIR9 consistent: transcript/cDNA/PEP| Symbols: | glycine-rich protein
ngs_91071643_x706	TGAGAGAAGAGAGTGAGCAC	bna-miR156_v83		Contig1_5893_final	4	936-955	AT3G01650	TAIR9 consistent: transcript/cDNA/PEP| Symbols: RGLG1 | RGLG1 (RING domain Ligase1); protein binding / zinc ion binding
ngs_91071643_x706	TGAGAGAAGAGAGTGAGCAC	bna-miR156_v83		Contig1_15737_final	4	595-614	AT1G76010	TAIR9 consistent: transcript/cDNA/PEP| Symbols: | nucleic acid binding
ngs_97326761_x684	TTGACAGAAGATAGAGAACAC	bna-miR156_v84		Contig1_24555_remaining	3	494-514	AT5G43270	TAIR9 consistent: transcript/cDNA/PEP| Symbols: SPL2 | SPL2 (SQUAMOSA PROMOTER BINDING PROTEIN-LIKE 2); DNA binding / transcription factor		miR156	TC182990	Squamosa promoter-binding-like protein 2
ngs_97326761_x684	TTGACAGAAGATAGAGAACAC	bna-miR156_v84		Contig1_56608_remaining	3	117-137	AT1G27370	TAIR9 consistent: transcript/cDNA/PEP| Symbols: | squamosa promoter-binding protein-like 10 (SPL10)		miR156	TC195915	Squamosa promoter-binding-like protein 10
ngs_97326761_x684	TTGACAGAAGATAGAGAACAC	bna-miR156_v84		Contig2_10577_final	4	443-462	AT4G05420	TAIR9 consistent: transcript/cDNA/PEP| Symbols: DDB1A | DDB1A (DAMAGED DNA BINDING PROTEIN 1A); DNA binding / protein binding
ngs_97326761_x684	TTGACAGAAGATAGAGAACAC	bna-miR156_v84		Contig1_14261_final	4	383-402	AT1G76680	TAIR9 consistent: transcript/cDNA/PEP| Symbols: OPR1
ngs_97326761_x684	TTGACAGAAGATAGAGAACAC	bna-miR156_v84		Contig2_14261_final	4	364-383	AT1G76680	TAIR9 consistent: transcript/cDNA/PEP| Symbols: OPR1
ngs_97326761_x684	TTGACAGAAGATAGAGAACAC	bna-miR156_v84		Contig1_15071_final	4	679-699	AT1G48090	TAIR9 consistent: transcript/cDNA/PEP| Symbols: | phosphoinositide binding
ngs_97326761_x684	TTGACAGAAGATAGAGAACAC	bna-miR156_v84		Contig1_12945_remaining	4	637-656	AT2G06050	TAIR9 consistent: transcript/cDNA/PEP| Symbols: OPR3 | OPR3 (OPDA-REDUCTASE 3); 12-oxophytodienoate reductase
ngs_97326761_x684	TTGACAGAAGATAGAGAACAC	bna-miR156_v84		LL2614F___AAFC	4	308-329	AT1G12760	TAIR9 consistent: transcript/cDNA/PEP| Symbols: | protein binding / ubiquitin-protein ligase/ zinc ion binding
ngs_97326674_x681	TTGACAGAAGATAGACAGCAC	bna-miR156_v85		Contig2_10577_final	3.5	443-462	AT4G05420	TAIR9 consistent: transcript/cDNA/PEP| Symbols: DDB1A | DDB1A (DAMAGED DNA BINDING PROTEIN 1A); DNA binding / protein binding
ngs_97326674_x681	TTGACAGAAGATAGACAGCAC	bna-miR156_v85		Contig1_14419_final	4	147-166	AT3G26900	TAIR9 consistent: transcript/cDNA/PEP| Symbols: | shikimate kinase family protein
ngs_97326674_x681	TTGACAGAAGATAGACAGCAC	bna-miR156_v85		Contig2_14261_final	3	364-383	AT1G76680	TAIR9 consistent: transcript/cDNA/PEP| Symbols: OPR1
ngs_97326674_x681	TTGACAGAAGATAGACAGCAC	bna-miR156_v85		Contig1_24555_remaining	3	494-514	AT5G43270	TAIR9 consistent: transcript/cDNA/PEP| Symbols: SPL2 | SPL2 (SQUAMOSA PROMOTER BINDING PROTEIN-LIKE 2); DNA binding / transcription factor		miR156	TC182990	Squamosa promoter-binding-like protein 2
ngs_97326674_x681	TTGACAGAAGATAGACAGCAC	bna-miR156_v85		Contig1_14261_final	3	383-402	AT1G76680	TAIR9 consistent: transcript/cDNA/PEP| Symbols: OPR1
ngs_97326674_x681	TTGACAGAAGATAGACAGCAC	bna-miR156_v85		Contig1_56608_remaining	3	117-137	AT1G27370	TAIR9 consistent: transcript/cDNA/PEP| Symbols: | squamosa promoter-binding protein-like 10 (SPL10)		miR156	TC195915	Squamosa promoter-binding-like protein 10
ngs_90466738_x627	TGACAGAAGAAAGTGAGCAC	bna-miR156_v88		Contig1_19592_remaining	4	582-600	AT5G25490	TAIR9 consistent: transcript/cDNA/PEP| Symbols: | zinc finger (Ran-binding) family protein
ngs_90466738_x627	TGACAGAAGAAAGTGAGCAC	bna-miR156_v88		Contig1_23884_remaining	4	453-472	AT5G50570	TAIR9 consistent: transcript/cDNA/PEP| Symbols: | squamosa promoter-binding protein		miR156	TC197337	Squamosa promoter-binding-like protein 13
ngs_90466738_x627	TGACAGAAGAAAGTGAGCAC	bna-miR156_v88		Contig1_1351_final	4	535-554	AT3G13350	TAIR9 consistent: transcript/cDNA/PEP| Symbols: | high mobility group (HMG1/2) family protein / ARID/BRIGHT DNA-binding domain-containing protein
ngs_90466738_x627	TGACAGAAGAAAGTGAGCAC	bna-miR156_v88		Contig3_8766_final	4	758-776	AT5G49100	TAIR9 consistent: transcript/cDNA/PEP| Symbols: | unknown protein
ngs_90466738_x627	TGACAGAAGAAAGTGAGCAC	bna-miR156_v88		Contig1_9220_final	4	500-518	AT1G07830	TAIR9 consistent: transcript/cDNA/PEP| Symbols: | ribosomal protein L29 family protein
ngs_90466738_x627	TGACAGAAGAAAGTGAGCAC	bna-miR156_v88		Contig2_15020_final	3	85-104	AT1G58360	TAIR9 consistent: transcript/cDNA/PEP| Symbols: AAP1
ngs_90466738_x627	TGACAGAAGAAAGTGAGCAC	bna-miR156_v88		Contig2_11650_final	3	528-546	AT4G38630	TAIR9 consistent: transcript/cDNA/PEP| Symbols: RPN10
ngs_90466738_x627	TGACAGAAGAAAGTGAGCAC	bna-miR156_v88		Contig2_3453_final	4	116-134	AT5G56170	TAIR9 consistent: transcript/cDNA/PEP| Symbols: | FUNCTIONS IN: molecular_function unknown; INVOLVED IN: biological_process unknown; LOCATED IN: anchored to membrane; EXPRESSED IN: 22 plant structures; EXPRESSED DURING: 13 growth stages; BEST Arabidopsis thaliana protein match is: LRE (LORELEI) (TAIR:AT4G26466.1); Has 71 Blast hits to 71 proteins in 9 species: Archae - 0; Bacteria - 0; Metazoa - …
ngs_90466738_x627	TGACAGAAGAAAGTGAGCAC	bna-miR156_v88		Contig2_9220_final	4	557-575	AT1G07830	TAIR9 consistent: transcript/cDNA/PEP| Symbols: | ribosomal protein L29 family protein
ngs_90466738_x627	TGACAGAAGAAAGTGAGCAC	bna-miR156_v88		gi_21843935___NCBI	4	422-442	AT2G47880	TAIR9 consistent: transcript/cDNA/PEP| Symbols: | glutaredoxin family protein
ngs_90466738_x627	TGACAGAAGAAAGTGAGCAC	bna-miR156_v88		Contig1_5737_final	3.5	514-534	AT5G19350	TAIR9 consistent: transcript/cDNA/PEP| Symbols: | RNA-binding protein 45 (RBP45)
ngs_90466738_x627	TGACAGAAGAAAGTGAGCAC	bna-miR156_v88		Contig7_6105_final	3.5	1119-1137	AT3G21720	TAIR9 consistent: transcript/cDNA/PEP| Symbols: ICL | ICL (ISOCITRATE LYASE); catalytic/ isocitrate lyase
ngs_90466738_x627	TGACAGAAGAAAGTGAGCAC	bna-miR156_v88		Contig1_8680_final	4	390-409	AT3G05810	TAIR9 consistent: transcript/cDNA/PEP| Symbols: | unknown protein
ngs_90466738_x627	TGACAGAAGAAAGTGAGCAC	bna-miR156_v88		Contig5_6105_final	3.5	1940-1958	AT3G21720	TAIR9 consistent: transcript/cDNA/PEP| Symbols: ICL | ICL (ISOCITRATE LYASE); catalytic/ isocitrate lyase
ngs_90466738_x627	TGACAGAAGAAAGTGAGCAC	bna-miR156_v88		BNDH4DCT_UP_012_H02_16DEC2004_002.ab1___PBI	4	304-324	AT1G12672	TAIR9 consistent: transcript/cDNA/PEP| Symbols: | unknown protein
ngs_90466738_x627	TGACAGAAGAAAGTGAGCAC	bna-miR156_v88		Contig1_24555_remaining	3	494-513	AT5G43270	TAIR9 consistent: transcript/cDNA/PEP| Symbols: SPL2 | SPL2 (SQUAMOSA PROMOTER BINDING PROTEIN-LIKE 2); DNA binding / transcription factor		miR156	TC182990	Squamosa promoter-binding-like protein 2
ngs_90466738_x627	TGACAGAAGAAAGTGAGCAC	bna-miR156_v88		Contig1_56608_remaining	3	117-136	AT1G27370	TAIR9 consistent: transcript/cDNA/PEP| Symbols: | squamosa promoter-binding protein-like 10 (SPL10)		miR156	TC195915	Squamosa promoter-binding-like protein 10
ngs_90545501_x14021	TGACAGAAGAGAGTGAGCAT	bna-miR156_v9		Contig2_15430_final	4	759-777	AT1G18060	TAIR9 consistent: transcript/cDNA/PEP| Symbols: | unknown protein
ngs_90545501_x14021	TGACAGAAGAGAGTGAGCAT	bna-miR156_v9		Contig1_2377_final	4	287-305	AT1G17200	TAIR9 consistent: transcript/cDNA/PEP| Symbols: | integral membrane family protein
ngs_90545501_x14021	TGACAGAAGAGAGTGAGCAT	bna-miR156_v9		Contig2_2377_final	4	373-391	AT1G17200	TAIR9 consistent: transcript/cDNA/PEP| Symbols: | integral membrane family protein
ngs_90545501_x14021	TGACAGAAGAGAGTGAGCAT	bna-miR156_v9		Contig2_11949_final	4	93-111	AT4G14420	TAIR9 consistent: transcript/cDNA/PEP| Symbols: | lesion inducing protein-related
ngs_90545501_x14021	TGACAGAAGAGAGTGAGCAT	bna-miR156_v9		Contig1_15425_final	4	342-360	AT1G17200	TAIR9 consistent: transcript/cDNA/PEP| Symbols: | integral membrane family protein
ngs_90545501_x14021	TGACAGAAGAGAGTGAGCAT	bna-miR156_v9		Contig1_1030_final	4	761-780	AT4G38920	TAIR9 consistent: transcript/cDNA/PEP| Symbols: AVA-P3
ngs_90545501_x14021	TGACAGAAGAGAGTGAGCAT	bna-miR156_v9		Contig1_4838_final	3.5	98-116	AT1G71690	TAIR9 consistent: transcript/cDNA/PEP| Symbols: | unknown protein
ngs_90545501_x14021	TGACAGAAGAGAGTGAGCAT	bna-miR156_v9		Contig2_4838_final	3.5	107-125	AT1G71690	TAIR9 consistent: transcript/cDNA/PEP| Symbols: | unknown protein
ngs_90545501_x14021	TGACAGAAGAGAGTGAGCAT	bna-miR156_v9		Contig42_1883_final	4	371-390	AT1G64090	TAIR9 consistent: transcript/cDNA/PEP| Symbols: | reticulon family protein (RTNLB3)
ngs_90545501_x14021	TGACAGAAGAGAGTGAGCAT	bna-miR156_v9		53COT2_T3_008_C01_19JUL2004_011.ab1___PBI	4	240-258	AT1G17200	TAIR9 consistent: transcript/cDNA/PEP| Symbols: | integral membrane family protein
ngs_90545501_x14021	TGACAGAAGAGAGTGAGCAT	bna-miR156_v9		Contig1_53915_remaining	4	2-21	AT4G32030	TAIR9 consistent: transcript/cDNA/PEP| Symbols: | unknown protein
ngs_90545501_x14021	TGACAGAAGAGAGTGAGCAT	bna-miR156_v9		Contig1_23884_remaining	2.5	453-472	AT5G50570	TAIR9 consistent: transcript/cDNA/PEP| Symbols: | squamosa promoter-binding protein		miR156	TC197337	Squamosa promoter-binding-like protein 13
ngs_90545501_x14021	TGACAGAAGAGAGTGAGCAT	bna-miR156_v9		Contig1_1539_final	3	786-804	AT2G18280	TAIR9 consistent: transcript/cDNA/PEP| Symbols: AtTLP2 | AtTLP2 (TUBBY LIKE PROTEIN 2); phosphoric diester hydrolase/ transcription factor
ngs_90545501_x14021	TGACAGAAGAGAGTGAGCAT	bna-miR156_v9		37RDBRH_UP_033_G03_05JUL2004_019.ab1___PBI	4	66-84	AT1G51550	TAIR9 PEP: F-box family protein | chr1:19117646-19119291 REVERSE
ngs_90545501_x14021	TGACAGAAGAGAGTGAGCAT	bna-miR156_v9		BNARO5GH_T3_013_B05_30NOV2006_045.ab1___PBI	3	11-29	AT1G11040	TAIR9 consistent: transcript/cDNA/PEP| Symbols: | DNAJ chaperone C-terminal domain-containing protein
ngs_90545501_x14021	TGACAGAAGAGAGTGAGCAT	bna-miR156_v9		Contig2_1539_final	3.5	753-771	AT2G18280	TAIR9 consistent: transcript/cDNA/PEP| Symbols: AtTLP2 | AtTLP2 (TUBBY LIKE PROTEIN 2); phosphoric diester hydrolase/ transcription factor
ngs_90545501_x14021	TGACAGAAGAGAGTGAGCAT	bna-miR156_v9		24RDBNH_UP_024_A03_12JAN2004_031.ab1___PBI	4	194-212	AT2G21350	TAIR9 consistent: transcript/cDNA/PEP| Symbols: | RNA binding
ngs_90545501_x14021	TGACAGAAGAGAGTGAGCAT	bna-miR156_v9		Contig1_9222_final	3.5	407-427	AT1G80090	TAIR9 consistent: transcript/cDNA/PEP| Symbols: | CBS domain-containing protein
ngs_90545501_x14021	TGACAGAAGAGAGTGAGCAT	bna-miR156_v9		Contig2_783_final	3	548-566	AT1G68760	TAIR9 consistent: transcript/cDNA/PEP| Symbols: ATNUDT1
ngs_90545501_x14021	TGACAGAAGAGAGTGAGCAT	bna-miR156_v9		Contig2_15020_final	4	85-104	AT1G58360	TAIR9 consistent: transcript/cDNA/PEP| Symbols: AAP1
ngs_90545501_x14021	TGACAGAAGAGAGTGAGCAT	bna-miR156_v9		Contig3_4839_final	3.5	2-20	AT3G16480	TAIR9 consistent: transcript/cDNA/PEP| Symbols: MPPalpha | MPPalpha (mitochondrial processing peptidase alpha subunit); catalytic/ metal ion binding / metalloendopeptidase/ zinc ion binding
ngs_90545501_x14021	TGACAGAAGAGAGTGAGCAT	bna-miR156_v9		Contig1_24555_remaining	1.5	494-513	AT5G43270	TAIR9 consistent: transcript/cDNA/PEP| Symbols: SPL2 | SPL2 (SQUAMOSA PROMOTER BINDING PROTEIN-LIKE 2); DNA binding / transcription factor		miR156	TC182990	Squamosa promoter-binding-like protein 2
ngs_90545501_x14021	TGACAGAAGAGAGTGAGCAT	bna-miR156_v9		Contig1_56608_remaining	1.5	117-136	AT1G27370	TAIR9 consistent: transcript/cDNA/PEP| Symbols: | squamosa promoter-binding protein-like 10 (SPL10)		miR156	TC195915	Squamosa promoter-binding-like protein 10
ngs_90486872_x614	TGACAGAAGAGAGGTAGCAC	bna-miR156_v90		Contig1_1030_final	4	761-780	AT4G38920	TAIR9 consistent: transcript/cDNA/PEP| Symbols: AVA-P3
ngs_90486872_x614	TGACAGAAGAGAGGTAGCAC	bna-miR156_v90		49RDOATR_UP_042_A08_25OCT2004_064.ab1___PBI	4	278-298	AT3G59770	TAIR9 consistent: transcript/cDNA/PEP| Symbols: SAC9 | SAC9; inositol or phosphatidylinositol phosphatase
ngs_90486872_x614	TGACAGAAGAGAGGTAGCAC	bna-miR156_v90		Contig1_6808_final	3.5	619-637	AT3G43810	TAIR9 consistent: transcript/cDNA/PEP| Symbols: CAM7 | CAM7 (CALMODULIN 7); calcium ion binding
ngs_90486872_x614	TGACAGAAGAGAGGTAGCAC	bna-miR156_v90		Contig1_23884_remaining	2.5	453-472	AT5G50570	TAIR9 consistent: transcript/cDNA/PEP| Symbols: | squamosa promoter-binding protein		miR156	TC197337	Squamosa promoter-binding-like protein 13
ngs_90486872_x614	TGACAGAAGAGAGGTAGCAC	bna-miR156_v90		37RDBRH_UP_033_G03_05JUL2004_019.ab1___PBI	3	66-84	AT1G51550	TAIR9 PEP: F-box family protein | chr1:19117646-19119291 REVERSE
ngs_90486872_x614	TGACAGAAGAGAGGTAGCAC	bna-miR156_v90		Contig2_14261_final	4	364-382	AT1G76680	TAIR9 consistent: transcript/cDNA/PEP| Symbols: OPR1
ngs_90486872_x614	TGACAGAAGAGAGGTAGCAC	bna-miR156_v90		Contig1_14261_final	4	383-401	AT1G76680	TAIR9 consistent: transcript/cDNA/PEP| Symbols: OPR1
ngs_90486872_x614	TGACAGAAGAGAGGTAGCAC	bna-miR156_v90		Contig1_14118_final	4	161-179	AT2G30020	TAIR9 consistent: transcript/cDNA/PEP| Symbols: | protein phosphatase 2C
ngs_90486872_x614	TGACAGAAGAGAGGTAGCAC	bna-miR156_v90		47RDOAH_UP_041_B05_19AUG2004_045.ab1___PBI	4	304-323	AT4G34730	TAIR9 consistent: transcript/cDNA/PEP| Symbols: | ribosome-binding factor A family protein
ngs_90486872_x614	TGACAGAAGAGAGGTAGCAC	bna-miR156_v90		Contig2_11650_final	4	528-546	AT4G38630	TAIR9 consistent: transcript/cDNA/PEP| Symbols: RPN10
ngs_90486872_x614	TGACAGAAGAGAGGTAGCAC	bna-miR156_v90		gi_21843935___NCBI	3.5	424-442	AT2G47880	TAIR9 consistent: transcript/cDNA/PEP| Symbols: | glutaredoxin family protein
ngs_90486872_x614	TGACAGAAGAGAGGTAGCAC	bna-miR156_v90		Contig1_8726_final	4	222-240	AT2G04280	TAIR9 consistent: transcript/cDNA/PEP| Symbols: | unknown protein
ngs_90486872_x614	TGACAGAAGAGAGGTAGCAC	bna-miR156_v90		Contig1_12699_final	4	575-594	AT1G48670	TAIR9 consistent: transcript/cDNA/PEP| Symbols: | auxin-responsive GH3 family protein
ngs_90486872_x614	TGACAGAAGAGAGGTAGCAC	bna-miR156_v90		Contig1_14565_final	3	1877-1896	AT1G71350	TAIR9 consistent: transcript/cDNA/PEP| Symbols: | eukaryotic translation initiation factor SUI1 family protein
ngs_90486872_x614	TGACAGAAGAGAGGTAGCAC	bna-miR156_v90		Contig1_24555_remaining	1.5	494-513	AT5G43270	TAIR9 consistent: transcript/cDNA/PEP| Symbols: SPL2 | SPL2 (SQUAMOSA PROMOTER BINDING PROTEIN-LIKE 2); DNA binding / transcription factor		miR156	TC182990	Squamosa promoter-binding-like protein 2
ngs_90486872_x614	TGACAGAAGAGAGGTAGCAC	bna-miR156_v90		Contig1_56608_remaining	1.5	117-136	AT1G27370	TAIR9 consistent: transcript/cDNA/PEP| Symbols: | squamosa promoter-binding protein-like 10 (SPL10)		miR156	TC195915	Squamosa promoter-binding-like protein 10
ngs_85816490_x578	TCACAGAAGAGAGTGAGCAC	bna-miR156_v93		Contig6__largest	4	698-716	AT2G39730	TAIR9 consistent: transcript/cDNA/PEP| Symbols: RCA | RCA (RUBISCO ACTIVASE); ADP binding / ATP binding / enzyme regulator/ ribulose-1
ngs_85816490_x578	TCACAGAAGAGAGTGAGCAC	bna-miR156_v93		Contig124__largest	4	713-731	AT2G39730	TAIR9 consistent: transcript/cDNA/PEP| Symbols: RCA | RCA (RUBISCO ACTIVASE); ADP binding / ATP binding / enzyme regulator/ ribulose-1
ngs_85816490_x578	TCACAGAAGAGAGTGAGCAC	bna-miR156_v93		BNAEN3GH_UP_139_G04_29OCT2006_020.ab1___PBI	4	225-244	AT3G29350	TAIR9 consistent: transcript/cDNA/PEP| Symbols: AHP2 | AHP2 (HISTIDINE-CONTAINING PHOSPHOTRANSMITTER 2); histidine phosphotransfer kinase/ protein binding / signal transducer
ngs_85816490_x578	TCACAGAAGAGAGTGAGCAC	bna-miR156_v93		Contig1_23884_remaining	4	453-472	AT5G50570	TAIR9 consistent: transcript/cDNA/PEP| Symbols: | squamosa promoter-binding protein		miR156	TC197337	Squamosa promoter-binding-like protein 13
ngs_85816490_x578	TCACAGAAGAGAGTGAGCAC	bna-miR156_v93		Contig4_7630_final	4	198-216	AT5G05730	TAIR9 consistent: transcript/cDNA/PEP| Symbols: ASA1
ngs_85816490_x578	TCACAGAAGAGAGTGAGCAC	bna-miR156_v93		BNARO2GH_T3_001_C06_23NOV2006_044.ab1___PBI	4	647-666	AT5G18100	TAIR9 consistent: transcript/cDNA/PEP| Symbols: CSD3 | CSD3 (copper/zinc superoxide dismutase 3); superoxide dismutase
ngs_85816490_x578	TCACAGAAGAGAGTGAGCAC	bna-miR156_v93		Contig275__largest	4	1603-1621	AT2G39730	TAIR9 consistent: transcript/cDNA/PEP| Symbols: RCA | RCA (RUBISCO ACTIVASE); ADP binding / ATP binding / enzyme regulator/ ribulose-1
ngs_85816490_x578	TCACAGAAGAGAGTGAGCAC	bna-miR156_v93		Contig1_11093_final	4	443-463	AT1G13870	TAIR9 consistent: transcript/cDNA/PEP| Symbols: DRL1 | DRL1 (DEFORMED ROOTS AND LEAVES 1); calmodulin binding / purine nucleotide binding
ngs_85816490_x578	TCACAGAAGAGAGTGAGCAC	bna-miR156_v93		Contig1_10004_final	4	115-135	AT5G16380	TAIR9 consistent: transcript/cDNA/PEP| Symbols: | unknown protein
ngs_85816490_x578	TCACAGAAGAGAGTGAGCAC	bna-miR156_v93		Contig1_11881_remaining	4	18-36	AT1G08210	TAIR9 consistent: transcript/cDNA/PEP| Symbols: | aspartyl protease family protein
ngs_85816490_x578	TCACAGAAGAGAGTGAGCAC	bna-miR156_v93		Contig1_11106_final	4	190-209	AT3G29350	TAIR9 consistent: transcript/cDNA/PEP| Symbols: AHP2 | AHP2 (HISTIDINE-CONTAINING PHOSPHOTRANSMITTER 2); histidine phosphotransfer kinase/ protein binding / signal transducer
ngs_85816490_x578	TCACAGAAGAGAGTGAGCAC	bna-miR156_v93		Contig1_56608_remaining	3	117-136	AT1G27370	TAIR9 consistent: transcript/cDNA/PEP| Symbols: | squamosa promoter-binding protein-like 10 (SPL10)		miR156	TC195915	Squamosa promoter-binding-like protein 10
ngs_85816490_x578	TCACAGAAGAGAGTGAGCAC	bna-miR156_v93		Contig1_24555_remaining	3	494-513	AT5G43270	TAIR9 consistent: transcript/cDNA/PEP| Symbols: SPL2 | SPL2 (SQUAMOSA PROMOTER BINDING PROTEIN-LIKE 2); DNA binding / transcription factor		miR156	TC182990	Squamosa promoter-binding-like protein 2
ngs_68905298_x573	GCTCTCTTTACTTCTGCCACC	bna-miR156_v95		DC1540R___AAFC	4	303-322	AT1G04210	TAIR9 consistent: transcript/cDNA/PEP| Symbols: | leucine-rich repeat family protein / protein kinase family protein
ngs_68905298_x573	GCTCTCTTTACTTCTGCCACC	bna-miR156_v95		Contig1_5140_final	3	594-614	AT5G05140	TAIR9 consistent: transcript/cDNA/PEP| Symbols: | transcription elongation factor-related
ngs_68905298_x573	GCTCTCTTTACTTCTGCCACC	bna-miR156_v95		Contig1_19509_remaining	3.5	74-93	AT4G02500	TAIR9 consistent: transcript/cDNA/PEP| Symbols: ATXT2
ngs_68905298_x573	GCTCTCTTTACTTCTGCCACC	bna-miR156_v95		Contig1_1706_final	2	490-510	AT5G05140	TAIR9 consistent: transcript/cDNA/PEP| Symbols: | transcription elongation factor-related
ngs_68905298_x573	GCTCTCTTTACTTCTGCCACC	bna-miR156_v95		Contig1_37005_remaining	3.5	73-93	AT5G63650	TAIR9 consistent: transcript/cDNA/PEP| Symbols: SNRK2-5
ngs_68905298_x573	GCTCTCTTTACTTCTGCCACC	bna-miR156_v95		Contig2_981_final	4	276-296	AT1G01620	TAIR9 consistent: transcript/cDNA/PEP| Symbols: PIP1C
ngs_90518736_x553	TGACAGAAGAGAGTGAACACA	bna-miR156_v97		Contig1_1030_final	3.5	760-780	AT4G38920	TAIR9 consistent: transcript/cDNA/PEP| Symbols: AVA-P3
ngs_90518736_x553	TGACAGAAGAGAGTGAACACA	bna-miR156_v97		Contig1_4838_final	4	97-116	AT1G71690	TAIR9 consistent: transcript/cDNA/PEP| Symbols: | unknown protein
ngs_90518736_x553	TGACAGAAGAGAGTGAACACA	bna-miR156_v97		Contig2_4838_final	4	106-125	AT1G71690	TAIR9 consistent: transcript/cDNA/PEP| Symbols: | unknown protein
ngs_90518736_x553	TGACAGAAGAGAGTGAACACA	bna-miR156_v97		37RDBRH_UP_033_G03_05JUL2004_019.ab1___PBI	4	65-84	AT1G51550	TAIR9 PEP: F-box family protein | chr1:19117646-19119291 REVERSE
ngs_90518736_x553	TGACAGAAGAGAGTGAACACA	bna-miR156_v97		Contig1_23884_remaining	3	452-472	AT5G50570	TAIR9 consistent: transcript/cDNA/PEP| Symbols: | squamosa promoter-binding protein		miR156	TC197337	Squamosa promoter-binding-like protein 13
ngs_90518736_x553	TGACAGAAGAGAGTGAACACA	bna-miR156_v97		Contig5_6105_final	4	1939-1958	AT3G21720	TAIR9 consistent: transcript/cDNA/PEP| Symbols: ICL | ICL (ISOCITRATE LYASE); catalytic/ isocitrate lyase
ngs_90518736_x553	TGACAGAAGAGAGTGAACACA	bna-miR156_v97		Contig7_6105_final	4	1118-1137	AT3G21720	TAIR9 consistent: transcript/cDNA/PEP| Symbols: ICL | ICL (ISOCITRATE LYASE); catalytic/ isocitrate lyase
ngs_90518736_x553	TGACAGAAGAGAGTGAACACA	bna-miR156_v97		Contig1_24555_remaining	3	493-513	AT5G43270	TAIR9 consistent: transcript/cDNA/PEP| Symbols: SPL2 | SPL2 (SQUAMOSA PROMOTER BINDING PROTEIN-LIKE 2); DNA binding / transcription factor		miR156	TC182990	Squamosa promoter-binding-like protein 2
ngs_90518736_x553	TGACAGAAGAGAGTGAACACA	bna-miR156_v97		Contig1_56608_remaining	3	116-136	AT1G27370	TAIR9 consistent: transcript/cDNA/PEP| Symbols: | squamosa promoter-binding protein-like 10 (SPL10)		miR156	TC195915	Squamosa promoter-binding-like protein 10
ngs_90465983_x551	TGACAGAAGAAAGAAAGCAC	bna-miR156_v98		24RDBNH_UP_125_E02_12DEC2006_008.ab1___PBI	4	533-551	AT1G78420	TAIR9 consistent: transcript/cDNA/PEP| Symbols: | protein binding / zinc ion binding
ngs_90465983_x551	TGACAGAAGAAAGAAAGCAC	bna-miR156_v98		Contig1_56608_remaining	3	117-136	AT1G27370	TAIR9 consistent: transcript/cDNA/PEP| Symbols: | squamosa promoter-binding protein-like 10 (SPL10)		miR156	TC195915	Squamosa promoter-binding-like protein 10
ngs_90465983_x551	TGACAGAAGAAAGAAAGCAC	bna-miR156_v98		Contig2_15020_final	3	85-104	AT1G58360	TAIR9 consistent: transcript/cDNA/PEP| Symbols: AAP1
ngs_90465983_x551	TGACAGAAGAAAGAAAGCAC	bna-miR156_v98		Contig1_1972_final	4	467-485	AT1G70350	TAIR9 consistent: transcript/cDNA/PEP| Symbols: | unknown protein
ngs_90465983_x551	TGACAGAAGAAAGAAAGCAC	bna-miR156_v98		Contig1_15952_final	4	947-966	AT3G11100	TAIR9 consistent: transcript/cDNA/PEP| Symbols: | transcription factor
ngs_90465983_x551	TGACAGAAGAAAGAAAGCAC	bna-miR156_v98		Contig1_14112_final	4	794-812	AT1G20640	TAIR9 consistent: transcript/cDNA/PEP| Symbols: | RWP-RK domain-containing protein
ngs_90465983_x551	TGACAGAAGAAAGAAAGCAC	bna-miR156_v98		Contig1_24555_remaining	3	494-513	AT5G43270	TAIR9 consistent: transcript/cDNA/PEP| Symbols: SPL2 | SPL2 (SQUAMOSA PROMOTER BINDING PROTEIN-LIKE 2); DNA binding / transcription factor		miR156	TC182990	Squamosa promoter-binding-like protein 2
ngs_90465983_x551	TGACAGAAGAAAGAAAGCAC	bna-miR156_v98		Contig1_8680_final	3.5	390-409	AT3G05810	TAIR9 consistent: transcript/cDNA/PEP| Symbols: | unknown protein
ngs_90465983_x551	TGACAGAAGAAAGAAAGCAC	bna-miR156_v98		Contig1_7717_final	4	622-640	AT5G67250	TAIR9 consistent: transcript/cDNA/PEP| Symbols: SKIP2
ngs_90465983_x551	TGACAGAAGAAAGAAAGCAC	bna-miR156_v98		BNDH4DCT_UP_012_H02_16DEC2004_002.ab1___PBI	4	304-324	AT1G12672	TAIR9 consistent: transcript/cDNA/PEP| Symbols: | unknown protein
ngs_90465983_x551	TGACAGAAGAAAGAAAGCAC	bna-miR156_v98		Contig1_12168_final	4	693-712	AT2G22370	TAIR9 consistent: transcript/cDNA/PEP| Symbols: | unknown protein
ngs_90465983_x551	TGACAGAAGAAAGAAAGCAC	bna-miR156_v98		Contig1_23884_remaining	4	453-472	AT5G50570	TAIR9 consistent: transcript/cDNA/PEP| Symbols: | squamosa promoter-binding protein		miR156	TC197337	Squamosa promoter-binding-like protein 13
ngs_90465983_x551	TGACAGAAGAAAGAAAGCAC	bna-miR156_v98		Contig1_11513_final	4	508-526	AT1G15290	TAIR9 consistent: transcript/cDNA/PEP| Symbols: | binding
ngs_90465983_x551	TGACAGAAGAAAGAAAGCAC	bna-miR156_v98		Contig2_9220_final	4	557-575	AT1G07830	TAIR9 consistent: transcript/cDNA/PEP| Symbols: | ribosomal protein L29 family protein
ngs_90465983_x551	TGACAGAAGAAAGAAAGCAC	bna-miR156_v98		Contig1_9220_final	4	500-518	AT1G07830	TAIR9 consistent: transcript/cDNA/PEP| Symbols: | ribosomal protein L29 family protein
ngs_90465983_x551	TGACAGAAGAAAGAAAGCAC	bna-miR156_v98		Contig2_11650_final	4	527-546	AT4G38630	TAIR9 consistent: transcript/cDNA/PEP| Symbols: RPN10
ngs_90465983_x551	TGACAGAAGAAAGAAAGCAC	bna-miR156_v98		Contig1_3320_final	4	440-459	AT4G21870	TAIR9 consistent: transcript/cDNA/PEP| Symbols: | 26.5 kDa class P-related heat shock protein (HSP26.5-P)
ngs_90465983_x551	TGACAGAAGAAAGAAAGCAC	bna-miR156_v98		gi_21843935___NCBI	4	424-442	AT2G47880	TAIR9 consistent: transcript/cDNA/PEP| Symbols: | glutaredoxin family protein
ngs_90465983_x551	TGACAGAAGAAAGAAAGCAC	bna-miR156_v98		Contig1_59250_remaining	4	584-604	AT1G60960	TAIR9 consistent: transcript/cDNA/PEP| Symbols: IRT3 | IRT3; cation transmembrane transporter/ metal ion transmembrane transporter
ngs_90465983_x551	TGACAGAAGAAAGAAAGCAC	bna-miR156_v98		37RDBRH_UP_008_B01_29MAR2004_013.ab1___PBI	4	246-264	AT3G08740	TAIR9 consistent: transcript/cDNA/PEP| Symbols: | elongation factor P (EF-P) family protein
ngs_90465983_x551	TGACAGAAGAAAGAAAGCAC	bna-miR156_v98		Contig2_14261_final	4	364-382	AT1G76680	TAIR9 consistent: transcript/cDNA/PEP| Symbols: OPR1
ngs_90465983_x551	TGACAGAAGAAAGAAAGCAC	bna-miR156_v98		Contig1_14261_final	4	383-401	AT1G76680	TAIR9 consistent: transcript/cDNA/PEP| Symbols: OPR1
ngs_90465983_x551	TGACAGAAGAAAGAAAGCAC	bna-miR156_v98		Contig1_2605_final	4	42-61	AT4G33950	TAIR9 consistent: transcript/cDNA/PEP| Symbols: OST1
ngs_90465983_x551	TGACAGAAGAAAGAAAGCAC	bna-miR156_v98		Contig1_1351_final	2.5	535-554	AT3G13350	TAIR9 consistent: transcript/cDNA/PEP| Symbols: | high mobility group (HMG1/2) family protein / ARID/BRIGHT DNA-binding domain-containing protein
ngs_90465983_x551	TGACAGAAGAAAGAAAGCAC	bna-miR156_v98		BNQA_UP_143_E09_10NOV2005_071.ab1___PBI	4	376-395	AT3G15380	TAIR9 consistent: transcript/cDNA/PEP| Symbols: | choline transporter-related
ngs_90465983_x551	TGACAGAAGAAAGAAAGCAC	bna-miR156_v98		Contig19_1806_final	4	570-589	AT3G52590	TAIR9 consistent: transcript/cDNA/PEP| Symbols: UBQ1
ngs_56282066_x546	CTGACAGAAGAGAGTGAGCAC	bna-miR156_v99		Contig2_4838_final	4	107-126	AT1G71690	TAIR9 consistent: transcript/cDNA/PEP| Symbols: | unknown protein
ngs_56282066_x546	CTGACAGAAGAGAGTGAGCAC	bna-miR156_v99		Contig1_4838_final	4	98-117	AT1G71690	TAIR9 consistent: transcript/cDNA/PEP| Symbols: | unknown protein
ngs_56282066_x546	CTGACAGAAGAGAGTGAGCAC	bna-miR156_v99		Contig1_23884_remaining	3	453-473	AT5G50570	TAIR9 consistent: transcript/cDNA/PEP| Symbols: | squamosa promoter-binding protein		miR156	TC197337	Squamosa promoter-binding-like protein 13
ngs_56282066_x546	CTGACAGAAGAGAGTGAGCAC	bna-miR156_v99		Contig1_9222_final	3.5	407-428	AT1G80090	TAIR9 consistent: transcript/cDNA/PEP| Symbols: | CBS domain-containing protein
ngs_56282066_x546	CTGACAGAAGAGAGTGAGCAC	bna-miR156_v99		Contig1_56608_remaining	2	117-137	AT1G27370	TAIR9 consistent: transcript/cDNA/PEP| Symbols: | squamosa promoter-binding protein-like 10 (SPL10)		miR156	TC195915	Squamosa promoter-binding-like protein 10
ngs_56282066_x546	CTGACAGAAGAGAGTGAGCAC	bna-miR156_v99		Contig1_24555_remaining	2	494-514	AT5G43270	TAIR9 consistent: transcript/cDNA/PEP| Symbols: SPL2 | SPL2 (SQUAMOSA PROMOTER BINDING PROTEIN-LIKE 2); DNA binding / transcription factor		miR156	TC182990	Squamosa promoter-binding-like protein 2
ngs_97327014_x9274	TTGACAGAAGATAGAGAGCAC	bna-miR157_v1	ath-miR157a	Contig1_24555_remaining	2	494-514	AT5G43270	TAIR9 consistent: transcript/cDNA/PEP| Symbols: SPL2 | SPL2 (SQUAMOSA PROMOTER BINDING PROTEIN-LIKE 2); DNA binding / transcription factor		miR156	TC182990	Squamosa promoter-binding-like protein 2
ngs_97327014_x9274	TTGACAGAAGATAGAGAGCAC	bna-miR157_v1	ath-miR157a	Contig1_56608_remaining	2	117-137	AT1G27370	TAIR9 consistent: transcript/cDNA/PEP| Symbols: | squamosa promoter-binding protein-like 10 (SPL10)		miR156	TC195915	Squamosa promoter-binding-like protein 10
ngs_97327014_x9274	TTGACAGAAGATAGAGAGCAC	bna-miR157_v1	ath-miR157a	Contig1_14261_final	4	383-402	AT1G76680	TAIR9 consistent: transcript/cDNA/PEP| Symbols: OPR1
ngs_97327014_x9274	TTGACAGAAGATAGAGAGCAC	bna-miR157_v1	ath-miR157a	Contig2_14261_final	4	364-383	AT1G76680	TAIR9 consistent: transcript/cDNA/PEP| Symbols: OPR1
ngs_97327014_x9274	TTGACAGAAGATAGAGAGCAC	bna-miR157_v1	ath-miR157a	Contig1_12945_remaining	4	637-656	AT2G06050	TAIR9 consistent: transcript/cDNA/PEP| Symbols: OPR3 | OPR3 (OPDA-REDUCTASE 3); 12-oxophytodienoate reductase
ngs_97327014_x9274	TTGACAGAAGATAGAGAGCAC	bna-miR157_v1	ath-miR157a	Contig2_15020_final	4	85-105	AT1G58360	TAIR9 consistent: transcript/cDNA/PEP| Symbols: AAP1
ngs_97327014_x9274	TTGACAGAAGATAGAGAGCAC	bna-miR157_v1	ath-miR157a	Contig1_23884_remaining	4	453-473	AT5G50570	TAIR9 consistent: transcript/cDNA/PEP| Symbols: | squamosa promoter-binding protein		miR156	TC197337	Squamosa promoter-binding-like protein 13
ngs_98841124_x379019	TTTCCAAATGTAGACAAAGCA	bna-miR158_v1		Contig1_6198_final	4	396-415	AT1G27520	TAIR9 consistent: transcript/cDNA/PEP| Symbols: | glycoside hydrolase family 47 protein
ngs_86828823_x395	TCCCAAATGTAGACTAAGCA	bna-miR158_v10		Contig2_2214_final	4	416-435	AT2G41225	TAIR9 consistent: transcript/cDNA/PEP| Symbols: | unknown protein
ngs_86828823_x395	TCCCAAATGTAGACTAAGCA	bna-miR158_v10		Contig1_2214_final	4	420-439	AT2G41225	TAIR9 consistent: transcript/cDNA/PEP| Symbols: | unknown protein
ngs_86828823_x395	TCCCAAATGTAGACTAAGCA	bna-miR158_v10		Contig1_8175_final	2.5	433-452	AT2G03220	TAIR9 consistent: transcript/cDNA/PEP| Symbols: FT1
ngs_86828823_x395	TCCCAAATGTAGACTAAGCA	bna-miR158_v10		Contig1_15650_final	4	333-352	AT1G71790	TAIR9 consistent: transcript/cDNA/PEP| Symbols: | F-actin capping protein beta subunit family protein
ngs_98841123_x35353	TTTCCAAATGTAGACAAAGC	bna-miR158_v2		Contig2_5545_final	4	996-1014	AT5G16330	TAIR9 consistent: transcript/cDNA/PEP| Symbols: | NC domain-containing protein
ngs_98841123_x35353	TTTCCAAATGTAGACAAAGC	bna-miR158_v2		46RDOAG_UP_040_B10_27DEC2004_078.ab1___PBI	4	246-265	AT2G23540	TAIR9 consistent: transcript/cDNA/PEP| Symbols: | GDSL-motif lipase/hydrolase family protein
ngs_98841123_x35353	TTTCCAAATGTAGACAAAGC	bna-miR158_v2		Contig1_13524_final	4	250-269	AT2G23540	TAIR9 consistent: transcript/cDNA/PEP| Symbols: | GDSL-motif lipase/hydrolase family protein
ngs_98841123_x35353	TTTCCAAATGTAGACAAAGC	bna-miR158_v2		46RDOAG_UP_075_G03_02FEB2006_019.ab1___PBI	4	70-88	AT3G52190	TAIR9 consistent: transcript/cDNA/PEP| Symbols: PHF1 | PHF1 (PHOSPHATE TRANSPORTER TRAFFIC FACILITATOR1); nucleotide binding
ngs_98841123_x35353	TTTCCAAATGTAGACAAAGC	bna-miR158_v2		Contig1_46484_remaining	4	345-364	AT1G07985	TAIR9 consistent: transcript/cDNA/PEP| Symbols: | Expressed protein
ngs_98841123_x35353	TTTCCAAATGTAGACAAAGC	bna-miR158_v2		Contig1_6198_final	3	397-415	AT1G27520	TAIR9 consistent: transcript/cDNA/PEP| Symbols: | glycoside hydrolase family 47 protein
ngs_86827569_x18654	TCCCAAATGTAGACAAAGCA	bna-miR158_v3	ath-miR158a	Contig2_2214_final	3	416-435	AT2G41225	TAIR9 consistent: transcript/cDNA/PEP| Symbols: | unknown protein
ngs_86827569_x18654	TCCCAAATGTAGACAAAGCA	bna-miR158_v3	ath-miR158a	Contig1_2214_final	3	420-439	AT2G41225	TAIR9 consistent: transcript/cDNA/PEP| Symbols: | unknown protein
ngs_86827569_x18654	TCCCAAATGTAGACAAAGCA	bna-miR158_v3	ath-miR158a	Contig1_8175_final	3	433-452	AT2G03220	TAIR9 consistent: transcript/cDNA/PEP| Symbols: FT1
ngs_96545386_x8078	TTCCAAATGTAGACAAAGCA	bna-miR158_v4		Contig2_2214_final	4	416-435	AT2G41225	TAIR9 consistent: transcript/cDNA/PEP| Symbols: | unknown protein
ngs_96545386_x8078	TTCCAAATGTAGACAAAGCA	bna-miR158_v4		Contig1_1258_final	4	116-136	AT2G40900	TAIR9 consistent: transcript/cDNA/PEP| Symbols: | nodulin MtN21 family protein
ngs_96545386_x8078	TTCCAAATGTAGACAAAGCA	bna-miR158_v4		Contig1_2214_final	4	420-439	AT2G41225	TAIR9 consistent: transcript/cDNA/PEP| Symbols: | unknown protein
ngs_96545386_x8078	TTCCAAATGTAGACAAAGCA	bna-miR158_v4		BNAEN3GH_UP_204_A11_26NOV2006_095.ab1___PBI	4	383-401	AT3G59540	TAIR9 consistent: transcript/cDNA/PEP| Symbols: | 60S ribosomal protein L38 (RPL38B)
ngs_96545386_x8078	TTCCAAATGTAGACAAAGCA	bna-miR158_v4		Contig1_8175_final	4	433-452	AT2G03220	TAIR9 consistent: transcript/cDNA/PEP| Symbols: FT1
ngs_96545386_x8078	TTCCAAATGTAGACAAAGCA	bna-miR158_v4		46RDOAG_UP_075_G03_02FEB2006_019.ab1___PBI	4	69-87	AT3G52190	TAIR9 consistent: transcript/cDNA/PEP| Symbols: PHF1 | PHF1 (PHOSPHATE TRANSPORTER TRAFFIC FACILITATOR1); nucleotide binding
ngs_86828714_x1211	TCCCAAATGTAGACGAAGCA	bna-miR158_v6		Contig2_2214_final	3.5	416-435	AT2G41225	TAIR9 consistent: transcript/cDNA/PEP| Symbols: | unknown protein
ngs_86828714_x1211	TCCCAAATGTAGACGAAGCA	bna-miR158_v6		Contig2_1885_final	4	403-421	AT1G15400	TAIR9 consistent: transcript/cDNA/PEP| Symbols: | unknown protein
ngs_86828714_x1211	TCCCAAATGTAGACGAAGCA	bna-miR158_v6		Contig1_1885_final	4	469-487	AT1G15400	TAIR9 consistent: transcript/cDNA/PEP| Symbols: | unknown protein
ngs_86828714_x1211	TCCCAAATGTAGACGAAGCA	bna-miR158_v6		Contig1_2214_final	3.5	420-439	AT2G41225	TAIR9 consistent: transcript/cDNA/PEP| Symbols: | unknown protein
ngs_86828714_x1211	TCCCAAATGTAGACGAAGCA	bna-miR158_v6		Contig1_8175_final	3	433-452	AT2G03220	TAIR9 consistent: transcript/cDNA/PEP| Symbols: FT1
ngs_86827368_x854	TCCCAAATGTAGACAAAACA	bna-miR158_v7		Contig2_2214_final	2.5	416-435	AT2G41225	TAIR9 consistent: transcript/cDNA/PEP| Symbols: | unknown protein
ngs_86827368_x854	TCCCAAATGTAGACAAAACA	bna-miR158_v7		Contig1_2214_final	2.5	420-439	AT2G41225	TAIR9 consistent: transcript/cDNA/PEP| Symbols: | unknown protein
ngs_86827368_x854	TCCCAAATGTAGACAAAACA	bna-miR158_v7		Contig1_8175_final	4	433-452	AT2G03220	TAIR9 consistent: transcript/cDNA/PEP| Symbols: FT1
ngs_98842693_x563	TTTCCAAATGTAGACAAAGCG	bna-miR158_v9		46RDOAG_UP_075_G03_02FEB2006_019.ab1___PBI	4	69-88	AT3G52190	TAIR9 consistent: transcript/cDNA/PEP| Symbols: PHF1 | PHF1 (PHOSPHATE TRANSPORTER TRAFFIC FACILITATOR1); nucleotide binding
ngs_98842693_x563	TTTCCAAATGTAGACAAAGCG	bna-miR158_v9		Contig1_6198_final	4	396-415	AT1G27520	TAIR9 consistent: transcript/cDNA/PEP| Symbols: | glycoside hydrolase family 47 protein
ngs_99473182_x1270354	TTTGGATTGAAGGGAGCTCTA	bna-miR159_v1	ath-miR159a	Contig1_38_final	4	50-70	AT2G33120	TAIR9 consistent: transcript/cDNA/PEP| Symbols: SAR1
ngs_99473182_x1270354	TTTGGATTGAAGGGAGCTCTA	bna-miR159_v1	ath-miR159a	65JKBNM0_T3_032_E07_18MAR2005_055.ab1___PBI	4	286-307	AT3G13800	TAIR9 consistent: transcript/cDNA/PEP| Symbols: | metallo-beta-lactamase family protein
ngs_99473182_x1270354	TTTGGATTGAAGGGAGCTCTA	bna-miR159_v1	ath-miR159a	38RDBRM_UP_056_E03_07DEC2005_023.ab1___PBI	4	269-288	AT5G16480	TAIR9 consistent: transcript/cDNA/PEP| Symbols: | tyrosine specific protein phosphatase family protein
ngs_99473182_x1270354	TTTGGATTGAAGGGAGCTCTA	bna-miR159_v1	ath-miR159a	9RDBNGA_UP_148_C04_18SEP2005_028.ab1___PBI	4	280-299	AT5G16480	TAIR9 consistent: transcript/cDNA/PEP| Symbols: | tyrosine specific protein phosphatase family protein
ngs_99473182_x1270354	TTTGGATTGAAGGGAGCTCTA	bna-miR159_v1	ath-miR159a	Contig1_5636_final	4	589-608	AT5G16480	TAIR9 consistent: transcript/cDNA/PEP| Symbols: | tyrosine specific protein phosphatase family protein
ngs_99473182_x1270354	TTTGGATTGAAGGGAGCTCTA	bna-miR159_v1	ath-miR159a	8RDBRH_UP_014_F01_12SEP2003_005.ab1___PBI	4	451-470	AT5G16480	TAIR9 consistent: transcript/cDNA/PEP| Symbols: | tyrosine specific protein phosphatase family protein
ngs_99473183_x2942	TTTGGATTGAAGGGAGCTCTAA	bna-miR159_v10		Contig1_38_final	4	49-70	AT2G33120	TAIR9 consistent: transcript/cDNA/PEP| Symbols: SAR1
ngs_99473183_x2942	TTTGGATTGAAGGGAGCTCTAA	bna-miR159_v10		65JKBNM0_T3_032_E07_18MAR2005_055.ab1___PBI	4	285-307	AT3G13800	TAIR9 consistent: transcript/cDNA/PEP| Symbols: | metallo-beta-lactamase family protein
ngs_97875409_x2757	TTGGATTGAAGGGAGCTCTA	bna-miR159_v11		Contig1_38_final	4	50-69	AT2G33120	TAIR9 consistent: transcript/cDNA/PEP| Symbols: SAR1
ngs_97875409_x2757	TTGGATTGAAGGGAGCTCTA	bna-miR159_v11		Contig3_965_final	4	693-713	AT5G52200	TAIR9 consistent: transcript/cDNA/PEP| Symbols: | unknown protein
ngs_97875409_x2757	TTGGATTGAAGGGAGCTCTA	bna-miR159_v11		Contig1_10764_final	4	91-109	AT5G16930	TAIR9 consistent: transcript/cDNA/PEP| Symbols: | AAA-type ATPase family protein
ngs_97875409_x2757	TTGGATTGAAGGGAGCTCTA	bna-miR159_v11		65JKBNM0_T3_032_E07_18MAR2005_055.ab1___PBI	3	286-306	AT3G13800	TAIR9 consistent: transcript/cDNA/PEP| Symbols: | metallo-beta-lactamase family protein
ngs_97875409_x2757	TTGGATTGAAGGGAGCTCTA	bna-miR159_v11		38RDBRM_UP_056_E03_07DEC2005_023.ab1___PBI	3	269-287	AT5G16480	TAIR9 consistent: transcript/cDNA/PEP| Symbols: | tyrosine specific protein phosphatase family protein
ngs_97875409_x2757	TTGGATTGAAGGGAGCTCTA	bna-miR159_v11		gi_56841247___NCBI	4	154-173	AT3G20990	TAIR9 consistent: transcript/cDNA | Symbols: | transposable element gene
ngs_97875409_x2757	TTGGATTGAAGGGAGCTCTA	bna-miR159_v11		Contig1_17902_final	4	735-753	AT2G42450	TAIR9 consistent: transcript/cDNA/PEP| Symbols: | lipase class 3 family protein
ngs_97875409_x2757	TTGGATTGAAGGGAGCTCTA	bna-miR159_v11		Contig1_5636_final	3	589-607	AT5G16480	TAIR9 consistent: transcript/cDNA/PEP| Symbols: | tyrosine specific protein phosphatase family protein
ngs_97875409_x2757	TTGGATTGAAGGGAGCTCTA	bna-miR159_v11		9RDBNGA_UP_148_C04_18SEP2005_028.ab1___PBI	3	280-298	AT5G16480	TAIR9 consistent: transcript/cDNA/PEP| Symbols: | tyrosine specific protein phosphatase family protein
ngs_97875409_x2757	TTGGATTGAAGGGAGCTCTA	bna-miR159_v11		8RDBRH_UP_014_F01_12SEP2003_005.ab1___PBI	3	451-469	AT5G16480	TAIR9 consistent: transcript/cDNA/PEP| Symbols: | tyrosine specific protein phosphatase family protein
ngs_99490406_x2666	TTTGGATTGAAGGGGGCTCTA	bna-miR159_v12		DR2512R___AAFC	4	149-170	AT3G22620	TAIR9 consistent: transcript/cDNA/PEP| Symbols: | protease inhibitor/seed storage/lipid transfer protein (LTP) family protein
ngs_99490406_x2666	TTTGGATTGAAGGGGGCTCTA	bna-miR159_v12		gi_56841247___NCBI	4	154-174	AT3G20990	TAIR9 consistent: transcript/cDNA | Symbols: | transposable element gene
ngs_99471872_x2141	TTTGGATTGAAGGGAGCTCCA	bna-miR159_v14		65JKBNM0_T3_032_E07_18MAR2005_055.ab1___PBI	4	286-307	AT3G13800	TAIR9 consistent: transcript/cDNA/PEP| Symbols: | metallo-beta-lactamase family protein
ngs_99471872_x2141	TTTGGATTGAAGGGAGCTCCA	bna-miR159_v14		Contig1_14354_final	4	976-995	AT1G71110	TAIR9 consistent: transcript/cDNA/PEP| Symbols: | unknown protein
ngs_99487952_x2131	TTTGGATTGAAGGGAGTTCTA	bna-miR159_v15		Contig1_38_final	4	50-70	AT2G33120	TAIR9 consistent: transcript/cDNA/PEP| Symbols: SAR1
ngs_99487952_x2131	TTTGGATTGAAGGGAGTTCTA	bna-miR159_v15		Contig1_5636_final	4	589-608	AT5G16480	TAIR9 consistent: transcript/cDNA/PEP| Symbols: | tyrosine specific protein phosphatase family protein
ngs_99487952_x2131	TTTGGATTGAAGGGAGTTCTA	bna-miR159_v15		Contig1_17902_final	3.5	735-754	AT2G42450	TAIR9 consistent: transcript/cDNA/PEP| Symbols: | lipase class 3 family protein
ngs_99487952_x2131	TTTGGATTGAAGGGAGTTCTA	bna-miR159_v15		38RDBRM_UP_056_E03_07DEC2005_023.ab1___PBI	4	269-288	AT5G16480	TAIR9 consistent: transcript/cDNA/PEP| Symbols: | tyrosine specific protein phosphatase family protein
ngs_99487952_x2131	TTTGGATTGAAGGGAGTTCTA	bna-miR159_v15		9RDBNGA_UP_148_C04_18SEP2005_028.ab1___PBI	4	280-299	AT5G16480	TAIR9 consistent: transcript/cDNA/PEP| Symbols: | tyrosine specific protein phosphatase family protein
ngs_99487952_x2131	TTTGGATTGAAGGGAGTTCTA	bna-miR159_v15		8RDBRH_UP_014_F01_12SEP2003_005.ab1___PBI	4	451-470	AT5G16480	TAIR9 consistent: transcript/cDNA/PEP| Symbols: | tyrosine specific protein phosphatase family protein
ngs_99485650_x2084	TTTGGATTGAAGGGAGCTCTT	bna-miR159_v17	ath-miR159b	65JKBNM0_T3_032_E07_18MAR2005_055.ab1___PBI	3.5	288-307	AT3G13800	TAIR9 consistent: transcript/cDNA/PEP| Symbols: | metallo-beta-lactamase family protein
ngs_57870462_x1873	CTTTGGATTGAAGGGAGCTCT	bna-miR159_v18		Contig3_6326_final	4	326-345	AT3G22520	TAIR9 consistent: transcript/cDNA/PEP| Symbols: | unknown protein
ngs_99473181_x51891	TTTGGATTGAAGGGAGCTCT	bna-miR159_v2		Contig1_38_final	4	51-70	AT2G33120	TAIR9 consistent: transcript/cDNA/PEP| Symbols: SAR1
ngs_99473181_x51891	TTTGGATTGAAGGGAGCTCT	bna-miR159_v2		BNDH4DCT_UP_008_G02_17DEC2004_004.ab1___PBI	4	243-262	AT4G24400	TAIR9 consistent: transcript/cDNA/PEP| Symbols: CIPK8
ngs_99473181_x51891	TTTGGATTGAAGGGAGCTCT	bna-miR159_v2		Contig3_6326_final	4	326-344	AT3G22520	TAIR9 consistent: transcript/cDNA/PEP| Symbols: | unknown protein
ngs_99473181_x51891	TTTGGATTGAAGGGAGCTCT	bna-miR159_v2		65JKBNM0_T3_032_E07_18MAR2005_055.ab1___PBI	4	287-307	AT3G13800	TAIR9 consistent: transcript/cDNA/PEP| Symbols: | metallo-beta-lactamase family protein
ngs_99473181_x51891	TTTGGATTGAAGGGAGCTCT	bna-miR159_v2		38RDBRM_UP_056_E03_07DEC2005_023.ab1___PBI	4	270-288	AT5G16480	TAIR9 consistent: transcript/cDNA/PEP| Symbols: | tyrosine specific protein phosphatase family protein
ngs_99473181_x51891	TTTGGATTGAAGGGAGCTCT	bna-miR159_v2		Contig1_5636_final	4	590-608	AT5G16480	TAIR9 consistent: transcript/cDNA/PEP| Symbols: | tyrosine specific protein phosphatase family protein
ngs_99473181_x51891	TTTGGATTGAAGGGAGCTCT	bna-miR159_v2		8RDBRH_UP_014_F01_12SEP2003_005.ab1___PBI	4	452-470	AT5G16480	TAIR9 consistent: transcript/cDNA/PEP| Symbols: | tyrosine specific protein phosphatase family protein
ngs_99473181_x51891	TTTGGATTGAAGGGAGCTCT	bna-miR159_v2		9RDBNGA_UP_148_C04_18SEP2005_028.ab1___PBI	4	281-299	AT5G16480	TAIR9 consistent: transcript/cDNA/PEP| Symbols: | tyrosine specific protein phosphatase family protein
ngs_99473181_x51891	TTTGGATTGAAGGGAGCTCT	bna-miR159_v2		Contig1_17902_final	3.5	736-754	AT2G42450	TAIR9 consistent: transcript/cDNA/PEP| Symbols: | lipase class 3 family protein
ngs_99473181_x51891	TTTGGATTGAAGGGAGCTCT	bna-miR159_v2		gi_56841247___NCBI	4	155-174	AT3G20990	TAIR9 consistent: transcript/cDNA | Symbols: | transposable element gene
ngs_99488429_x1787	TTTGGATTGAAGGGATCTCTA	bna-miR159_v20		Contig1_5636_final	4	589-608	AT5G16480	TAIR9 consistent: transcript/cDNA/PEP| Symbols: | tyrosine specific protein phosphatase family protein
ngs_99488429_x1787	TTTGGATTGAAGGGATCTCTA	bna-miR159_v20		38RDBRM_UP_056_E03_07DEC2005_023.ab1___PBI	4	269-288	AT5G16480	TAIR9 consistent: transcript/cDNA/PEP| Symbols: | tyrosine specific protein phosphatase family protein
ngs_99488429_x1787	TTTGGATTGAAGGGATCTCTA	bna-miR159_v20		9RDBNGA_UP_148_C04_18SEP2005_028.ab1___PBI	4	280-299	AT5G16480	TAIR9 consistent: transcript/cDNA/PEP| Symbols: | tyrosine specific protein phosphatase family protein
ngs_99488429_x1787	TTTGGATTGAAGGGATCTCTA	bna-miR159_v20		8RDBRH_UP_014_F01_12SEP2003_005.ab1___PBI	4	451-470	AT5G16480	TAIR9 consistent: transcript/cDNA/PEP| Symbols: | tyrosine specific protein phosphatase family protein
ngs_99483445_x1720	TTTGGATTGAAGGGAGCTCTC	bna-miR159_v21		BNDH4DCT_UP_008_G02_17DEC2004_004.ab1___PBI	4	242-262	AT4G24400	TAIR9 consistent: transcript/cDNA/PEP| Symbols: CIPK8
ngs_99471315_x1517	TTTGGATTGAAGGGAGCTCAA	bna-miR159_v23		Contig729_4314_final	4	605-626	AT5G59870	TAIR9 consistent: transcript/cDNA/PEP| Symbols: HTA6 | HTA6; DNA binding
ngs_99471315_x1517	TTTGGATTGAAGGGAGCTCAA	bna-miR159_v23		Contig727_4314_final	4	609-630	AT5G59870	TAIR9 consistent: transcript/cDNA/PEP| Symbols: HTA6 | HTA6; DNA binding
ngs_99471315_x1517	TTTGGATTGAAGGGAGCTCAA	bna-miR159_v23		65JKBNM0_T3_032_E07_18MAR2005_055.ab1___PBI	4	286-307	AT3G13800	TAIR9 consistent: transcript/cDNA/PEP| Symbols: | metallo-beta-lactamase family protein
ngs_99487188_x1467	TTTGGATTGAAGGGAGGTCTA	bna-miR159_v24		Contig1_38_final	3	50-70	AT2G33120	TAIR9 consistent: transcript/cDNA/PEP| Symbols: SAR1
ngs_99487188_x1467	TTTGGATTGAAGGGAGGTCTA	bna-miR159_v24		65JKBNM0_T3_032_E07_18MAR2005_055.ab1___PBI	4	287-307	AT3G13800	TAIR9 consistent: transcript/cDNA/PEP| Symbols: | metallo-beta-lactamase family protein
ngs_99486748_x1393	TTTGGATTGAAGGGAGCTTTA	bna-miR159_v25		Contig1_362_final	4	515-536	AT3G06960	TAIR9 consistent: transcript/cDNA/PEP| Symbols: PDE320
ngs_99486748_x1393	TTTGGATTGAAGGGAGCTTTA	bna-miR159_v25		65JKBNM0_T3_032_E07_18MAR2005_055.ab1___PBI	4	287-307	AT3G13800	TAIR9 consistent: transcript/cDNA/PEP| Symbols: | metallo-beta-lactamase family protein
ngs_99486748_x1393	TTTGGATTGAAGGGAGCTTTA	bna-miR159_v25		Contig1_5636_final	3	589-608	AT5G16480	TAIR9 consistent: transcript/cDNA/PEP| Symbols: | tyrosine specific protein phosphatase family protein
ngs_99486748_x1393	TTTGGATTGAAGGGAGCTTTA	bna-miR159_v25		38RDBRM_UP_056_E03_07DEC2005_023.ab1___PBI	3	269-288	AT5G16480	TAIR9 consistent: transcript/cDNA/PEP| Symbols: | tyrosine specific protein phosphatase family protein
ngs_99486748_x1393	TTTGGATTGAAGGGAGCTTTA	bna-miR159_v25		9RDBNGA_UP_148_C04_18SEP2005_028.ab1___PBI	3	280-299	AT5G16480	TAIR9 consistent: transcript/cDNA/PEP| Symbols: | tyrosine specific protein phosphatase family protein
ngs_99486748_x1393	TTTGGATTGAAGGGAGCTTTA	bna-miR159_v25		8RDBRH_UP_014_F01_12SEP2003_005.ab1___PBI	3	451-470	AT5G16480	TAIR9 consistent: transcript/cDNA/PEP| Symbols: | tyrosine specific protein phosphatase family protein
ngs_57599434_x1357	CTTGGATTGAAGGGAGCTCTA	bna-miR159_v26	osa-miR159f	65JKBNM0_T3_032_E07_18MAR2005_055.ab1___PBI	4	286-307	AT3G13800	TAIR9 consistent: transcript/cDNA/PEP| Symbols: | metallo-beta-lactamase family protein
ngs_57599434_x1357	CTTGGATTGAAGGGAGCTCTA	bna-miR159_v26	osa-miR159f	Contig1_38_final	3.5	50-70	AT2G33120	TAIR9 consistent: transcript/cDNA/PEP| Symbols: SAR1
ngs_57599434_x1357	CTTGGATTGAAGGGAGCTCTA	bna-miR159_v26	osa-miR159f	Contig1_5636_final	4	589-608	AT5G16480	TAIR9 consistent: transcript/cDNA/PEP| Symbols: | tyrosine specific protein phosphatase family protein
ngs_57599434_x1357	CTTGGATTGAAGGGAGCTCTA	bna-miR159_v26	osa-miR159f	Contig1_17902_final	4	735-754	AT2G42450	TAIR9 consistent: transcript/cDNA/PEP| Symbols: | lipase class 3 family protein
ngs_57599434_x1357	CTTGGATTGAAGGGAGCTCTA	bna-miR159_v26	osa-miR159f	8RDBRH_UP_014_F01_12SEP2003_005.ab1___PBI	4	451-470	AT5G16480	TAIR9 consistent: transcript/cDNA/PEP| Symbols: | tyrosine specific protein phosphatase family protein
ngs_57599434_x1357	CTTGGATTGAAGGGAGCTCTA	bna-miR159_v26	osa-miR159f	38RDBRM_UP_056_E03_07DEC2005_023.ab1___PBI	4	269-288	AT5G16480	TAIR9 consistent: transcript/cDNA/PEP| Symbols: | tyrosine specific protein phosphatase family protein
ngs_57599434_x1357	CTTGGATTGAAGGGAGCTCTA	bna-miR159_v26	osa-miR159f	9RDBNGA_UP_148_C04_18SEP2005_028.ab1___PBI	4	280-299	AT5G16480	TAIR9 consistent: transcript/cDNA/PEP| Symbols: | tyrosine specific protein phosphatase family protein
ngs_99462994_x46735	TTTGGATTGAAGGGAACTCTA	bna-miR159_v3		Contig1_5636_final	4	589-608	AT5G16480	TAIR9 consistent: transcript/cDNA/PEP| Symbols: | tyrosine specific protein phosphatase family protein
ngs_99462994_x46735	TTTGGATTGAAGGGAACTCTA	bna-miR159_v3		38RDBRM_UP_056_E03_07DEC2005_023.ab1___PBI	4	269-288	AT5G16480	TAIR9 consistent: transcript/cDNA/PEP| Symbols: | tyrosine specific protein phosphatase family protein
ngs_99462994_x46735	TTTGGATTGAAGGGAACTCTA	bna-miR159_v3		9RDBNGA_UP_148_C04_18SEP2005_028.ab1___PBI	4	280-299	AT5G16480	TAIR9 consistent: transcript/cDNA/PEP| Symbols: | tyrosine specific protein phosphatase family protein
ngs_99462994_x46735	TTTGGATTGAAGGGAACTCTA	bna-miR159_v3		8RDBRH_UP_014_F01_12SEP2003_005.ab1___PBI	4	451-470	AT5G16480	TAIR9 consistent: transcript/cDNA/PEP| Symbols: | tyrosine specific protein phosphatase family protein
ngs_99484731_x942	TTTGGATTGAAGGGAGCTCTG	bna-miR159_v32	osa-miR159a.1	Contig3_6326_final	4	325-344	AT3G22520	TAIR9 consistent: transcript/cDNA/PEP| Symbols: | unknown protein
ngs_99484731_x942	TTTGGATTGAAGGGAGCTCTG	bna-miR159_v32	osa-miR159a.1	65JKBNM0_T3_032_E07_18MAR2005_055.ab1___PBI	4	287-307	AT3G13800	TAIR9 consistent: transcript/cDNA/PEP| Symbols: | metallo-beta-lactamase family protein
ngs_99484731_x942	TTTGGATTGAAGGGAGCTCTG	bna-miR159_v32	osa-miR159a.1	Contig1_17902_final	3.5	735-754	AT2G42450	TAIR9 consistent: transcript/cDNA/PEP| Symbols: | lipase class 3 family protein
ngs_99484731_x942	TTTGGATTGAAGGGAGCTCTG	bna-miR159_v32	osa-miR159a.1	gi_56841247___NCBI	4	154-174	AT3G20990	TAIR9 consistent: transcript/cDNA | Symbols: | transposable element gene
ngs_97875090_x880	TTGGATTGAAGGGAACTCTA	bna-miR159_v34		Contig729_4314_final	4	605-625	AT5G59870	TAIR9 consistent: transcript/cDNA/PEP| Symbols: HTA6 | HTA6; DNA binding
ngs_97875090_x880	TTGGATTGAAGGGAACTCTA	bna-miR159_v34		Contig727_4314_final	4	609-629	AT5G59870	TAIR9 consistent: transcript/cDNA/PEP| Symbols: HTA6 | HTA6; DNA binding
ngs_97875090_x880	TTGGATTGAAGGGAACTCTA	bna-miR159_v34		Contig1_17215_final	4	261-280	AT1G03170	TAIR9 consistent: transcript/cDNA/PEP| Symbols: | unknown protein
ngs_97875090_x880	TTGGATTGAAGGGAACTCTA	bna-miR159_v34		65JKBNM0_T3_032_E07_18MAR2005_055.ab1___PBI	3.5	287-306	AT3G13800	TAIR9 consistent: transcript/cDNA/PEP| Symbols: | metallo-beta-lactamase family protein
ngs_97875090_x880	TTGGATTGAAGGGAACTCTA	bna-miR159_v34		Contig1_835_final	4	112-130	AT4G27990	TAIR9 consistent: transcript/cDNA/PEP| Symbols: | YGGT family protein
ngs_97875090_x880	TTGGATTGAAGGGAACTCTA	bna-miR159_v34		gi_56841247___NCBI	3.5	154-173	AT3G20990	TAIR9 consistent: transcript/cDNA | Symbols: | transposable element gene
ngs_97875090_x880	TTGGATTGAAGGGAACTCTA	bna-miR159_v34		Contig1_5636_final	3	589-607	AT5G16480	TAIR9 consistent: transcript/cDNA/PEP| Symbols: | tyrosine specific protein phosphatase family protein
ngs_97875090_x880	TTGGATTGAAGGGAACTCTA	bna-miR159_v34		8RDBRH_UP_014_F01_12SEP2003_005.ab1___PBI	3	451-469	AT5G16480	TAIR9 consistent: transcript/cDNA/PEP| Symbols: | tyrosine specific protein phosphatase family protein
ngs_97875090_x880	TTGGATTGAAGGGAACTCTA	bna-miR159_v34		38RDBRM_UP_056_E03_07DEC2005_023.ab1___PBI	3	269-287	AT5G16480	TAIR9 consistent: transcript/cDNA/PEP| Symbols: | tyrosine specific protein phosphatase family protein
ngs_97875090_x880	TTGGATTGAAGGGAACTCTA	bna-miR159_v34		9RDBNGA_UP_148_C04_18SEP2005_028.ab1___PBI	3	280-298	AT5G16480	TAIR9 consistent: transcript/cDNA/PEP| Symbols: | tyrosine specific protein phosphatase family protein
ngs_99471189_x703	TTTGGATTGAAGGGAGCTATA	bna-miR159_v37		BNDH4DCT_UP_008_G02_17DEC2004_004.ab1___PBI	4	242-262	AT4G24400	TAIR9 consistent: transcript/cDNA/PEP| Symbols: CIPK8
ngs_99471189_x703	TTTGGATTGAAGGGAGCTATA	bna-miR159_v37		Contig3_5150_final	4	604-623	AT4G34700	TAIR9 consistent: transcript/cDNA/PEP| Symbols: | complex 1 family protein / LVR family protein
ngs_99471189_x703	TTTGGATTGAAGGGAGCTATA	bna-miR159_v37		65JKBNM0_T3_032_E07_18MAR2005_055.ab1___PBI	4	286-307	AT3G13800	TAIR9 consistent: transcript/cDNA/PEP| Symbols: | metallo-beta-lactamase family protein
ngs_99471189_x703	TTTGGATTGAAGGGAGCTATA	bna-miR159_v37		Contig1_5636_final	4	589-608	AT5G16480	TAIR9 consistent: transcript/cDNA/PEP| Symbols: | tyrosine specific protein phosphatase family protein
ngs_99471189_x703	TTTGGATTGAAGGGAGCTATA	bna-miR159_v37		21ACACMS_UP_014_C04_05NOV2004_028.ab1___PBI	4	49-68	AT1G17010	TAIR9 consistent: transcript/cDNA/PEP| Symbols: | oxidoreductase
ngs_99471189_x703	TTTGGATTGAAGGGAGCTATA	bna-miR159_v37		38RDBRM_UP_056_E03_07DEC2005_023.ab1___PBI	4	269-288	AT5G16480	TAIR9 consistent: transcript/cDNA/PEP| Symbols: | tyrosine specific protein phosphatase family protein
ngs_99471189_x703	TTTGGATTGAAGGGAGCTATA	bna-miR159_v37		9RDBNGA_UP_148_C04_18SEP2005_028.ab1___PBI	4	280-299	AT5G16480	TAIR9 consistent: transcript/cDNA/PEP| Symbols: | tyrosine specific protein phosphatase family protein
ngs_99471189_x703	TTTGGATTGAAGGGAGCTATA	bna-miR159_v37		8RDBRH_UP_014_F01_12SEP2003_005.ab1___PBI	4	451-470	AT5G16480	TAIR9 consistent: transcript/cDNA/PEP| Symbols: | tyrosine specific protein phosphatase family protein
ngs_27781409_x634	AGCTCCTTTAAGTTCAAACGA	bna-miR159_v39		Contig1_1017_final	3.5	537-557	AT4G30690	TAIR9 consistent: transcript/cDNA/PEP| Symbols: | translation initiation factor 3 (IF-3) family protein
ngs_27781409_x634	AGCTCCTTTAAGTTCAAACGA	bna-miR159_v39		Contig3_3698_final	2.5	411-431	AT5G60910	TAIR9 consistent: transcript/cDNA/PEP| Symbols: AGL8
ngs_27781409_x634	AGCTCCTTTAAGTTCAAACGA	bna-miR159_v39		Contig1_23681_remaining	3.5	321-340	AT1G09245	TAIR9 PEP: FUNCTIONS IN: molecular_function unknown; INVOLVED IN: biological_process unknown; LOCATED IN: endomembrane system; CONTAINS InterPro DOMAIN/s: Plant self-incompatibility S1 (InterPro:IPR010264); BEST Arabidopsis thaliana protein match is: unknown protein (TAIR:AT1G51250.1); Has 37 Blast hits to 37 proteins in 1 species: Archae - 0; Bacteria - 0; Metazoa - 0; Fungi - 0; Plants - 37; Vi…
ngs_27781409_x634	AGCTCCTTTAAGTTCAAACGA	bna-miR159_v39		JKBNM5_T7_007_G09_30JUN2004_067.ab1___PBI	3.5	442-461	AT5G12180	TAIR9 consistent: transcript/cDNA/PEP| Symbols: CPK17 | CPK17; ATP binding / calcium ion binding / calmodulin-dependent protein kinase/ kinase/ protein kinase/ protein serine/threonine kinase
ngs_27781409_x634	AGCTCCTTTAAGTTCAAACGA	bna-miR159_v39		Contig1_11642_final	2.5	499-519	AT2G24060	TAIR9 consistent: transcript/cDNA/PEP| Symbols: | translation initiation factor 3 (IF-3) family protein
ngs_27781409_x634	AGCTCCTTTAAGTTCAAACGA	bna-miR159_v39		Contig2_11642_final	2.5	481-501	AT2G24060	TAIR9 consistent: transcript/cDNA/PEP| Symbols: | translation initiation factor 3 (IF-3) family protein
ngs_99467886_x8153	TTTGGATTGAAGGGAGCCCTA	bna-miR159_v4		Contig1_38_final	4	50-70	AT2G33120	TAIR9 consistent: transcript/cDNA/PEP| Symbols: SAR1
ngs_42997541_x623	ATTGGATTGAAGGGAGCTCTA	bna-miR159_v42		Contig729_4314_final	4	605-626	AT5G59870	TAIR9 consistent: transcript/cDNA/PEP| Symbols: HTA6 | HTA6; DNA binding
ngs_42997541_x623	ATTGGATTGAAGGGAGCTCTA	bna-miR159_v42		Contig3_965_final	3.5	693-714	AT5G52200	TAIR9 consistent: transcript/cDNA/PEP| Symbols: | unknown protein
ngs_42997541_x623	ATTGGATTGAAGGGAGCTCTA	bna-miR159_v42		Contig727_4314_final	4	609-630	AT5G59870	TAIR9 consistent: transcript/cDNA/PEP| Symbols: HTA6 | HTA6; DNA binding
ngs_42997541_x623	ATTGGATTGAAGGGAGCTCTA	bna-miR159_v42		65JKBNM0_T3_032_E07_18MAR2005_055.ab1___PBI	3	286-307	AT3G13800	TAIR9 consistent: transcript/cDNA/PEP| Symbols: | metallo-beta-lactamase family protein
ngs_42997541_x623	ATTGGATTGAAGGGAGCTCTA	bna-miR159_v42		Contig1_10764_final	4	91-110	AT5G16930	TAIR9 consistent: transcript/cDNA/PEP| Symbols: | AAA-type ATPase family protein
ngs_42997541_x623	ATTGGATTGAAGGGAGCTCTA	bna-miR159_v42		8RDBRH_UP_014_F01_12SEP2003_005.ab1___PBI	4	451-470	AT5G16480	TAIR9 consistent: transcript/cDNA/PEP| Symbols: | tyrosine specific protein phosphatase family protein
ngs_42997541_x623	ATTGGATTGAAGGGAGCTCTA	bna-miR159_v42		Contig1_5636_final	4	589-608	AT5G16480	TAIR9 consistent: transcript/cDNA/PEP| Symbols: | tyrosine specific protein phosphatase family protein
ngs_42997541_x623	ATTGGATTGAAGGGAGCTCTA	bna-miR159_v42		9RDBNGA_UP_148_C04_18SEP2005_028.ab1___PBI	4	280-299	AT5G16480	TAIR9 consistent: transcript/cDNA/PEP| Symbols: | tyrosine specific protein phosphatase family protein
ngs_42997541_x623	ATTGGATTGAAGGGAGCTCTA	bna-miR159_v42		38RDBRM_UP_056_E03_07DEC2005_023.ab1___PBI	4	269-288	AT5G16480	TAIR9 consistent: transcript/cDNA/PEP| Symbols: | tyrosine specific protein phosphatase family protein
ngs_99472400_x569	TTTGGATTGAAGGGAGCTCCTA	bna-miR159_v47		Contig1_15428_final	4	230-252	AT1G23149	TAIR9 consistent: transcript/cDNA/PEP| Symbols: CPuORF29 | CPuORF29 (Conserved peptide upstream open reading frame 29)
ngs_99465042_x7927	TTTGGATTGAAGGGACCTCTA	bna-miR159_v5		Contig2_11963_final	4	228-247	AT1G20920	TAIR9 consistent: transcript/cDNA/PEP| Symbols: | DEAD box RNA helicase
ngs_99465042_x7927	TTTGGATTGAAGGGACCTCTA	bna-miR159_v5		Contig1_5636_final	4	589-608	AT5G16480	TAIR9 consistent: transcript/cDNA/PEP| Symbols: | tyrosine specific protein phosphatase family protein
ngs_99465042_x7927	TTTGGATTGAAGGGACCTCTA	bna-miR159_v5		38RDBRM_UP_056_E03_07DEC2005_023.ab1___PBI	4	269-288	AT5G16480	TAIR9 consistent: transcript/cDNA/PEP| Symbols: | tyrosine specific protein phosphatase family protein
ngs_99465042_x7927	TTTGGATTGAAGGGACCTCTA	bna-miR159_v5		9RDBNGA_UP_148_C04_18SEP2005_028.ab1___PBI	4	280-299	AT5G16480	TAIR9 consistent: transcript/cDNA/PEP| Symbols: | tyrosine specific protein phosphatase family protein
ngs_99465042_x7927	TTTGGATTGAAGGGACCTCTA	bna-miR159_v5		8RDBRH_UP_014_F01_12SEP2003_005.ab1___PBI	4	451-470	AT5G16480	TAIR9 consistent: transcript/cDNA/PEP| Symbols: | tyrosine specific protein phosphatase family protein
ngs_99467885_x390	TTTGGATTGAAGGGAGCCCT	bna-miR159_v59		Contig1_38_final	4	51-70	AT2G33120	TAIR9 consistent: transcript/cDNA/PEP| Symbols: SAR1
ngs_99467885_x390	TTTGGATTGAAGGGAGCCCT	bna-miR159_v59		BNDH4DCT_UP_008_G02_17DEC2004_004.ab1___PBI	3.5	243-262	AT4G24400	TAIR9 consistent: transcript/cDNA/PEP| Symbols: CIPK8
ngs_99467885_x390	TTTGGATTGAAGGGAGCCCT	bna-miR159_v59		Contig74_411_final	4	954-972	AT1G14610	TAIR9 consistent: transcript/cDNA/PEP| Symbols: TWN2
ngs_99467885_x390	TTTGGATTGAAGGGAGCCCT	bna-miR159_v59		65JKBNM0_T3_032_E07_18MAR2005_055.ab1___PBI	3.5	288-307	AT3G13800	TAIR9 consistent: transcript/cDNA/PEP| Symbols: | metallo-beta-lactamase family protein
ngs_99634527_x6853	TTTGTATTGAAGGGAGCTCTA	bna-miR159_v6		Contig1_13684_final	4	349-368	AT2G41140	TAIR9 consistent: transcript/cDNA/PEP| Symbols: CRK1
ngs_99634527_x6853	TTTGTATTGAAGGGAGCTCTA	bna-miR159_v6		Contig1_3428_final	4	69-88	AT3G23820	TAIR9 consistent: transcript/cDNA/PEP| Symbols: GAE6 | GAE6 (UDP-D-GLUCURONATE 4-EPIMERASE 6); UDP-glucuronate 4-epimerase/ catalytic
ngs_99472571_x379	TTTGGATTGAAGGGAGCTCGA	bna-miR159_v62		65JKBNM0_T3_032_E07_18MAR2005_055.ab1___PBI	3	286-307	AT3G13800	TAIR9 consistent: transcript/cDNA/PEP| Symbols: | metallo-beta-lactamase family protein
ngs_99484732_x350	TTTGGATTGAAGGGAGCTCTGA	bna-miR159_v67		65JKBNM0_T3_032_E07_18MAR2005_055.ab1___PBI	4	286-307	AT3G13800	TAIR9 consistent: transcript/cDNA/PEP| Symbols: | metallo-beta-lactamase family protein
ngs_97598712_x337	TTGCATATCTTAGGAGCTTT	bna-miR159_v68		Contig11_1883_final	4	434-453	AT5G42020	TAIR9 consistent: transcript/cDNA/PEP| Symbols: BIP | BIP2; ATP binding		miR156	TC183712	Luminal-binding protein 2 precursor
ngs_97598712_x337	TTGCATATCTTAGGAGCTTT	bna-miR159_v68		Contig1_703_final	4	339-357	AT1G15750	TAIR9 consistent: transcript/cDNA/PEP| Symbols: WSIP1
ngs_97598712_x337	TTGCATATCTTAGGAGCTTT	bna-miR159_v68		9RDBNGA_UP_222_H07_05NOV2006_049.ab1___PBI	4	75-94	AT4G23860	TAIR9 consistent: transcript/cDNA/PEP| Symbols: | PHD finger protein-related
ngs_97598712_x337	TTGCATATCTTAGGAGCTTT	bna-miR159_v68		Contig2_5631_final	4	580-599	AT1G19600	TAIR9 consistent: transcript/cDNA/PEP| Symbols: | pfkB-type carbohydrate kinase family protein
ngs_97598712_x337	TTGCATATCTTAGGAGCTTT	bna-miR159_v68		Contig1_17902_final	4	692-710	AT2G42450	TAIR9 consistent: transcript/cDNA/PEP| Symbols: | lipase class 3 family protein
ngs_99466198_x3935	TTTGGATTGAAGGGAGATCTA	bna-miR159_v7		Contig1_38_final	4	50-70	AT2G33120	TAIR9 consistent: transcript/cDNA/PEP| Symbols: SAR1
ngs_99466198_x3935	TTTGGATTGAAGGGAGATCTA	bna-miR159_v7		Contig1_10764_final	4	91-110	AT5G16930	TAIR9 consistent: transcript/cDNA/PEP| Symbols: | AAA-type ATPase family protein
ngs_99466198_x3935	TTTGGATTGAAGGGAGATCTA	bna-miR159_v7		Contig4_3729_final	4	405-426	AT3G59280	TAIR9 consistent: transcript/cDNA/PEP| Symbols: TXR1 | TXR1 (THAXTOMIN A RESISTANT 1)
ngs_99462993_x336	TTTGGATTGAAGGGAACTCT	bna-miR159_v70		BNDH4DCT_UP_008_G02_17DEC2004_004.ab1___PBI	3.5	243-262	AT4G24400	TAIR9 consistent: transcript/cDNA/PEP| Symbols: CIPK8
ngs_99462993_x336	TTTGGATTGAAGGGAACTCT	bna-miR159_v70		Contig3_6326_final	4	326-344	AT3G22520	TAIR9 consistent: transcript/cDNA/PEP| Symbols: | unknown protein
ngs_99462993_x336	TTTGGATTGAAGGGAACTCT	bna-miR159_v70		Contig2_6625_final	4	792-810	AT4G30210	TAIR9 consistent: transcript/cDNA/PEP| Symbols: ATR2
ngs_99462993_x336	TTTGGATTGAAGGGAACTCT	bna-miR159_v70		gi_32510756___NCBI	4	287-305	AT4G30210	TAIR9 consistent: transcript/cDNA/PEP| Symbols: ATR2
ngs_99462993_x336	TTTGGATTGAAGGGAACTCT	bna-miR159_v70		65JKBNM0_T3_032_E07_18MAR2005_055.ab1___PBI	3.5	288-307	AT3G13800	TAIR9 consistent: transcript/cDNA/PEP| Symbols: | metallo-beta-lactamase family protein
ngs_99462993_x336	TTTGGATTGAAGGGAACTCT	bna-miR159_v70		Contig1_5636_final	4	590-608	AT5G16480	TAIR9 consistent: transcript/cDNA/PEP| Symbols: | tyrosine specific protein phosphatase family protein
ngs_99462993_x336	TTTGGATTGAAGGGAACTCT	bna-miR159_v70		38RDBRM_UP_056_E03_07DEC2005_023.ab1___PBI	4	270-288	AT5G16480	TAIR9 consistent: transcript/cDNA/PEP| Symbols: | tyrosine specific protein phosphatase family protein
ngs_99462993_x336	TTTGGATTGAAGGGAACTCT	bna-miR159_v70		8RDBRH_UP_014_F01_12SEP2003_005.ab1___PBI	4	452-470	AT5G16480	TAIR9 consistent: transcript/cDNA/PEP| Symbols: | tyrosine specific protein phosphatase family protein
ngs_99462993_x336	TTTGGATTGAAGGGAACTCT	bna-miR159_v70		9RDBNGA_UP_148_C04_18SEP2005_028.ab1___PBI	4	281-299	AT5G16480	TAIR9 consistent: transcript/cDNA/PEP| Symbols: | tyrosine specific protein phosphatase family protein
ngs_99462993_x336	TTTGGATTGAAGGGAACTCT	bna-miR159_v70		gi_56841247___NCBI	3.5	155-174	AT3G20990	TAIR9 consistent: transcript/cDNA | Symbols: | transposable element gene
ngs_62898480_x331	GAGCTCCTTTAAGTTCAAACG	bna-miR159_v71		Contig2_4908_final	4	956-976	AT5G13630	TAIR9 consistent: transcript/cDNA/PEP| Symbols: GUN5
ngs_62898480_x331	GAGCTCCTTTAAGTTCAAACG	bna-miR159_v71		Contig2_8173_final	4	517-538	AT3G29270	TAIR9 consistent: transcript/cDNA/PEP| Symbols: | ubiquitin-protein ligase
ngs_62898480_x331	GAGCTCCTTTAAGTTCAAACG	bna-miR159_v71		Contig1_72824_remaining	4	778-799	AT2G19430	TAIR9 consistent: transcript/cDNA/PEP| Symbols: | transducin family protein / WD-40 repeat family protein
ngs_62898480_x331	GAGCTCCTTTAAGTTCAAACG	bna-miR159_v71		Contig1_3302_final	4	21-41	AT5G19320	TAIR9 consistent: transcript/cDNA/PEP| Symbols: RANGAP2 | RANGAP2 (RAN GTPASE ACTIVATING PROTEIN 2); RAN GTPase activator
ngs_62898480_x331	GAGCTCCTTTAAGTTCAAACG	bna-miR159_v71		Contig3_3302_final	4	92-112	AT5G19320	TAIR9 consistent: transcript/cDNA/PEP| Symbols: RANGAP2 | RANGAP2 (RAN GTPASE ACTIVATING PROTEIN 2); RAN GTPase activator
ngs_62898480_x331	GAGCTCCTTTAAGTTCAAACG	bna-miR159_v71		Contig2_11642_final	3	482-502	AT2G24060	TAIR9 consistent: transcript/cDNA/PEP| Symbols: | translation initiation factor 3 (IF-3) family protein
ngs_62898480_x331	GAGCTCCTTTAAGTTCAAACG	bna-miR159_v71		JKBNM5_T7_007_G09_30JUN2004_067.ab1___PBI	3.5	443-462	AT5G12180	TAIR9 consistent: transcript/cDNA/PEP| Symbols: CPK17 | CPK17; ATP binding / calcium ion binding / calmodulin-dependent protein kinase/ kinase/ protein kinase/ protein serine/threonine kinase
ngs_62898480_x331	GAGCTCCTTTAAGTTCAAACG	bna-miR159_v71		Contig1_11642_final	3	500-520	AT2G24060	TAIR9 consistent: transcript/cDNA/PEP| Symbols: | translation initiation factor 3 (IF-3) family protein
ngs_62898480_x331	GAGCTCCTTTAAGTTCAAACG	bna-miR159_v71		Contig3_3698_final	2	412-432	AT5G60910	TAIR9 consistent: transcript/cDNA/PEP| Symbols: AGL8
ngs_62898480_x331	GAGCTCCTTTAAGTTCAAACG	bna-miR159_v71		Contig1_1017_final	4	538-558	AT4G30690	TAIR9 consistent: transcript/cDNA/PEP| Symbols: | translation initiation factor 3 (IF-3) family protein
ngs_62898480_x331	GAGCTCCTTTAAGTTCAAACG	bna-miR159_v71		Contig1_23681_remaining	4	322-341	AT1G09245	TAIR9 PEP: FUNCTIONS IN: molecular_function unknown; INVOLVED IN: biological_process unknown; LOCATED IN: endomembrane system; CONTAINS InterPro DOMAIN/s: Plant self-incompatibility S1 (InterPro:IPR010264); BEST Arabidopsis thaliana protein match is: unknown protein (TAIR:AT1G51250.1); Has 37 Blast hits to 37 proteins in 1 species: Archae - 0; Bacteria - 0; Metazoa - 0; Fungi - 0; Plants - 37; Vi…
ngs_62898480_x331	GAGCTCCTTTAAGTTCAAACG	bna-miR159_v71		Contig1_7717_final	4	37-57	AT5G67250	TAIR9 consistent: transcript/cDNA/PEP| Symbols: SKIP2
ngs_62898480_x331	GAGCTCCTTTAAGTTCAAACG	bna-miR159_v71		Contig3_2669_final	4	447-468	AT3G18060	TAIR9 consistent: transcript/cDNA/PEP| Symbols: | transducin family protein / WD-40 repeat family protein
ngs_62898480_x331	GAGCTCCTTTAAGTTCAAACG	bna-miR159_v71		Contig2_2669_final	4	1018-1039	AT3G18060	TAIR9 consistent: transcript/cDNA/PEP| Symbols: | transducin family protein / WD-40 repeat family protein
ngs_57542295_x3806	CTTGCATATCTTAGGAGCTTT	bna-miR159_v8		Contig11_1883_final	4	434-454	AT5G42020	TAIR9 consistent: transcript/cDNA/PEP| Symbols: BIP | BIP2; ATP binding		miR156	TC183712	Luminal-binding protein 2 precursor
ngs_57542295_x3806	CTTGCATATCTTAGGAGCTTT	bna-miR159_v8		Contig1_703_final	4	339-358	AT1G15750	TAIR9 consistent: transcript/cDNA/PEP| Symbols: WSIP1
ngs_99466745_x3448	TTTGGATTGAAGGGAGCACTA	bna-miR159_v9		Contig1_38_final	3	50-70	AT2G33120	TAIR9 consistent: transcript/cDNA/PEP| Symbols: SAR1
ngs_99466745_x3448	TTTGGATTGAAGGGAGCACTA	bna-miR159_v9		Contig1_10764_final	4	91-110	AT5G16930	TAIR9 consistent: transcript/cDNA/PEP| Symbols: | AAA-type ATPase family protein
ngs_92282696_x91013	TGCCTGGCTCCCTGTATGCCA	bna-miR160_v1	ath-miR16a	Contig1_6119_final	1.5	245-265	AT1G77850	TAIR9 consistent: transcript/cDNA/PEP| Symbols: ARF17 | ARF17 (AUXIN RESPONSE FACTOR 17); transcription factor		miR160*	TC165518	Auxin response factor 17
ngs_92282696_x91013	TGCCTGGCTCCCTGTATGCCA	bna-miR160_v1	ath-miR160a	Contig1_22784_remaining	0.5	135-155	AT1G77850	TAIR9 consistent: transcript/cDNA/PEP| Symbols: ARF17 | ARF17 (AUXIN RESPONSE FACTOR 17); transcription factor		miR160*	TC165518	Auxin response factor 17
ngs_92281456_x3993	TGCCTGGCTCCCTGTATACCA	bna-miR160_v2		Contig1_22784_remaining	1.5	135-155	AT1G77850	TAIR9 consistent: transcript/cDNA/PEP| Symbols: ARF17 | ARF17 (AUXIN RESPONSE FACTOR 17); transcription factor		miR160*	TC165518	Auxin response factor 17
ngs_92281456_x3993	TGCCTGGCTCCCTGTATACCA	bna-miR160_v2		Contig1_6119_final	2.5	245-265	AT1G77850	TAIR9 consistent: transcript/cDNA/PEP| Symbols: ARF17 | ARF17 (AUXIN RESPONSE FACTOR 17); transcription factor		miR160*	TC165518	Auxin response factor 17
ngs_92283728_x2531	TGCCTGGCTCCCTGTATGCCG	bna-miR160_v3	osa-miR160e	Contig1_6119_final	0.5	245-265	AT1G77850	TAIR9 consistent: transcript/cDNA/PEP| Symbols: ARF17 | ARF17 (AUXIN RESPONSE FACTOR 17); transcription factor		miR160*	TC165518	Auxin response factor 17
ngs_92283728_x2531	TGCCTGGCTCCCTGTATGCCG	bna-miR160_v3	osa-miR160e	Contig1_22784_remaining	1	135-155	AT1G77850	TAIR9 consistent: transcript/cDNA/PEP| Symbols: ARF17 | ARF17 (AUXIN RESPONSE FACTOR 17); transcription factor		miR160*	TC165518	Auxin response factor 17
ngs_92283523_x2131	TGCCTGGCTCCCTGTATGCCC	bna-miR160_v4		Contig1_6119_final	1.5	245-265	AT1G77850	TAIR9 consistent: transcript/cDNA/PEP| Symbols: ARF17 | ARF17 (AUXIN RESPONSE FACTOR 17); transcription factor		miR160*	TC165518	Auxin response factor 17
ngs_92283523_x2131	TGCCTGGCTCCCTGTATGCCC	bna-miR160_v4		Contig1_22784_remaining	1.5	135-155	AT1G77850	TAIR9 consistent: transcript/cDNA/PEP| Symbols: ARF17 | ARF17 (AUXIN RESPONSE FACTOR 17); transcription factor		miR160*	TC165518	Auxin response factor 17
ngs_92283973_x1971	TGCCTGGCTCCCTGTATGCCT	bna-miR160_v5		Contig1_6119_final	1.5	245-265	AT1G77850	TAIR9 consistent: transcript/cDNA/PEP| Symbols: ARF17 | ARF17 (AUXIN RESPONSE FACTOR 17); transcription factor		miR160*	TC165518	Auxin response factor 17
ngs_92283973_x1971	TGCCTGGCTCCCTGTATGCCT	bna-miR160_v5		Contig1_22784_remaining	1.5	135-155	AT1G77850	TAIR9 consistent: transcript/cDNA/PEP| Symbols: ARF17 | ARF17 (AUXIN RESPONSE FACTOR 17); transcription factor		miR160*	TC165518	Auxin response factor 17
ngs_92282695_x1604	TGCCTGGCTCCCTGTATGCC	bna-miR160_v6	gma-miR160b	Contig1_6119_final	0.5	246-265	AT1G77850	TAIR9 consistent: transcript/cDNA/PEP| Symbols: ARF17 | ARF17 (AUXIN RESPONSE FACTOR 17); transcription factor		miR160*	TC165518	Auxin response factor 17
ngs_92282695_x1604	TGCCTGGCTCCCTGTATGCC	bna-miR160_v6	gma-miR160b	Contig1_22784_remaining	0.5	136-155	AT1G77850	TAIR9 consistent: transcript/cDNA/PEP| Symbols: ARF17 | ARF17 (AUXIN RESPONSE FACTOR 17); transcription factor		miR160*	TC165518	Auxin response factor 17
ngs_50829802_x589	CCTGGCTCCCTGTATGCCATA	bna-miR160_v7		Contig1_22784_remaining	2.5	132-153	AT1G77850	TAIR9 consistent: transcript/cDNA/PEP| Symbols: ARF17 | ARF17 (AUXIN RESPONSE FACTOR 17); transcription factor		miR160*	TC165518	Auxin response factor 17
ngs_50829802_x589	CCTGGCTCCCTGTATGCCATA	bna-miR160_v7		Contig1_6119_final	4	243-263	AT1G77850	TAIR9 consistent: transcript/cDNA/PEP| Symbols: ARF17 | ARF17 (AUXIN RESPONSE FACTOR 17); transcription factor		miR160*	TC165518	Auxin response factor 17
ngs_92282566_x480	TGCCTGGCTCCCTGTATGACA	bna-miR160_v8		Contig1_6119_final	2.5	245-265	AT1G77850	TAIR9 consistent: transcript/cDNA/PEP| Symbols: ARF17 | ARF17 (AUXIN RESPONSE FACTOR 17); transcription factor		miR160*	TC165518	Auxin response factor 17
ngs_92282566_x480	TGCCTGGCTCCCTGTATGACA	bna-miR160_v8		Contig1_22784_remaining	1.5	135-155	AT1G77850	TAIR9 consistent: transcript/cDNA/PEP| Symbols: ARF17 | ARF17 (AUXIN RESPONSE FACTOR 17); transcription factor		miR160*	TC165518	Auxin response factor 17
ngs_92281596_x419	TGCCTGGCTCCCTGTATACCG	bna-miR160_v9		Contig1_6119_final	1.5	245-265	AT1G77850	TAIR9 consistent: transcript/cDNA/PEP| Symbols: ARF17 | ARF17 (AUXIN RESPONSE FACTOR 17); transcription factor		miR160*	TC165518	Auxin response factor 17
ngs_92281596_x419	TGCCTGGCTCCCTGTATACCG	bna-miR160_v9		Contig1_22784_remaining	2	135-155	AT1G77850	TAIR9 consistent: transcript/cDNA/PEP| Symbols: ARF17 | ARF17 (AUXIN RESPONSE FACTOR 17); transcription factor		miR160*	TC165518	Auxin response factor 17
ngs_85752404_x5423	TCAATGCACTGAAAGTGACTA	bna-miR161_v1	bna-miR161	Contig574_4314_final	4	2032-2052	AT1G71691	TAIR9 consistent: transcript/cDNA/PEP| Symbols: | GDSL-motif lipase/hydrolase family protein
ngs_85752404_x5423	TCAATGCACTGAAAGTGACTA	bna-miR161_v1	bna-miR161	BNZB_RP_006_C12_22APR2004_092.ab1___PBI	4	330-350	AT3G18524	TAIR9 consistent: transcript/cDNA/PEP| Symbols: MSH2
ngs_85752404_x5423	TCAATGCACTGAAAGTGACTA	bna-miR161_v1	bna-miR161	Contig1_79943_remaining	4	232-252	AT4G34830	TAIR9 consistent: transcript/cDNA/PEP| Symbols: | LOCATED IN: chloroplast; EXPRESSED IN: 21 plant structures; EXPRESSED DURING: 13 growth stages; CONTAINS InterPro DOMAIN/s: Pentatricopeptide repeat (InterPro:IPR002885); BEST Arabidopsis thaliana protein match is: EMB2745 (EMBRYO DEFECTIVE 2745) (TAIR:AT5G39710.1); Has 19818 Blast hits to 5849 proteins in 171 species: Archae - 3; Bacteria - 16; M…
ngs_85751826_x1162	TCAATGCACTGAAAGAGACTA	bna-miR161_v2		Contig574_4314_final	3	2032-2052	AT1G71691	TAIR9 consistent: transcript/cDNA/PEP| Symbols: | GDSL-motif lipase/hydrolase family protein
ngs_85751826_x1162	TCAATGCACTGAAAGAGACTA	bna-miR161_v2		BL3505F___AAFC	4	434-453	AT1G16870	TAIR9 consistent: transcript/cDNA/PEP| Symbols: | mitochondrial 28S ribosomal protein S29-related
ngs_85751826_x1162	TCAATGCACTGAAAGAGACTA	bna-miR161_v2		Contig1_79943_remaining	3	232-252	AT4G34830	TAIR9 consistent: transcript/cDNA/PEP| Symbols: | LOCATED IN: chloroplast; EXPRESSED IN: 21 plant structures; EXPRESSED DURING: 13 growth stages; CONTAINS InterPro DOMAIN/s: Pentatricopeptide repeat (InterPro:IPR002885); BEST Arabidopsis thaliana protein match is: EMB2745 (EMBRYO DEFECTIVE 2745) (TAIR:AT5G39710.1); Has 19818 Blast hits to 5849 proteins in 171 species: Archae - 3; Bacteria - 16; M…
ngs_85751826_x1162	TCAATGCACTGAAAGAGACTA	bna-miR161_v2		Contig1_17642_final	4	1046-1065	AT1G16870	TAIR9 consistent: transcript/cDNA/PEP| Symbols: | mitochondrial 28S ribosomal protein S29-related
ngs_85751934_x821	TCAATGCACTGAAAGCGACTA	bna-miR161_v3		Contig574_4314_final	4	2032-2052	AT1G71691	TAIR9 consistent: transcript/cDNA/PEP| Symbols: | GDSL-motif lipase/hydrolase family protein
ngs_85751934_x821	TCAATGCACTGAAAGCGACTA	bna-miR161_v3		BL3505F___AAFC	4	434-453	AT1G16870	TAIR9 consistent: transcript/cDNA/PEP| Symbols: | mitochondrial 28S ribosomal protein S29-related
ngs_85751934_x821	TCAATGCACTGAAAGCGACTA	bna-miR161_v3		Contig1_79943_remaining	4	232-252	AT4G34830	TAIR9 consistent: transcript/cDNA/PEP| Symbols: | LOCATED IN: chloroplast; EXPRESSED IN: 21 plant structures; EXPRESSED DURING: 13 growth stages; CONTAINS InterPro DOMAIN/s: Pentatricopeptide repeat (InterPro:IPR002885); BEST Arabidopsis thaliana protein match is: EMB2745 (EMBRYO DEFECTIVE 2745) (TAIR:AT5G39710.1); Has 19818 Blast hits to 5849 proteins in 171 species: Archae - 3; Bacteria - 16; M…
ngs_85751934_x821	TCAATGCACTGAAAGCGACTA	bna-miR161_v3		Contig1_17642_final	4	1046-1065	AT1G16870	TAIR9 consistent: transcript/cDNA/PEP| Symbols: | mitochondrial 28S ribosomal protein S29-related
ngs_85752027_x745	TCAATGCACTGAAAGGGACTA	bna-miR161_v5		Contig574_4314_final	3.5	2032-2052	AT1G71691	TAIR9 consistent: transcript/cDNA/PEP| Symbols: | GDSL-motif lipase/hydrolase family protein
ngs_85752027_x745	TCAATGCACTGAAAGGGACTA	bna-miR161_v5		Contig1_79943_remaining	3.5	232-252	AT4G34830	TAIR9 consistent: transcript/cDNA/PEP| Symbols: | LOCATED IN: chloroplast; EXPRESSED IN: 21 plant structures; EXPRESSED DURING: 13 growth stages; CONTAINS InterPro DOMAIN/s: Pentatricopeptide repeat (InterPro:IPR002885); BEST Arabidopsis thaliana protein match is: EMB2745 (EMBRYO DEFECTIVE 2745) (TAIR:AT5G39710.1); Has 19818 Blast hits to 5849 proteins in 171 species: Archae - 3; Bacteria - 16; M…
ngs_87794252_x15091	TCGATAAACCTCTGCATCCAG	bna-miR162_v1	ath-miR162a	Contig1_67331_remaining	3	393-413	AT4G24280	TAIR9 consistent: transcript/cDNA/PEP| Symbols: cpHsc70-1 | cpHsc70-1 (chloroplast heat shock protein 70-1); ATP binding
ngs_87794252_x15091	TCGATAAACCTCTGCATCCAG	bna-miR162_v1	ath-miR162a	Contig2_3697_final	3	474-494	AT4G24280	TAIR9 consistent: transcript/cDNA/PEP| Symbols: cpHsc70-1 | cpHsc70-1 (chloroplast heat shock protein 70-1); ATP binding
ngs_87794252_x15091	TCGATAAACCTCTGCATCCAG	bna-miR162_v1	ath-miR162a	Contig3_3697_final	3	504-524	AT4G24280	TAIR9 consistent: transcript/cDNA/PEP| Symbols: cpHsc70-1 | cpHsc70-1 (chloroplast heat shock protein 70-1); ATP binding
ngs_87795240_x754	TCGATAAACCTCTGCGTCCAG	bna-miR162_v2		Contig1_67331_remaining	3.5	393-413	AT4G24280	TAIR9 consistent: transcript/cDNA/PEP| Symbols: cpHsc70-1 | cpHsc70-1 (chloroplast heat shock protein 70-1); ATP binding
ngs_87795240_x754	TCGATAAACCTCTGCGTCCAG	bna-miR162_v2		Contig2_3697_final	3.5	474-494	AT4G24280	TAIR9 consistent: transcript/cDNA/PEP| Symbols: cpHsc70-1 | cpHsc70-1 (chloroplast heat shock protein 70-1); ATP binding
ngs_87795240_x754	TCGATAAACCTCTGCGTCCAG	bna-miR162_v2		Contig3_3697_final	3.5	504-524	AT4G24280	TAIR9 consistent: transcript/cDNA/PEP| Symbols: cpHsc70-1 | cpHsc70-1 (chloroplast heat shock protein 70-1); ATP binding
ngs_87793655_x459	TCGATAAACCTCTGCACCCAG	bna-miR162_v3		Contig1_67331_remaining	2.5	393-413	AT4G24280	TAIR9 consistent: transcript/cDNA/PEP| Symbols: cpHsc70-1 | cpHsc70-1 (chloroplast heat shock protein 70-1); ATP binding
ngs_87793655_x459	TCGATAAACCTCTGCACCCAG	bna-miR162_v3		Contig1_3865_final	4	778-798	AT5G10540	TAIR9 consistent: transcript/cDNA/PEP| Symbols: | peptidase M3 family protein / thimet oligopeptidase family protein
ngs_87793655_x459	TCGATAAACCTCTGCACCCAG	bna-miR162_v3		Contig2_3697_final	2.5	474-494	AT4G24280	TAIR9 consistent: transcript/cDNA/PEP| Symbols: cpHsc70-1 | cpHsc70-1 (chloroplast heat shock protein 70-1); ATP binding
ngs_87793655_x459	TCGATAAACCTCTGCACCCAG	bna-miR162_v3		Contig3_3697_final	2.5	504-524	AT4G24280	TAIR9 consistent: transcript/cDNA/PEP| Symbols: cpHsc70-1 | cpHsc70-1 (chloroplast heat shock protein 70-1); ATP binding
ngs_88062997_x49308	TCGGACCAGGCTTCATCCCCC	bna-miR165_v1	ath-miR165a	Contig1_19045_remaining	2.5	553-573	AT1G30490	TAIR9 consistent: transcript/cDNA/PEP| Symbols: PHV		miR166	TC192563	HD-zip protein
ngs_88062954_x8234	TCGGACCAGGCTTCATCCCC	bna-miR165_v2	aly-miR165a	Contig1_19045_remaining	1.5	554-573	AT1G30490	TAIR9 consistent: transcript/cDNA/PEP| Symbols: PHV		miR166	TC192563	HD-zip protein
ngs_88062954_x8234	TCGGACCAGGCTTCATCCCC	bna-miR165_v2	aly-miR165a	Contig1_18254_final	4	205-224	AT5G47790	TAIR9 consistent: transcript/cDNA/PEP| Symbols: | forkhead-associated domain-containing protein / FHA domain-containing protein
ngs_88059953_x2199	TCGGACCAGGCTTCACCCCC	bna-miR165_v3		Contig1_19045_remaining	2.5	554-573	AT1G30490	TAIR9 consistent: transcript/cDNA/PEP| Symbols: PHV		miR166	TC192563	HD-zip protein
ngs_88059953_x2199	TCGGACCAGGCTTCACCCCC	bna-miR165_v3		Contig1_11514_final	4	669-688	AT3G06400	TAIR9 consistent: transcript/cDNA/PEP| Symbols: CHR11 | CHR11 (CHROMATIN-REMODELING PROTEIN 11); ATP binding / DNA binding / DNA-dependent ATPase/ helicase/ hydrolase
ngs_88059953_x2199	TCGGACCAGGCTTCACCCCC	bna-miR165_v3		Contig1_83579_remaining	4	405-423	AT1G30370	TAIR9 consistent: transcript/cDNA/PEP| Symbols: | lipase class 3 family protein
ngs_88059041_x2022	TCGGACCAGGCTTCAACCCC	bna-miR165_v4		Contig1_19045_remaining	2.5	554-573	AT1G30490	TAIR9 consistent: transcript/cDNA/PEP| Symbols: PHV		miR166	TC192563	HD-zip protein
ngs_88059041_x2022	TCGGACCAGGCTTCAACCCC	bna-miR165_v4		BNZB_UP_080_D06_03JUN2004_042.ab1___PBI	3.5	214-233	AT5G60690	TAIR9 consistent: transcript/cDNA/PEP| Symbols: REV		miR166	TC167613	Homeodomain-leucine zipper protein
ngs_88059041_x2022	TCGGACCAGGCTTCAACCCC	bna-miR165_v4		Contig3_13622_final	4	833-852	AT2G35840	TAIR9 consistent: transcript/cDNA/PEP| Symbols: | sucrose-phosphatase 1 (SPP1)
ngs_88059041_x2022	TCGGACCAGGCTTCAACCCC	bna-miR165_v4		Contig2_6191_final	4	386-405	AT2G35720	TAIR9 consistent: transcript/cDNA/PEP| Symbols: | DNAJ heat shock N-terminal domain-containing protein
ngs_88059041_x2022	TCGGACCAGGCTTCAACCCC	bna-miR165_v4		Contig1_6191_final	4	369-388	AT2G35720	TAIR9 consistent: transcript/cDNA/PEP| Symbols: | DNAJ heat shock N-terminal domain-containing protein
ngs_88060973_x1658	TCGGACCAGGCTTCAGCCCCC	bna-miR165_v5		BNZB_UP_080_D06_03JUN2004_042.ab1___PBI	4	213-233	AT5G60690	TAIR9 consistent: transcript/cDNA/PEP| Symbols: REV		miR166	TC167613	Homeodomain-leucine zipper protein
ngs_88060973_x1658	TCGGACCAGGCTTCAGCCCCC	bna-miR165_v5		Contig1_18254_final	4	205-224	AT5G47790	TAIR9 consistent: transcript/cDNA/PEP| Symbols: | forkhead-associated domain-containing protein / FHA domain-containing protein
ngs_88060973_x1658	TCGGACCAGGCTTCAGCCCCC	bna-miR165_v5		Contig1_19045_remaining	3.5	553-573	AT1G30490	TAIR9 consistent: transcript/cDNA/PEP| Symbols: PHV		miR166	TC192563	HD-zip protein
ngs_88060973_x1658	TCGGACCAGGCTTCAGCCCCC	bna-miR165_v5		Contig1_11514_final	4	669-688	AT3G06400	TAIR9 consistent: transcript/cDNA/PEP| Symbols: CHR11 | CHR11 (CHROMATIN-REMODELING PROTEIN 11); ATP binding / DNA binding / DNA-dependent ATPase/ helicase/ hydrolase
ngs_88059043_x605	TCGGACCAGGCTTCAACCCCC	bna-miR165_v7		Contig1_19045_remaining	3.5	553-573	AT1G30490	TAIR9 consistent: transcript/cDNA/PEP| Symbols: PHV		miR166	TC192563	HD-zip protein
ngs_88059043_x605	TCGGACCAGGCTTCAACCCCC	bna-miR165_v7		BNZB_UP_080_D06_03JUN2004_042.ab1___PBI	3.5	213-233	AT5G60690	TAIR9 consistent: transcript/cDNA/PEP| Symbols: REV		miR166	TC167613	Homeodomain-leucine zipper protein
ngs_88059043_x605	TCGGACCAGGCTTCAACCCCC	bna-miR165_v7		Contig3_13622_final	4	832-852	AT2G35840	TAIR9 consistent: transcript/cDNA/PEP| Symbols: | sucrose-phosphatase 1 (SPP1)
ngs_88060969_x494	TCGGACCAGGCTTCAGCCCC	bna-miR165_v8		Contig6_11402_final	3.5	496-515	AT1G03475	TAIR9 consistent: transcript/cDNA/PEP| Symbols: LIN2
ngs_88060969_x494	TCGGACCAGGCTTCAGCCCC	bna-miR165_v8		Contig5_11402_final	3.5	538-557	AT1G03475	TAIR9 consistent: transcript/cDNA/PEP| Symbols: LIN2
ngs_88060969_x494	TCGGACCAGGCTTCAGCCCC	bna-miR165_v8		BNZB_UP_080_D06_03JUN2004_042.ab1___PBI	4	214-233	AT5G60690	TAIR9 consistent: transcript/cDNA/PEP| Symbols: REV		miR166	TC167613	Homeodomain-leucine zipper protein
ngs_88060969_x494	TCGGACCAGGCTTCAGCCCC	bna-miR165_v8		Contig1_18254_final	4	206-224	AT5G47790	TAIR9 consistent: transcript/cDNA/PEP| Symbols: | forkhead-associated domain-containing protein / FHA domain-containing protein
ngs_88060969_x494	TCGGACCAGGCTTCAGCCCC	bna-miR165_v8		Contig1_19045_remaining	2.5	554-573	AT1G30490	TAIR9 consistent: transcript/cDNA/PEP| Symbols: PHV		miR166	TC192563	HD-zip protein
ngs_88060969_x494	TCGGACCAGGCTTCAGCCCC	bna-miR165_v8		Contig7_11402_final	3.5	512-531	AT1G03475	TAIR9 consistent: transcript/cDNA/PEP| Symbols: LIN2
ngs_88060969_x494	TCGGACCAGGCTTCAGCCCC	bna-miR165_v8		Contig1_11514_final	4	670-688	AT3G06400	TAIR9 consistent: transcript/cDNA/PEP| Symbols: CHR11 | CHR11 (CHROMATIN-REMODELING PROTEIN 11); ATP binding / DNA binding / DNA-dependent ATPase/ helicase/ hydrolase
ngs_88063224_x445	TCGGACCAGGCTTCATCCCCCC	bna-miR165_v9		Contig1_19045_remaining	3.5	552-573	AT1G30490	TAIR9 consistent: transcript/cDNA/PEP| Symbols: PHV		miR166	TC192563	HD-zip protein
ngs_88066411_x149247	TCGGACCAGGCTTCATTCCCC	bna-miR166_v1	ath-miR166a	Contig1_19045_remaining	3	553-573	AT1G30490	TAIR9 consistent: transcript/cDNA/PEP| Symbols: PHV		miR166	TC192563	HD-zip protein
ngs_88066411_x149247	TCGGACCAGGCTTCATTCCCC	bna-miR166_v1	ath-miR166a	Contig1_18254_final	4	205-224	AT5G47790	TAIR9 consistent: transcript/cDNA/PEP| Symbols: | forkhead-associated domain-containing protein / FHA domain-containing protein
ngs_88060413_x1054	TCGGACCAGGCTTCACTCCCC	bna-miR166_v12		Contig1_19045_remaining	2.5	554-573	AT1G30490	TAIR9 consistent: transcript/cDNA/PEP| Symbols: PHV		miR166	TC192563	HD-zip protein
ngs_88060413_x1054	TCGGACCAGGCTTCACTCCCC	bna-miR166_v12		Contig1_18254_final	4	205-224	AT5G47790	TAIR9 consistent: transcript/cDNA/PEP| Symbols: | forkhead-associated domain-containing protein / FHA domain-containing protein
ngs_88060413_x1054	TCGGACCAGGCTTCACTCCCC	bna-miR166_v12		Contig3_13622_final	4	831-852	AT2G35840	TAIR9 consistent: transcript/cDNA/PEP| Symbols: | sucrose-phosphatase 1 (SPP1)
ngs_88066146_x951	TCGGACCAGGCTTCATTCCACC	bna-miR166_v13		Contig1_19045_remaining	3	552-573	AT1G30490	TAIR9 consistent: transcript/cDNA/PEP| Symbols: PHV		miR166	TC192563	HD-zip protein
ngs_88065294_x746	TCGGACCAGGCTTCATGCCCC	bna-miR166_v14		Contig6_11402_final	3.5	496-515	AT1G03475	TAIR9 consistent: transcript/cDNA/PEP| Symbols: LIN2
ngs_88065294_x746	TCGGACCAGGCTTCATGCCCC	bna-miR166_v14		Contig5_11402_final	3.5	538-557	AT1G03475	TAIR9 consistent: transcript/cDNA/PEP| Symbols: LIN2
ngs_88065294_x746	TCGGACCAGGCTTCATGCCCC	bna-miR166_v14		Contig1_19045_remaining	3.5	553-573	AT1G30490	TAIR9 consistent: transcript/cDNA/PEP| Symbols: PHV		miR166	TC192563	HD-zip protein
ngs_88065294_x746	TCGGACCAGGCTTCATGCCCC	bna-miR166_v14		Contig7_11402_final	3.5	512-531	AT1G03475	TAIR9 consistent: transcript/cDNA/PEP| Symbols: LIN2
ngs_88065716_x555	TCGGACCAGGCTTCATTACCC	bna-miR166_v17		Contig1_19045_remaining	4	553-573	AT1G30490	TAIR9 consistent: transcript/cDNA/PEP| Symbols: PHV		miR166	TC192563	HD-zip protein
ngs_88065716_x555	TCGGACCAGGCTTCATTACCC	bna-miR166_v17		Contig5_11402_final	3.5	538-557	AT1G03475	TAIR9 consistent: transcript/cDNA/PEP| Symbols: LIN2
ngs_88065716_x555	TCGGACCAGGCTTCATTACCC	bna-miR166_v17		BNZB_UP_080_D06_03JUN2004_042.ab1___PBI	4	213-233	AT5G60690	TAIR9 consistent: transcript/cDNA/PEP| Symbols: REV		miR166	TC167613	Homeodomain-leucine zipper protein
ngs_88065716_x555	TCGGACCAGGCTTCATTACCC	bna-miR166_v17		Contig6_11402_final	3.5	496-515	AT1G03475	TAIR9 consistent: transcript/cDNA/PEP| Symbols: LIN2
ngs_88065716_x555	TCGGACCAGGCTTCATTACCC	bna-miR166_v17		Contig2_9650_final	3.5	827-846	AT1G12520	TAIR9 consistent: transcript/cDNA/PEP| Symbols: ATCCS | ATCCS (COPPER CHAPERONE FOR SOD1); superoxide dismutase/ superoxide dismutase copper chaperone
ngs_88065716_x555	TCGGACCAGGCTTCATTACCC	bna-miR166_v17		Contig1_10339_remaining	4	315-336	AT3G18710	TAIR9 consistent: transcript/cDNA/PEP| Symbols: PUB29
ngs_88065716_x555	TCGGACCAGGCTTCATTACCC	bna-miR166_v17		Contig7_11402_final	3.5	512-531	AT1G03475	TAIR9 consistent: transcript/cDNA/PEP| Symbols: LIN2
ngs_88065716_x555	TCGGACCAGGCTTCATTACCC	bna-miR166_v17		Contig4_5461_final	4	955-975	AT2G27040	TAIR9 consistent: transcript/cDNA/PEP| Symbols: AGO4
ngs_88058883_x484	TCGGACCAGGCTTCAAACCC	bna-miR166_v19		Contig1_19045_remaining	3.5	554-573	AT1G30490	TAIR9 consistent: transcript/cDNA/PEP| Symbols: PHV		miR166	TC192563	HD-zip protein
ngs_88058883_x484	TCGGACCAGGCTTCAAACCC	bna-miR166_v19		Contig5_11402_final	3.5	538-557	AT1G03475	TAIR9 consistent: transcript/cDNA/PEP| Symbols: LIN2
ngs_88058883_x484	TCGGACCAGGCTTCAAACCC	bna-miR166_v19		BNZB_UP_080_D06_03JUN2004_042.ab1___PBI	2.5	215-233	AT5G60690	TAIR9 consistent: transcript/cDNA/PEP| Symbols: REV		miR166	TC167613	Homeodomain-leucine zipper protein
ngs_88058883_x484	TCGGACCAGGCTTCAAACCC	bna-miR166_v19		Contig1_11514_final	4	669-688	AT3G06400	TAIR9 consistent: transcript/cDNA/PEP| Symbols: CHR11 | CHR11 (CHROMATIN-REMODELING PROTEIN 11); ATP binding / DNA binding / DNA-dependent ATPase/ helicase/ hydrolase
ngs_88058883_x484	TCGGACCAGGCTTCAAACCC	bna-miR166_v19		Contig6_11402_final	3.5	496-515	AT1G03475	TAIR9 consistent: transcript/cDNA/PEP| Symbols: LIN2
ngs_88058883_x484	TCGGACCAGGCTTCAAACCC	bna-miR166_v19		Contig7_11402_final	3.5	512-531	AT1G03475	TAIR9 consistent: transcript/cDNA/PEP| Symbols: LIN2
ngs_88066320_x476	TCGGACCAGGCTTCATTCCCA	bna-miR166_v20		Contig4_5461_final	4	955-975	AT2G27040	TAIR9 consistent: transcript/cDNA/PEP| Symbols: AGO4
ngs_88066320_x476	TCGGACCAGGCTTCATTCCCA	bna-miR166_v20		Contig1_19045_remaining	2	553-573	AT1G30490	TAIR9 consistent: transcript/cDNA/PEP| Symbols: PHV		miR166	TC192563	HD-zip protein
ngs_88061834_x469	TCGGACCAGGCTTCATACCC	bna-miR166_v22		Contig5_11402_final	3.5	538-557	AT1G03475	TAIR9 consistent: transcript/cDNA/PEP| Symbols: LIN2
ngs_88061834_x469	TCGGACCAGGCTTCATACCC	bna-miR166_v22		Contig6_11402_final	3.5	496-515	AT1G03475	TAIR9 consistent: transcript/cDNA/PEP| Symbols: LIN2
ngs_88061834_x469	TCGGACCAGGCTTCATACCC	bna-miR166_v22		Contig1_19045_remaining	2.5	554-573	AT1G30490	TAIR9 consistent: transcript/cDNA/PEP| Symbols: PHV		miR166	TC192563	HD-zip protein
ngs_88061834_x469	TCGGACCAGGCTTCATACCC	bna-miR166_v22		Contig1_10339_remaining	4	316-336	AT3G18710	TAIR9 consistent: transcript/cDNA/PEP| Symbols: PUB29
ngs_88061834_x469	TCGGACCAGGCTTCATACCC	bna-miR166_v22		Contig7_11402_final	3.5	512-531	AT1G03475	TAIR9 consistent: transcript/cDNA/PEP| Symbols: LIN2
ngs_88061834_x469	TCGGACCAGGCTTCATACCC	bna-miR166_v22		Contig1_11514_final	3.5	669-688	AT3G06400	TAIR9 consistent: transcript/cDNA/PEP| Symbols: CHR11 | CHR11 (CHROMATIN-REMODELING PROTEIN 11); ATP binding / DNA binding / DNA-dependent ATPase/ helicase/ hydrolase
ngs_88061834_x469	TCGGACCAGGCTTCATACCC	bna-miR166_v22		Contig2_9650_final	3.5	827-846	AT1G12520	TAIR9 consistent: transcript/cDNA/PEP| Symbols: ATCCS | ATCCS (COPPER CHAPERONE FOR SOD1); superoxide dismutase/ superoxide dismutase copper chaperone
ngs_52984820_x414	CGGACCAGGCTTCATTCCCC	bna-miR166_v23		Contig1_19045_remaining	2.5	553-572	AT1G30490	TAIR9 consistent: transcript/cDNA/PEP| Symbols: PHV		miR166	TC192563	HD-zip protein
ngs_52984820_x414	CGGACCAGGCTTCATTCCCC	bna-miR166_v23		Contig1_18254_final	4	205-223	AT5G47790	TAIR9 consistent: transcript/cDNA/PEP| Symbols: | forkhead-associated domain-containing protein / FHA domain-containing protein
ngs_52984820_x414	CGGACCAGGCTTCATTCCCC	bna-miR166_v23		Contig1_83579_remaining	4	404-422	AT1G30370	TAIR9 consistent: transcript/cDNA/PEP| Symbols: | lipase class 3 family protein
ngs_52984820_x414	CGGACCAGGCTTCATTCCCC	bna-miR166_v23		Contig2_9650_final	4	825-845	AT1G12520	TAIR9 consistent: transcript/cDNA/PEP| Symbols: ATCCS | ATCCS (COPPER CHAPERONE FOR SOD1); superoxide dismutase/ superoxide dismutase copper chaperone
ngs_88059435_x351	TCGGACCAGGCTTCAATCCC	bna-miR166_v26		Contig5_11402_final	3.5	537-557	AT1G03475	TAIR9 consistent: transcript/cDNA/PEP| Symbols: LIN2
ngs_88059435_x351	TCGGACCAGGCTTCAATCCC	bna-miR166_v26		BNZB_UP_080_D06_03JUN2004_042.ab1___PBI	4	214-233	AT5G60690	TAIR9 consistent: transcript/cDNA/PEP| Symbols: REV		miR166	TC167613	Homeodomain-leucine zipper protein
ngs_88059435_x351	TCGGACCAGGCTTCAATCCC	bna-miR166_v26		Contig6_11402_final	3.5	495-515	AT1G03475	TAIR9 consistent: transcript/cDNA/PEP| Symbols: LIN2
ngs_88059435_x351	TCGGACCAGGCTTCAATCCC	bna-miR166_v26		Contig1_19045_remaining	1.5	555-573	AT1G30490	TAIR9 consistent: transcript/cDNA/PEP| Symbols: PHV		miR166	TC192563	HD-zip protein
ngs_88059435_x351	TCGGACCAGGCTTCAATCCC	bna-miR166_v26		Contig1_18254_final	4	206-224	AT5G47790	TAIR9 consistent: transcript/cDNA/PEP| Symbols: | forkhead-associated domain-containing protein / FHA domain-containing protein
ngs_88059435_x351	TCGGACCAGGCTTCAATCCC	bna-miR166_v26		Contig7_11402_final	3.5	511-531	AT1G03475	TAIR9 consistent: transcript/cDNA/PEP| Symbols: LIN2
ngs_88059435_x351	TCGGACCAGGCTTCAATCCC	bna-miR166_v26		gi_20375215___NCBI	4	147-167	AT1G13960	TAIR9 consistent: transcript/cDNA/PEP| Symbols: WRKY4 | WRKY4; DNA binding / transcription factor
ngs_88059435_x351	TCGGACCAGGCTTCAATCCC	bna-miR166_v26		Contig1_1495_final	4	484-502	AT1G69523	TAIR9 consistent: transcript/cDNA/PEP| Symbols: | UbiE/COQ5 methyltransferase family protein
ngs_88059435_x351	TCGGACCAGGCTTCAATCCC	bna-miR166_v26		Contig2_1495_final	4	447-465	AT1G69523	TAIR9 consistent: transcript/cDNA/PEP| Symbols: | UbiE/COQ5 methyltransferase family protein
ngs_88070410_x313	TCGGACCAGGCTTCATTCCCT	bna-miR166_v27	osa-miR166m	60ACAB48R_UP_021_A03_22OCT2004_031.ab1___PBI	4	431-451	AT1G78882	TAIR9 consistent: transcript/cDNA | Symbols: CPuORF56 | CPuORF56 (Conserved peptide upstream open reading frame 56)
ngs_88070410_x313	TCGGACCAGGCTTCATTCCCT	bna-miR166_v27	osa-miR166m	Contig1_19045_remaining	3	553-573	AT1G30490	TAIR9 consistent: transcript/cDNA/PEP| Symbols: PHV		miR166	TC192563	HD-zip protein
ngs_88069747_x301	TCGGACCAGGCTTCATTCCCCT	bna-miR166_v28		Contig1_19045_remaining	3	552-573	AT1G30490	TAIR9 consistent: transcript/cDNA/PEP| Symbols: PHV		miR166	TC192563	HD-zip protein
ngs_88061841_x3864	TCGGACCAGGCTTCATACCCC	bna-miR166_v3		Contig1_19045_remaining	3.5	553-573	AT1G30490	TAIR9 consistent: transcript/cDNA/PEP| Symbols: PHV		miR166	TC192563	HD-zip protein
ngs_88061841_x3864	TCGGACCAGGCTTCATACCCC	bna-miR166_v3		Contig1_10339_remaining	4	315-336	AT3G18710	TAIR9 consistent: transcript/cDNA/PEP| Symbols: PUB29
ngs_77799407_x3710	GTCGGACCAGGCTTCATTCCC	bna-miR166_v4		Contig1_19045_remaining	3.5	554-574	AT1G30490	TAIR9 consistent: transcript/cDNA/PEP| Symbols: PHV		miR166	TC192563	HD-zip protein
ngs_88066319_x3039	TCGGACCAGGCTTCATTCCC	bna-miR166_v5	zma-miR166h	Contig1_19045_remaining	2	554-573	AT1G30490	TAIR9 consistent: transcript/cDNA/PEP| Symbols: PHV		miR166	TC192563	HD-zip protein
ngs_88066319_x3039	TCGGACCAGGCTTCATTCCC	bna-miR166_v5	zma-miR166h	60ACAB48R_UP_021_A03_22OCT2004_031.ab1___PBI	4	432-451	AT1G78882	TAIR9 consistent: transcript/cDNA | Symbols: CPuORF56 | CPuORF56 (Conserved peptide upstream open reading frame 56)
ngs_88066319_x3039	TCGGACCAGGCTTCATTCCC	bna-miR166_v5	zma-miR166h	Contig4_5461_final	4	956-975	AT2G27040	TAIR9 consistent: transcript/cDNA/PEP| Symbols: AGO4
ngs_88061210_x2432	TCGGACCAGGCTTCAGTCCCC	bna-miR166_v6		Contig4_2971_final	4	280-299	AT2G17420	TAIR9 consistent: transcript/cDNA/PEP| Symbols: NTRA
ngs_88061210_x2432	TCGGACCAGGCTTCAGTCCCC	bna-miR166_v6		Contig1_19045_remaining	2.5	554-573	AT1G30490	TAIR9 consistent: transcript/cDNA/PEP| Symbols: PHV		miR166	TC192563	HD-zip protein
ngs_88061210_x2432	TCGGACCAGGCTTCAGTCCCC	bna-miR166_v6		Contig1_18254_final	3	205-224	AT5G47790	TAIR9 consistent: transcript/cDNA/PEP| Symbols: | forkhead-associated domain-containing protein / FHA domain-containing protein
ngs_88061210_x2432	TCGGACCAGGCTTCAGTCCCC	bna-miR166_v6		Contig7_2971_final	4	492-511	AT2G17420	TAIR9 consistent: transcript/cDNA/PEP| Symbols: NTRA
ngs_88059441_x1514	TCGGACCAGGCTTCAATCCCC	bna-miR166_v8		Contig1_19045_remaining	2.5	554-573	AT1G30490	TAIR9 consistent: transcript/cDNA/PEP| Symbols: PHV		miR166	TC192563	HD-zip protein
ngs_88059441_x1514	TCGGACCAGGCTTCAATCCCC	bna-miR166_v8		BNZB_UP_080_D06_03JUN2004_042.ab1___PBI	4	213-233	AT5G60690	TAIR9 consistent: transcript/cDNA/PEP| Symbols: REV		miR166	TC167613	Homeodomain-leucine zipper protein
ngs_88059441_x1514	TCGGACCAGGCTTCAATCCCC	bna-miR166_v8		Contig1_18254_final	4	205-224	AT5G47790	TAIR9 consistent: transcript/cDNA/PEP| Symbols: | forkhead-associated domain-containing protein / FHA domain-containing protein
ngs_88059441_x1514	TCGGACCAGGCTTCAATCCCC	bna-miR166_v8		Contig3_13622_final	4	831-852	AT2G35840	TAIR9 consistent: transcript/cDNA/PEP| Symbols: | sucrose-phosphatase 1 (SPP1)
ngs_88067544_x1502	TCGGACCAGGCTTCATTCCCCC	bna-miR166_v9	ctr-miR166	Contig1_19045_remaining	4	552-573	AT1G30490	TAIR9 consistent: transcript/cDNA/PEP| Symbols: PHV		miR166	TC192563	HD-zip protein
ngs_90129693_x436575	TGAAGCTGCCAGCATGATCTA	bna-miR167_v1	ath-miR167a	Contig2_325_final	4	311-332	AT5G37020	TAIR9 consistent: transcript/cDNA/PEP| Symbols: ARF8		miR167	TC163509	Auxin response factor 8
ngs_90129693_x436575	TGAAGCTGCCAGCATGATCTA	bna-miR167_v1	ath-miR167a	CD1940F___AAFC	4	250-271	AT5G37020	TAIR9 consistent: transcript/cDNA/PEP| Symbols: ARF8 | ARF8 (AUXIN RESPONSE FACTOR 8); transcription factor		miR167	TC163509	Auxin response factor 8
ngs_90129693_x436575	TGAAGCTGCCAGCATGATCTA	bna-miR167_v1	ath-miR167a	Contig1_325_final	4	237-258	AT5G37020	TAIR9 consistent: transcript/cDNA/PEP| Symbols: ARF8		miR167	TC163509	Auxin response factor 8
ngs_90128310_x2348	TGAAGCTGCCAGCATGATCAA	bna-miR167_v11		Contig1_11429_final	4	711-731	AT1G43900	TAIR9 consistent: transcript/cDNA/PEP| Symbols: | protein phosphatase 2C
ngs_51283498_x1720	CGAAGCTGCCAGCATGATCTA	bna-miR167_v14		CD1940F___AAFC	4	250-270	AT5G37020	TAIR9 consistent: transcript/cDNA/PEP| Symbols: ARF8 | ARF8 (AUXIN RESPONSE FACTOR 8); transcription factor		miR167	TC163509	Auxin response factor 8
ngs_51283498_x1720	CGAAGCTGCCAGCATGATCTA	bna-miR167_v14		Contig2_325_final	4	311-331	AT5G37020	TAIR9 consistent: transcript/cDNA/PEP| Symbols: ARF8		miR167	TC163509	Auxin response factor 8
ngs_51283498_x1720	CGAAGCTGCCAGCATGATCTA	bna-miR167_v14		Contig1_325_final	4	237-257	AT5G37020	TAIR9 consistent: transcript/cDNA/PEP| Symbols: ARF8		miR167	TC163509	Auxin response factor 8
ngs_90129694_x1370	TGAAGCTGCCAGCATGATCTAA	bna-miR167_v16	bna-miR167a	Contig1_325_final	4	236-258	AT5G37020	TAIR9 consistent: transcript/cDNA/PEP| Symbols: ARF8		miR167	TC163509	Auxin response factor 8
ngs_90129694_x1370	TGAAGCTGCCAGCATGATCTAA	bna-miR167_v16	bna-miR167a	Contig2_325_final	4	310-332	AT5G37020	TAIR9 consistent: transcript/cDNA/PEP| Symbols: ARF8		miR167	TC163509	Auxin response factor 8
ngs_90129694_x1370	TGAAGCTGCCAGCATGATCTAA	bna-miR167_v16	bna-miR167a	CD1940F___AAFC	4	249-271	AT5G37020	TAIR9 consistent: transcript/cDNA/PEP| Symbols: ARF8 | ARF8 (AUXIN RESPONSE FACTOR 8); transcription factor		miR167	TC163509	Auxin response factor 8
ngs_90145806_x1361	TGAAGCTGCCAGCATGTTCTA	bna-miR167_v17		Contig1_11429_final	4	711-731	AT1G43900	TAIR9 consistent: transcript/cDNA/PEP| Symbols: | protein phosphatase 2C
ngs_36880093_x1098	ATCATGTTCGCAGTTTCACC	bna-miR167_v19		Contig1_17986_final	4	420-440	AT5G01950	TAIR9 consistent: transcript/cDNA/PEP| Symbols: | ATP binding / kinase/ protein serine/threonine kinase
ngs_36880093_x1098	ATCATGTTCGCAGTTTCACC	bna-miR167_v19		Contig1_10316_final	3.5	185-204	AT5G24280	TAIR9 consistent: transcript/cDNA/PEP| Symbols: | EXPRESSED IN: 17 plant structures; EXPRESSED DURING: 6 growth stages; BEST Arabidopsis thaliana protein match is: DMS3 (DEFECTIVE IN MERISTEM SILENCING 3) (TAIR:AT3G49250.1); Has 61 Blast hits to 57 proteins in 12 species: Archae - 0; Bacteria - 2; Metazoa - 8; Fungi - 2; Plants - 46; Viruses - 0; Other Eukaryotes - 3 (source: NCBI BLink).
ngs_36880093_x1098	ATCATGTTCGCAGTTTCACC	bna-miR167_v19		Contig2_5520_final	3.5	75-94	AT1G79470	TAIR9 consistent: transcript/cDNA/PEP| Symbols: | inosine-5'-monophosphate dehydrogenase
ngs_64333345_x935	GATCATGTTCGCAGTATCACC	bna-miR167_v22		Contig1_10316_final	3.5	185-205	AT5G24280	TAIR9 consistent: transcript/cDNA/PEP| Symbols: | EXPRESSED IN: 17 plant structures; EXPRESSED DURING: 6 growth stages; BEST Arabidopsis thaliana protein match is: DMS3 (DEFECTIVE IN MERISTEM SILENCING 3) (TAIR:AT3G49250.1); Has 61 Blast hits to 57 proteins in 12 species: Archae - 0; Bacteria - 2; Metazoa - 8; Fungi - 2; Plants - 46; Viruses - 0; Other Eukaryotes - 3 (source: NCBI BLink).
ngs_90140627_x639	TGAAGCTGCCAGCATGATCTC	bna-miR167_v29	vvi-miR167c	Contig1_8805_final	4	638-659	AT1G30330	TAIR9 consistent: transcript/cDNA/PEP| Symbols: ARF6 | ARF6 (AUXIN RESPONSE FACTOR 6); transcription factor		miR167	TC183925	ARF6
ngs_90140627_x639	TGAAGCTGCCAGCATGATCTC	bna-miR167_v29	vvi-miR167c	Contig2_8805_final	4	154-175	AT1G30330	TAIR9 consistent: transcript/cDNA/PEP| Symbols: ARF6 | ARF6 (AUXIN RESPONSE FACTOR 6); transcription factor		miR167	TC183925	ARF6
ngs_90140627_x639	TGAAGCTGCCAGCATGATCTC	bna-miR167_v29	vvi-miR167c	LD807R___AAFC	4	524-544	AT1G76970	TAIR9 consistent: transcript/cDNA/PEP| Symbols: | VHS domain-containing protein / GAT domain-containing protein
ngs_90141164_x623	TGAAGCTGCCAGCATGATCTG	bna-miR167_v30	osa-miR167d	Contig30_4198_final	4	116-136	AT4G24690	TAIR9 consistent: transcript/cDNA/PEP| Symbols: | ubiquitin-associated (UBA)/TS-N domain-containing protein / octicosapeptide/Phox/Bemp1 (PB1) domain-containing protein
ngs_90127427_x547	TGAAGCTGCCAGCATGAGCTA	bna-miR167_v32		Contig30_4198_final	4	116-136	AT4G24690	TAIR9 consistent: transcript/cDNA/PEP| Symbols: | ubiquitin-associated (UBA)/TS-N domain-containing protein / octicosapeptide/Phox/Bemp1 (PB1) domain-containing protein
ngs_64334229_x508	GATCATGTTCGCAGTTTCAC	bna-miR167_v33		Contig4_5353_final	3.5	501-521	AT4G31290	TAIR9 consistent: transcript/cDNA/PEP| Symbols: | ChaC-like family protein
ngs_64334229_x508	GATCATGTTCGCAGTTTCAC	bna-miR167_v33		Contig1_10316_final	3.5	186-205	AT5G24280	TAIR9 consistent: transcript/cDNA/PEP| Symbols: | EXPRESSED IN: 17 plant structures; EXPRESSED DURING: 6 growth stages; BEST Arabidopsis thaliana protein match is: DMS3 (DEFECTIVE IN MERISTEM SILENCING 3) (TAIR:AT3G49250.1); Has 61 Blast hits to 57 proteins in 12 species: Archae - 0; Bacteria - 2; Metazoa - 8; Fungi - 2; Plants - 46; Viruses - 0; Other Eukaryotes - 3 (source: NCBI BLink).
ngs_64334229_x508	GATCATGTTCGCAGTTTCAC	bna-miR167_v33		Contig2_5353_final	3.5	462-482	AT4G31290	TAIR9 consistent: transcript/cDNA/PEP| Symbols: | ChaC-like family protein
ngs_90128178_x469	TGAAGCTGCCAGCATGATATA	bna-miR167_v34		Contig2_83059_remaining	4	115-134	AT4G30280	TAIR9 consistent: transcript/cDNA/PEP| Symbols: ATXTH18
ngs_64334192_x426	GATCATGTTCGCAGTTTCAACC	bna-miR167_v37		Contig1_10316_final	3.5	185-205	AT5G24280	TAIR9 consistent: transcript/cDNA/PEP| Symbols: | EXPRESSED IN: 17 plant structures; EXPRESSED DURING: 6 growth stages; BEST Arabidopsis thaliana protein match is: DMS3 (DEFECTIVE IN MERISTEM SILENCING 3) (TAIR:AT3G49250.1); Has 61 Blast hits to 57 proteins in 12 species: Archae - 0; Bacteria - 2; Metazoa - 8; Fungi - 2; Plants - 46; Viruses - 0; Other Eukaryotes - 3 (source: NCBI BLink).
ngs_93051687_x397	TGGAGCTGCCAGCATGATCTA	bna-miR167_v39		Contig30_4198_final	3	116-136	AT4G24690	TAIR9 consistent: transcript/cDNA/PEP| Symbols: | ubiquitin-associated (UBA)/TS-N domain-containing protein / octicosapeptide/Phox/Bemp1 (PB1) domain-containing protein
ngs_93051687_x397	TGGAGCTGCCAGCATGATCTA	bna-miR167_v39		Contig9_3865_final	4	421-440	AT5G10550	TAIR9 consistent: transcript/cDNA/PEP| Symbols: GTE2 | GTE2 (Global transcription factor group E 2); DNA binding
ngs_93051687_x397	TGGAGCTGCCAGCATGATCTA	bna-miR167_v39		Contig8_3865_final	4	569-588	AT5G10550	TAIR9 consistent: transcript/cDNA/PEP| Symbols: GTE2 | GTE2 (Global transcription factor group E 2); DNA binding
ngs_64334264_x13484	GATCATGTTCGCAGTTTCACC	bna-miR167_v4	aly-miR167a*	Contig1_10316_final	3.5	185-205	AT5G24280	TAIR9 consistent: transcript/cDNA/PEP| Symbols: | EXPRESSED IN: 17 plant structures; EXPRESSED DURING: 6 growth stages; BEST Arabidopsis thaliana protein match is: DMS3 (DEFECTIVE IN MERISTEM SILENCING 3) (TAIR:AT3G49250.1); Has 61 Blast hits to 57 proteins in 12 species: Archae - 0; Bacteria - 2; Metazoa - 8; Fungi - 2; Plants - 46; Viruses - 0; Other Eukaryotes - 3 (source: NCBI BLink).
ngs_22504466_x381	AGAAGCTGCCAGCATGATCTA	bna-miR167_v41		Contig1_8805_final	4	638-658	AT1G30330	TAIR9 consistent: transcript/cDNA/PEP| Symbols: ARF6 | ARF6 (AUXIN RESPONSE FACTOR 6); transcription factor		miR167	TC183925	ARF6
ngs_22504466_x381	AGAAGCTGCCAGCATGATCTA	bna-miR167_v41		Contig2_8805_final	4	154-174	AT1G30330	TAIR9 consistent: transcript/cDNA/PEP| Symbols: ARF6 | ARF6 (AUXIN RESPONSE FACTOR 6); transcription factor		miR167	TC183925	ARF6
ngs_22504466_x381	AGAAGCTGCCAGCATGATCTA	bna-miR167_v41		CD1940F___AAFC	3	250-270	AT5G37020	TAIR9 consistent: transcript/cDNA/PEP| Symbols: ARF8 | ARF8 (AUXIN RESPONSE FACTOR 8); transcription factor		miR167	TC163509	Auxin response factor 8
ngs_22504466_x381	AGAAGCTGCCAGCATGATCTA	bna-miR167_v41		Contig2_4286_final	4	329-349	AT1G27650	TAIR9 consistent: transcript/cDNA/PEP| Symbols: ATU2AF35A | ATU2AF35A; RNA binding / nucleic acid binding / nucleotide binding / zinc ion binding		miR167	TC188972	Putative U2 snRNP auxiliary factor small subunit
ngs_22504466_x381	AGAAGCTGCCAGCATGATCTA	bna-miR167_v41		Contig2_325_final	3	311-331	AT5G37020	TAIR9 consistent: transcript/cDNA/PEP| Symbols: ARF8		miR167	TC163509	Auxin response factor 8
ngs_22504466_x381	AGAAGCTGCCAGCATGATCTA	bna-miR167_v41		Contig1_325_final	3	237-257	AT5G37020	TAIR9 consistent: transcript/cDNA/PEP| Symbols: ARF8		miR167	TC163509	Auxin response factor 8
ngs_59665159_x374	GAAGCTGCCAGCATAATCTA	bna-miR167_v42		24RDBNH_UP_025_F12_12JAN2004_086.ab1___PBI	4	421-440	AT3G06868	TAIR9 consistent: transcript/cDNA/PEP| Symbols: | unknown protein
ngs_59665159_x374	GAAGCTGCCAGCATAATCTA	bna-miR167_v42		CD1940F___AAFC	4	250-269	AT5G37020	TAIR9 consistent: transcript/cDNA/PEP| Symbols: ARF8 | ARF8 (AUXIN RESPONSE FACTOR 8); transcription factor		miR167	TC163509	Auxin response factor 8
ngs_59665159_x374	GAAGCTGCCAGCATAATCTA	bna-miR167_v42		Contig2_4286_final	3.5	329-348	AT1G27650	TAIR9 consistent: transcript/cDNA/PEP| Symbols: ATU2AF35A | ATU2AF35A; RNA binding / nucleic acid binding / nucleotide binding / zinc ion binding		miR167	TC188972	Putative U2 snRNP auxiliary factor small subunit
ngs_59665159_x374	GAAGCTGCCAGCATAATCTA	bna-miR167_v42		Contig4_842_final	3.5	634-652	AT5G60360	TAIR9 consistent: transcript/cDNA/PEP| Symbols: SAG2
ngs_59665159_x374	GAAGCTGCCAGCATAATCTA	bna-miR167_v42		Contig3_1101_final	4	308-327	AT4G32910	TAIR9 consistent: transcript/cDNA/PEP| Symbols: | INVOLVED IN: biological_process unknown; LOCATED IN: cellular_component unknown; EXPRESSED IN: 23 plant structures; EXPRESSED DURING: 13 growth stages; CONTAINS InterPro DOMAIN/s: Nucleoporin
ngs_59665159_x374	GAAGCTGCCAGCATAATCTA	bna-miR167_v42		Contig5_842_final	3.5	671-689	AT5G60360	TAIR9 consistent: transcript/cDNA/PEP| Symbols: SAG2
ngs_59665159_x374	GAAGCTGCCAGCATAATCTA	bna-miR167_v42		Contig2_325_final	4	311-330	AT5G37020	TAIR9 consistent: transcript/cDNA/PEP| Symbols: ARF8		miR167	TC163509	Auxin response factor 8
ngs_59665159_x374	GAAGCTGCCAGCATAATCTA	bna-miR167_v42		Contig3_842_final	3.5	704-722	AT5G60360	TAIR9 consistent: transcript/cDNA/PEP| Symbols: SAG2
ngs_59665159_x374	GAAGCTGCCAGCATAATCTA	bna-miR167_v42		Contig1_325_final	4	237-256	AT5G37020	TAIR9 consistent: transcript/cDNA/PEP| Symbols: ARF8		miR167	TC163509	Auxin response factor 8
ngs_59665159_x374	GAAGCTGCCAGCATAATCTA	bna-miR167_v42		Contig2_83059_remaining	4	115-133	AT4G30280	TAIR9 consistent: transcript/cDNA/PEP| Symbols: ATXTH18
ngs_90119057_x345	TGAAGCTGCCAGCACGATCTA	bna-miR167_v44		Contig1_1374_final	4	107-126	AT1G49840	TAIR9 consistent: transcript/cDNA/PEP| Symbols: | unknown protein
ngs_59665330_x334	GAAGCTGCCAGCATGACCTA	bna-miR167_v45		Contig3_1101_final	4	308-327	AT4G32910	TAIR9 consistent: transcript/cDNA/PEP| Symbols: | INVOLVED IN: biological_process unknown; LOCATED IN: cellular_component unknown; EXPRESSED IN: 23 plant structures; EXPRESSED DURING: 13 growth stages; CONTAINS InterPro DOMAIN/s: Nucleoporin
ngs_59665330_x334	GAAGCTGCCAGCATGACCTA	bna-miR167_v45		Contig2_325_final	4	311-330	AT5G37020	TAIR9 consistent: transcript/cDNA/PEP| Symbols: ARF8		miR167	TC163509	Auxin response factor 8
ngs_59665330_x334	GAAGCTGCCAGCATGACCTA	bna-miR167_v45		CD1940F___AAFC	4	250-269	AT5G37020	TAIR9 consistent: transcript/cDNA/PEP| Symbols: ARF8 | ARF8 (AUXIN RESPONSE FACTOR 8); transcription factor		miR167	TC163509	Auxin response factor 8
ngs_59665330_x334	GAAGCTGCCAGCATGACCTA	bna-miR167_v45		Contig1_325_final	4	237-256	AT5G37020	TAIR9 consistent: transcript/cDNA/PEP| Symbols: ARF8		miR167	TC163509	Auxin response factor 8
ngs_59665330_x334	GAAGCTGCCAGCATGACCTA	bna-miR167_v45		Contig2_83059_remaining	3.5	115-133	AT4G30280	TAIR9 consistent: transcript/cDNA/PEP| Symbols: ATXTH18
ngs_59665330_x334	GAAGCTGCCAGCATGACCTA	bna-miR167_v45		Contig3_9801_final	4	152-171	AT3G49720	TAIR9 consistent: transcript/cDNA/PEP| Symbols: | unknown protein
ngs_59665330_x334	GAAGCTGCCAGCATGACCTA	bna-miR167_v45		63JKCOT5_T3_035_F12_25JAN2005_086.ab1___PBI	4	482-501	AT1G52600	TAIR9 consistent: transcript/cDNA/PEP| Symbols: | signal peptidase
ngs_90129692_x10622	TGAAGCTGCCAGCATGATCT	bna-miR167_v5		Contig2_8805_final	4	155-175	AT1G30330	TAIR9 consistent: transcript/cDNA/PEP| Symbols: ARF6 | ARF6 (AUXIN RESPONSE FACTOR 6); transcription factor		miR167	TC183925	ARF6
ngs_90129692_x10622	TGAAGCTGCCAGCATGATCT	bna-miR167_v5		Contig1_8805_final	4	639-659	AT1G30330	TAIR9 consistent: transcript/cDNA/PEP| Symbols: ARF6 | ARF6 (AUXIN RESPONSE FACTOR 6); transcription factor		miR167	TC183925	ARF6
ngs_90129692_x10622	TGAAGCTGCCAGCATGATCT	bna-miR167_v5		Contig2_325_final	4	312-332	AT5G37020	TAIR9 consistent: transcript/cDNA/PEP| Symbols: ARF8		miR167	TC163509	Auxin response factor 8
ngs_90129692_x10622	TGAAGCTGCCAGCATGATCT	bna-miR167_v5		LD807R___AAFC	4	525-544	AT1G76970	TAIR9 consistent: transcript/cDNA/PEP| Symbols: | VHS domain-containing protein / GAT domain-containing protein
ngs_90129692_x10622	TGAAGCTGCCAGCATGATCT	bna-miR167_v5		Contig1_325_final	4	238-258	AT5G37020	TAIR9 consistent: transcript/cDNA/PEP| Symbols: ARF8		miR167	TC163509	Auxin response factor 8
ngs_90129692_x10622	TGAAGCTGCCAGCATGATCT	bna-miR167_v5		Contig30_4198_final	4	117-136	AT4G24690	TAIR9 consistent: transcript/cDNA/PEP| Symbols: | ubiquitin-associated (UBA)/TS-N domain-containing protein / octicosapeptide/Phox/Bemp1 (PB1) domain-containing protein
ngs_90129692_x10622	TGAAGCTGCCAGCATGATCT	bna-miR167_v5		CD1940F___AAFC	4	251-271	AT5G37020	TAIR9 consistent: transcript/cDNA/PEP| Symbols: ARF8 | ARF8 (AUXIN RESPONSE FACTOR 8); transcription factor		miR167	TC163509	Auxin response factor 8
ngs_90123174_x4726	TGAAGCTGCCAGCATCATCTA	bna-miR167_v6		Contig1_11429_final	4	711-731	AT1G43900	TAIR9 consistent: transcript/cDNA/PEP| Symbols: | protein phosphatase 2C
ngs_90123174_x4726	TGAAGCTGCCAGCATCATCTA	bna-miR167_v6		LD807R___AAFC	4	524-544	AT1G76970	TAIR9 consistent: transcript/cDNA/PEP| Symbols: | VHS domain-containing protein / GAT domain-containing protein
ngs_59665478_x4011	GAAGCTGCCAGCATGATCTA	bna-miR167_v8		Contig1_8805_final	4	638-657	AT1G30330	TAIR9 consistent: transcript/cDNA/PEP| Symbols: ARF6 | ARF6 (AUXIN RESPONSE FACTOR 6); transcription factor		miR167	TC183925	ARF6
ngs_59665478_x4011	GAAGCTGCCAGCATGATCTA	bna-miR167_v8		Contig2_325_final	3	311-330	AT5G37020	TAIR9 consistent: transcript/cDNA/PEP| Symbols: ARF8		miR167	TC163509	Auxin response factor 8
ngs_59665478_x4011	GAAGCTGCCAGCATGATCTA	bna-miR167_v8		Contig2_4286_final	4	329-348	AT1G27650	TAIR9 consistent: transcript/cDNA/PEP| Symbols: ATU2AF35A | ATU2AF35A; RNA binding / nucleic acid binding / nucleotide binding / zinc ion binding		miR167	TC188972	Putative U2 snRNP auxiliary factor small subunit
ngs_59665478_x4011	GAAGCTGCCAGCATGATCTA	bna-miR167_v8		CD1940F___AAFC	3	250-269	AT5G37020	TAIR9 consistent: transcript/cDNA/PEP| Symbols: ARF8 | ARF8 (AUXIN RESPONSE FACTOR 8); transcription factor		miR167	TC163509	Auxin response factor 8
ngs_59665478_x4011	GAAGCTGCCAGCATGATCTA	bna-miR167_v8		Contig2_83059_remaining	4	115-133	AT4G30280	TAIR9 consistent: transcript/cDNA/PEP| Symbols: ATXTH18
ngs_59665478_x4011	GAAGCTGCCAGCATGATCTA	bna-miR167_v8		Contig2_8805_final	4	154-173	AT1G30330	TAIR9 consistent: transcript/cDNA/PEP| Symbols: ARF6 | ARF6 (AUXIN RESPONSE FACTOR 6); transcription factor		miR167	TC183925	ARF6
ngs_59665478_x4011	GAAGCTGCCAGCATGATCTA	bna-miR167_v8		Contig1_325_final	3	237-256	AT5G37020	TAIR9 consistent: transcript/cDNA/PEP| Symbols: ARF8		miR167	TC163509	Auxin response factor 8
ngs_59665478_x4011	GAAGCTGCCAGCATGATCTA	bna-miR167_v8		Contig3_842_final	4	704-722	AT5G60360	TAIR9 consistent: transcript/cDNA/PEP| Symbols: SAG2
ngs_59665478_x4011	GAAGCTGCCAGCATGATCTA	bna-miR167_v8		Contig4_842_final	4	634-652	AT5G60360	TAIR9 consistent: transcript/cDNA/PEP| Symbols: SAG2
ngs_59665478_x4011	GAAGCTGCCAGCATGATCTA	bna-miR167_v8		Contig5_842_final	4	671-689	AT5G60360	TAIR9 consistent: transcript/cDNA/PEP| Symbols: SAG2
ngs_88008265_x5401	TCGCTTGGTGCAGGTCGGGAC	bna-miR168_v1		Contig4_4678_final	4	530-550	AT1G07360	TAIR9 consistent: transcript/cDNA/PEP| Symbols: | zinc finger (CCCH-type) family protein / RNA recognition motif (RRM)-containing protein		miR168	TC204355	Hypothetical protein
ngs_88006926_x388	TCGCTTGGTGCAGGTCGAGAA	bna-miR168_v12		Contig4_4678_final	4	530-550	AT1G07360	TAIR9 consistent: transcript/cDNA/PEP| Symbols: | zinc finger (CCCH-type) family protein / RNA recognition motif (RRM)-containing protein		miR168	TC204355	Hypothetical protein
ngs_88007817_x5113	TCGCTTGGTGCAGGTCGGGAA	bna-miR168_v2	ath-miR168a	Contig1_50021_remaining	4	531-551	AT1G48410	TAIR9 consistent: transcript/cDNA/PEP| Symbols: AGO1 | AGO1 (ARGONAUTE 1); endoribonuclease/ miRNA binding / protein binding / siRNA binding
ngs_88007817_x5113	TCGCTTGGTGCAGGTCGGGAA	bna-miR168_v2	ath-miR168a	Contig4_4678_final	4	530-550	AT1G07360	TAIR9 consistent: transcript/cDNA/PEP| Symbols: | zinc finger (CCCH-type) family protein / RNA recognition motif (RRM)-containing protein		miR168	TC204355	Hypothetical protein
ngs_88007892_x1678	TCGCTTGGTGCAGGTCGGGAAC	bna-miR168_v3		Contig1_50021_remaining	4	530-551	AT1G48410	TAIR9 consistent: transcript/cDNA/PEP| Symbols: AGO1 | AGO1 (ARGONAUTE 1); endoribonuclease/ miRNA binding / protein binding / siRNA binding
ngs_88007816_x1255	TCGCTTGGTGCAGGTCGGGA	bna-miR168_v5	cme-miR168	Contig4_4678_final	3	531-550	AT1G07360	TAIR9 consistent: transcript/cDNA/PEP| Symbols: | zinc finger (CCCH-type) family protein / RNA recognition motif (RRM)-containing protein		miR168	TC204355	Hypothetical protein
ngs_88007816_x1255	TCGCTTGGTGCAGGTCGGGA	bna-miR168_v5	cme-miR168	Contig1_50021_remaining	4	532-551	AT1G48410	TAIR9 consistent: transcript/cDNA/PEP| Symbols: AGO1 | AGO1 (ARGONAUTE 1); endoribonuclease/ miRNA binding / protein binding / siRNA binding
ngs_49482970_x829	CCCGCCTTGCATCAACTGAAT	bna-miR168_v7	aly-miR168a*	gi_32519815___NCBI	4	247-266	AT5G13030	TAIR9 consistent: transcript/cDNA/PEP| Symbols: | unknown protein
ngs_88006368_x566	TCGCTTGGTGCAGGTCAGGAA	bna-miR168_v8		Contig4_4678_final	4	530-550	AT1G07360	TAIR9 consistent: transcript/cDNA/PEP| Symbols: | zinc finger (CCCH-type) family protein / RNA recognition motif (RRM)-containing protein		miR168	TC204355	Hypothetical protein
ngs_46555026_x10010	CAGCCAAGGATGACTTGCCGA	bna-miR169_v1	ath-miR169a	Contig1_15588_final	4	419-439	AT1G72830	TAIR9 consistent: transcript/cDNA/PEP| Symbols: HAP2C		miR169	TC212312	Isoform 2 of Q8SQD7
ngs_46555026_x10010	CAGCCAAGGATGACTTGCCGA	bna-miR169_v1	ath-miR169a	24RDBNH_UP_003_C01_19DEC2003_011.ab1___PBI	3.5	395-415	AT1G54160	TAIR9 consistent: transcript/cDNA/PEP| Symbols: NFYA5
ngs_46555026_x10010	CAGCCAAGGATGACTTGCCGA	bna-miR169_v1	ath-miR169a	Contig5_1920_final	4	501-521	AT1G72830	TAIR9 consistent: transcript/cDNA/PEP| Symbols: HAP2C		miR169	TC212312	Isoform 2 of Q8SQD7
ngs_46555026_x10010	CAGCCAAGGATGACTTGCCGA	bna-miR169_v1	ath-miR169a	BNQA_UP_061_H09_31MAY2005_065.ab1___PBI	4	69-89	AT1G72830	TAIR9 consistent: transcript/cDNA/PEP| Symbols: HAP2C		miR169	TC212312	Isoform 2 of Q8SQD7
ngs_46555026_x10010	CAGCCAAGGATGACTTGCCGA	bna-miR169_v1	ath-miR169a	Contig3_1920_final	4	1312-1332	AT1G72830	TAIR9 consistent: transcript/cDNA/PEP| Symbols: HAP2C		miR169	TC212312	Isoform 2 of Q8SQD7
ngs_46555026_x10010	CAGCCAAGGATGACTTGCCGA	bna-miR169_v1	ath-miR169a	Contig1_17544_final	4	1144-1164	AT5G12840	TAIR9 consistent: transcript/cDNA/PEP| Symbols: HAP2A		miR169	TC169941	Nuclear transcription factor Y subunit A-1
ngs_46555026_x10010	CAGCCAAGGATGACTTGCCGA	bna-miR169_v1	ath-miR169a	FL4082R___AAFC	4	459-479	AT5G12840	TAIR9 consistent: transcript/cDNA/PEP| Symbols: HAP2A		miR169	TC169941	Nuclear transcription factor Y subunit A-1
ngs_26710842_x363	AGCCAAGGATGACTTGCCGA	bna-miR169_v10		Contig1_1614_final	4	803-822	AT4G35360	TAIR9 consistent: transcript/cDNA/PEP| Symbols: | pantothenate kinase family protein
ngs_26710842_x363	AGCCAAGGATGACTTGCCGA	bna-miR169_v10		Contig1_15588_final	3	419-438	AT1G72830	TAIR9 consistent: transcript/cDNA/PEP| Symbols: HAP2C		miR169	TC212312	Isoform 2 of Q8SQD7
ngs_26710842_x363	AGCCAAGGATGACTTGCCGA	bna-miR169_v10		24RDBNH_UP_003_C01_19DEC2003_011.ab1___PBI	2.5	395-414	AT1G54160	TAIR9 consistent: transcript/cDNA/PEP| Symbols: NFYA5
ngs_26710842_x363	AGCCAAGGATGACTTGCCGA	bna-miR169_v10		Contig5_1920_final	3	501-520	AT1G72830	TAIR9 consistent: transcript/cDNA/PEP| Symbols: HAP2C		miR169	TC212312	Isoform 2 of Q8SQD7
ngs_26710842_x363	AGCCAAGGATGACTTGCCGA	bna-miR169_v10		BNQA_UP_061_H09_31MAY2005_065.ab1___PBI	3	69-88	AT1G72830	TAIR9 consistent: transcript/cDNA/PEP| Symbols: HAP2C		miR169	TC212312	Isoform 2 of Q8SQD7
ngs_26710842_x363	AGCCAAGGATGACTTGCCGA	bna-miR169_v10		Contig3_1920_final	3	1312-1331	AT1G72830	TAIR9 consistent: transcript/cDNA/PEP| Symbols: HAP2C		miR169	TC212312	Isoform 2 of Q8SQD7
ngs_26710842_x363	AGCCAAGGATGACTTGCCGA	bna-miR169_v10		Contig1_17544_final	4	1144-1163	AT5G12840	TAIR9 consistent: transcript/cDNA/PEP| Symbols: HAP2A		miR169	TC169941	Nuclear transcription factor Y subunit A-1
ngs_26710842_x363	AGCCAAGGATGACTTGCCGA	bna-miR169_v10		FL4082R___AAFC	4	459-478	AT5G12840	TAIR9 consistent: transcript/cDNA/PEP| Symbols: HAP2A		miR169	TC169941	Nuclear transcription factor Y subunit A-1
ngs_46554626_x343	CAGCCAAGGATGACTTGCCAA	bna-miR169_v11		Contig1_15588_final	4	419-439	AT1G72830	TAIR9 consistent: transcript/cDNA/PEP| Symbols: HAP2C		miR169	TC212312	Isoform 2 of Q8SQD7
ngs_46554626_x343	CAGCCAAGGATGACTTGCCAA	bna-miR169_v11		24RDBNH_UP_003_C01_19DEC2003_011.ab1___PBI	3	395-415	AT1G54160	TAIR9 consistent: transcript/cDNA/PEP| Symbols: NFYA5
ngs_46554626_x343	CAGCCAAGGATGACTTGCCAA	bna-miR169_v11		Contig5_1920_final	4	501-521	AT1G72830	TAIR9 consistent: transcript/cDNA/PEP| Symbols: HAP2C		miR169	TC212312	Isoform 2 of Q8SQD7
ngs_46554626_x343	CAGCCAAGGATGACTTGCCAA	bna-miR169_v11		BNQA_UP_061_H09_31MAY2005_065.ab1___PBI	4	69-89	AT1G72830	TAIR9 consistent: transcript/cDNA/PEP| Symbols: HAP2C		miR169	TC212312	Isoform 2 of Q8SQD7
ngs_46554626_x343	CAGCCAAGGATGACTTGCCAA	bna-miR169_v11		Contig3_13723_final	4	1089-1109	AT3G20910	TAIR9 consistent: transcript/cDNA/PEP| Symbols: NF-YA9 | NF-YA9 (NUCLEAR FACTOR Y		miR169	TC161690	CCAAT-binding factor B subunit homologue
ngs_46554626_x343	CAGCCAAGGATGACTTGCCAA	bna-miR169_v11		Contig1_87149_remaining	4	392-412	AT3G05690	TAIR9 consistent: transcript/cDNA/PEP| Symbols: UNE8
ngs_46554626_x343	CAGCCAAGGATGACTTGCCAA	bna-miR169_v11		Contig3_1920_final	4	1312-1332	AT1G72830	TAIR9 consistent: transcript/cDNA/PEP| Symbols: HAP2C		miR169	TC212312	Isoform 2 of Q8SQD7
ngs_46554626_x343	CAGCCAAGGATGACTTGCCAA	bna-miR169_v11		Contig1_4126_final	4	754-774	AT3G20910	TAIR9 consistent: transcript/cDNA/PEP| Symbols: NF-YA9 | NF-YA9 (NUCLEAR FACTOR Y		miR169	TC161690	CCAAT-binding factor B subunit homologue
ngs_46554626_x343	CAGCCAAGGATGACTTGCCAA	bna-miR169_v11		Contig4_990_final	4	1717-1736	AT5G67360	TAIR9 consistent: transcript/cDNA/PEP| Symbols: ARA12 | ARA12; serine-type endopeptidase
ngs_46555956_x1718	CAGCCAAGGATGACTTGCCGG	bna-miR169_v2	ath-miR169b	Contig1_15588_final	4	419-439	AT1G72830	TAIR9 consistent: transcript/cDNA/PEP| Symbols: HAP2C		miR169	TC212312	Isoform 2 of Q8SQD7
ngs_46555956_x1718	CAGCCAAGGATGACTTGCCGG	bna-miR169_v2	ath-miR169b	24RDBNH_UP_003_C01_19DEC2003_011.ab1___PBI	2.5	395-415	AT1G54160	TAIR9 consistent: transcript/cDNA/PEP| Symbols: NFYA5
ngs_46555956_x1718	CAGCCAAGGATGACTTGCCGG	bna-miR169_v2	ath-miR169b	Contig5_1920_final	4	501-521	AT1G72830	TAIR9 consistent: transcript/cDNA/PEP| Symbols: HAP2C		miR169	TC212312	Isoform 2 of Q8SQD7
ngs_46555956_x1718	CAGCCAAGGATGACTTGCCGG	bna-miR169_v2	ath-miR169b	BNQA_UP_061_H09_31MAY2005_065.ab1___PBI	4	69-89	AT1G72830	TAIR9 consistent: transcript/cDNA/PEP| Symbols: HAP2C		miR169	TC212312	Isoform 2 of Q8SQD7
ngs_46555956_x1718	CAGCCAAGGATGACTTGCCGG	bna-miR169_v2	ath-miR169b	Contig3_13723_final	3.5	1089-1109	AT3G20910	TAIR9 consistent: transcript/cDNA/PEP| Symbols: NF-YA9 | NF-YA9 (NUCLEAR FACTOR Y		miR169	TC161690	CCAAT-binding factor B subunit homologue
ngs_46555956_x1718	CAGCCAAGGATGACTTGCCGG	bna-miR169_v2	ath-miR169b	Contig1_13723_final	4	1013-1033	AT3G20910	TAIR9 consistent: transcript/cDNA/PEP| Symbols: NF-YA9 | NF-YA9 (NUCLEAR FACTOR Y		miR169	TC161690	CCAAT-binding factor B subunit homologue
ngs_46555956_x1718	CAGCCAAGGATGACTTGCCGG	bna-miR169_v2	ath-miR169b	Contig1_4126_final	3.5	754-774	AT3G20910	TAIR9 consistent: transcript/cDNA/PEP| Symbols: NF-YA9 | NF-YA9 (NUCLEAR FACTOR Y		miR169	TC161690	CCAAT-binding factor B subunit homologue
ngs_46555956_x1718	CAGCCAAGGATGACTTGCCGG	bna-miR169_v2	ath-miR169b	Contig1_85880_remaining	4	449-469	AT5G06510	TAIR9 consistent: transcript/cDNA/PEP| Symbols: NF-YA10 | NF-YA10 (NUCLEAR FACTOR Y
ngs_46555956_x1718	CAGCCAAGGATGACTTGCCGG	bna-miR169_v2	ath-miR169b	Contig3_1920_final	4	1312-1332	AT1G72830	TAIR9 consistent: transcript/cDNA/PEP| Symbols: HAP2C		miR169	TC212312	Isoform 2 of Q8SQD7
ngs_46555956_x1718	CAGCCAAGGATGACTTGCCGG	bna-miR169_v2	ath-miR169b	Contig1_87149_remaining	3.5	392-412	AT3G05690	TAIR9 consistent: transcript/cDNA/PEP| Symbols: UNE8
ngs_46555956_x1718	CAGCCAAGGATGACTTGCCGG	bna-miR169_v2	ath-miR169b	Contig1_17544_final	3	1144-1164	AT5G12840	TAIR9 consistent: transcript/cDNA/PEP| Symbols: HAP2A		miR169	TC169941	Nuclear transcription factor Y subunit A-1
ngs_46555956_x1718	CAGCCAAGGATGACTTGCCGG	bna-miR169_v2	ath-miR169b	FL4082R___AAFC	3	459-479	AT5G12840	TAIR9 consistent: transcript/cDNA/PEP| Symbols: HAP2A		miR169	TC169941	Nuclear transcription factor Y subunit A-1
ngs_46552628_x1145	CAGCCAAGGATGACTTACCGA	bna-miR169_v3		Contig1_15588_final	4	419-439	AT1G72830	TAIR9 consistent: transcript/cDNA/PEP| Symbols: HAP2C		miR169	TC212312	Isoform 2 of Q8SQD7
ngs_46552628_x1145	CAGCCAAGGATGACTTACCGA	bna-miR169_v3		24RDBNH_UP_003_C01_19DEC2003_011.ab1___PBI	3.5	395-415	AT1G54160	TAIR9 consistent: transcript/cDNA/PEP| Symbols: NFYA5
ngs_46552628_x1145	CAGCCAAGGATGACTTACCGA	bna-miR169_v3		Contig5_1920_final	4	501-521	AT1G72830	TAIR9 consistent: transcript/cDNA/PEP| Symbols: HAP2C		miR169	TC212312	Isoform 2 of Q8SQD7
ngs_46552628_x1145	CAGCCAAGGATGACTTACCGA	bna-miR169_v3		BNQA_UP_061_H09_31MAY2005_065.ab1___PBI	4	69-89	AT1G72830	TAIR9 consistent: transcript/cDNA/PEP| Symbols: HAP2C		miR169	TC212312	Isoform 2 of Q8SQD7
ngs_46552628_x1145	CAGCCAAGGATGACTTACCGA	bna-miR169_v3		Contig3_1920_final	4	1312-1332	AT1G72830	TAIR9 consistent: transcript/cDNA/PEP| Symbols: HAP2C		miR169	TC212312	Isoform 2 of Q8SQD7
ngs_46555025_x562	CAGCCAAGGATGACTTGCCG	bna-miR169_v8		Contig1_15588_final	3	420-439	AT1G72830	TAIR9 consistent: transcript/cDNA/PEP| Symbols: HAP2C		miR169	TC212312	Isoform 2 of Q8SQD7
ngs_46555025_x562	CAGCCAAGGATGACTTGCCG	bna-miR169_v8		Contig1_1614_final	4	804-823	AT4G35360	TAIR9 consistent: transcript/cDNA/PEP| Symbols: | pantothenate kinase family protein
ngs_46555025_x562	CAGCCAAGGATGACTTGCCG	bna-miR169_v8		24RDBNH_UP_003_C01_19DEC2003_011.ab1___PBI	2.5	396-415	AT1G54160	TAIR9 consistent: transcript/cDNA/PEP| Symbols: NFYA5
ngs_46555025_x562	CAGCCAAGGATGACTTGCCG	bna-miR169_v8		Contig5_1920_final	3	502-521	AT1G72830	TAIR9 consistent: transcript/cDNA/PEP| Symbols: HAP2C		miR169	TC212312	Isoform 2 of Q8SQD7
ngs_46555025_x562	CAGCCAAGGATGACTTGCCG	bna-miR169_v8		BNQA_UP_061_H09_31MAY2005_065.ab1___PBI	3	70-89	AT1G72830	TAIR9 consistent: transcript/cDNA/PEP| Symbols: HAP2C		miR169	TC212312	Isoform 2 of Q8SQD7
ngs_46555025_x562	CAGCCAAGGATGACTTGCCG	bna-miR169_v8		Contig3_13723_final	3.5	1090-1109	AT3G20910	TAIR9 consistent: transcript/cDNA/PEP| Symbols: NF-YA9 | NF-YA9 (NUCLEAR FACTOR Y		miR169	TC161690	CCAAT-binding factor B subunit homologue
ngs_46555025_x562	CAGCCAAGGATGACTTGCCG	bna-miR169_v8		Contig1_13723_final	4	1014-1033	AT3G20910	TAIR9 consistent: transcript/cDNA/PEP| Symbols: NF-YA9 | NF-YA9 (NUCLEAR FACTOR Y		miR169	TC161690	CCAAT-binding factor B subunit homologue
ngs_46555025_x562	CAGCCAAGGATGACTTGCCG	bna-miR169_v8		Contig1_4126_final	3.5	755-774	AT3G20910	TAIR9 consistent: transcript/cDNA/PEP| Symbols: NF-YA9 | NF-YA9 (NUCLEAR FACTOR Y		miR169	TC161690	CCAAT-binding factor B subunit homologue
ngs_46555025_x562	CAGCCAAGGATGACTTGCCG	bna-miR169_v8		Contig1_17544_final	3	1145-1164	AT5G12840	TAIR9 consistent: transcript/cDNA/PEP| Symbols: HAP2A		miR169	TC169941	Nuclear transcription factor Y subunit A-1
ngs_46555025_x562	CAGCCAAGGATGACTTGCCG	bna-miR169_v8		Contig3_1920_final	3	1313-1332	AT1G72830	TAIR9 consistent: transcript/cDNA/PEP| Symbols: HAP2C		miR169	TC212312	Isoform 2 of Q8SQD7
ngs_46555025_x562	CAGCCAAGGATGACTTGCCG	bna-miR169_v8		Contig1_87149_remaining	3.5	393-412	AT3G05690	TAIR9 consistent: transcript/cDNA/PEP| Symbols: UNE8
ngs_46555025_x562	CAGCCAAGGATGACTTGCCG	bna-miR169_v8		Contig1_85880_remaining	4	450-469	AT5G06510	TAIR9 consistent: transcript/cDNA/PEP| Symbols: NF-YA10 | NF-YA10 (NUCLEAR FACTOR Y
ngs_46555025_x562	CAGCCAAGGATGACTTGCCG	bna-miR169_v8		Contig4_990_final	3.5	1718-1736	AT5G67360	TAIR9 consistent: transcript/cDNA/PEP| Symbols: ARA12 | ARA12; serine-type endopeptidase
ngs_46555025_x562	CAGCCAAGGATGACTTGCCG	bna-miR169_v8		gi_52827685___NCBI	4	409-428	AT4G26780	TAIR9 consistent: transcript/cDNA/PEP| Symbols: AR192 | AR192; adenyl-nucleotide exchange factor/ chaperone binding / protein binding / protein homodimerization
ngs_46555025_x562	CAGCCAAGGATGACTTGCCG	bna-miR169_v8		FL4082R___AAFC	3	460-479	AT5G12840	TAIR9 consistent: transcript/cDNA/PEP| Symbols: HAP2A		miR169	TC169941	Nuclear transcription factor Y subunit A-1
ngs_46555795_x399	CAGCCAAGGATGACTTGCCGC	bna-miR169_v9		Contig1_15588_final	4	419-439	AT1G72830	TAIR9 consistent: transcript/cDNA/PEP| Symbols: HAP2C		miR169	TC212312	Isoform 2 of Q8SQD7
ngs_46555795_x399	CAGCCAAGGATGACTTGCCGC	bna-miR169_v9		24RDBNH_UP_003_C01_19DEC2003_011.ab1___PBI	3.5	395-415	AT1G54160	TAIR9 consistent: transcript/cDNA/PEP| Symbols: NFYA5
ngs_46555795_x399	CAGCCAAGGATGACTTGCCGC	bna-miR169_v9		Contig5_1920_final	3	501-521	AT1G72830	TAIR9 consistent: transcript/cDNA/PEP| Symbols: HAP2C		miR169	TC212312	Isoform 2 of Q8SQD7
ngs_46555795_x399	CAGCCAAGGATGACTTGCCGC	bna-miR169_v9		BNQA_UP_061_H09_31MAY2005_065.ab1___PBI	4	69-89	AT1G72830	TAIR9 consistent: transcript/cDNA/PEP| Symbols: HAP2C		miR169	TC212312	Isoform 2 of Q8SQD7
ngs_46555795_x399	CAGCCAAGGATGACTTGCCGC	bna-miR169_v9		Contig1_13723_final	4	1012-1033	AT3G20910	TAIR9 consistent: transcript/cDNA/PEP| Symbols: NF-YA9 | NF-YA9 (NUCLEAR FACTOR Y		miR169	TC161690	CCAAT-binding factor B subunit homologue
ngs_46555795_x399	CAGCCAAGGATGACTTGCCGC	bna-miR169_v9		Contig3_1920_final	3	1312-1332	AT1G72830	TAIR9 consistent: transcript/cDNA/PEP| Symbols: HAP2C		miR169	TC212312	Isoform 2 of Q8SQD7
ngs_46555795_x399	CAGCCAAGGATGACTTGCCGC	bna-miR169_v9		Contig1_17544_final	4	1144-1164	AT5G12840	TAIR9 consistent: transcript/cDNA/PEP| Symbols: HAP2A		miR169	TC169941	Nuclear transcription factor Y subunit A-1
ngs_46555795_x399	CAGCCAAGGATGACTTGCCGC	bna-miR169_v9		FL4082R___AAFC	4	459-479	AT5G12840	TAIR9 consistent: transcript/cDNA/PEP| Symbols: HAP2A		miR169	TC169941	Nuclear transcription factor Y subunit A-1
ngs_46555795_x399	CAGCCAAGGATGACTTGCCGC	bna-miR169_v9		gi_52827685___NCBI	4	408-428	AT4G26780	TAIR9 consistent: transcript/cDNA/PEP| Symbols: AR192 | AR192; adenyl-nucleotide exchange factor/ chaperone binding / protein binding / protein homodimerization
ngs_91781031_x54482	TGATTGAGCCGCGCCAATATC	bna-miR171_v1	ath-miR171a	Contig1_48597_remaining	0	842-862	AT4G00150	TAIR9 consistent: transcript/cDNA/PEP| Symbols: | scarecrow-like transcription factor 6 (SCL6)
ngs_91781031_x54482	TGATTGAGCCGCGCCAATATC	bna-miR171_v1	ath-miR171a	BNDH2DCT_UP_008_E08_12JUN2004_056.ab1___PBI	0	623-643	AT3G51380	TAIR9 consistent: transcript/cDNA/PEP| Symbols: IQD20 | IQD20 (IQ-domain 20); calmodulin binding
ngs_91781031_x54482	TGATTGAGCCGCGCCAATATC	bna-miR171_v1	ath-miR171a	Contig1_82252_remaining	3	771-791	AT4G36710	TAIR9 consistent: transcript/cDNA/PEP| Symbols: | transcription factor		miR171	TC191279	Ap2 SCARECROW-like protein
ngs_91790079_x667	TGATTGAGCCGCGTCAATAC	bna-miR171_v10		Contig1_48597_remaining	1.5	843-862	AT4G00150	TAIR9 consistent: transcript/cDNA/PEP| Symbols: | scarecrow-like transcription factor 6 (SCL6)
ngs_91790079_x667	TGATTGAGCCGCGTCAATAC	bna-miR171_v10		Contig3_5510_final	4	142-161	AT1G20840	TAIR9 consistent: transcript/cDNA/PEP| Symbols: TMT1 | TMT1 (TONOPLAST MONOSACCHARIDE TRANSPORTER1); carbohydrate transmembrane transporter/ nucleoside transmembrane transporter/ sugar:hydrogen symporter
ngs_91790079_x667	TGATTGAGCCGCGTCAATAC	bna-miR171_v10		BNDH2DCT_UP_008_E08_12JUN2004_056.ab1___PBI	1.5	624-643	AT3G51380	TAIR9 consistent: transcript/cDNA/PEP| Symbols: IQD20 | IQD20 (IQ-domain 20); calmodulin binding
ngs_91790079_x667	TGATTGAGCCGCGTCAATAC	bna-miR171_v10		Contig1_82252_remaining	4	772-791	AT4G36710	TAIR9 consistent: transcript/cDNA/PEP| Symbols: | transcription factor		miR171	TC191279	Ap2 SCARECROW-like protein
ngs_65511192_x501	GATTGAGCCGCGCCAATACC	bna-miR171_v11		Contig1_48597_remaining	1	842-861	AT4G00150	TAIR9 consistent: transcript/cDNA/PEP| Symbols: | scarecrow-like transcription factor 6 (SCL6)
ngs_65511192_x501	GATTGAGCCGCGCCAATACC	bna-miR171_v11		BNDH2DCT_UP_008_E08_12JUN2004_056.ab1___PBI	1	623-642	AT3G51380	TAIR9 consistent: transcript/cDNA/PEP| Symbols: IQD20 | IQD20 (IQ-domain 20); calmodulin binding
ngs_91779842_x483	TGATTGAGCCGCGCCAATAAC	bna-miR171_v12		Contig1_48597_remaining	1	842-862	AT4G00150	TAIR9 consistent: transcript/cDNA/PEP| Symbols: | scarecrow-like transcription factor 6 (SCL6)
ngs_91779842_x483	TGATTGAGCCGCGCCAATAAC	bna-miR171_v12		BNDH2DCT_UP_008_E08_12JUN2004_056.ab1___PBI	1	623-643	AT3G51380	TAIR9 consistent: transcript/cDNA/PEP| Symbols: IQD20 | IQD20 (IQ-domain 20); calmodulin binding
ngs_91779842_x483	TGATTGAGCCGCGCCAATAAC	bna-miR171_v12		Contig1_82252_remaining	4	771-791	AT4G36710	TAIR9 consistent: transcript/cDNA/PEP| Symbols: | transcription factor		miR171	TC191279	Ap2 SCARECROW-like protein
ngs_91780808_x438	TGATTGAGCCGCGCCAATAT	bna-miR171_v13	zma-miR171a	Contig1_48597_remaining	0	843-862	AT4G00150	TAIR9 consistent: transcript/cDNA/PEP| Symbols: | scarecrow-like transcription factor 6 (SCL6)
ngs_91780808_x438	TGATTGAGCCGCGCCAATAT	bna-miR171_v13	zma-miR171a	BNDH2DCT_UP_008_E08_12JUN2004_056.ab1___PBI	0	624-643	AT3G51380	TAIR9 consistent: transcript/cDNA/PEP| Symbols: IQD20 | IQD20 (IQ-domain 20); calmodulin binding
ngs_91780808_x438	TGATTGAGCCGCGCCAATAT	bna-miR171_v13	zma-miR171a	Contig1_82252_remaining	3	772-791	AT4G36710	TAIR9 consistent: transcript/cDNA/PEP| Symbols: | transcription factor		miR171	TC191279	Ap2 SCARECROW-like protein
ngs_91785728_x422	TGATTGAGCCGCGCCCATATC	bna-miR171_v14		Contig1_48597_remaining	1	842-862	AT4G00150	TAIR9 consistent: transcript/cDNA/PEP| Symbols: | scarecrow-like transcription factor 6 (SCL6)
ngs_91785728_x422	TGATTGAGCCGCGCCCATATC	bna-miR171_v14		BNDH2DCT_UP_008_E08_12JUN2004_056.ab1___PBI	1	623-643	AT3G51380	TAIR9 consistent: transcript/cDNA/PEP| Symbols: IQD20 | IQD20 (IQ-domain 20); calmodulin binding
ngs_91785728_x422	TGATTGAGCCGCGCCCATATC	bna-miR171_v14		Contig1_82252_remaining	4	771-791	AT4G36710	TAIR9 consistent: transcript/cDNA/PEP| Symbols: | transcription factor		miR171	TC191279	Ap2 SCARECROW-like protein
ngs_91780647_x339	TGATTGAGCCGCGCCAATACT	bna-miR171_v16		Contig1_48597_remaining	1.5	842-862	AT4G00150	TAIR9 consistent: transcript/cDNA/PEP| Symbols: | scarecrow-like transcription factor 6 (SCL6)
ngs_91780647_x339	TGATTGAGCCGCGCCAATACT	bna-miR171_v16		Contig3_5510_final	4	141-161	AT1G20840	TAIR9 consistent: transcript/cDNA/PEP| Symbols: TMT1 | TMT1 (TONOPLAST MONOSACCHARIDE TRANSPORTER1); carbohydrate transmembrane transporter/ nucleoside transmembrane transporter/ sugar:hydrogen symporter
ngs_91780647_x339	TGATTGAGCCGCGCCAATACT	bna-miR171_v16		BNDH2DCT_UP_008_E08_12JUN2004_056.ab1___PBI	1	622-643	AT3G51380	TAIR9 consistent: transcript/cDNA/PEP| Symbols: IQD20 | IQD20 (IQ-domain 20); calmodulin binding
ngs_91788420_x325	TGATTGAGCCGCGCCTATATC	bna-miR171_v17		Contig1_48597_remaining	1	842-862	AT4G00150	TAIR9 consistent: transcript/cDNA/PEP| Symbols: | scarecrow-like transcription factor 6 (SCL6)
ngs_91788420_x325	TGATTGAGCCGCGCCTATATC	bna-miR171_v17		BNDH2DCT_UP_008_E08_12JUN2004_056.ab1___PBI	1	623-643	AT3G51380	TAIR9 consistent: transcript/cDNA/PEP| Symbols: IQD20 | IQD20 (IQ-domain 20); calmodulin binding
ngs_91788420_x325	TGATTGAGCCGCGCCTATATC	bna-miR171_v17		Contig1_82252_remaining	4	771-791	AT4G36710	TAIR9 consistent: transcript/cDNA/PEP| Symbols: | transcription factor		miR171	TC191279	Ap2 SCARECROW-like protein
ngs_91783952_x306	TGATTGAGCCGCGCCAGTATC	bna-miR171_v18		Contig1_48597_remaining	0.5	842-862	AT4G00150	TAIR9 consistent: transcript/cDNA/PEP| Symbols: | scarecrow-like transcription factor 6 (SCL6)
ngs_91783952_x306	TGATTGAGCCGCGCCAGTATC	bna-miR171_v18		Contig1_82252_remaining	3.5	771-791	AT4G36710	TAIR9 consistent: transcript/cDNA/PEP| Symbols: | transcription factor		miR171	TC191279	Ap2 SCARECROW-like protein
ngs_91783952_x306	TGATTGAGCCGCGCCAGTATC	bna-miR171_v18		BNDH2DCT_UP_008_E08_12JUN2004_056.ab1___PBI	0.5	623-643	AT3G51380	TAIR9 consistent: transcript/cDNA/PEP| Symbols: IQD20 | IQD20 (IQ-domain 20); calmodulin binding
ngs_91780050_x33222	TGATTGAGCCGCGCCAATACC	bna-miR171_v2		Contig1_48597_remaining	1	842-862	AT4G00150	TAIR9 consistent: transcript/cDNA/PEP| Symbols: | scarecrow-like transcription factor 6 (SCL6)
ngs_91780050_x33222	TGATTGAGCCGCGCCAATACC	bna-miR171_v2		BNDH2DCT_UP_008_E08_12JUN2004_056.ab1___PBI	1	623-643	AT3G51380	TAIR9 consistent: transcript/cDNA/PEP| Symbols: IQD20 | IQD20 (IQ-domain 20); calmodulin binding
ngs_91780050_x33222	TGATTGAGCCGCGCCAATACC	bna-miR171_v2		Contig1_82252_remaining	4	771-791	AT4G36710	TAIR9 consistent: transcript/cDNA/PEP| Symbols: | transcription factor		miR171	TC191279	Ap2 SCARECROW-like protein
ngs_91790314_x16452	TGATTGAGCCGCGTCAATATC	bna-miR171_v3	mtr-miR171b	Contig1_48597_remaining	0.5	842-862	AT4G00150	TAIR9 consistent: transcript/cDNA/PEP| Symbols: | scarecrow-like transcription factor 6 (SCL6)
ngs_91790314_x16452	TGATTGAGCCGCGTCAATATC	bna-miR171_v3	mtr-miR171b	BNDH2DCT_UP_008_E08_12JUN2004_056.ab1___PBI	0.5	623-643	AT3G51380	TAIR9 consistent: transcript/cDNA/PEP| Symbols: IQD20 | IQD20 (IQ-domain 20); calmodulin binding
ngs_91790314_x16452	TGATTGAGCCGCGTCAATATC	bna-miR171_v3	mtr-miR171b	Contig1_82252_remaining	3	771-791	AT4G36710	TAIR9 consistent: transcript/cDNA/PEP| Symbols: | transcription factor		miR171	TC191279	Ap2 SCARECROW-like protein
ngs_91790107_x5107	TGATTGAGCCGCGTCAATACC	bna-miR171_v4		Contig1_48597_remaining	1.5	842-862	AT4G00150	TAIR9 consistent: transcript/cDNA/PEP| Symbols: | scarecrow-like transcription factor 6 (SCL6)
ngs_91790107_x5107	TGATTGAGCCGCGTCAATACC	bna-miR171_v4		BNDH2DCT_UP_008_E08_12JUN2004_056.ab1___PBI	1.5	623-643	AT3G51380	TAIR9 consistent: transcript/cDNA/PEP| Symbols: IQD20 | IQD20 (IQ-domain 20); calmodulin binding
ngs_91790107_x5107	TGATTGAGCCGCGTCAATACC	bna-miR171_v4		Contig1_82252_remaining	4	771-791	AT4G36710	TAIR9 consistent: transcript/cDNA/PEP| Symbols: | transcription factor		miR171	TC191279	Ap2 SCARECROW-like protein
ngs_91779926_x2261	TGATTGAGCCGCGCCAATAC	bna-miR171_v5		Contig1_48597_remaining	1	843-862	AT4G00150	TAIR9 consistent: transcript/cDNA/PEP| Symbols: | scarecrow-like transcription factor 6 (SCL6)
ngs_91779926_x2261	TGATTGAGCCGCGCCAATAC	bna-miR171_v5		Contig3_5510_final	4	142-161	AT1G20840	TAIR9 consistent: transcript/cDNA/PEP| Symbols: TMT1 | TMT1 (TONOPLAST MONOSACCHARIDE TRANSPORTER1); carbohydrate transmembrane transporter/ nucleoside transmembrane transporter/ sugar:hydrogen symporter
ngs_91779926_x2261	TGATTGAGCCGCGCCAATAC	bna-miR171_v5		BNDH2DCT_UP_008_E08_12JUN2004_056.ab1___PBI	1	624-643	AT3G51380	TAIR9 consistent: transcript/cDNA/PEP| Symbols: IQD20 | IQD20 (IQ-domain 20); calmodulin binding
ngs_91779926_x2261	TGATTGAGCCGCGCCAATAC	bna-miR171_v5		Contig1_82252_remaining	4	772-791	AT4G36710	TAIR9 consistent: transcript/cDNA/PEP| Symbols: | transcription factor		miR171	TC191279	Ap2 SCARECROW-like protein
ngs_91779420_x1141	TGATTGAGCCGCGCCAACATC	bna-miR171_v7		Contig1_48597_remaining	1	842-862	AT4G00150	TAIR9 consistent: transcript/cDNA/PEP| Symbols: | scarecrow-like transcription factor 6 (SCL6)
ngs_91779420_x1141	TGATTGAGCCGCGCCAACATC	bna-miR171_v7		BNDH2DCT_UP_008_E08_12JUN2004_056.ab1___PBI	1	623-643	AT3G51380	TAIR9 consistent: transcript/cDNA/PEP| Symbols: IQD20 | IQD20 (IQ-domain 20); calmodulin binding
ngs_91779420_x1141	TGATTGAGCCGCGCCAACATC	bna-miR171_v7		Contig1_82252_remaining	4	771-791	AT4G36710	TAIR9 consistent: transcript/cDNA/PEP| Symbols: | transcription factor		miR171	TC191279	Ap2 SCARECROW-like protein
ngs_91786888_x786	TGATTGAGCCGCGCCGATATC	bna-miR171_v8		Contig2_2966_final	4	536-556	AT1G64970	TAIR9 consistent: transcript/cDNA/PEP| Symbols: G-TMT
ngs_91786888_x786	TGATTGAGCCGCGCCGATATC	bna-miR171_v8		Contig1_48597_remaining	0.5	842-862	AT4G00150	TAIR9 consistent: transcript/cDNA/PEP| Symbols: | scarecrow-like transcription factor 6 (SCL6)
ngs_91786888_x786	TGATTGAGCCGCGCCGATATC	bna-miR171_v8		BNDH2DCT_UP_008_E08_12JUN2004_056.ab1___PBI	0.5	623-643	AT3G51380	TAIR9 consistent: transcript/cDNA/PEP| Symbols: IQD20 | IQD20 (IQ-domain 20); calmodulin binding
ngs_91786888_x786	TGATTGAGCCGCGCCGATATC	bna-miR171_v8		Contig1_82252_remaining	3.5	771-791	AT4G36710	TAIR9 consistent: transcript/cDNA/PEP| Symbols: | transcription factor		miR171	TC191279	Ap2 SCARECROW-like protein
ngs_65511229_x712	GATTGAGCCGCGCCAATATC	bna-miR171_v9		Contig1_48597_remaining	0	842-861	AT4G00150	TAIR9 consistent: transcript/cDNA/PEP| Symbols: | scarecrow-like transcription factor 6 (SCL6)
ngs_65511229_x712	GATTGAGCCGCGCCAATATC	bna-miR171_v9		BNDH2DCT_UP_008_E08_12JUN2004_056.ab1___PBI	0	623-642	AT3G51380	TAIR9 consistent: transcript/cDNA/PEP| Symbols: IQD20 | IQD20 (IQ-domain 20); calmodulin binding
ngs_65511229_x712	GATTGAGCCGCGCCAATATC	bna-miR171_v9		Contig1_82252_remaining	4	771-790	AT4G36710	TAIR9 consistent: transcript/cDNA/PEP| Symbols: | transcription factor		miR171	TC191279	Ap2 SCARECROW-like protein
ngs_22817336_x422468	AGAATCTTGATGATGCTGCAG	bna-miR172_v1	ath-miR172c	Contig1_46630_remaining	2.5	825-845	AT3G54990	TAIR9 consistent: transcript/cDNA/PEP| Symbols: SMZ | SMZ (SCHLAFMUTZE); DNA binding / transcription factor		miR172	TC184340	AP2-like ethylene-responsive transcription factor
ngs_22817336_x422468	AGAATCTTGATGATGCTGCAG	bna-miR172_v1	ath-miR172c	Contig1_16050_final	4	282-301	AT4G00720	TAIR9 consistent: transcript/cDNA/PEP| Symbols: ATSK32 | ATSK32 (SHAGGY-LIKE PROTEIN KINASE 32); ATP binding / kinase/ protein kinase/ protein serine/threonine kinase/ protein tyrosine kinase		miR172	TC161595	Shaggy-related protein kinase theta
ngs_22817336_x422468	AGAATCTTGATGATGCTGCAG	bna-miR172_v1	ath-miR172c	53COT5_T3_011_F07_05SEP2004_053.ab1___PBI	2	430-450	AT5G60120	TAIR9 consistent: transcript/cDNA/PEP| Symbols: TOE2 | TOE2; DNA binding / transcription factor		miR172	TC200318	AP2-like ethylene-responsive transcription factor
ngs_22817336_x422468	AGAATCTTGATGATGCTGCAG	bna-miR172_v1	ath-miR172c	6ETGS6H_UP_009_G11_15NOV2004_083.ab1___PBI	3.5	338-359	AT1G16800	TAIR9 consistent: transcript/cDNA/PEP| Symbols: | tRNA-splicing endonuclease positive effector-related
ngs_22817336_x422468	AGAATCTTGATGATGCTGCAG	bna-miR172_v1	ath-miR172c	Contig1_8401_final	4	143-162	AT1G79530	TAIR9 consistent: transcript/cDNA/PEP| Symbols: GAPCP-1 | GAPCP-1 (GLYCERALDEHYDE-3-PHOSPHATE DEHYDROGENASE OF PLASTID 1); NAD or NADH binding / binding / catalytic/ glyceraldehyde-3-phosphate dehydrogenase (phosphorylating)/ glyceraldehyde-3-phosphate dehydrogenase
ngs_22817336_x422468	AGAATCTTGATGATGCTGCAG	bna-miR172_v1	ath-miR172c	ESS4668F___AAFC	4	69-89	AT4G23240	TAIR9 consistent: transcript/cDNA/PEP| Symbols: | protein kinase family protein
ngs_22817336_x422468	AGAATCTTGATGATGCTGCAG	bna-miR172_v1	ath-miR172c	Contig2_12548_final	4	1179-1198	AT4G00720	TAIR9 consistent: transcript/cDNA/PEP| Symbols: ATSK32 | ATSK32 (SHAGGY-LIKE PROTEIN KINASE 32); ATP binding / kinase/ protein kinase/ protein serine/threonine kinase/ protein tyrosine kinase		miR172	TC161595	Shaggy-related protein kinase theta
ngs_22817336_x422468	AGAATCTTGATGATGCTGCAG	bna-miR172_v1	ath-miR172c	Contig1_10263_final	1	65-85	AT4G36920	TAIR9 consistent: transcript/cDNA/PEP| Symbols: AP2		miR172	TC195815	AP2-like transcriptional factor
ngs_22817336_x422468	AGAATCTTGATGATGCTGCAG	bna-miR172_v1	ath-miR172c	Contig17_6526_final	4	18-38	AT5G20570	TAIR9 consistent: transcript/cDNA/PEP| Symbols: ROC1
ngs_22817336_x422468	AGAATCTTGATGATGCTGCAG	bna-miR172_v1	ath-miR172c	Contig2_3151_final	2	896-916	AT5G60120	TAIR9 consistent: transcript/cDNA/PEP| Symbols: TOE2 | TOE2; DNA binding / transcription factor		miR172	TC200318	AP2-like ethylene-responsive transcription factor
ngs_22817336_x422468	AGAATCTTGATGATGCTGCAG	bna-miR172_v1	ath-miR172c	Contig41__largest	2	124-144	AT2G39730	TAIR9 consistent: transcript/cDNA/PEP| Symbols: RCA | RCA (RUBISCO ACTIVASE); ADP binding / ATP binding / enzyme regulator/ ribulose-1
ngs_22817336_x422468	AGAATCTTGATGATGCTGCAG	bna-miR172_v1	ath-miR172c	Contig2_8401_final	4	218-237	AT1G79530	TAIR9 consistent: transcript/cDNA/PEP| Symbols: GAPCP-1 | GAPCP-1 (GLYCERALDEHYDE-3-PHOSPHATE DEHYDROGENASE OF PLASTID 1); NAD or NADH binding / binding / catalytic/ glyceraldehyde-3-phosphate dehydrogenase (phosphorylating)/ glyceraldehyde-3-phosphate dehydrogenase
ngs_22817336_x422468	AGAATCTTGATGATGCTGCAG	bna-miR172_v1	ath-miR172c	Contig3_10263_final	1	222-242	AT4G36920	TAIR9 consistent: transcript/cDNA/PEP| Symbols: AP2		miR172	TC195815	AP2-like transcriptional factor
ngs_22817336_x422468	AGAATCTTGATGATGCTGCAG	bna-miR172_v1	ath-miR172c	Contig74__largest	2	141-161	AT2G39730	TAIR9 consistent: transcript/cDNA/PEP| Symbols: RCA | RCA (RUBISCO ACTIVASE); ADP binding / ATP binding / enzyme regulator/ ribulose-1
ngs_22817336_x422468	AGAATCTTGATGATGCTGCAG	bna-miR172_v1	ath-miR172c	Contig2_10263_final	1	701-721	AT4G36920	TAIR9 consistent: transcript/cDNA/PEP| Symbols: AP2		miR172	TC195815	AP2-like transcriptional factor
ngs_22817336_x422468	AGAATCTTGATGATGCTGCAG	bna-miR172_v1	ath-miR172c	Contig1_15361_final	4	62-81	AT2G30980	TAIR9 consistent: transcript/cDNA/PEP| Symbols: ASKdZeta
ngs_69908580_x1789	GGAATCTTGATGATGTTGCAT	bna-miR172_v10		Contig2_10263_final	3	701-721	AT4G36920	TAIR9 consistent: transcript/cDNA/PEP| Symbols: AP2		miR172	TC195815	AP2-like transcriptional factor
ngs_69908580_x1789	GGAATCTTGATGATGTTGCAT	bna-miR172_v10		Contig3_10263_final	3	222-242	AT4G36920	TAIR9 consistent: transcript/cDNA/PEP| Symbols: AP2		miR172	TC195815	AP2-like transcriptional factor
ngs_69908580_x1789	GGAATCTTGATGATGTTGCAT	bna-miR172_v10		Contig1_10263_final	3	65-85	AT4G36920	TAIR9 consistent: transcript/cDNA/PEP| Symbols: AP2		miR172	TC195815	AP2-like transcriptional factor
ngs_69908580_x1789	GGAATCTTGATGATGTTGCAT	bna-miR172_v10		Contig2_9398_final	3.5	656-677	AT3G02110	TAIR9 consistent: transcript/cDNA/PEP| Symbols: scpl25 | scpl25 (serine carboxypeptidase-like 25); serine-type carboxypeptidase
ngs_69908580_x1789	GGAATCTTGATGATGTTGCAT	bna-miR172_v10		Contig1_6380_final	3	63-84	AT5G20090	TAIR9 consistent: transcript/cDNA/PEP| Symbols: | unknown protein
ngs_69908580_x1789	GGAATCTTGATGATGTTGCAT	bna-miR172_v10		Contig74__largest	2	141-161	AT2G39730	TAIR9 consistent: transcript/cDNA/PEP| Symbols: RCA | RCA (RUBISCO ACTIVASE); ADP binding / ATP binding / enzyme regulator/ ribulose-1
ngs_69908580_x1789	GGAATCTTGATGATGTTGCAT	bna-miR172_v10		53COT5_T3_011_F07_05SEP2004_053.ab1___PBI	2	430-450	AT5G60120	TAIR9 consistent: transcript/cDNA/PEP| Symbols: TOE2 | TOE2; DNA binding / transcription factor		miR172	TC200318	AP2-like ethylene-responsive transcription factor
ngs_69908580_x1789	GGAATCTTGATGATGTTGCAT	bna-miR172_v10		Contig1_10356_final	4	45-64	AT4G02405	TAIR9 consistent: transcript/cDNA/PEP| Symbols: | unknown protein
ngs_69908580_x1789	GGAATCTTGATGATGTTGCAT	bna-miR172_v10		Contig41__largest	2	124-144	AT2G39730	TAIR9 consistent: transcript/cDNA/PEP| Symbols: RCA | RCA (RUBISCO ACTIVASE); ADP binding / ATP binding / enzyme regulator/ ribulose-1
ngs_69908580_x1789	GGAATCTTGATGATGTTGCAT	bna-miR172_v10		Contig2_3151_final	2	896-916	AT5G60120	TAIR9 consistent: transcript/cDNA/PEP| Symbols: TOE2 | TOE2; DNA binding / transcription factor		miR172	TC200318	AP2-like ethylene-responsive transcription factor
ngs_69908580_x1789	GGAATCTTGATGATGTTGCAT	bna-miR172_v10		Contig1_46630_remaining	2.5	825-845	AT3G54990	TAIR9 consistent: transcript/cDNA/PEP| Symbols: SMZ | SMZ (SCHLAFMUTZE); DNA binding / transcription factor		miR172	TC184340	AP2-like ethylene-responsive transcription factor
ngs_69908580_x1789	GGAATCTTGATGATGTTGCAT	bna-miR172_v10		Contig2_6506_final	4	411-431	AT5G26360	TAIR9 consistent: transcript/cDNA/PEP| Symbols: | chaperonin
ngs_69908580_x1789	GGAATCTTGATGATGTTGCAT	bna-miR172_v10		Contig2_6380_final	4	59-80	AT5G20090	TAIR9 consistent: transcript/cDNA/PEP| Symbols: | unknown protein
ngs_69908580_x1789	GGAATCTTGATGATGTTGCAT	bna-miR172_v10		Contig3_3851_final	4	101-120	AT5G61020	TAIR9 consistent: transcript/cDNA/PEP| Symbols: ECT3 | ECT3
ngs_69908580_x1789	GGAATCTTGATGATGTTGCAT	bna-miR172_v10		Contig1_3851_final	4	1133-1152	AT5G61020	TAIR9 consistent: transcript/cDNA/PEP| Symbols: ECT3 | ECT3
ngs_69906811_x1522	GGAATCTTGATGATGCTACAT	bna-miR172_v11		Contig2_10263_final	3.5	701-721	AT4G36920	TAIR9 consistent: transcript/cDNA/PEP| Symbols: AP2		miR172	TC195815	AP2-like transcriptional factor
ngs_69906811_x1522	GGAATCTTGATGATGCTACAT	bna-miR172_v11		Contig3_10263_final	3.5	222-242	AT4G36920	TAIR9 consistent: transcript/cDNA/PEP| Symbols: AP2		miR172	TC195815	AP2-like transcriptional factor
ngs_69906811_x1522	GGAATCTTGATGATGCTACAT	bna-miR172_v11		Contig1_10263_final	3.5	65-85	AT4G36920	TAIR9 consistent: transcript/cDNA/PEP| Symbols: AP2		miR172	TC195815	AP2-like transcriptional factor
ngs_69906811_x1522	GGAATCTTGATGATGCTACAT	bna-miR172_v11		53COT5_T3_011_F07_05SEP2004_053.ab1___PBI	2.5	430-450	AT5G60120	TAIR9 consistent: transcript/cDNA/PEP| Symbols: TOE2 | TOE2; DNA binding / transcription factor		miR172	TC200318	AP2-like ethylene-responsive transcription factor
ngs_69906811_x1522	GGAATCTTGATGATGCTACAT	bna-miR172_v11		gi_56838141___NCBI	4	206-225	AT3G50000	TAIR9 consistent: transcript/cDNA/PEP| Symbols: CKA2
ngs_69906811_x1522	GGAATCTTGATGATGCTACAT	bna-miR172_v11		Contig1_98_final	4	64-84	AT5G60615	TAIR9 consistent: transcript/cDNA/PEP| Symbols: | Encodes a defensin-like (DEFL) family protein.
ngs_69906811_x1522	GGAATCTTGATGATGCTACAT	bna-miR172_v11		Contig2_6695_final	4	229-248	AT3G50000	TAIR9 consistent: transcript/cDNA/PEP| Symbols: CKA2
ngs_69906811_x1522	GGAATCTTGATGATGCTACAT	bna-miR172_v11		Contig1_15361_final	4	62-81	AT2G30980	TAIR9 consistent: transcript/cDNA/PEP| Symbols: ASKdZeta
ngs_69906811_x1522	GGAATCTTGATGATGCTACAT	bna-miR172_v11		Contig41__largest	2.5	124-144	AT2G39730	TAIR9 consistent: transcript/cDNA/PEP| Symbols: RCA | RCA (RUBISCO ACTIVASE); ADP binding / ATP binding / enzyme regulator/ ribulose-1
ngs_69906811_x1522	GGAATCTTGATGATGCTACAT	bna-miR172_v11		Contig74__largest	2.5	141-161	AT2G39730	TAIR9 consistent: transcript/cDNA/PEP| Symbols: RCA | RCA (RUBISCO ACTIVASE); ADP binding / ATP binding / enzyme regulator/ ribulose-1
ngs_69906811_x1522	GGAATCTTGATGATGCTACAT	bna-miR172_v11		ESS4668F___AAFC	4	69-89	AT4G23240	TAIR9 consistent: transcript/cDNA/PEP| Symbols: | protein kinase family protein
ngs_69906811_x1522	GGAATCTTGATGATGCTACAT	bna-miR172_v11		Contig2_3151_final	2.5	896-916	AT5G60120	TAIR9 consistent: transcript/cDNA/PEP| Symbols: TOE2 | TOE2; DNA binding / transcription factor		miR172	TC200318	AP2-like ethylene-responsive transcription factor
ngs_69906811_x1522	GGAATCTTGATGATGCTACAT	bna-miR172_v11		Contig2_17172_final	4	278-298	AT3G48880	TAIR9 consistent: transcript/cDNA/PEP| Symbols: | F-box family protein
ngs_69906811_x1522	GGAATCTTGATGATGCTACAT	bna-miR172_v11		Contig2_12548_final	4	1179-1198	AT4G00720	TAIR9 consistent: transcript/cDNA/PEP| Symbols: ATSK32 | ATSK32 (SHAGGY-LIKE PROTEIN KINASE 32); ATP binding / kinase/ protein kinase/ protein serine/threonine kinase/ protein tyrosine kinase		miR172	TC161595	Shaggy-related protein kinase theta
ngs_69906811_x1522	GGAATCTTGATGATGCTACAT	bna-miR172_v11		Contig1_46630_remaining	3	825-845	AT3G54990	TAIR9 consistent: transcript/cDNA/PEP| Symbols: SMZ | SMZ (SCHLAFMUTZE); DNA binding / transcription factor		miR172	TC184340	AP2-like ethylene-responsive transcription factor
ngs_69906811_x1522	GGAATCTTGATGATGCTACAT	bna-miR172_v11		Contig1_16050_final	4	282-301	AT4G00720	TAIR9 consistent: transcript/cDNA/PEP| Symbols: ATSK32 | ATSK32 (SHAGGY-LIKE PROTEIN KINASE 32); ATP binding / kinase/ protein kinase/ protein serine/threonine kinase/ protein tyrosine kinase		miR172	TC161595	Shaggy-related protein kinase theta
ngs_22817337_x1449	AGAATCTTGATGATGCTGCAGA	bna-miR172_v14		Contig1_46630_remaining	3.5	824-845	AT3G54990	TAIR9 consistent: transcript/cDNA/PEP| Symbols: SMZ | SMZ (SCHLAFMUTZE); DNA binding / transcription factor		miR172	TC184340	AP2-like ethylene-responsive transcription factor
ngs_22817337_x1449	AGAATCTTGATGATGCTGCAGA	bna-miR172_v14		6ETGS6H_UP_009_G11_15NOV2004_083.ab1___PBI	3.5	337-359	AT1G16800	TAIR9 consistent: transcript/cDNA/PEP| Symbols: | tRNA-splicing endonuclease positive effector-related
ngs_22817337_x1449	AGAATCTTGATGATGCTGCAGA	bna-miR172_v14		53COT5_T3_011_F07_05SEP2004_053.ab1___PBI	3	429-450	AT5G60120	TAIR9 consistent: transcript/cDNA/PEP| Symbols: TOE2 | TOE2; DNA binding / transcription factor		miR172	TC200318	AP2-like ethylene-responsive transcription factor
ngs_22817337_x1449	AGAATCTTGATGATGCTGCAGA	bna-miR172_v14		ESS4668F___AAFC	4	68-89	AT4G23240	TAIR9 consistent: transcript/cDNA/PEP| Symbols: | protein kinase family protein
ngs_22817337_x1449	AGAATCTTGATGATGCTGCAGA	bna-miR172_v14		Contig2_3151_final	3	895-916	AT5G60120	TAIR9 consistent: transcript/cDNA/PEP| Symbols: TOE2 | TOE2; DNA binding / transcription factor		miR172	TC200318	AP2-like ethylene-responsive transcription factor
ngs_22817337_x1449	AGAATCTTGATGATGCTGCAGA	bna-miR172_v14		Contig1_10263_final	2	64-85	AT4G36920	TAIR9 consistent: transcript/cDNA/PEP| Symbols: AP2		miR172	TC195815	AP2-like transcriptional factor
ngs_22817337_x1449	AGAATCTTGATGATGCTGCAGA	bna-miR172_v14		Contig41__largest	3	123-144	AT2G39730	TAIR9 consistent: transcript/cDNA/PEP| Symbols: RCA | RCA (RUBISCO ACTIVASE); ADP binding / ATP binding / enzyme regulator/ ribulose-1
ngs_22817337_x1449	AGAATCTTGATGATGCTGCAGA	bna-miR172_v14		Contig3_10263_final	2	221-242	AT4G36920	TAIR9 consistent: transcript/cDNA/PEP| Symbols: AP2		miR172	TC195815	AP2-like transcriptional factor
ngs_22817337_x1449	AGAATCTTGATGATGCTGCAGA	bna-miR172_v14		Contig74__largest	3	140-161	AT2G39730	TAIR9 consistent: transcript/cDNA/PEP| Symbols: RCA | RCA (RUBISCO ACTIVASE); ADP binding / ATP binding / enzyme regulator/ ribulose-1
ngs_22817337_x1449	AGAATCTTGATGATGCTGCAGA	bna-miR172_v14		Contig2_10263_final	2	700-721	AT4G36920	TAIR9 consistent: transcript/cDNA/PEP| Symbols: AP2		miR172	TC195815	AP2-like transcriptional factor
ngs_22816607_x1442	AGAATCTTGATGATGCTGCAA	bna-miR172_v15		Contig1_46630_remaining	2	825-845	AT3G54990	TAIR9 consistent: transcript/cDNA/PEP| Symbols: SMZ | SMZ (SCHLAFMUTZE); DNA binding / transcription factor		miR172	TC184340	AP2-like ethylene-responsive transcription factor
ngs_22816607_x1442	AGAATCTTGATGATGCTGCAA	bna-miR172_v15		Contig1_16050_final	4	282-301	AT4G00720	TAIR9 consistent: transcript/cDNA/PEP| Symbols: ATSK32 | ATSK32 (SHAGGY-LIKE PROTEIN KINASE 32); ATP binding / kinase/ protein kinase/ protein serine/threonine kinase/ protein tyrosine kinase		miR172	TC161595	Shaggy-related protein kinase theta
ngs_22816607_x1442	AGAATCTTGATGATGCTGCAA	bna-miR172_v15		53COT5_T3_011_F07_05SEP2004_053.ab1___PBI	2	430-450	AT5G60120	TAIR9 consistent: transcript/cDNA/PEP| Symbols: TOE2 | TOE2; DNA binding / transcription factor		miR172	TC200318	AP2-like ethylene-responsive transcription factor
ngs_22816607_x1442	AGAATCTTGATGATGCTGCAA	bna-miR172_v15		Contig2_12548_final	4	1179-1198	AT4G00720	TAIR9 consistent: transcript/cDNA/PEP| Symbols: ATSK32 | ATSK32 (SHAGGY-LIKE PROTEIN KINASE 32); ATP binding / kinase/ protein kinase/ protein serine/threonine kinase/ protein tyrosine kinase		miR172	TC161595	Shaggy-related protein kinase theta
ngs_22816607_x1442	AGAATCTTGATGATGCTGCAA	bna-miR172_v15		ESS4668F___AAFC	3.5	69-89	AT4G23240	TAIR9 consistent: transcript/cDNA/PEP| Symbols: | protein kinase family protein
ngs_22816607_x1442	AGAATCTTGATGATGCTGCAA	bna-miR172_v15		Contig2_3151_final	2	896-916	AT5G60120	TAIR9 consistent: transcript/cDNA/PEP| Symbols: TOE2 | TOE2; DNA binding / transcription factor		miR172	TC200318	AP2-like ethylene-responsive transcription factor
ngs_22816607_x1442	AGAATCTTGATGATGCTGCAA	bna-miR172_v15		Contig1_10263_final	2	65-85	AT4G36920	TAIR9 consistent: transcript/cDNA/PEP| Symbols: AP2		miR172	TC195815	AP2-like transcriptional factor
ngs_22816607_x1442	AGAATCTTGATGATGCTGCAA	bna-miR172_v15		Contig41__largest	1.5	124-144	AT2G39730	TAIR9 consistent: transcript/cDNA/PEP| Symbols: RCA | RCA (RUBISCO ACTIVASE); ADP binding / ATP binding / enzyme regulator/ ribulose-1
ngs_22816607_x1442	AGAATCTTGATGATGCTGCAA	bna-miR172_v15		Contig1_6835_final	4	725-745	AT1G61770	TAIR9 consistent: transcript/cDNA/PEP| Symbols: | DNAJ heat shock N-terminal domain-containing protein
ngs_22816607_x1442	AGAATCTTGATGATGCTGCAA	bna-miR172_v15		Contig3_10263_final	2	222-242	AT4G36920	TAIR9 consistent: transcript/cDNA/PEP| Symbols: AP2		miR172	TC195815	AP2-like transcriptional factor
ngs_22816607_x1442	AGAATCTTGATGATGCTGCAA	bna-miR172_v15		Contig74__largest	1.5	141-161	AT2G39730	TAIR9 consistent: transcript/cDNA/PEP| Symbols: RCA | RCA (RUBISCO ACTIVASE); ADP binding / ATP binding / enzyme regulator/ ribulose-1
ngs_22816607_x1442	AGAATCTTGATGATGCTGCAA	bna-miR172_v15		Contig2_10263_final	2	701-721	AT4G36920	TAIR9 consistent: transcript/cDNA/PEP| Symbols: AP2		miR172	TC195815	AP2-like transcriptional factor
ngs_22816607_x1442	AGAATCTTGATGATGCTGCAA	bna-miR172_v15		Contig1_15361_final	4	62-81	AT2G30980	TAIR9 consistent: transcript/cDNA/PEP| Symbols: ASKdZeta
ngs_22816747_x1183	AGAATCTTGATGATGCTGCAAG	bna-miR172_v16		Contig1_46630_remaining	3	824-845	AT3G54990	TAIR9 consistent: transcript/cDNA/PEP| Symbols: SMZ | SMZ (SCHLAFMUTZE); DNA binding / transcription factor		miR172	TC184340	AP2-like ethylene-responsive transcription factor
ngs_22816747_x1183	AGAATCTTGATGATGCTGCAAG	bna-miR172_v16		53COT5_T3_011_F07_05SEP2004_053.ab1___PBI	3	429-450	AT5G60120	TAIR9 consistent: transcript/cDNA/PEP| Symbols: TOE2 | TOE2; DNA binding / transcription factor		miR172	TC200318	AP2-like ethylene-responsive transcription factor
ngs_22816747_x1183	AGAATCTTGATGATGCTGCAAG	bna-miR172_v16		ESS4668F___AAFC	4	68-89	AT4G23240	TAIR9 consistent: transcript/cDNA/PEP| Symbols: | protein kinase family protein
ngs_22816747_x1183	AGAATCTTGATGATGCTGCAAG	bna-miR172_v16		Contig2_3151_final	3	895-916	AT5G60120	TAIR9 consistent: transcript/cDNA/PEP| Symbols: TOE2 | TOE2; DNA binding / transcription factor		miR172	TC200318	AP2-like ethylene-responsive transcription factor
ngs_22816747_x1183	AGAATCTTGATGATGCTGCAAG	bna-miR172_v16		Contig1_10263_final	3	64-85	AT4G36920	TAIR9 consistent: transcript/cDNA/PEP| Symbols: AP2		miR172	TC195815	AP2-like transcriptional factor
ngs_22816747_x1183	AGAATCTTGATGATGCTGCAAG	bna-miR172_v16		Contig41__largest	2.5	123-144	AT2G39730	TAIR9 consistent: transcript/cDNA/PEP| Symbols: RCA | RCA (RUBISCO ACTIVASE); ADP binding / ATP binding / enzyme regulator/ ribulose-1
ngs_22816747_x1183	AGAATCTTGATGATGCTGCAAG	bna-miR172_v16		Contig17_6526_final	4	18-38	AT5G20570	TAIR9 consistent: transcript/cDNA/PEP| Symbols: ROC1
ngs_22816747_x1183	AGAATCTTGATGATGCTGCAAG	bna-miR172_v16		Contig3_10263_final	3	221-242	AT4G36920	TAIR9 consistent: transcript/cDNA/PEP| Symbols: AP2		miR172	TC195815	AP2-like transcriptional factor
ngs_22816747_x1183	AGAATCTTGATGATGCTGCAAG	bna-miR172_v16		Contig1_6835_final	4	724-745	AT1G61770	TAIR9 consistent: transcript/cDNA/PEP| Symbols: | DNAJ heat shock N-terminal domain-containing protein
ngs_22816747_x1183	AGAATCTTGATGATGCTGCAAG	bna-miR172_v16		Contig2_10263_final	3	700-721	AT4G36920	TAIR9 consistent: transcript/cDNA/PEP| Symbols: AP2		miR172	TC195815	AP2-like transcriptional factor
ngs_22816747_x1183	AGAATCTTGATGATGCTGCAAG	bna-miR172_v16		Contig74__largest	2.5	140-161	AT2G39730	TAIR9 consistent: transcript/cDNA/PEP| Symbols: RCA | RCA (RUBISCO ACTIVASE); ADP binding / ATP binding / enzyme regulator/ ribulose-1
ngs_22812946_x1137	AGAATCTTGATGATGATGCAT	bna-miR172_v18		Contig1_6213_final	3	397-417	AT5G53560	TAIR9 consistent: transcript/cDNA/PEP| Symbols: ATB5-A
ngs_22812946_x1137	AGAATCTTGATGATGATGCAT	bna-miR172_v18		Contig1_9001_final	4	142-162	AT4G10450	TAIR9 consistent: transcript/cDNA/PEP| Symbols: | 60S ribosomal protein L9 (RPL90D)
ngs_22812946_x1137	AGAATCTTGATGATGATGCAT	bna-miR172_v18		gi_1048343___NCBI	4	68-88	AT1G33140	TAIR9 consistent: transcript/cDNA/PEP| Symbols: PGY2 | PGY2 (PIGGYBACK2); structural constituent of ribosome
ngs_22812946_x1137	AGAATCTTGATGATGATGCAT	bna-miR172_v18		Contig1_79845_remaining	4	520-540	AT3G21490	TAIR9 consistent: transcript/cDNA/PEP| Symbols: | copper-binding family protein
ngs_22812946_x1137	AGAATCTTGATGATGATGCAT	bna-miR172_v18		39RDBRT_UP_013_F11_05APR2004_085.ab1___PBI	4	595-614	AT2G23760	TAIR9 consistent: transcript/cDNA/PEP| Symbols: BLH4
ngs_22812946_x1137	AGAATCTTGATGATGATGCAT	bna-miR172_v18		Contig3_9001_final	4	102-122	AT4G10450	TAIR9 consistent: transcript/cDNA/PEP| Symbols: | 60S ribosomal protein L9 (RPL90D)
ngs_22812946_x1137	AGAATCTTGATGATGATGCAT	bna-miR172_v18		Contig41__largest	2.5	124-144	AT2G39730	TAIR9 consistent: transcript/cDNA/PEP| Symbols: RCA | RCA (RUBISCO ACTIVASE); ADP binding / ATP binding / enzyme regulator/ ribulose-1
ngs_22812946_x1137	AGAATCTTGATGATGATGCAT	bna-miR172_v18		Contig2_3151_final	2	896-916	AT5G60120	TAIR9 consistent: transcript/cDNA/PEP| Symbols: TOE2 | TOE2; DNA binding / transcription factor		miR172	TC200318	AP2-like ethylene-responsive transcription factor
ngs_22812946_x1137	AGAATCTTGATGATGATGCAT	bna-miR172_v18		Contig1_46630_remaining	4	825-845	AT3G54990	TAIR9 consistent: transcript/cDNA/PEP| Symbols: SMZ | SMZ (SCHLAFMUTZE); DNA binding / transcription factor		miR172	TC184340	AP2-like ethylene-responsive transcription factor
ngs_22812946_x1137	AGAATCTTGATGATGATGCAT	bna-miR172_v18		Contig309__largest	4	374-394	AT5G53560	TAIR9 consistent: transcript/cDNA/PEP| Symbols: ATB5-A
ngs_22812946_x1137	AGAATCTTGATGATGATGCAT	bna-miR172_v18		Contig74__largest	2.5	141-161	AT2G39730	TAIR9 consistent: transcript/cDNA/PEP| Symbols: RCA | RCA (RUBISCO ACTIVASE); ADP binding / ATP binding / enzyme regulator/ ribulose-1
ngs_22812946_x1137	AGAATCTTGATGATGATGCAT	bna-miR172_v18		Contig51__largest	3	1103-1122	AT2G47160	TAIR9 consistent: transcript/cDNA/PEP| Symbols: BOR1 | BOR1 (REQUIRES HIGH BORON 1); anion exchanger/ boron transporter
ngs_22812946_x1137	AGAATCTTGATGATGATGCAT	bna-miR172_v18		Contig2_2260_final	4	608-627	AT2G35190	TAIR9 consistent: transcript/cDNA/PEP| Symbols: NPSN11
ngs_22812946_x1137	AGAATCTTGATGATGATGCAT	bna-miR172_v18		Contig1_10356_final	3	45-64	AT4G02405	TAIR9 consistent: transcript/cDNA/PEP| Symbols: | unknown protein
ngs_22812946_x1137	AGAATCTTGATGATGATGCAT	bna-miR172_v18		Contig1_8423_final	4	952-972	AT2G01690	TAIR9 consistent: transcript/cDNA/PEP| Symbols: | binding
ngs_22812946_x1137	AGAATCTTGATGATGATGCAT	bna-miR172_v18		Contig2_10263_final	3	701-721	AT4G36920	TAIR9 consistent: transcript/cDNA/PEP| Symbols: AP2		miR172	TC195815	AP2-like transcriptional factor
ngs_22812946_x1137	AGAATCTTGATGATGATGCAT	bna-miR172_v18		Contig3_10263_final	3	222-242	AT4G36920	TAIR9 consistent: transcript/cDNA/PEP| Symbols: AP2		miR172	TC195815	AP2-like transcriptional factor
ngs_22812946_x1137	AGAATCTTGATGATGATGCAT	bna-miR172_v18		53COT5_T3_011_F07_05SEP2004_053.ab1___PBI	2	430-450	AT5G60120	TAIR9 consistent: transcript/cDNA/PEP| Symbols: TOE2 | TOE2; DNA binding / transcription factor		miR172	TC200318	AP2-like ethylene-responsive transcription factor
ngs_22812946_x1137	AGAATCTTGATGATGATGCAT	bna-miR172_v18		Contig2_8423_final	3.5	1508-1528	AT2G01690	TAIR9 consistent: transcript/cDNA/PEP| Symbols: | binding
ngs_22812946_x1137	AGAATCTTGATGATGATGCAT	bna-miR172_v18		Contig1_10263_final	3	65-85	AT4G36920	TAIR9 consistent: transcript/cDNA/PEP| Symbols: AP2		miR172	TC195815	AP2-like transcriptional factor
ngs_22812946_x1137	AGAATCTTGATGATGATGCAT	bna-miR172_v18		JKBNM5_T7_004_G02_29JUN2004_004.ab1___PBI	4	654-673	AT2G33420	TAIR9 consistent: transcript/cDNA/PEP| Symbols: | FUNCTIONS IN: molecular_function unknown; INVOLVED IN: biological_process unknown; LOCATED IN: cellular_component unknown; EXPRESSED IN: 9 plant structures; EXPRESSED DURING: L mature pollen stage
ngs_22812946_x1137	AGAATCTTGATGATGATGCAT	bna-miR172_v18		ESS4668F___AAFC	3.5	69-89	AT4G23240	TAIR9 consistent: transcript/cDNA/PEP| Symbols: | protein kinase family protein
ngs_69907186_x1137	GGAATCTTGATGATGCTGCAAT	bna-miR172_v19		Contig1_10263_final	3	64-85	AT4G36920	TAIR9 consistent: transcript/cDNA/PEP| Symbols: AP2		miR172	TC195815	AP2-like transcriptional factor
ngs_69907186_x1137	GGAATCTTGATGATGCTGCAAT	bna-miR172_v19		53COT5_T3_011_F07_05SEP2004_053.ab1___PBI	2.5	429-450	AT5G60120	TAIR9 consistent: transcript/cDNA/PEP| Symbols: TOE2 | TOE2; DNA binding / transcription factor		miR172	TC200318	AP2-like ethylene-responsive transcription factor
ngs_69907186_x1137	GGAATCTTGATGATGCTGCAAT	bna-miR172_v19		Contig2_10263_final	3	700-721	AT4G36920	TAIR9 consistent: transcript/cDNA/PEP| Symbols: AP2		miR172	TC195815	AP2-like transcriptional factor
ngs_69907186_x1137	GGAATCTTGATGATGCTGCAAT	bna-miR172_v19		Contig3_10263_final	3	221-242	AT4G36920	TAIR9 consistent: transcript/cDNA/PEP| Symbols: AP2		miR172	TC195815	AP2-like transcriptional factor
ngs_69907186_x1137	GGAATCTTGATGATGCTGCAAT	bna-miR172_v19		Contig74__largest	2.5	140-161	AT2G39730	TAIR9 consistent: transcript/cDNA/PEP| Symbols: RCA | RCA (RUBISCO ACTIVASE); ADP binding / ATP binding / enzyme regulator/ ribulose-1
ngs_69907186_x1137	GGAATCTTGATGATGCTGCAAT	bna-miR172_v19		Contig2_3151_final	2.5	895-916	AT5G60120	TAIR9 consistent: transcript/cDNA/PEP| Symbols: TOE2 | TOE2; DNA binding / transcription factor		miR172	TC200318	AP2-like ethylene-responsive transcription factor
ngs_69907186_x1137	GGAATCTTGATGATGCTGCAAT	bna-miR172_v19		Contig1_6380_final	4	63-84	AT5G20090	TAIR9 consistent: transcript/cDNA/PEP| Symbols: | unknown protein
ngs_69907186_x1137	GGAATCTTGATGATGCTGCAAT	bna-miR172_v19		Contig41__largest	2.5	123-144	AT2G39730	TAIR9 consistent: transcript/cDNA/PEP| Symbols: RCA | RCA (RUBISCO ACTIVASE); ADP binding / ATP binding / enzyme regulator/ ribulose-1
ngs_69907186_x1137	GGAATCTTGATGATGCTGCAAT	bna-miR172_v19		Contig1_46630_remaining	1.5	824-845	AT3G54990	TAIR9 consistent: transcript/cDNA/PEP| Symbols: SMZ | SMZ (SCHLAFMUTZE); DNA binding / transcription factor		miR172	TC184340	AP2-like ethylene-responsive transcription factor
ngs_69907342_x9098	GGAATCTTGATGATGCTGCAT	bna-miR172_v2	ath-miR172e	Contig1_10356_final	4	45-64	AT4G02405	TAIR9 consistent: transcript/cDNA/PEP| Symbols: | unknown protein
ngs_69907342_x9098	GGAATCTTGATGATGCTGCAT	bna-miR172_v2	ath-miR172e	53COT5_T3_011_F07_05SEP2004_053.ab1___PBI	1.5	430-450	AT5G60120	TAIR9 consistent: transcript/cDNA/PEP| Symbols: TOE2 | TOE2; DNA binding / transcription factor		miR172	TC200318	AP2-like ethylene-responsive transcription factor
ngs_69907342_x9098	GGAATCTTGATGATGCTGCAT	bna-miR172_v2	ath-miR172e	Contig2_12548_final	4	1179-1198	AT4G00720	TAIR9 consistent: transcript/cDNA/PEP| Symbols: ATSK32 | ATSK32 (SHAGGY-LIKE PROTEIN KINASE 32); ATP binding / kinase/ protein kinase/ protein serine/threonine kinase/ protein tyrosine kinase		miR172	TC161595	Shaggy-related protein kinase theta
ngs_69907342_x9098	GGAATCTTGATGATGCTGCAT	bna-miR172_v2	ath-miR172e	Contig1_10263_final	2.5	65-85	AT4G36920	TAIR9 consistent: transcript/cDNA/PEP| Symbols: AP2		miR172	TC195815	AP2-like transcriptional factor
ngs_69907342_x9098	GGAATCTTGATGATGCTGCAT	bna-miR172_v2	ath-miR172e	Contig1_46630_remaining	2	825-845	AT3G54990	TAIR9 consistent: transcript/cDNA/PEP| Symbols: SMZ | SMZ (SCHLAFMUTZE); DNA binding / transcription factor		miR172	TC184340	AP2-like ethylene-responsive transcription factor
ngs_69907342_x9098	GGAATCTTGATGATGCTGCAT	bna-miR172_v2	ath-miR172e	Contig2_10263_final	2.5	701-721	AT4G36920	TAIR9 consistent: transcript/cDNA/PEP| Symbols: AP2		miR172	TC195815	AP2-like transcriptional factor
ngs_69907342_x9098	GGAATCTTGATGATGCTGCAT	bna-miR172_v2	ath-miR172e	Contig1_16050_final	4	282-301	AT4G00720	TAIR9 consistent: transcript/cDNA/PEP| Symbols: ATSK32 | ATSK32 (SHAGGY-LIKE PROTEIN KINASE 32); ATP binding / kinase/ protein kinase/ protein serine/threonine kinase/ protein tyrosine kinase		miR172	TC161595	Shaggy-related protein kinase theta
ngs_69907342_x9098	GGAATCTTGATGATGCTGCAT	bna-miR172_v2	ath-miR172e	Contig41__largest	3	124-144	AT2G39730	TAIR9 consistent: transcript/cDNA/PEP| Symbols: RCA | RCA (RUBISCO ACTIVASE); ADP binding / ATP binding / enzyme regulator/ ribulose-1
[truncated: 4,152 more rows]

## Sheet: Sheet4
miRNA	Target genes	Score	Target category			Target gene annotation		miRNA
			R–Cd	R+Cd	S–Cd	S+Cd
Conserved miRNA								Conserved miRNA
[truncated: 201 more rows]

## Sheet: Sheet3
32ETGS24_UP_012_A08_09FEB2005_064.ab1___PBI
[truncated: 78 more rows]
