# Supplementary material for: MicroRNAs and their putative targets in Brassica napus seed maturation
Source: BMC Genomics. 2013 Feb 28;14:140. doi: 10.1186/1471-2164-14-140 (PMC3602245; doi:10.1186/1471-2164-14-140)
Supplement: Additional file 17: Table S12 — miRNA Taqman Assays for qPCR validation. [file 1471-2164-14-140-S17.xlsx]

## Sheet: Sheet1
Supplemental Table 12. miRNA Taqman Assays for qPCR validation
miRNA	Assay ID	Assay Type	Assay Name	Mature microRNA Sequence
bna-miR156_v1	333	Mature miRNA	ath-miR156a	UGACAGAAGAGAGUGAGCAC
bna-miR159_v1	338	Mature miRNA	ath-miR159a	UUUGGAUUGAAGGGAGCUCUA
bna-miR160_v1	341	Mature miRNA	ath-miR160a	UGCCUGGCUCCCUGUAUGCCA
bna-miR166_v1	347	Mature miRNA	ath-miR166a	UCGGACCAGGCUUCAUUCCCC
bna-miR403_v1	1419	Mature miRNA	ath-miR403	UUAGAUUCACGCACAAACUCG
bna-miR408_v2	1429	Mature miRNA	ath-miR408	AUGCACUGCCUCUUCCCUGGC
	1707	Control miRNA Assay	snoR66	GGCAUGAAAUCUUUGAGACCUGAUUUUUUAUUGAUGAAAAGCUAUAAGCAUUUUUACUCUGAGGAU
